# Supplementary material for: Kin recognition: Neurogenomic response to mate choice and sib mating avoidance in a parasitic wasp
Source: PLoS One. 2020 Oct 26;15(10):e0241128. doi: 10.1371/journal.pone.0241128 (PMC7588116; doi:10.1371/journal.pone.0241128)
Supplement: S1 Table — (XLSX) [file pone.0241128.s004.xlsx]

## Sheet: Feuil1
Category
Range of raw paired-reads per sample	18,698,332 - 55,747,677
Total number of raw paired-reads	535,948,878
Range of paired-read post-filtering per sample	17,541,353 - 52,364,166
Total number of pair reads retained post-filtering	519,808,324
Range of paired-reads mapped on the genome per sample	11,034,001 - 33,891,528
% paired-reads mapped to the genome	56.8% -75.5%
Total paired-reads mapped to the genome	355,323,960
Mean % of paired-reads mapped to the genome	0.656
Number of annotated genes in the transcriptome	16,752
