# Supplementary material for: Kin recognition: Neurogenomic response to mate choice and sib mating avoidance in a parasitic wasp
Source: PLoS One. 2020 Oct 26;15(10):e0241128. doi: 10.1371/journal.pone.0241128 (PMC7588116; doi:10.1371/journal.pone.0241128)
Supplement: S2 Table — Control females versus females courted by both related and unrelated males: A) list of 1,001 DEGs; B) 7 GO terms enriched in control females; C) 36 GO terms enriched in courted females. (XLSX) [file pone.0241128.s005.xlsx]

## Sheet: A_DEG0.01
Control females versus females courted by both related and unrelated males: A) list of 1,001 DEGs; B) 7 GO terms enriched in control females; C) 36 GO terms enriched in courted females.
Kin recognition: neurogenomic response to mate choice and sib mating avoidance in a parasitic wasp
Aurore Gallot, Sandrine Sauzet, Emmanuel Desouhant
TABLE S2A: List of 1,001 DEG for the contrast 1 - Control (female alone) versus courted females. Positive fold change values indicate genes overexpressed in control females, while negative fold change values indicate genes overexpressed in courted females. P-adj: P-value adjusted for multiple testing; FDR: False Discovery Rate.
Gene_ID	MeanExpression	log2FoldChange	P-adj (FDR)	Blastx_ID	Blastx_def
XLOC_000025	67772.7	0.411161	5.19011e-05	gi|383852672|ref|XP_003701850.1|	PREDICTED: 1-phosphatidylinositol 4,5-bisphosphate phosphodiesterase-like [Megachile rotundata]
XLOC_000047	983.389	0.357091	0.00652613	gi|572313476|ref|XP_006622434.1|	PREDICTED: 5'-nucleotidase domain-containing protein 1-like [Apis dorsata]
XLOC_000079	13320.3	-0.198363	0.00697132	gi|571501578|ref|XP_006563265.1|	PREDICTED: dopamine transporter isoform X1 [Apis mellifera]
XLOC_000081	21995.2	-0.347077	0.00715502	gi|607361547|gb|EZA55825.1|	Paxillin [Cerapachys biroi]
XLOC_000106	2604.03	-0.437433	0.000914746	gi|350426500|ref|XP_003494456.1|	PREDICTED: integrin alpha-PS2 isoform X1 [Bombus impatiens]
XLOC_000153	4175.27	-0.335977	0.00117948	gi|571541132|ref|XP_006569512.1|	PREDICTED: hamartin isoform X3 [Apis mellifera]
XLOC_000172	2078.04	0.231777	0.00186952	gi|572301074|ref|XP_006616601.1|	PREDICTED: G protein pathway suppressor 2-like isoform X1 [Apis dorsata]
XLOC_000184	19003.3	-0.31465	0.00054159	gi|805802674|ref|XP_012145014.1|	PREDICTED: succinate dehydrogenase [ubiquinone]flavoprotein subunit, mitochondrial [Megachile rotundata]
XLOC_000221	27899.2	-0.340349	0.00583448	gi|322792013|gb|EFZ16118.1|	hypothetical protein SINV_05747, partial [Solenopsis invicta]
XLOC_000236	4114.9	0.454233	0.000111902	gi|156543965|ref|XP_001604135.1|	PREDICTED: transmembrane emp24 domain-containing protein 2 [Nasonia vitripennis]
XLOC_000284	85.6316	1.16193	0.00206869	NA	NA
XLOC_000304	1227.78	0.725573	5.28757e-05	gi|805766851|ref|XP_012135369.1|	PREDICTED: multiple coagulation factor deficiency protein 2 homolog isoform X2 [Megachile rotundata]
XLOC_000310	1880.28	-0.848376	0.00402313	gi|383850961|ref|XP_003701032.1|	PREDICTED: protein argonaute-2 isoform X2 [Megachile rotundata]
XLOC_000321	113306	-0.7458	1.08378e-06	gi|340722942|ref|XP_003399858.1|	PREDICTED: calcium-transporting ATPase sarcoplasmic/endoplasmic reticulum type isoform X2 [Bombus terrestris]
XLOC_000383	57.7243	1.48215	0.00564119	NA	NA
XLOC_000388	423.248	0.406031	0.00532763	gi|156537472|ref|XP_001607175.1|	PREDICTED: ADP-ribosylation factor-like protein 2-binding protein [Nasonia vitripennis]
XLOC_000457	10994	0.27436	0.000470354	gi|751221226|ref|XP_011163787.1|	PREDICTED: pseudouridine-5'-monophosphatase-like [Solenopsis invicta]
XLOC_000458	313.523	0.875221	0.00192271	NA	NA
XLOC_000468	5089.55	0.257184	0.00025041	gi|350409024|ref|XP_003488588.1|	PREDICTED: vacuolar protein sorting-associated protein 28 homolog isoform X1 [Bombus impatiens]
XLOC_000493	668.955	0.442189	0.000408574	gi|746851817|ref|XP_011056446.1|	PREDICTED: phospholipase DDHD1-like isoform X1 [Acromyrmex echinatior]
XLOC_000499	72.7747	2.0632	0.000152532	NA	NA
XLOC_000511	1569.46	0.343985	0.000892928	gi|752882018|ref|XP_011258637.1|	PREDICTED: probable signal peptidase complex subunit 2 [Camponotus floridanus]
XLOC_000538	6794.97	-0.27486	0.000316349	gi|571556048|ref|XP_006569237.1|	PREDICTED: caldesmon-like isoform X1 [Apis mellifera]
XLOC_000548	6506.82	0.435052	0.000566303	gi|572313204|ref|XP_006622303.1|	PREDICTED: spondin-1-like [Apis dorsata]
XLOC_000549	4449.91	0.273854	0.00765433	gi|340710383|ref|XP_003393771.1|	PREDICTED: uncharacterized protein LOC100647836 isoform X1 [Bombus terrestris]
XLOC_000550	128.477	1.30315	0.000414446	gi|594696539|ref|XP_007195453.1|	PREDICTED: uncharacterized protein LOC103007149 [Balaenoptera acutorostrata scammoni]
XLOC_000555	799.819	-0.565269	0.00599828	gi|571521734|ref|XP_006557404.1|	PREDICTED: zinc finger protein 1-like [Apis mellifera]
XLOC_000558	252.816	-1.36707	0.00165035	gi|383865861|ref|XP_003708391.1|	PREDICTED: leucine-rich repeat protein soc-2 homolog [Megachile rotundata]
XLOC_000573	604.095	0.518047	0.000763188	gi|350424586|ref|XP_003493845.1|	PREDICTED: protein yellow [Bombus impatiens]
XLOC_000579	7298.76	-0.333314	0.000207234	gi|383850108|ref|XP_003700659.1|	PREDICTED: mucin-5B isoform X2 [Megachile rotundata]
XLOC_000590	106.136	0.914129	0.00172219	NA	NA
XLOC_000601	2961.48	0.341064	0.000378018	gi|307206045|gb|EFN84138.1|	Clusterin-associated protein 1 [Harpegnathos saltator]
XLOC_000609	740.132	0.64195	0.00647235	gi|749735371|ref|XP_011153851.1|	PREDICTED: cytochrome b5-related protein-like isoform X1 [Harpegnathos saltator]
XLOC_000626	85.3084	-1.29822	0.00588736	gi|328700397|ref|XP_003241242.1|	PREDICTED: uncharacterized protein K02A2.6-like [Acyrthosiphon pisum]
XLOC_000665	4147.37	-0.23987	0.0031357	gi|110772447|ref|XP_624199.2|	PREDICTED: graves disease carrier protein homolog [Apis mellifera]
XLOC_000682	1229.28	-0.710088	0.00902232	gi|571573057|ref|XP_006565826.1|	PREDICTED: transcription factor 12 isoform X13 [Apis mellifera]
XLOC_000694	4688.83	-0.47499	0.00403566	gi|571515736|ref|XP_006569068.1|	PREDICTED: casein kinase I isoform gamma-3 isoform X3 [Apis mellifera]
XLOC_000697	7014.66	0.283418	0.00175968	gi|307201099|gb|EFN81027.1|	hypothetical protein EAI_05498 [Harpegnathos saltator]
XLOC_000707	156.404	1.26027	7.6655e-07	gi|322794384|gb|EFZ17488.1|	hypothetical protein SINV_80843, partial [Solenopsis invicta]
XLOC_000715	1820.7	0.274227	0.00383302	gi|746872410|ref|XP_011067470.1|	PREDICTED: RWD domain-containing protein 2A [Acromyrmex echinatior]
XLOC_000716	1433.24	0.274679	0.00299575	gi|751226898|ref|XP_011166902.1|	PREDICTED: cytochrome c oxidase assembly protein COX15 homolog [Solenopsis invicta]
XLOC_000721	6005.13	-0.410725	0.00294151	gi|350398821|ref|XP_003485314.1|	PREDICTED: calcium-dependent protein kinase isoform 11-like isoform X1 [Bombus impatiens]
XLOC_000726	7637.67	0.324178	7.88839e-05	gi|345497849|ref|XP_001605448.2|	PREDICTED: prominin-1 [Nasonia vitripennis]
XLOC_000729	9023.62	-0.236805	0.00804024	gi|759076128|ref|XP_011347789.1|	PREDICTED: LETM1 domain-containing protein LETM2, mitochondrial [Cerapachys biroi]
XLOC_000732	4550.8	0.369351	0.00143942	gi|571535414|ref|XP_006570034.1|	PREDICTED: interaptin-like [Apis mellifera]
XLOC_000734	1528.14	0.282575	0.000756594	gi|345493651|ref|XP_003427117.1|	PREDICTED: uncharacterized protein LOC100678673 [Nasonia vitripennis]
XLOC_000754	11792.1	0.27351	0.000113544	gi|383865391|ref|XP_003708157.1|	PREDICTED: slowpoke-binding protein isoform X4 [Megachile rotundata]
XLOC_000756	4343.42	0.385656	0.00485166	gi|307215517|gb|EFN90169.1|	Sialin [Harpegnathos saltator]
XLOC_000771	2311.81	0.407314	4.15921e-05	gi|380017469|ref|XP_003692678.1|	PREDICTED: ankyrin repeat and death domain-containing protein 1A-like isoform X2 [Apis florea]
XLOC_000774	796.622	0.668195	0.000961725	gi|340712631|ref|XP_003394859.1|	PREDICTED: uncharacterized protein LOC100644923 isoform X1 [Bombus terrestris]
XLOC_000783	5195.1	-0.384348	0.00238052	gi|307177535|gb|EFN66646.1|	Importin subunit alpha-7 [Camponotus floridanus]
XLOC_000791	224.436	-0.652353	0.00673386	gi|110766631|ref|XP_396640.3|	PREDICTED: calcium-dependent protein kinase 4-like [Apis mellifera]
XLOC_000804	40.8899	-1.99078	0.00551679	gi|340726286|ref|XP_003401491.1|	PREDICTED: syndecan [Bombus terrestris]
XLOC_000814	1291.89	0.350337	0.0031613	gi|345484848|ref|XP_001601514.2|	PREDICTED: epithelial discoidin domain-containing receptor 1-like [Nasonia vitripennis]
XLOC_000815	1855.22	0.403845	4.04712e-05	gi|322789790|gb|EFZ14954.1|	hypothetical protein SINV_12944, partial [Solenopsis invicta]
XLOC_000822	13489.2	-0.274136	0.000362464	gi|345485449|ref|XP_003425272.1|	PREDICTED: protein zyg-11 homolog B isoform X2 [Nasonia vitripennis]
XLOC_000824	2124.93	0.263197	0.00242657	gi|340716112|ref|XP_003396546.1|	PREDICTED: actin-related protein 2/3 complex subunit 1A [Bombus terrestris]
XLOC_000839	961.355	-0.453382	0.00702185	gi|759057710|ref|XP_011338113.1|	PREDICTED: probable ribonuclease ZC3H12D isoform X1 [Cerapachys biroi]
XLOC_000843	13239.8	-0.50675	2.15701e-07	gi|607356819|gb|EZA51315.1|	RING finger protein [Cerapachys biroi]
XLOC_000852	1227.29	0.392512	0.00065575	gi|645025579|ref|XP_008202097.1|	PREDICTED: peroxiredoxin-6 [Nasonia vitripennis]
XLOC_000860	913.508	0.714192	0.000262436	gi|307202406|gb|EFN81826.1|	Protein furry-like protein-like [Harpegnathos saltator]
XLOC_000878	9626.25	0.206278	0.000513545	gi|815927601|ref|XP_012248325.1|	PREDICTED: protein bride of sevenless isoform X1 [Bombus impatiens]
XLOC_000896	8348.05	0.213354	0.00254136	gi|156547279|ref|XP_001605527.1|	PREDICTED: endothelial differentiation-related factor 1 homolog [Nasonia vitripennis]
XLOC_000910	1493.07	0.424002	0.000567931	gi|572271297|ref|XP_006613597.1|	PREDICTED: protein SREK1IP1-like [Apis dorsata]
XLOC_000918	5041.96	0.309994	0.000633112	gi|572271335|ref|XP_006613615.1|	PREDICTED: putative serine protease K12H4.7-like [Apis dorsata]
XLOC_000940	3230.42	-0.337473	0.00175968	gi|383847267|ref|XP_003699276.1|	PREDICTED: phosphatidylinositol 4,5-bisphosphate 3-kinase catalytic subunit delta isoform [Megachile rotundata]
XLOC_000941	24243.2	0.179885	0.00902232	gi|156542785|ref|XP_001605379.1|	PREDICTED: bax inhibitor 1 isoform X1 [Nasonia vitripennis]
XLOC_000942	7424.68	0.295941	0.00154653	gi|340728355|ref|XP_003402491.1|	PREDICTED: endoplasmic reticulum lectin 1 [Bombus terrestris]
XLOC_000951	2801.97	0.215286	0.00926438	gi|332018089|gb|EGI58703.1|	Methionyl-tRNA synthetase, mitochondrial [Acromyrmex echinatior]
XLOC_000973	3280.6	0.275772	0.00367558	gi|156550406|ref|XP_001599958.1|	PREDICTED: cell division cycle protein 123 homolog [Nasonia vitripennis]
XLOC_000974	69771.1	0.274675	0.00429956	gi|451173139|gb|AGF33487.1|	heat shock cognate 70 [Polyrhachis vicina]
XLOC_000975	1146.43	0.321422	0.00478995	NA	NA
XLOC_000998	6413.4	-0.28064	0.00866157	gi|805776813|ref|XP_012138092.1|	PREDICTED: rho guanine nucleotide exchange factor 10-like protein isoform X3 [Megachile rotundata]
XLOC_001004	1567.59	0.476481	5.00854e-07	gi|383855141|ref|XP_003703076.1|	PREDICTED: uncharacterized protein LOC100875937 [Megachile rotundata]
XLOC_001020	6201.61	-0.252587	0.00491667	gi|752895171|ref|XP_011265795.1|	PREDICTED: ubiquitin-protein ligase E3A isoform X1 [Camponotus floridanus]
XLOC_001058	1299.63	-0.561323	5.53752e-05	gi|759054260|ref|XP_011336326.1|	PREDICTED: uncharacterized protein LOC105278722 [Cerapachys biroi]
XLOC_001062	17981.4	-0.30161	2.94382e-06	gi|156551964|ref|XP_001602403.1|	PREDICTED: dnaJ homolog subfamily C member 7 isoform X1 [Nasonia vitripennis]
XLOC_001075	491.896	-0.565756	0.00321068	gi|350407175|ref|XP_003488009.1|	PREDICTED: plexin-A4 isoform X1 [Bombus impatiens]
XLOC_001081	203.093	0.569568	0.0032405	gi|759045365|ref|XP_011331632.1|	PREDICTED: cadherin-23 [Cerapachys biroi]
XLOC_001107	9090.6	0.466061	8.46115e-09	gi|345492480|ref|XP_001601445.2|	PREDICTED: scavenger receptor class B member 1 [Nasonia vitripennis]
XLOC_001120	1006.84	0.552061	0.00392836	gi|607355090|gb|EZA49685.1|	Nuclear receptor corepressor [Cerapachys biroi]
XLOC_001136	5471.25	-0.211857	0.00805313	gi|328777757|ref|XP_395056.4|	PREDICTED: uncharacterized protein LOC411586 isoform X2 [Apis mellifera]
XLOC_001196	42586.3	-0.440588	1.85106e-08	gi|572258991|ref|XP_006607852.1|	PREDICTED: glycogenin-1-like isoform X2 [Apis dorsata]
XLOC_001219	8886.68	-0.52451	0.00356581	NA	NA
XLOC_001242	970.965	0.330899	7.00905e-05	gi|383863247|ref|XP_003707093.1|	PREDICTED: uncharacterized protein LOC100877676 isoform X1 [Megachile rotundata]
XLOC_001252	1289.14	-0.413337	0.00013217	gi|571500246|ref|XP_006559914.1|	PREDICTED: zinc finger CCCH domain-containing protein 11A-like [Apis mellifera]
XLOC_001259	4282.53	-0.347879	4.04712e-05	gi|345497872|ref|XP_003428087.1|	PREDICTED: lysM and putative peptidoglycan-binding domain-containing protein 2 [Nasonia vitripennis]
XLOC_001268	40.5406	-1.86198	1.83858e-05	gi|607303753|gb|EZA45134.1|	hemicentin-1-like protein-2 [Microplitis demolitor]
XLOC_001292	643.858	-0.965138	6.71272e-05	gi|345479910|ref|XP_001605286.2|	PREDICTED: tripartite motif-containing protein 45 [Nasonia vitripennis]
XLOC_001300	158.561	-0.618009	0.00400058	gi|322796669|gb|EFZ19111.1|	hypothetical protein SINV_01847, partial [Solenopsis invicta]
XLOC_001322	8964.57	-0.220646	0.0010082	gi|749798353|ref|XP_011152672.1|	PREDICTED: MOB kinase activator-like 1 [Harpegnathos saltator]
XLOC_001327	5918.66	-0.207922	0.0038976	gi|759041520|ref|XP_011329582.1|	PREDICTED: uncharacterized protein LOC105274835 [Cerapachys biroi]
XLOC_001334	8015.53	-0.306097	0.000232045	gi|571529464|ref|XP_006567787.1|	PREDICTED: uncharacterized protein LOC727423 isoform X2 [Apis mellifera]
XLOC_001347	3768.08	-0.368887	2.96337e-06	gi|345488093|ref|XP_001603893.2|	PREDICTED: calcium uniporter protein, mitochondrial [Nasonia vitripennis]
XLOC_001430	593.407	0.466474	0.00584508	gi|572307527|ref|XP_006619624.1|	PREDICTED: APOPT family protein CG14806, mitochondrial-like [Apis dorsata]
XLOC_001448	6129.53	-0.278905	0.00448169	gi|751199958|ref|XP_011159621.1|	PREDICTED: mitoferrin-1 isoform X1 [Solenopsis invicta]
XLOC_001466	9765.54	-0.231993	0.000369212	gi|380025456|ref|XP_003696490.1|	PREDICTED: dystroglycan-like isoform X1 [Apis florea]
XLOC_001489	459.523	0.405786	0.00893043	gi|572312265|ref|XP_006621849.1|	PREDICTED: pre-mRNA-splicing factor 38A-like [Apis dorsata]
XLOC_001520	41307.2	0.48682	0.00136611	gi|332017454|gb|EGI58177.1|	Leucine-rich repeat-containing protein 15 [Acromyrmex echinatior]
XLOC_001521	38259.6	0.192053	0.00926438	gi|572309880|ref|XP_006620717.1|	PREDICTED: serine/arginine repetitive matrix protein 1-like isoform X4 [Apis dorsata]
XLOC_001541	27501.5	-0.240768	0.00301261	gi|752896233|ref|XP_011266369.1|	PREDICTED: long-chain-fatty-acid--CoA ligase 4 isoform X4 [Camponotus floridanus]
XLOC_001545	1265.73	0.28334	0.00695668	gi|746841122|ref|XP_011050738.1|	PREDICTED: 3'(2'),5'-bisphosphate nucleotidase 1 [Acromyrmex echinatior]
XLOC_001566	12947.3	-0.552334	7.63651e-05	gi|571547752|ref|XP_006560798.1|	PREDICTED: tropomodulin isoform X4 [Apis mellifera]
XLOC_001644	267.627	-0.758942	0.00761013	gi|820841800|ref|XP_012339240.1|	PREDICTED: 7SK snRNA methylphosphate capping enzyme-like [Apis florea]
XLOC_001746	686.891	0.304708	0.00549085	gi|383861857|ref|XP_003706401.1|	PREDICTED: uncharacterized protein LOC100882854 [Megachile rotundata]
XLOC_001782	4775.81	-0.222536	0.00248937	gi|749798579|ref|XP_011152794.1|	PREDICTED: solute carrier organic anion transporter family member 3A1 [Harpegnathos saltator]
XLOC_001788	733.346	0.990548	9.45083e-12	gi|547278319|ref|WP_022011923.1|	hypothetical protein [Bacteroides fragilis]
XLOC_001796	1566.26	0.401528	0.000691297	gi|751220110|ref|XP_011163169.1|	PREDICTED: 39S ribosomal protein L52, mitochondrial [Solenopsis invicta]
XLOC_001800	3699.6	0.31026	0.00195865	gi|749785179|ref|XP_011146347.1|	PREDICTED: prefoldin subunit 1 [Harpegnathos saltator]
XLOC_001811	5030.65	-0.173807	0.00866157	gi|383855520|ref|XP_003703258.1|	PREDICTED: la-related protein 1 isoform X1 [Megachile rotundata]
XLOC_001827	605.557	0.621331	0.000223215	gi|307215255|gb|EFN90009.1|	PBAN-type neuropeptides [Harpegnathos saltator]
XLOC_001836	412.711	0.383429	0.00759384	gi|759063949|ref|XP_011341366.1|	PREDICTED: neuronal acetylcholine receptor subunit alpha-7-like isoform X3 [Cerapachys biroi]
XLOC_001895	5898.67	-0.470032	9.34267e-05	gi|571531462|ref|XP_394598.5|	PREDICTED: phosphoinositide 3-kinase adapter protein 1-like isoform X3 [Apis mellifera]
XLOC_001899	9084.5	0.248727	0.00104575	gi|751214966|ref|XP_011160368.1|	PREDICTED: lysosomal protein NCU-G1-like [Solenopsis invicta]
XLOC_001905	7057	-0.686094	1.89339e-06	gi|759032921|ref|XP_011333030.1|	PREDICTED: uncharacterized protein LOC105276699 isoform X3 [Cerapachys biroi]
XLOC_001908	42177.3	-0.28197	0.00289437	gi|340713206|ref|XP_003395137.1|	PREDICTED: protein GDAP2 homolog [Bombus terrestris]
XLOC_001910	2521.94	-0.663287	0.00865067	gi|746860949|ref|XP_011061340.1|	PREDICTED: protein cueball [Acromyrmex echinatior]
XLOC_001913	19624.9	0.135126	0.00435736	gi|645008070|ref|XP_008203825.1|	PREDICTED: protein THEM6 [Nasonia vitripennis]
XLOC_001935	2174.51	0.221607	0.00974027	NA	NA
XLOC_001953	14436.8	-0.306757	0.00359964	gi|345491433|ref|XP_003426604.1|	PREDICTED: ABC transporter G family member 23 isoform X1 [Nasonia vitripennis]
XLOC_001954	285.161	-0.642917	0.00279325	gi|322786847|gb|EFZ13130.1|	hypothetical protein SINV_09296, partial [Solenopsis invicta]
XLOC_001965	766.982	-0.415564	0.00242657	gi|340726208|ref|XP_003401453.1|	PREDICTED: decaprenyl-diphosphate synthase subunit 1 [Bombus terrestris]
XLOC_001967	408.157	0.628822	0.00425644	gi|759077878|ref|XP_011348719.1|	PREDICTED: dnaJ homolog subfamily C member 9 isoform X2 [Cerapachys biroi]
XLOC_001970	539.834	0.344236	0.0093692	gi|749754424|ref|XP_011139646.1|	PREDICTED: uncharacterized protein LOC105183310 [Harpegnathos saltator]
XLOC_001995	7692.74	-0.345397	0.00296534	gi|752859810|ref|XP_011267166.1|	PREDICTED: protein rogdi isoform X1 [Camponotus floridanus]
XLOC_002040	8408.46	0.391316	0.000209898	gi|751218855|ref|XP_011162487.1|	PREDICTED: UDP-glucuronosyltransferase 1-9-like [Solenopsis invicta]
XLOC_002051	576.658	0.431021	0.00168045	gi|239787841|ref|NP_001155181.1|	small ribonucleoprotein particle protein B [Apis mellifera]
XLOC_002062	2288.23	0.323744	6.88898e-05	gi|383850192|ref|XP_003700681.1|	PREDICTED: erlin-1-like isoform X3 [Megachile rotundata]
XLOC_002083	6182.53	-0.226623	0.0054327	gi|752861882|ref|XP_011259736.1|	PREDICTED: raf homolog serine/threonine-protein kinase phl [Camponotus floridanus]
XLOC_002130	667.527	0.315218	0.00743168	gi|307179877|gb|EFN68034.1|	Zinc finger protein 569 [Camponotus floridanus]
XLOC_002132	445.094	0.432798	0.00155156	gi|322794742|gb|EFZ17689.1|	hypothetical protein SINV_01050, partial [Solenopsis invicta]
XLOC_002148	69.874	1.08867	0.000238444	gi|110279807|gb|ABG57993.1|	transcriptional regulator, ArsR family [Cytophaga hutchinsonii ATCC 33406]
XLOC_002154	11715.2	0.303381	1.64711e-07	gi|571551080|ref|XP_006567621.1|	PREDICTED: longitudinals lacking protein, isoforms N/O/W/X/Y-like isoform X82 [Apis mellifera]
XLOC_002170	3229.13	0.362384	0.000611638	gi|572303662|ref|XP_006617811.1|	PREDICTED: dipeptidase 1-like isoform X1 [Apis dorsata]
XLOC_002209	129.056	-1.08795	0.000774339	gi|308480035|ref|XP_003102225.1|	hypothetical protein CRE_05815 [Caenorhabditis remanei]
XLOC_002225	4804.31	0.270058	0.00235386	gi|408717359|gb|AFU83092.1|	thioredoxin peroxidase 3 [Apis cerana cerana]
XLOC_002246	6347.14	0.36533	0.000357293	gi|759060144|ref|XP_011339358.1|	PREDICTED: uncharacterized protein CG1161 [Cerapachys biroi]
XLOC_002248	1326.28	0.352738	0.000528516	gi|350396974|ref|XP_003484725.1|	PREDICTED: uncharacterized protein C9orf78 [Bombus impatiens]
XLOC_002251	1201.38	-0.653658	0.000192523	gi|350415730|ref|XP_003490732.1|	PREDICTED: T-box transcription factor TBX10 [Bombus impatiens]
XLOC_002259	398.488	0.756068	0.00341455	gi|752887588|ref|XP_011261672.1|	PREDICTED: mediator of RNA polymerase II transcription subunit 23 isoform X1 [Camponotus floridanus]
XLOC_002275	959.191	-0.488911	1.70452e-05	gi|749788717|ref|XP_011147761.1|	PREDICTED: exportin-2 [Harpegnathos saltator]
XLOC_002292	3382.63	0.623317	3.03698e-06	gi|607355360|gb|EZA49941.1|	Splicing factor, arginine/serine-rich [Cerapachys biroi]
XLOC_002293	689.211	-0.364572	0.00146254	NA	NA
XLOC_002310	7532.37	-0.574318	0.00151039	gi|340719600|ref|XP_003398237.1|	PREDICTED: cAMP-dependent protein kinase catalytic subunit PRKX isoform X1 [Bombus terrestris]
XLOC_002322	1008.45	0.402403	0.00110462	gi|383858794|ref|XP_003704884.1|	PREDICTED: uncharacterized protein LOC100884033 [Megachile rotundata]
XLOC_002344	3783.57	0.349234	0.0082017	gi|340717512|ref|XP_003397225.1|	PREDICTED: synaptic vesicle glycoprotein 2C-like isoform X2 [Bombus terrestris]
XLOC_002357	836.34	0.691209	0.000335343	gi|759040102|ref|XP_011352630.1|	PREDICTED: gamma-glutamyltranspeptidase 1-like isoform X1 [Cerapachys biroi]
XLOC_002381	3129.66	-0.192094	0.00259858	gi|752879545|ref|XP_011257302.1|	PREDICTED: DDB1- and CUL4-associated factor 12 [Camponotus floridanus]
XLOC_002412	2024.14	-0.291889	0.00715502	gi|751204196|ref|XP_011175641.1|	PREDICTED: serine--tRNA ligase, mitochondrial [Solenopsis invicta]
XLOC_002419	64.363	-1.26245	0.00378934	gi|749754068|ref|XP_011139451.1|	PREDICTED: chondroitin sulfate proteoglycan 4 [Harpegnathos saltator]
XLOC_002441	146.586	1.11502	0.000402801	gi|518688072|ref|WP_019849765.1|	cobalt-precorrin-6A synthase [Desulfitobacterium sp. PCE1]
XLOC_002476	3603.97	0.349374	0.00746083	gi|749794740|ref|XP_011150717.1|	PREDICTED: mimitin, mitochondrial [Harpegnathos saltator]
XLOC_002499	1829.75	0.41713	0.0047914	gi|571523788|ref|XP_006562729.1|	PREDICTED: cation-independent mannose-6-phosphate receptor isoform X1 [Apis mellifera]
XLOC_002541	14339.7	-0.290943	0.00175968	gi|350415559|ref|XP_003490679.1|	PREDICTED: leucine-rich repeat and immunoglobulin-like domain-containing nogo receptor-interacting protein 2 [Bombus impatiens]
XLOC_002548	49.5289	1.55924	0.00700223	NA	NA
XLOC_002565	3993.71	-0.300981	0.000961725	gi|749773906|ref|XP_011142285.1|	PREDICTED: uncharacterized abhydrolase domain-containing protein DDB_G0269086 isoform X2 [Harpegnathos saltator]
XLOC_002568	12282.6	0.348728	0.00839	gi|572302065|ref|XP_006617063.1|	PREDICTED: spermine oxidase-like [Apis dorsata]
XLOC_002609	17017.1	0.528162	4.70932e-06	gi|156555286|ref|XP_001605157.1|	PREDICTED: malate dehydrogenase, cytoplasmic isoform X1 [Nasonia vitripennis]
XLOC_002613	1482.54	0.41028	1.75344e-07	gi|383848411|ref|XP_003699844.1|	PREDICTED: uncharacterized protein LOC100875061 [Megachile rotundata]
XLOC_002648	1199.6	-0.270777	0.0032903	gi|752893638|ref|XP_011264969.1|	PREDICTED: uncharacterized protein PFD1115c-like isoform X1 [Camponotus floridanus]
XLOC_002679	62.6468	1.19853	5.69456e-05	gi|322781166|gb|EFZ10150.1|	hypothetical protein SINV_02501, partial [Solenopsis invicta]
XLOC_002711	81.9818	-1.2323	2.22817e-05	NA	NA
XLOC_002723	1864.33	0.298262	0.00542199	gi|380011378|ref|XP_003689784.1|	PREDICTED: prefoldin subunit 3 [Apis florea]
XLOC_002727	28852.5	-0.725208	1.9239e-06	gi|571518245|ref|XP_006560562.1|	PREDICTED: uncharacterized protein LOC413858 isoform X4 [Apis mellifera]
XLOC_002734	2994.49	0.426248	4.22777e-05	gi|340714337|ref|XP_003395686.1|	PREDICTED: ubiquitin carboxyl-terminal hydrolase 5 [Bombus terrestris]
XLOC_002738	7244.24	-0.314944	0.00926438	gi|307205691|gb|EFN83953.1|	Selenide, water dikinase [Harpegnathos saltator]
XLOC_002762	286.892	-1.09045	0.00272325	gi|340710026|ref|XP_003393599.1|	PREDICTED: histone-lysine N-methyltransferase trithorax isoform X1 [Bombus terrestris]
XLOC_002770	6715.39	-0.233488	0.000313444	gi|665787466|ref|XP_008557532.1|	PREDICTED: methionine aminopeptidase 2 isoform X2 [Microplitis demolitor]
XLOC_002786	21779.8	-0.339566	4.35165e-06	gi|340722528|ref|XP_003399656.1|	PREDICTED: centrosomin-like isoform X3 [Bombus terrestris]
XLOC_002788	7444	-0.268539	8.42979e-05	gi|322801280|gb|EFZ21967.1|	hypothetical protein SINV_07382, partial [Solenopsis invicta]
XLOC_002797	4675.36	-0.190309	0.00472443	gi|383854022|ref|XP_003702521.1|	PREDICTED: putative U5 small nuclear ribonucleoprotein 200 kDa helicase [Megachile rotundata]
XLOC_002798	1933.68	0.594717	0.000474881	gi|156551396|ref|XP_001603566.1|	PREDICTED: reticulocalbin-2 [Nasonia vitripennis]
XLOC_002811	57.9076	-1.49913	0.00584747	NA	NA
XLOC_002819	4677.96	-0.23836	2.48137e-05	gi|307214255|gb|EFN89351.1|	Protein neuralized, partial [Harpegnathos saltator]
XLOC_002839	697.682	-0.618325	4.43564e-09	gi|328789046|ref|XP_392443.4|	PREDICTED: protein couch potato-like isoform X7 [Apis mellifera]
XLOC_002847	5236.49	-0.26143	0.00152677	gi|156545968|ref|XP_001606521.1|	PREDICTED: ras-like protein 1 [Nasonia vitripennis]
XLOC_002855	40233.1	-0.17084	0.00300761	gi|307184902|gb|EFN71177.1|	Serine/threonine-protein phosphatase 2B catalytic subunit 2 [Camponotus floridanus]
XLOC_002877	552.399	-0.446172	0.00868286	NA	NA
XLOC_002973	504.358	1.0046	5.69456e-05	gi|300218775|gb|ADJ80991.1|	CR1-3 [Lycodichthys dearborni]
XLOC_002994	2014.36	0.651763	1.95128e-06	gi|322795713|gb|EFZ18392.1|	hypothetical protein SINV_07450, partial [Solenopsis invicta]
XLOC_003024	3667.45	-0.498096	1.08706e-08	gi|746871112|ref|XP_011066770.1|	PREDICTED: protein MLP2 isoform X1 [Acromyrmex echinatior]
XLOC_003052	15338.8	0.294731	1.40625e-06	gi|340716031|ref|XP_003396507.1|	PREDICTED: tRNA-dihydrouridine(16/17) synthase [NAD(P)(+)]-like isoform X8 [Bombus terrestris]
XLOC_003068	3511.22	0.479566	5.69456e-05	gi|332017035|gb|EGI57834.1|	Abhydrolase domain-containing protein 4, partial [Acromyrmex echinatior]
XLOC_003071	3942.49	-0.332708	0.00165035	gi|571500456|ref|XP_006560316.1|	PREDICTED: SWI/SNF chromatin-remodeling complex subunit sol1 isoform X6 [Apis mellifera]
XLOC_003079	1986.87	-0.284989	0.00149346	NA	NA
XLOC_003083	1129.47	-0.890566	4.66567e-05	NA	NA
XLOC_003102	2154.86	0.424734	0.00522393	gi|759070602|ref|XP_011344881.1|	PREDICTED: HAUS augmin-like complex subunit 3 [Cerapachys biroi]
XLOC_003126	17165.8	0.501188	1.17341e-07	gi|572266103|ref|XP_006611173.1|	PREDICTED: transcription elongation regulator 1-like isoform X4 [Apis dorsata]
XLOC_003167	10752.5	0.516831	0.00175968	gi|759049656|ref|XP_011333888.1|	PREDICTED: cytochrome P450 6j1-like [Cerapachys biroi]
XLOC_003188	1246.87	0.404884	0.000228447	gi|307193411|gb|EFN76236.1|	Beta-mannosidase [Harpegnathos saltator]
XLOC_003196	1758.68	-0.254928	0.00402313	gi|383855278|ref|XP_003703142.1|	PREDICTED: uncharacterized protein LOC100883214 isoform X4 [Megachile rotundata]
XLOC_003204	1083.83	0.479178	0.000749568	gi|340727678|ref|XP_003402166.1|	PREDICTED: flavin-containing monooxygenase FMO GS-OX-like 3 isoform X1 [Bombus terrestris]
XLOC_003228	1158.08	0.279126	0.00845527	gi|746846590|ref|XP_011053633.1|	PREDICTED: SOSS complex subunit B homolog isoform X2 [Acromyrmex echinatior]
XLOC_003232	2082.01	0.306703	0.00743314	gi|746872006|ref|XP_011067248.1|	PREDICTED: splicing factor 3B subunit 6-like protein [Acromyrmex echinatior]
XLOC_003238	729.387	0.890336	6.71272e-05	NA	NA
XLOC_003282	1243.58	0.31736	0.000262087	gi|350405197|ref|XP_003487355.1|	PREDICTED: conserved oligomeric Golgi complex subunit 1 isoform X1 [Bombus impatiens]
XLOC_003283	182822	-0.166478	0.00154653	gi|572302807|ref|XP_006617410.1|	PREDICTED: ornithine decarboxylase antizyme 1-like [Apis dorsata]
XLOC_003285	13188.2	0.180263	0.00833474	gi|340723433|ref|XP_003400094.1|	PREDICTED: uncharacterized protein LOC100643092 isoform X3 [Bombus terrestris]
XLOC_003306	6469.71	0.172499	0.00893043	gi|307167249|gb|EFN60937.1|	Signal peptidase complex subunit 3 [Camponotus floridanus]
XLOC_003339	2037.29	0.330087	0.00755198	gi|322788129|gb|EFZ13911.1|	hypothetical protein SINV_00270, partial [Solenopsis invicta]
XLOC_003350	49739.5	-0.236534	0.00593888	gi|572306242|ref|XP_006619018.1|	PREDICTED: titin-like, partial [Apis dorsata]
XLOC_003355	5794.64	0.585514	7.55185e-07	gi|746865352|ref|XP_011063709.1|	PREDICTED: 26S proteasome non-ATPase regulatory subunit 10-like [Acromyrmex echinatior]
XLOC_003370	1664.44	-0.7565	4.98504e-05	gi|572316473|ref|XP_006623861.1|	PREDICTED: uncharacterized protein LOC102674669 isoform X1 [Apis dorsata]
XLOC_003378	1857.42	-0.349711	4.04712e-05	gi|607352810|gb|EZA47699.1|	Early growth response protein [Cerapachys biroi]
XLOC_003383	22791.1	-0.288744	0.00865067	gi|322801247|gb|EFZ21934.1|	hypothetical protein SINV_02715, partial [Solenopsis invicta]
XLOC_003419	21098	-0.470162	0.000240787	gi|156544023|ref|XP_001604351.1|	PREDICTED: scavenger receptor class B member 1 isoform X1 [Nasonia vitripennis]
XLOC_003423	18122.4	-0.197435	0.00502316	gi|759080757|ref|XP_011350225.1|	PREDICTED: protein phosphatase 1 regulatory subunit 12A isoform X6 [Cerapachys biroi]
XLOC_003461	14145.3	0.227292	0.00761013	gi|322801282|gb|EFZ21969.1|	hypothetical protein SINV_07911, partial [Solenopsis invicta]
XLOC_003483	27375.9	-0.253746	0.00141516	gi|340727179|ref|XP_003401926.1|	PREDICTED: uncharacterized protein LOC100649397 isoform X1 [Bombus terrestris]
XLOC_003488	856.466	-0.647291	0.000186135	gi|332016667|gb|EGI57521.1|	GDNF family receptor alpha-3 [Acromyrmex echinatior]
XLOC_003497	72.4917	1.48293	0.00229832	NA	NA
XLOC_003499	4790.52	-0.299155	0.000773738	gi|749752244|ref|XP_011138460.1|	PREDICTED: leucine-rich repeats and immunoglobulin-like domains protein 3 isoform X1 [Harpegnathos saltator]
XLOC_003506	17005.4	-0.308369	0.00435736	gi|607353654|gb|EZA48385.1|	Trehalase [Cerapachys biroi]
XLOC_003517	9471.45	0.224536	0.00513361	gi|345483713|ref|XP_003424870.1|	PREDICTED: M-phase inducer phosphatase isoform X1 [Nasonia vitripennis]
XLOC_003543	114.464	1.20489	0.000260332	gi|569434057|gb|ETO34309.1|	hypothetical protein RFI_02785 [Reticulomyxa filosa]
XLOC_003550	4862.08	-0.329764	0.00022316	gi|380017789|ref|XP_003692827.1|	PREDICTED: putative uncharacterized protein DDB_G0282133 isoform X1 [Apis florea]
XLOC_003602	2255.99	0.324081	0.00514398	gi|332023799|gb|EGI64023.1|	Inhibitor of nuclear factor kappa-B kinase subunit beta [Acromyrmex echinatior]
XLOC_003610	341.852	-0.74861	0.00191056	gi|1542877|emb|CAA65152.1|	orf [Drosophila melanogaster]
XLOC_003652	2852.03	-0.593189	1.37561e-05	gi|571499926|ref|XP_006558653.1|	PREDICTED: glycogen-binding subunit 76A-like isoform X4 [Apis mellifera]
XLOC_003655	152.743	0.636258	0.00922459	gi|665788191|ref|XP_008559681.1|	PREDICTED: endoplasmic reticulum-Golgi intermediate compartment protein 3 [Microplitis demolitor]
XLOC_003667	5305.29	0.270114	0.00466504	gi|572312287|ref|XP_006621860.1|	PREDICTED: complement component 1 Q subcomponent-binding protein, mitochondrial-like [Apis dorsata]
XLOC_003674	3618.96	-0.21037	0.00547122	gi|571510401|ref|XP_006571735.1|	PREDICTED: uncharacterized protein LOC102655243 isoform X3 [Apis mellifera]
XLOC_003702	11371.9	0.332134	4.33071e-06	gi|749747207|ref|XP_011135718.1|	PREDICTED: V-type proton ATPase subunit F 1 [Harpegnathos saltator]
XLOC_003704	660.832	0.808015	0.000159092	gi|759080121|ref|XP_011349893.1|	PREDICTED: LDLR chaperone boca [Cerapachys biroi]
XLOC_003713	3258.15	-0.264613	0.00760487	gi|324120572|dbj|BAJ78677.1|	RNA polymerase II largest subunit [Vespa analis insularis]
XLOC_003724	589.209	-0.542672	0.00626515	gi|443726228|gb|ELU13470.1|	hypothetical protein CAPTEDRAFT_26101, partial [Capitella teleta]
XLOC_003726	24232.3	-0.415763	0.00083441	gi|759078370|ref|XP_011348983.1|	PREDICTED: transcription factor kayak isoform X3 [Cerapachys biroi]
XLOC_003727	19402	-0.313212	0.00294151	gi|645016684|ref|XP_008211580.1|	PREDICTED: neurochondrin homolog [Nasonia vitripennis]
XLOC_003732	767.118	0.466936	6.00645e-05	gi|156553968|ref|XP_001602880.1|	PREDICTED: tyramine beta-hydroxylase [Nasonia vitripennis]
XLOC_003733	1691.66	0.270567	0.00352279	gi|752862110|ref|XP_011261013.1|	PREDICTED: uncharacterized protein LOC105254189 isoform X2 [Camponotus floridanus]
XLOC_003737	2509.02	-0.422767	0.00327585	gi|759042827|ref|XP_011330272.1|	PREDICTED: phosphofurin acidic cluster sorting protein 2 isoform X1 [Cerapachys biroi]
XLOC_003748	160.594	-0.768148	0.00608281	gi|332018280|gb|EGI58885.1|	RING finger protein 145 [Acromyrmex echinatior]
XLOC_003760	41856.2	-0.252403	1.76043e-05	gi|383862774|ref|XP_003706858.1|	PREDICTED: cAMP-dependent protein kinase type II regulatory subunit isoform X1 [Megachile rotundata]
XLOC_003772	274.269	-0.784747	0.00154164	NA	NA
XLOC_003780	607.94	0.454926	0.00632732	gi|350645839|emb|CCD59478.1|	hypothetical protein Smp_178530 [Schistosoma mansoni]
XLOC_003851	2820.8	0.327208	0.00700828	gi|307202324|gb|EFN81782.1|	Tripeptidyl-peptidase 2 [Harpegnathos saltator]
XLOC_003854	4535.06	0.288743	0.00248937	gi|571565123|ref|XP_006565324.1|	PREDICTED: COP9 signalosome complex subunit 5 isoform X3 [Apis mellifera]
XLOC_003860	6911.88	-0.280221	0.00329586	gi|759072637|ref|XP_011345944.1|	PREDICTED: DNA ligase 1-like isoform X1 [Cerapachys biroi]
XLOC_003898	2491.16	-0.299789	0.0098428	gi|307208261|gb|EFN85693.1|	UNC93-like protein [Harpegnathos saltator]
XLOC_003902	4136.48	-0.476429	0.000351227	gi|383848223|ref|XP_003699751.1|	PREDICTED: serine/threonine-protein kinase Nek3 isoform X2 [Megachile rotundata]
XLOC_003914	12409.1	-0.159742	0.00128441	gi|759081812|ref|XP_011350771.1|	PREDICTED: protein zer-1 homolog [Cerapachys biroi]
XLOC_003915	623.264	-0.55174	0.00279237	gi|765336049|ref|XP_001654169.2|	AAEL001875-PA [Aedes aegypti]
XLOC_003933	2148.67	0.256415	0.0056516	gi|383853814|ref|XP_003702417.1|	PREDICTED: sodium- and chloride-dependent GABA transporter 1-like isoform X2 [Megachile rotundata]
XLOC_003945	196.063	0.847457	0.00694942	gi|749782478|ref|XP_011145387.1|	PREDICTED: tyrosine-protein phosphatase corkscrew isoform X1 [Harpegnathos saltator]
XLOC_003965	11929.6	-0.192695	0.00257783	gi|572264404|ref|XP_006610384.1|	PREDICTED: ecdysone receptor-like [Apis dorsata]
XLOC_003977	16653.7	0.388842	1.9341e-05	gi|746872146|ref|XP_011067325.1|	PREDICTED: phosphatidate cytidylyltransferase, photoreceptor-specific isoform X1 [Acromyrmex echinatior]
XLOC_003982	67.3725	-1.28377	9.57618e-05	gi|607359495|gb|EZA53852.1|	Dual specificity protein phosphatase [Cerapachys biroi]
XLOC_004001	4867.83	-0.337091	1.26957e-05	gi|572261659|ref|XP_006609109.1|	PREDICTED: fibroblast growth factor receptor homolog 1-like isoform X1 [Apis dorsata]
XLOC_004016	7399.36	0.234294	0.00451311	gi|665816439|ref|XP_008556936.1|	PREDICTED: xaa-Pro dipeptidase [Microplitis demolitor]
XLOC_004035	7204.5	-0.310142	3.02641e-07	gi|607356330|gb|EZA50859.1|	Leucine-rich repeat and calponin-like proteiny domain-containing protein [Cerapachys biroi]
XLOC_004079	674.529	-0.844055	1.56476e-05	gi|322793847|gb|EFZ17187.1|	hypothetical protein SINV_08462, partial [Solenopsis invicta]
XLOC_004110	211.551	-0.505776	0.00608281	gi|607366901|gb|EZA61057.1|	hypothetical protein X777_08269 [Cerapachys biroi]
XLOC_004139	3051.71	-0.355588	0.00918113	gi|383865047|ref|XP_003707987.1|	PREDICTED: uncharacterized protein LOC100878272 [Megachile rotundata]
XLOC_004149	3060.34	-0.476804	0.00119829	gi|571514423|ref|XP_006568818.1|	PREDICTED: LOW QUALITY PROTEIN: twitchin [Apis mellifera]
XLOC_004158	7189.78	-0.408754	2.55946e-07	gi|751229617|ref|XP_011168281.1|	PREDICTED: GTP-binding protein 2 [Solenopsis invicta]
XLOC_004159	5311.55	0.407787	0.000595801	gi|332018924|gb|EGI59470.1|	Serine protease snake [Acromyrmex echinatior]
XLOC_004189	5850.17	0.260737	0.000138096	gi|572260602|ref|XP_006608614.1|	PREDICTED: lysosomal alpha-glucosidase-like [Apis dorsata]
XLOC_004286	8813.99	-0.497118	0.0023561	gi|380011467|ref|XP_003689824.1|	PREDICTED: DNA ligase 1-like [Apis florea]
XLOC_004301	3158.48	0.369007	0.00715502	gi|557775659|ref|XP_005187474.1|	PREDICTED: protein NPC2 homolog [Musca domestica]
XLOC_004311	120.491	-1.1992	0.0013233	NA	NA
XLOC_004317	9970.18	-0.206694	0.00637694	gi|572297431|ref|XP_006614904.1|	PREDICTED: protein sickie-like [Apis dorsata]
XLOC_004346	2247.47	0.223089	0.00890626	gi|307191176|gb|EFN74873.1|	Isoleucyl-tRNA synthetase, mitochondrial [Camponotus floridanus]
XLOC_004355	49570.3	0.304746	0.00366712	gi|156553448|ref|XP_001600543.1|	PREDICTED: lysosomal aspartic protease-like [Nasonia vitripennis]
XLOC_004366	5355.8	0.391247	0.00305572	gi|572269950|ref|XP_006612984.1|	PREDICTED: protein yellow-like [Apis dorsata]
XLOC_004373	2767.86	-0.541373	0.0091102	gi|332018390|gb|EGI58984.1|	5'-AMP-activated protein kinase subunit gamma-2 [Acromyrmex echinatior]
XLOC_004377	2267.77	-0.448994	0.000232045	gi|820850729|ref|XP_012342977.1|	PREDICTED: pyroglutamylated RFamide peptide receptor-like isoform X3 [Apis florea]
XLOC_004407	10477.4	0.371938	0.000105878	gi|751204800|ref|XP_011175964.1|	PREDICTED: PI-PLC X domain-containing protein 1-like [Solenopsis invicta]
XLOC_004449	2697.93	-0.268735	0.00116071	gi|307169597|gb|EFN62203.1|	120.7 kDa protein in NOF-FB transposable element, partial [Camponotus floridanus]
XLOC_004460	3463.32	-0.535779	0.00673386	gi|345496012|ref|XP_001604973.2|	PREDICTED: ABC transporter G family member 23 [Nasonia vitripennis]
XLOC_004511	3772.53	-0.498367	0.000659763	gi|383852766|ref|XP_003701896.1|	PREDICTED: pikachurin-like [Megachile rotundata]
XLOC_004514	9844.34	0.330061	0.000782479	gi|307204819|gb|EFN83377.1|	Otoferlin [Harpegnathos saltator]
XLOC_004517	1485.37	0.410802	0.000504417	gi|746841885|ref|XP_011051134.1|	PREDICTED: coiled-coil domain-containing protein 93 [Acromyrmex echinatior]
XLOC_004564	77837.6	-0.504941	9.57959e-08	gi|383848580|ref|XP_003699927.1|	PREDICTED: leucine-rich repeat-containing protein 20 isoform X2 [Megachile rotundata]
XLOC_004634	1399.66	0.373245	0.000123328	NA	NA
XLOC_004640	523.544	0.744855	0.00987459	NA	NA
XLOC_004649	9484.91	-0.267984	0.00117948	gi|383855598|ref|XP_003703297.1|	PREDICTED: RNA polymerase II elongation factor ELL [Megachile rotundata]
XLOC_004660	3305.34	0.250618	0.00357341	gi|759073919|ref|XP_011346627.1|	PREDICTED: protein FAM188A homolog [Cerapachys biroi]
XLOC_004662	4522.39	0.23903	0.00139201	gi|307181489|gb|EFN69081.1|	hypothetical protein EAG_02844 [Camponotus floridanus]
XLOC_004670	4343.85	0.441605	0.0031357	gi|749799269|ref|XP_011153173.1|	PREDICTED: major royal jelly protein 1-like [Harpegnathos saltator]
XLOC_004677	49.368	-0.978004	0.00715502	NA	NA
XLOC_004701	6597.25	0.589854	0.00109763	gi|340728984|ref|XP_003402791.1|	PREDICTED: uncharacterized protein LOC100649556 [Bombus terrestris]
XLOC_004709	11820.8	-0.181331	0.00715502	gi|383860588|ref|XP_003705771.1|	PREDICTED: vesicular glutamate transporter 1 [Megachile rotundata]
XLOC_004723	10229.1	-0.298341	0.000488284	NA	NA
XLOC_004792	4098.34	-0.312178	0.000346049	gi|383855948|ref|XP_003703472.1|	PREDICTED: ras-related protein Rab-27A [Megachile rotundata]
XLOC_004829	560.787	0.332544	0.00899206	gi|110750747|ref|XP_001120520.1|	PREDICTED: signal recognition particle 9 kDa protein [Apis mellifera]
XLOC_004830	5122.58	-0.289189	0.00119275	gi|340708656|ref|XP_003392938.1|	PREDICTED: uncharacterized protein LOC100642190 isoform X1 [Bombus terrestris]
XLOC_004833	7366.81	0.383704	0.00032422	gi|644992781|ref|XP_008203000.1|	PREDICTED: hexosaminidase D-like isoform X1 [Nasonia vitripennis]
XLOC_004846	1258.28	0.290458	0.00517017	gi|548456031|ref|XP_005677140.1|	PREDICTED: protein kish-A-like [Capra hircus]
XLOC_004855	377.211	-0.490612	0.00768785	gi|307184369|gb|EFN70790.1|	hypothetical protein EAG_11687, partial [Camponotus floridanus]
XLOC_004866	2388.72	0.312738	0.000813183	gi|58384747|ref|XP_313411.2|	AGAP003644-PA [Anopheles gambiae str. PEST]
XLOC_004874	138.587	0.992931	0.000114564	gi|470249211|ref|XP_004358200.1|	hypothetical protein DFA_06957 [Dictyostelium fasciculatum]
XLOC_004880	44.1205	1.27198	0.00119275	NA	NA
XLOC_004897	42.0722	1.08426	0.00918113	gi|322800805|gb|EFZ21681.1|	hypothetical protein SINV_10122, partial [Solenopsis invicta]
XLOC_004911	120.087	0.832231	0.00398427	gi|345479681|ref|XP_001601066.2|	PREDICTED: mediator of RNA polymerase II transcription subunit 23-like isoform X1 [Nasonia vitripennis]
XLOC_004933	15124.3	-0.30298	0.0006949	gi|749772284|ref|XP_011141710.1|	PREDICTED: phosphatidate phosphatase LPIN1 isoform X1 [Harpegnathos saltator]
XLOC_004935	43262.9	-0.201156	0.00865067	gi|340720231|ref|XP_003398545.1|	PREDICTED: ATP-dependent 6-phosphofructokinase isoform X3 [Bombus terrestris]
XLOC_004959	19355.3	0.201862	0.00596243	gi|340724940|ref|XP_003400836.1|	PREDICTED: luc7-like protein 3 [Bombus terrestris]
XLOC_004973	7891.75	-0.295719	0.00991417	gi|307194384|gb|EFN76707.1|	Stress-induced-phosphoprotein 1 [Harpegnathos saltator]
XLOC_005004	1713.46	-1.24543	2.38209e-10	gi|380024936|ref|XP_003696242.1|	PREDICTED: transcription factor kayak isoform X3 [Apis florea]
XLOC_005024	9566.58	0.482667	6.06154e-08	gi|752885786|ref|XP_011260687.1|	PREDICTED: esterase FE4-like [Camponotus floridanus]
XLOC_005027	1048.27	0.310098	0.00713428	gi|759057241|ref|XP_011337865.1|	PREDICTED: WD repeat-containing protein 60 [Cerapachys biroi]
XLOC_005029	10108	-0.294253	0.00761013	gi|571508501|ref|XP_006571354.1|	PREDICTED: actin-binding LIM protein 2-like isoform X5 [Apis mellifera]
XLOC_005034	16927.7	-0.6742	6.47528e-05	gi|752895233|ref|XP_011265829.1|	PREDICTED: uncharacterized protein LOC105257112 isoform X2 [Camponotus floridanus]
XLOC_005089	2185.68	0.452897	0.00138958	gi|752898715|ref|XP_011267722.1|	PREDICTED: growth arrest and DNA damage-inducible proteins-interacting protein 1-like [Camponotus floridanus]
XLOC_005095	5083.58	0.205928	0.00829083	gi|752878706|ref|XP_011256852.1|	PREDICTED: heat shock protein 75 kDa, mitochondrial [Camponotus floridanus]
XLOC_005109	17915.1	-0.302644	0.00787846	gi|751232799|ref|XP_011170040.1|	PREDICTED: peptide deformylase, mitochondrial-like [Solenopsis invicta]
XLOC_005145	592.154	0.386338	0.0031617	gi|350421658|ref|XP_003492914.1|	PREDICTED: pancreatic triacylglycerol lipase-like isoform X1 [Bombus impatiens]
XLOC_005146	2541.1	-0.547608	0.000896788	gi|645021959|ref|XP_008206905.1|	PREDICTED: probable serine/threonine-protein kinase DDB_G0281745 [Nasonia vitripennis]
XLOC_005182	25940.9	0.325582	0.00718839	gi|607352226|gb|EZA47240.1|	Flexible cuticle protein, partial [Cerapachys biroi]
XLOC_005191	7614.34	-0.334271	0.00335891	gi|345485426|ref|XP_003425268.1|	PREDICTED: LOW QUALITY PROTEIN: GPI mannosyltransferase 1 [Nasonia vitripennis]
XLOC_005213	781.712	0.822432	0.000117395	gi|340716890|ref|XP_003396924.1|	PREDICTED: alpha-tubulin N-acetyltransferase-like isoform X2 [Bombus terrestris]
XLOC_005232	6279.09	-0.257035	0.00101018	gi|383857297|ref|XP_003704141.1|	PREDICTED: manganese-transporting ATPase 13A1 [Megachile rotundata]
XLOC_005233	84.9187	1.07943	0.00113577	gi|156536933|ref|XP_001608153.1|	PREDICTED: methylmalonic aciduria and homocystinuria type D homolog, mitochondrial isoform X1 [Nasonia vitripennis]
XLOC_005235	2798.12	0.890979	1.1698e-10	gi|759072925|ref|XP_011346091.1|	PREDICTED: carboxypeptidase Q-like [Cerapachys biroi]
XLOC_005244	20246	0.30326	0.00157646	gi|307175835|gb|EFN65650.1|	Uncharacterized protein KIAA1843 [Camponotus floridanus]
XLOC_005304	514.332	0.374898	0.00979503	gi|350413657|ref|XP_003490066.1|	PREDICTED: importin-9 [Bombus impatiens]
XLOC_005321	8247.18	0.287677	0.00657487	gi|751231442|ref|XP_011169280.1|	PREDICTED: RNA-binding protein 25 [Solenopsis invicta]
XLOC_005333	23412.5	-0.500125	9.98253e-08	gi|752885106|ref|XP_011260325.1|	PREDICTED: uncharacterized protein LOC105253761 isoform X2 [Camponotus floridanus]
XLOC_005363	2149.45	0.416539	9.11057e-05	gi|572301902|ref|XP_006616986.1|	PREDICTED: kin of IRRE-like protein 3-like isoform X1 [Apis dorsata]
XLOC_005368	1654.75	0.256023	8.27057e-05	gi|340723712|ref|XP_003400233.1|	PREDICTED: cyclic AMP-dependent transcription factor ATF-2 isoform X1 [Bombus terrestris]
XLOC_005426	15747.5	0.300742	0.00926438	gi|759057522|ref|XP_011338015.1|	PREDICTED: vacuolar protein sorting-associated protein 18 homolog isoform X2 [Cerapachys biroi]
XLOC_005433	4582.93	0.245014	0.00501508	gi|307195670|gb|EFN77512.1|	Rho GTPase-activating protein 17 [Harpegnathos saltator]
XLOC_005441	1751.87	0.343913	0.000104349	gi|512903053|ref|XP_004925524.1|	PREDICTED: transmembrane protein 177 [Bombyx mori]
XLOC_005454	9794.1	-0.431012	4.04712e-05	gi|322800745|gb|EFZ21649.1|	hypothetical protein SINV_13705, partial [Solenopsis invicta]
XLOC_005459	11381.9	-0.22341	0.000896788	gi|110762960|ref|XP_001122848.1|	PREDICTED: uncharacterized protein LOC727135 [Apis mellifera]
XLOC_005465	5164.99	0.425816	2.82162e-05	gi|607303784|gb|EZA45160.1|	spondin-like protein [Microplitis demolitor]
XLOC_005487	13000	-0.16478	0.000523594	gi|345489283|ref|XP_001599525.2|	PREDICTED: heat shock 70 kDa protein cognate 5 [Nasonia vitripennis]
XLOC_005583	161.969	-1.11375	0.00172285	gi|749794395|ref|XP_011150527.1|	PREDICTED: SET and MYND domain-containing protein 4-like isoform X2 [Harpegnathos saltator]
XLOC_005597	565.087	-1.0658	0.000216483	gi|645014451|ref|XP_008203482.1|	PREDICTED: potassium voltage-gated channel subfamily KQT member 1-like [Nasonia vitripennis]
XLOC_005631	35382.3	-0.616619	7.85543e-06	gi|350420922|ref|XP_003492677.1|	PREDICTED: flagellar attachment zone protein 1 isoform X3 [Bombus impatiens]
XLOC_005639	2282.63	-1.01914	3.36934e-07	NA	NA
XLOC_005666	11773.6	0.367965	3.44198e-05	gi|383861833|ref|XP_003706389.1|	PREDICTED: uncharacterized protein LOC100881550 [Megachile rotundata]
XLOC_005762	4204.61	-0.385673	0.000100988	gi|665810908|ref|XP_008553897.1|	PREDICTED: phytanoyl-CoA dioxygenase domain-containing protein 1 homolog [Microplitis demolitor]
XLOC_005778	1455.63	-0.737199	0.000459555	gi|322795392|gb|EFZ18166.1|	hypothetical protein SINV_12306, partial [Solenopsis invicta]
XLOC_005816	1669.87	0.469019	0.00670961	gi|357618949|gb|EHJ71733.1|	putative formin 1,2/cappuccino [Danaus plexippus]
XLOC_005823	4956.36	-0.311042	8.51977e-05	gi|383851333|ref|XP_003701188.1|	PREDICTED: protein transport protein Sec24B [Megachile rotundata]
XLOC_005834	263.158	0.65369	0.00697276	gi|345487997|ref|XP_001602984.2|	PREDICTED: beta-galactosidase-like [Nasonia vitripennis]
XLOC_005843	2658.87	0.271955	0.00499345	gi|307199308|gb|EFN79961.1|	39S ribosomal protein L19, mitochondrial [Harpegnathos saltator]
XLOC_005860	17926.9	-0.221031	0.000675678	gi|156542753|ref|XP_001600631.1|	PREDICTED: E3 ubiquitin-protein ligase RNF185-like isoform X2 [Nasonia vitripennis]
XLOC_005863	1657.84	-0.455472	0.000236537	gi|340711365|ref|XP_003394247.1|	PREDICTED: guanylate cyclase 32E-like isoform X1 [Bombus terrestris]
XLOC_005865	14380.6	-0.162709	0.0091824	gi|571523255|ref|XP_006562052.1|	PREDICTED: unconventional myosin-XVIIIa isoform X3 [Apis mellifera]
XLOC_005868	117.411	-1.05903	0.00198016	gi|607302801|gb|EZA44897.1|	conserved uncharacterized protein [Microplitis demolitor]
XLOC_005879	8582.07	0.310624	3.47673e-06	gi|383854652|ref|XP_003702834.1|	PREDICTED: probable ATP-dependent RNA helicase DDX23 [Megachile rotundata]
XLOC_005895	21500.4	-0.503853	0.000360659	gi|572313878|ref|XP_006622627.1|	PREDICTED: PDZ and LIM domain protein Zasp-like isoform X9 [Apis dorsata]
XLOC_005937	1550.21	-0.677711	0.000865561	gi|307174888|gb|EFN65154.1|	hypothetical protein EAG_05788, partial [Camponotus floridanus]
XLOC_005940	34.7829	-1.76561	0.00976482	gi|328700397|ref|XP_003241242.1|	PREDICTED: uncharacterized protein K02A2.6-like [Acyrthosiphon pisum]
XLOC_005953	8666.7	-0.282611	0.00514398	gi|328787983|ref|XP_003251036.1|	PREDICTED: transcription factor AP-1 [Apis mellifera]
XLOC_005954	6560.05	-0.347344	7.61145e-05	gi|571548566|ref|XP_006561691.1|	PREDICTED: receptor-type tyrosine-protein phosphatase kappa-like isoform X1 [Apis mellifera]
XLOC_005956	2470.62	-0.557802	3.01933e-05	gi|749788293|ref|XP_011147597.1|	PREDICTED: protein bicaudal D isoform X2 [Harpegnathos saltator]
XLOC_005970	308.033	0.95274	0.0024959	gi|328717769|ref|XP_001947664.2|	PREDICTED: uncharacterized protein LOC100160378, partial [Acyrthosiphon pisum]
XLOC_005993	4214.99	-0.66218	0.000477794	gi|571559734|ref|XP_006566438.1|	PREDICTED: RB1-inducible coiled-coil protein 1 isoform X2 [Apis mellifera]
XLOC_006022	19737.6	-0.184116	0.00918113	gi|607353643|gb|EZA48374.1|	G/T mismatch-specific thymine DNA glycosylase [Cerapachys biroi]
XLOC_006028	22966	-0.142299	0.0058849	NA	NA
XLOC_006047	6056.46	-0.331835	0.000528516	gi|665796903|ref|XP_008546260.1|	PREDICTED: kelch-like protein 18 [Microplitis demolitor]
XLOC_006056	5098.86	-0.520489	0.000269222	gi|24251125|gb|AAN46116.1|	actin [Culicoides sp. LJH-2002]
XLOC_006064	9085.49	-0.255028	0.000871475	gi|328786150|ref|XP_392041.4|	PREDICTED: heterogeneous nuclear ribonucleoprotein U-like protein 1-like [Apis mellifera]
XLOC_006067	11413.6	-0.318028	4.92879e-05	gi|307194687|gb|EFN76946.1|	Serine/threonine-protein kinase D3 [Harpegnathos saltator]
XLOC_006095	166.949	-1.71486	0.00049277	NA	NA
XLOC_006105	585.161	-0.716701	0.00119686	gi|572311065|ref|XP_006621268.1|	PREDICTED: zinc finger CCHC domain-containing protein 24-like [Apis dorsata]
XLOC_006134	4260.02	0.298164	0.000190966	gi|340709407|ref|XP_003393301.1|	PREDICTED: eukaryotic translation initiation factor 3 subunit K [Bombus terrestris]
XLOC_006149	1035.58	-0.794281	0.00189992	gi|307174011|gb|EFN64721.1|	Centrosomal and chromosomal factor [Camponotus floridanus]
XLOC_006170	686.438	-0.94882	0.000896788	gi|607355377|gb|EZA49958.1|	Microphthalmia-associated transcription factor [Cerapachys biroi]
XLOC_006196	2707.6	0.36876	1.92781e-05	gi|572311371|ref|XP_006621414.1|	PREDICTED: dynactin subunit 5-like [Apis dorsata]
XLOC_006249	2182.54	-0.431379	0.00513555	gi|571565315|ref|XP_006566921.1|	PREDICTED: dual 3',5'-cyclic-AMP and -GMP phosphodiesterase 11 isoform X1 [Apis mellifera]
XLOC_006252	570.266	0.64399	0.00404932	gi|332024516|gb|EGI64714.1|	Pancreatic lipase-related protein 2 [Acromyrmex echinatior]
XLOC_006296	38.9611	2.22844	0.000288236	NA	NA
XLOC_006301	1587.8	0.324234	0.00573009	gi|383853387|ref|XP_003702204.1|	PREDICTED: protein VAC14 homolog [Megachile rotundata]
XLOC_006303	8000.38	0.286054	0.00805184	gi|322802299|gb|EFZ22695.1|	hypothetical protein SINV_09396, partial [Solenopsis invicta]
XLOC_006305	609.597	-0.61901	0.00173446	NA	NA
XLOC_006323	2550.99	0.504999	0.000766019	gi|383848245|ref|XP_003699762.1|	PREDICTED: 15-hydroxyprostaglandin dehydrogenase [NAD(+)]-like isoform X1 [Megachile rotundata]
XLOC_006366	3692.98	-0.448589	0.00746637	gi|759056308|ref|XP_011337396.1|	PREDICTED: lipid storage droplets surface-binding protein 2-like isoform X2 [Cerapachys biroi]
XLOC_006368	5745.94	0.370341	1.30823e-06	gi|759056296|ref|XP_011337389.1|	PREDICTED: lipid storage droplets surface-binding protein 2-like [Cerapachys biroi]
XLOC_006380	87.0209	-0.940886	0.000892142	NA	NA
XLOC_006394	101.847	-0.98751	0.00768785	gi|599155441|gb|EYE94644.1|	hypothetical protein EURHEDRAFT_81404 [Aspergillus ruber CBS 135680]
XLOC_006429	299.191	1.10287	0.000648065	gi|169864638|ref|XP_001838926.1|	hypothetical protein CC1G_05479 [Coprinopsis cinerea okayama7#130]
XLOC_006432	1730.15	-0.475919	0.000659421	gi|805790930|ref|XP_012141868.1|	PREDICTED: uncharacterized protein LOC100879966 isoform X1 [Megachile rotundata]
XLOC_006465	160.164	-0.964639	0.000198928	gi|759052314|ref|XP_011335292.1|	PREDICTED: BTB/POZ domain-containing protein KCTD16 [Cerapachys biroi]
XLOC_006480	525.46	-0.35688	0.00318353	gi|752898849|ref|XP_011267794.1|	PREDICTED: activating signal cointegrator 1 complex subunit 3 [Camponotus floridanus]
XLOC_006507	18531.1	-0.18656	0.0047914	gi|752877356|ref|XP_011256109.1|	PREDICTED: oxysterol-binding protein 1 isoform X1 [Camponotus floridanus]
XLOC_006516	1566.21	0.31979	0.0093692	gi|383853013|ref|XP_003702019.1|	PREDICTED: alpha-tubulin N-acetyltransferase-like [Megachile rotundata]
XLOC_006534	11821.2	-0.241514	0.00607923	gi|572289324|ref|XP_006614634.1|	PREDICTED: protein TRC8 homolog [Apis dorsata]
XLOC_006559	13920.4	-0.44951	1.9239e-06	gi|345485617|ref|XP_003425305.1|	PREDICTED: uncharacterized protein LOC100123495 isoform X1 [Nasonia vitripennis]
XLOC_006593	1318.19	0.363078	0.00381602	gi|328780081|ref|XP_393406.4|	PREDICTED: RNA-binding protein 26 isoform X2 [Apis mellifera]
XLOC_006622	56.6752	1.15938	0.000678134	gi|345485639|ref|XP_001607251.2|	PREDICTED: headcase protein isoform X1 [Nasonia vitripennis]
XLOC_006624	3275.33	0.687179	1.9804e-06	gi|350418637|ref|XP_003491921.1|	PREDICTED: cytochrome P450 6k1-like [Bombus impatiens]
XLOC_006630	11976.2	-0.386584	2.15701e-07	gi|572271608|ref|XP_006613741.1|	PREDICTED: dual specificity protein phosphatase 10-like [Apis dorsata]
XLOC_006683	3736.69	-0.226993	0.00185563	gi|380023884|ref|XP_003695739.1|	PREDICTED: uncharacterized protein LOC100869915 isoform X1 [Apis florea]
XLOC_006698	756.096	0.364156	0.00147008	gi|571577983|ref|XP_006572239.1|	PREDICTED: mediator of RNA polymerase II transcription subunit 8 isoform X3 [Apis mellifera]
XLOC_006735	836.35	-0.8513	4.04712e-05	NA	NA
XLOC_006736	521.012	-0.44979	0.00836939	NA	NA
XLOC_006762	6031.89	-0.303058	0.00928648	gi|607353176|gb|EZA47992.1|	hypothetical protein X777_14440 [Cerapachys biroi]
XLOC_006777	2454.88	0.420035	0.00110365	gi|156542532|ref|XP_001599934.1|	PREDICTED: regucalcin-like [Nasonia vitripennis]
XLOC_006806	1299.57	0.258906	0.00715132	gi|607367482|gb|EZA61629.1|	Cytokine receptor-like factor [Cerapachys biroi]
XLOC_006842	34.4491	1.63733	0.00419026	gi|675885402|ref|XP_009028203.1|	hypothetical protein HELRODRAFT_180665 [Helobdella robusta]
XLOC_006843	31.6323	1.91081	3.18172e-05	NA	NA
XLOC_006846	1272.4	0.522773	5.17193e-05	gi|340723457|ref|XP_003400106.1|	PREDICTED: peptidyl-prolyl cis-trans isomerase 6 [Bombus terrestris]
XLOC_006931	4195.68	0.891393	0.000176575	gi|759044736|ref|XP_011331295.1|	PREDICTED: pre-mRNA-processing factor 39 [Cerapachys biroi]
XLOC_006961	47.5014	-1.46244	0.00366712	NA	NA
XLOC_006971	154.852	-0.883118	0.000349266	NA	NA
XLOC_006972	1320.18	-1.27537	8.04715e-09	gi|571519583|ref|XP_006564053.1|	PREDICTED: protein Tob1-like isoform X1 [Apis mellifera]
XLOC_006986	50.8509	-2.22525	1.22739e-06	gi|607360775|gb|EZA55096.1|	hypothetical protein X777_05351, partial [Cerapachys biroi]
XLOC_007010	6317.14	0.212532	0.00178339	gi|572297031|ref|XP_006614729.1|	PREDICTED: uncharacterized protein LOC102674961 [Apis dorsata]
XLOC_007023	1134.22	-0.420059	0.0023865	gi|571519689|ref|XP_006564074.1|	PREDICTED: titin-like isoform X2 [Apis mellifera]
XLOC_007029	129.591	1.3275	0.0013473	gi|358332384|dbj|GAA51057.1|	hypothetical protein CLF_105513, partial [Clonorchis sinensis]
XLOC_007043	46.6037	1.4912	0.00460345	NA	NA
XLOC_007069	125.929	1.39225	1.82247e-06	gi|518065017|ref|WP_019235225.1|	hypothetical protein [Legionella anisa]
XLOC_007090	4536.9	0.203522	0.000798996	gi|383855620|ref|XP_003703308.1|	PREDICTED: septin-2 [Megachile rotundata]
XLOC_007116	18079.2	-0.334724	0.00718839	gi|644997795|ref|XP_008212002.1|	PREDICTED: putative fatty acyl-CoA reductase CG5065 isoform X1 [Nasonia vitripennis]
XLOC_007134	1564.52	-1.22484	5.62011e-06	gi|383847295|ref|XP_003699290.1|	PREDICTED: multidrug resistance-associated protein 4-like isoform X1 [Megachile rotundata]
XLOC_007137	123.558	-0.923492	0.000242617	gi|307167509|gb|EFN61082.1|	Alpha-catulin [Camponotus floridanus]
XLOC_007153	2421.03	0.421793	0.00184831	gi|607358769|gb|EZA53155.1|	Fatty acid-binding protein-like protein, partial [Cerapachys biroi]
XLOC_007154	1169.01	0.3621	0.0053188	gi|478250251|gb|ENN70751.1|	hypothetical protein YQE_12540, partial [Dendroctonus ponderosae]
XLOC_007157	1966.29	0.252962	0.00918113	gi|307207189|gb|EFN84979.1|	Protein phosphatase methylesterase 1 [Harpegnathos saltator]
XLOC_007167	947.578	0.410876	0.00618739	gi|156548340|ref|XP_001603320.1|	PREDICTED: UPF0545 protein C22orf39 homolog [Nasonia vitripennis]
XLOC_007177	17263.5	0.281727	1.09298e-06	gi|571560188|ref|XP_006566516.1|	PREDICTED: serine/arginine-rich splicing factor 4 isoform X32 [Apis mellifera]
XLOC_007183	2955.71	0.434109	1.38157e-05	gi|254548117|gb|ACT66884.1|	Gram-negative bacteria-binding protein 1-2 [Apis mellifera]
XLOC_007193	2721.07	0.516942	0.00564119	gi|340708618|ref|XP_003392919.1|	PREDICTED: probable E3 ubiquitin-protein ligase bre1 isoform X3 [Bombus terrestris]
XLOC_007199	1762.18	0.378848	0.00157646	gi|307194607|gb|EFN76896.1|	Uncharacterized protein C14orf133 [Harpegnathos saltator]
XLOC_007232	2015.83	0.312723	0.00695668	gi|110769776|ref|XP_001123277.1|	PREDICTED: dolichyl-diphosphooligosaccharide--protein glycosyltransferase subunit DAD1-like [Apis mellifera]
XLOC_007257	1030.49	0.315082	0.00725466	gi|332019567|gb|EGI60046.1|	Partitioning defective 3-like protein B [Acromyrmex echinatior]
XLOC_007258	1030.82	0.371287	0.001376	gi|749751243|ref|XP_011137921.1|	PREDICTED: partitioning defective 3 homolog [Harpegnathos saltator]
XLOC_007273	1579.1	-0.392527	6.83693e-05	gi|383857533|ref|XP_003704259.1|	PREDICTED: uncharacterized protein LOC100878261 [Megachile rotundata]
XLOC_007291	3265	0.233827	0.00940887	gi|332026289|gb|EGI66426.1|	Required for meiotic nuclear division protein 1-like protein, partial [Acromyrmex echinatior]
XLOC_007314	2931	-0.671158	0.00010249	gi|571541378|ref|XP_006557334.1|	PREDICTED: uncharacterized protein LOC102654281 isoform X1 [Apis mellifera]
XLOC_007320	907.357	-0.783261	0.0021753	gi|383850180|ref|XP_003700675.1|	PREDICTED: carboxy-terminal domain RNA polymerase II polypeptide A small phosphatase 1 isoform X1 [Megachile rotundata]
XLOC_007323	1696.29	0.273491	0.00454355	gi|332027997|gb|EGI68048.1|	Glutamate receptor, ionotropic kainate 1 [Acromyrmex echinatior]
XLOC_007369	2565.35	-0.218717	0.00529798	gi|332023264|gb|EGI63518.1|	Protein Star [Acromyrmex echinatior]
XLOC_007380	16812.7	0.364003	1.06556e-06	gi|607303052|gb|EZA44944.1|	ebony-like protein [Microplitis demolitor]
XLOC_007387	2070.83	0.281071	0.000866766	gi|607352134|gb|EZA47155.1|	Structure-specific endonuclease subunit SLX4 [Cerapachys biroi]
XLOC_007397	1621.54	-0.234825	0.00726441	gi|340721957|ref|XP_003399379.1|	PREDICTED: uncharacterized protein C19orf47 homolog [Bombus terrestris]
XLOC_007400	1525.02	0.342672	0.00661101	gi|746860238|ref|XP_011060954.1|	PREDICTED: probable glutamate--tRNA ligase, mitochondrial [Acromyrmex echinatior]
XLOC_007403	6021.47	-0.468451	0.0075933	gi|607352789|gb|EZA47678.1|	Beta-amyloid-like protein [Cerapachys biroi]
XLOC_007409	1802.98	0.818501	0.00307851	gi|340722059|ref|XP_003399428.1|	PREDICTED: uncharacterized protein LOC100649668 isoform X2 [Bombus terrestris]
XLOC_007425	8471.19	-0.269069	0.000194636	NA	NA
XLOC_007427	3237.5	-0.562308	1.05269e-07	gi|801371862|ref|XP_012062640.1|	PREDICTED: sestrin homolog isoform X1 [Atta cephalotes]
XLOC_007441	16114.6	-0.26482	0.00141549	gi|752889230|ref|XP_011262554.1|	PREDICTED: probable RISC-loading complex subunit BRAFLDRAFT_242885 isoform X2 [Camponotus floridanus]
XLOC_007445	12730.6	0.278534	2.55946e-07	gi|307210672|gb|EFN87095.1|	DEP domain-containing protein 5 [Harpegnathos saltator]
XLOC_007446	5829.53	0.22522	0.00427931	gi|307178838|gb|EFN67401.1|	Splicing factor, arginine/serine-rich 10 [Camponotus floridanus]
XLOC_007476	2917.64	-0.30438	0.00400344	gi|340728733|ref|XP_003402671.1|	PREDICTED: histone-lysine N-methyltransferase Suv4-20 [Bombus terrestris]
XLOC_007483	10578.2	-0.478053	0.00167383	gi|340729581|ref|XP_003403078.1|	PREDICTED: serine/threonine-protein kinase PINK1, mitochondrial [Bombus terrestris]
XLOC_007494	11772.3	-0.245258	0.00315222	gi|752876604|ref|XP_011255707.1|	PREDICTED: histone deacetylase 9 isoform X1 [Camponotus floridanus]
XLOC_007502	76.5464	1.38174	0.000594091	NA	NA
XLOC_007508	329.454	1.11376	0.000185835	gi|606214417|dbj|BAO57492.1|	Yellow, partial [Diacamma sp. Okinawa-2006a]
XLOC_007553	4480.06	-0.50682	1.5144e-05	gi|383855304|ref|XP_003703154.1|	PREDICTED: uncharacterized protein LOC100875041 [Megachile rotundata]
XLOC_007555	15215.8	-0.442954	2.15701e-07	gi|571559570|ref|XP_006566411.1|	PREDICTED: uncharacterized protein LOC409396 isoform X3 [Apis mellifera]
XLOC_007581	2681.95	-0.250239	0.00494782	NA	NA
XLOC_007589	5229.91	-0.470313	2.33274e-05	gi|572297274|ref|XP_006614840.1|	PREDICTED: eukaryotic translation initiation factor 4 gamma 2-like isoform X6 [Apis dorsata]
XLOC_007592	15585.3	0.426948	4.60136e-05	gi|322779140|gb|EFZ09502.1|	hypothetical protein SINV_15420, partial [Solenopsis invicta]
XLOC_007602	8871.49	-0.49207	0.00141278	NA	NA
XLOC_007603	12346.9	-0.36981	0.000800593	gi|17136612|ref|NP_476801.1|	vacuolar H[+]ATPase 16kD subunit 1, isoform A [Drosophila melanogaster]
XLOC_007604	1158.63	0.41895	0.000268199	gi|383855762|ref|XP_003703379.1|	PREDICTED: glycine receptor subunit alpha-1 [Megachile rotundata]
XLOC_007628	38393.2	-0.370851	0.00402313	gi|322799137|gb|EFZ20584.1|	hypothetical protein SINV_15736, partial [Solenopsis invicta]
XLOC_007640	229.808	0.570797	0.000768635	gi|516698906|ref|WP_018050913.1|	hypothetical protein [SAR324 cluster bacterium SCGC AB-629-J17]
XLOC_007651	2087.4	0.380485	0.00016627	gi|322793683|gb|EFZ17107.1|	hypothetical protein SINV_02515, partial [Solenopsis invicta]
XLOC_007679	20381.6	-0.205569	0.00147008	gi|340719912|ref|XP_003398388.1|	PREDICTED: FUN14 domain-containing protein 2 isoform X1 [Bombus terrestris]
XLOC_007685	6293.84	-0.384855	7.4283e-12	gi|571559891|ref|XP_006566462.1|	PREDICTED: RNA pseudouridylate synthase domain-containing protein 2-like isoform X1 [Apis mellifera]
XLOC_007696	9083.99	0.262528	0.00033005	gi|383853836|ref|XP_003702428.1|	PREDICTED: DNA-binding protein D-ETS-6-like [Megachile rotundata]
XLOC_007705	12846	-0.182221	0.00887406	gi|749751087|ref|XP_011137834.1|	PREDICTED: maltase A2-like isoform X1 [Harpegnathos saltator]
XLOC_007710	3760.32	-0.490017	0.00873566	gi|746861585|ref|XP_011061678.1|	PREDICTED: uncharacterized protein LOC105150356 isoform X1 [Acromyrmex echinatior]
XLOC_007716	5131.61	0.265843	0.00761013	gi|512919090|ref|XP_004929290.1|	PREDICTED: uncharacterized protein LOC101741636 [Bombyx mori]
XLOC_007762	5184.42	0.505318	3.65819e-05	gi|383850014|ref|XP_003700623.1|	PREDICTED: tyrosine-protein phosphatase non-receptor type 23 isoform X1 [Megachile rotundata]
XLOC_007778	83.8982	1.41163	0.00276599	NA	NA
XLOC_007781	149.353	-1.37493	0.000105878	NA	NA
XLOC_007816	10709.6	-0.255041	9.34267e-05	gi|572272403|ref|XP_006614111.1|	PREDICTED: nuclear factor of activated T-cells 5-like isoform X1 [Apis dorsata]
XLOC_007842	1719.48	-0.280345	0.000389121	gi|340729521|ref|XP_003403049.1|	PREDICTED: coiled-coil domain-containing protein 50 isoform X2 [Bombus terrestris]
XLOC_007872	2453.75	-0.455662	8.42979e-05	gi|332023172|gb|EGI63428.1|	SET and MYND domain-containing protein 4 [Acromyrmex echinatior]
XLOC_007881	23564.6	-0.242139	0.000662216	gi|749785676|ref|XP_011146536.1|	PREDICTED: H(+)/Cl(-) exchange transporter 5 isoform X1 [Harpegnathos saltator]
XLOC_007913	3561.23	0.528661	0.00135505	gi|571563076|ref|XP_006570547.1|	PREDICTED: tyrosine-protein phosphatase non-receptor type 23-like [Apis mellifera]
XLOC_007927	264.009	0.9012	1.53884e-05	gi|571548387|ref|XP_006561666.1|	PREDICTED: inactivation no afterpotential D isoform X1 [Apis mellifera]
XLOC_007945	1372.78	-0.67921	3.8484e-07	gi|380031098|ref|XP_003699173.1|	PREDICTED: actin, partial [Apis florea]
XLOC_007953	649.874	-0.495166	0.000349896	NA	NA
XLOC_007958	10592.6	-0.260291	0.00481228	gi|752883105|ref|XP_011259240.1|	PREDICTED: amyloid protein-binding protein 2 [Camponotus floridanus]
XLOC_008021	6308.72	-0.311704	0.00664159	gi|340714500|ref|XP_003395766.1|	PREDICTED: doublesex- and mab-3-related transcription factor A2 isoform X2 [Bombus terrestris]
XLOC_008031	1207.39	-0.427783	1.59244e-06	gi|607365736|gb|EZA59916.1|	Homeobox protein prospero [Cerapachys biroi]
XLOC_008049	18134.1	-0.24191	0.000556358	gi|645039992|ref|XP_008205309.1|	PREDICTED: protein slowmo [Nasonia vitripennis]
XLOC_008073	8986.63	0.425131	8.6484e-09	gi|300245013|gb|ADJ94087.1|	feminizer [Euglossa hemichlora]
XLOC_008079	39.7535	1.09211	0.00729354	gi|396094690|gb|EJI92242.1|	outer membrane usher protein fimD [Kosakonia radicincitans DSM 16656]
XLOC_008085	76.0837	1.08162	0.00584508	gi|572270095|ref|XP_006613049.1|	PREDICTED: inaD-like protein-like isoform X1 [Apis dorsata]
XLOC_008126	31.5232	-1.57828	0.0058849	gi|322781953|gb|EFZ10309.1|	hypothetical protein SINV_07054, partial [Solenopsis invicta]
XLOC_008144	1095.3	-0.829974	0.00610615	gi|380023882|ref|XP_003695738.1|	PREDICTED: lateral signaling target protein 2 homolog [Apis florea]
XLOC_008156	4564.01	-0.305811	0.00899206	gi|350402778|ref|XP_003486600.1|	PREDICTED: zinc finger protein Elbow [Bombus impatiens]
XLOC_008163	4064.17	0.371854	0.00718694	gi|749780033|ref|XP_011144493.1|	PREDICTED: ADP-ribosylation factor-binding protein GGA3 [Harpegnathos saltator]
XLOC_008195	110.872	1.13824	1.41433e-05	gi|572270095|ref|XP_006613049.1|	PREDICTED: inaD-like protein-like isoform X1 [Apis dorsata]
XLOC_008196	1264.44	-0.343426	0.0031617	gi|383861656|ref|XP_003706301.1|	PREDICTED: protein capicua homolog isoform X1 [Megachile rotundata]
XLOC_008226	862.005	-1.15236	7.61145e-05	gi|383848540|ref|XP_003699907.1|	PREDICTED: cyclin-dependent kinase 5 activator 1 isoform X1 [Megachile rotundata]
XLOC_008249	1038.99	0.624072	1.70664e-06	gi|340711209|ref|XP_003394171.1|	PREDICTED: probable chitinase 3 [Bombus terrestris]
XLOC_008268	11104.3	-0.327155	0.00159744	gi|645018994|ref|XP_008206040.1|	PREDICTED: vesicular integral-membrane protein VIP36 [Nasonia vitripennis]
XLOC_008272	873.459	0.388696	0.00826903	gi|328780827|ref|XP_001122030.2|	PREDICTED: M-phase phosphoprotein 6 [Apis mellifera]
XLOC_008310	14935.6	-0.266381	0.00104912	gi|571542388|ref|XP_006559513.1|	PREDICTED: dentin sialophosphoprotein isoform X4 [Apis mellifera]
XLOC_008312	546.501	0.463656	0.00186084	gi|759033907|ref|XP_011331024.1|	PREDICTED: basic helix-loop-helix transcription factor amos isoform X1 [Cerapachys biroi]
XLOC_008341	2909.53	-0.535423	0.00487846	gi|572311819|ref|XP_006621636.1|	PREDICTED: forkhead box protein N3-like [Apis dorsata]
XLOC_008343	17593.3	-0.331793	0.000249458	gi|340721945|ref|XP_003399373.1|	PREDICTED: alpha-actinin, sarcomeric isoform X1 [Bombus terrestris]
XLOC_008414	25637.4	-0.568346	1.61804e-06	gi|506968385|gb|AGM32536.1|	actin [Coptotermes formosanus]
XLOC_008415	600.732	-1.05758	1.16459e-05	gi|322422107|gb|ADX01224.1|	beta actin [Ixodes ricinus]
XLOC_008458	3707.69	-0.305641	0.000171035	gi|380030209|ref|XP_003698746.1|	PREDICTED: proton-coupled amino acid transporter 1-like [Apis florea]
XLOC_008464	2727.03	0.927822	4.95405e-05	gi|350427529|ref|XP_003494791.1|	PREDICTED: probable phospholipid hydroperoxide glutathione peroxidase [Bombus impatiens]
XLOC_008499	6011.65	-0.83162	1.09114e-07	gi|380021025|ref|XP_003694375.1|	PREDICTED: transmembrane protein 114 [Apis florea]
XLOC_008536	4328.89	-0.289198	0.000357529	gi|340714776|ref|XP_003395900.1|	PREDICTED: caspase-8 [Bombus terrestris]
XLOC_008538	3106.48	-0.336904	0.00175919	gi|383862355|ref|XP_003706649.1|	PREDICTED: partitioning defective protein 6 [Megachile rotundata]
XLOC_008549	1003.84	0.526023	0.00507942	gi|383858619|ref|XP_003704797.1|	PREDICTED: inositol monophosphatase 1-like [Megachile rotundata]
XLOC_008555	7323.39	0.742852	1.8001e-05	gi|759047020|ref|XP_011332518.1|	PREDICTED: serine/threonine-protein kinase PRP4 homolog isoform X1 [Cerapachys biroi]
XLOC_008584	33.9881	1.37182	0.00631451	NA	NA
XLOC_008596	7700.71	-0.612333	4.1813e-06	gi|350397823|ref|XP_003485003.1|	PREDICTED: uncharacterized protein LOC100743962 [Bombus impatiens]
XLOC_008609	2781.97	-0.533073	8.26666e-05	gi|340714716|ref|XP_003395871.1|	PREDICTED: egl nine homolog 1-like [Bombus terrestris]
XLOC_008614	409.537	-0.520517	0.00866157	NA	NA
XLOC_008632	46339.6	0.250838	0.0081147	gi|383852035|ref|XP_003701536.1|	PREDICTED: inositol oxygenase [Megachile rotundata]
XLOC_008636	1782.63	0.213915	0.00839	gi|156544331|ref|XP_001607290.1|	PREDICTED: protein SERAC1 [Nasonia vitripennis]
XLOC_008657	5606.33	0.348542	3.62206e-06	gi|665810900|ref|XP_008553891.1|	PREDICTED: cleavage and polyadenylation specificity factor subunit 5 [Microplitis demolitor]
XLOC_008660	1462.97	0.348664	0.000131733	gi|345479548|ref|XP_003423974.1|	PREDICTED: uroporphyrinogen decarboxylase isoform X2 [Nasonia vitripennis]
XLOC_008667	1154.97	0.46797	1.06403e-06	gi|746853946|ref|XP_011057598.1|	PREDICTED: pyrimidodiazepine synthase-like isoform X1 [Acromyrmex echinatior]
XLOC_008669	2698.75	-0.322753	0.000529489	gi|307187145|gb|EFN72389.1|	ATP-binding cassette sub-family G member 4 [Camponotus floridanus]
XLOC_008674	9707.18	-0.162057	0.00836939	gi|345489725|ref|XP_001602161.2|	PREDICTED: KH domain-containing, RNA-binding, signal transduction-associated protein 2 [Nasonia vitripennis]
XLOC_008731	10039.9	-0.169436	0.00218644	gi|332016787|gb|EGI57608.1|	Dynamin-like 120 kDa protein, mitochondrial [Acromyrmex echinatior]
XLOC_008761	1175.75	0.445415	3.926e-05	gi|383865567|ref|XP_003708244.1|	PREDICTED: transcription factor IIIB 90 kDa subunit [Megachile rotundata]
XLOC_008771	4148.78	0.243061	0.00647235	gi|749783595|ref|XP_011145780.1|	PREDICTED: vesicle-associated membrane protein 7 [Harpegnathos saltator]
XLOC_008816	2954.8	-0.526091	0.00315377	gi|759071299|ref|XP_011345248.1|	PREDICTED: host cell factor isoform X7 [Cerapachys biroi]
XLOC_008834	4227.12	-0.179244	0.00514839	gi|383848450|ref|XP_003699863.1|	PREDICTED: vesicle-trafficking protein SEC22b [Megachile rotundata]
XLOC_008853	203.354	-0.969222	0.00834016	gi|572297156|ref|XP_006614785.1|	PREDICTED: FMRFamide receptor-like [Apis dorsata]
XLOC_008863	9422.74	-0.431905	0.00125623	gi|571560634|ref|XP_006566595.1|	PREDICTED: nuclear factor 1 A-type isoform X2 [Apis mellifera]
XLOC_008887	5331.33	-0.258224	0.00593719	gi|307178956|gb|EFN67472.1|	Protein TKR [Camponotus floridanus]
XLOC_008919	4146.85	-0.476638	3.20886e-08	gi|350413937|ref|XP_003490157.1|	PREDICTED: division abnormally delayed protein [Bombus impatiens]
XLOC_008960	1828.47	0.387692	0.000128869	gi|759048888|ref|XP_011333495.1|	PREDICTED: RNA polymerase II-associated protein 3 [Cerapachys biroi]
XLOC_008967	45.1828	-1.23799	0.00981225	gi|641650697|ref|XP_008189839.1|	PREDICTED: uncharacterized protein LOC103311848 [Acyrthosiphon pisum]
XLOC_008976	10975.1	-0.225963	0.000912736	gi|340719788|ref|XP_003398328.1|	PREDICTED: fasciclin-2 isoform X2 [Bombus terrestris]
XLOC_008991	4159.45	-0.586434	0.00106104	gi|340729092|ref|XP_003402842.1|	PREDICTED: stress-activated protein kinase JNK isoform X3 [Bombus terrestris]
XLOC_009007	580.297	-0.629028	0.00435736	gi|345497248|ref|XP_003427944.1|	PREDICTED: glucose dehydrogenase [FAD, quinone]-like [Nasonia vitripennis]
XLOC_009010	636.452	0.388215	0.00200325	gi|383854062|ref|XP_003702541.1|	PREDICTED: peregrin isoform X1 [Megachile rotundata]
XLOC_009084	888.847	-0.626556	0.00244661	NA	NA
XLOC_009085	228.442	-0.952012	0.00444396	gi|322799634|gb|EFZ20906.1|	hypothetical protein SINV_11495, partial [Solenopsis invicta]
XLOC_009108	5345.74	0.345597	3.37262e-05	gi|759070453|ref|XP_011344799.1|	PREDICTED: ER membrane protein complex subunit 10 [Cerapachys biroi]
XLOC_009113	4062.51	0.479691	1.29118e-05	gi|515429270|gb|EPJ77066.1|	hypothetical protein CFII64_23299 [Pseudomonas sp. CFII64]
XLOC_009123	3799.18	-0.999003	1.88771e-11	gi|340728294|ref|XP_003402461.1|	PREDICTED: microtubule-associated protein futsch-like isoform X1 [Bombus terrestris]
XLOC_009124	22832.6	-0.27355	0.000497461	gi|383865993|ref|XP_003708456.1|	PREDICTED: COMM domain-containing protein 8-like [Megachile rotundata]
XLOC_009157	1457.28	0.293819	0.00965899	gi|572317137|ref|XP_006624177.1|	PREDICTED: uncharacterized Golgi apparatus membrane protein-like protein CG5021-like isoform X2 [Apis dorsata]
XLOC_009161	6901.17	-0.491086	4.8691e-06	gi|752887219|ref|XP_011261476.1|	PREDICTED: transitional endoplasmic reticulum ATPase TER94 [Camponotus floridanus]
XLOC_009168	13522.9	0.179524	0.00815176	gi|665810745|ref|XP_008553807.1|	PREDICTED: PAB-dependent poly(A)-specific ribonuclease subunit PAN3 [Microplitis demolitor]
XLOC_009183	3786.54	0.312272	3.42254e-06	gi|383859792|ref|XP_003705376.1|	PREDICTED: tyrosine-protein phosphatase corkscrew [Megachile rotundata]
XLOC_009192	1600.99	-0.455093	0.000176166	NA	NA
XLOC_009227	4919.96	0.431652	1.58972e-05	gi|759053529|ref|XP_011335936.1|	PREDICTED: neither inactivation nor afterpotential protein G [Cerapachys biroi]
XLOC_009233	3053.2	-0.965402	1.05269e-07	gi|328786604|ref|XP_623982.2|	PREDICTED: RNA-binding protein 24-like isoformX2 [Apis mellifera]
XLOC_009234	16589.1	-0.323593	5.352e-07	NA	NA
XLOC_009246	246.611	0.622892	0.000369212	gi|383852173|ref|XP_003701603.1|	PREDICTED: tryptophan 2,3-dioxygenase isoform X1 [Megachile rotundata]
XLOC_009328	12319.9	-0.238393	0.000940468	gi|746845863|ref|XP_011053230.1|	PREDICTED: ras-related protein Rab6 isoform X2 [Acromyrmex echinatior]
XLOC_009335	72.4773	-2.28534	0.000208041	NA	NA
XLOC_009357	629.132	0.593185	0.000193503	gi|645005812|ref|XP_001603273.3|	PREDICTED: argininosuccinate synthase [Nasonia vitripennis]
XLOC_009362	8210.8	-0.576756	6.52198e-05	gi|506968385|gb|AGM32536.1|	actin [Coptotermes formosanus]
XLOC_009363	1515.45	-0.500059	0.00146286	gi|104532042|gb|ABF72904.1|	muscle-specific actin-like [Belgica antarctica]
XLOC_009366	9456.5	-0.376011	5.96421e-08	gi|383860064|ref|XP_003705511.1|	PREDICTED: sodium-coupled monocarboxylate transporter 1 [Megachile rotundata]
XLOC_009378	7613.49	-0.306746	0.00192348	gi|572319268|ref|XP_006625184.1|	PREDICTED: centrosome-associated zinc finger protein CP190-like isoform X1 [Apis dorsata]
XLOC_009387	10254.7	-0.22338	0.00715502	gi|752867641|ref|XP_011250856.1|	PREDICTED: NEDD8-conjugating enzyme Ubc12 [Camponotus floridanus]
XLOC_009391	3748.59	0.377962	0.000260332	gi|571569394|ref|XP_006558848.1|	PREDICTED: uncharacterized protein LOC727272 [Apis mellifera]
XLOC_009431	5959.39	-0.615565	1.79197e-10	gi|340717246|ref|XP_003397097.1|	PREDICTED: myocyte-specific enhancer factor 2 isoform X1 [Bombus terrestris]
XLOC_009436	7086.95	-0.224903	0.000238444	gi|383855894|ref|XP_003703445.1|	PREDICTED: ribosomal protein S6 kinase alpha-5 isoform X1 [Megachile rotundata]
XLOC_009514	5824.04	0.310049	0.00139201	gi|383864374|ref|XP_003707654.1|	PREDICTED: cAMP-dependent protein kinase type I regulatory subunit isoform X1 [Megachile rotundata]
XLOC_009527	17616.3	0.192281	0.000594091	gi|571549079|ref|XP_006561784.1|	PREDICTED: leukocyte receptor cluster member 8 homolog isoform X2 [Apis mellifera]
XLOC_009529	1320.36	0.307889	0.00695668	gi|380023352|ref|XP_003695487.1|	PREDICTED: cyclin-dependent kinase 10 [Apis florea]
XLOC_009538	10350.8	-0.299901	0.00398075	gi|571511707|ref|XP_006561155.1|	PREDICTED: pleckstrin homology-like domain family B member 2-like isoform X3 [Apis mellifera]
XLOC_009554	213.409	0.65658	0.00117182	gi|340728335|ref|XP_003402481.1|	PREDICTED: uncharacterized protein LOC100649865 [Bombus terrestris]
XLOC_009556	18513.2	-0.227552	1.76646e-05	gi|383865929|ref|XP_003708424.1|	PREDICTED: 1-phosphatidylinositol 4,5-bisphosphate phosphodiesterase classes I and II isoform X1 [Megachile rotundata]
XLOC_009576	69161.8	-0.444009	1.88771e-11	gi|332025715|gb|EGI65873.1|	RING finger protein nhl-1 [Acromyrmex echinatior]
XLOC_009595	2042.74	-0.517789	3.27067e-05	gi|572262380|ref|XP_006609448.1|	PREDICTED: calmodulin-binding transcription activator 2-like isoform X6 [Apis dorsata]
XLOC_009606	2370.25	-0.291617	0.000642055	gi|322791260|gb|EFZ15784.1|	hypothetical protein SINV_02753, partial [Solenopsis invicta]
XLOC_009618	3484.81	0.305751	0.00149346	gi|156554773|ref|XP_001602913.1|	PREDICTED: proteasome inhibitor PI31 subunit [Nasonia vitripennis]
XLOC_009626	41010.2	-0.245692	0.000403389	gi|345494115|ref|XP_001603053.2|	PREDICTED: protein tyrosine phosphatase type IVA 1 [Nasonia vitripennis]
XLOC_009643	2264.93	-0.675032	1.17341e-07	NA	NA
XLOC_009644	2361.03	-0.405221	0.00514839	gi|571563594|ref|XP_006559297.1|	PREDICTED: poly(rC)-binding protein 4-like isoform X4 [Apis mellifera]
XLOC_009655	5786.67	-0.591779	1.17341e-07	gi|340724434|ref|XP_003400587.1|	PREDICTED: uncharacterized protein LOC100643095 isoform X1 [Bombus terrestris]
XLOC_009675	195.469	0.703273	0.00118892	gi|383861578|ref|XP_003706262.1|	PREDICTED: uncharacterized protein LOC100875611 [Megachile rotundata]
XLOC_009692	2388.85	-0.316168	0.00054159	gi|645024446|ref|XP_008213862.1|	PREDICTED: palmitoyltransferase ZDHHC3 isoform X2 [Nasonia vitripennis]
XLOC_009699	17910.6	-0.315732	6.82324e-05	gi|350406265|ref|XP_003487713.1|	PREDICTED: circadian locomoter output cycles protein kaput-like isoform X1 [Bombus impatiens]
XLOC_009702	154.419	-0.995341	0.00902232	gi|300872228|gb|ADK38956.1|	tyrosine hydroxylase, partial [Bombyx mandarina]
XLOC_009722	872.262	0.704762	1.06403e-06	gi|313104041|sp|P81656.2|VA5_POLDO	RecName: Full=Venom allergen 5; AltName: Full=Antigen 5; Short=Ag5; AltName: Full=Cysteine-rich venom protein; Short=CRVP; AltName: Allergen=Pol d 5; Flags: Precursor [Polistes dominula]
XLOC_009752	1131.62	-0.732938	0.000495538	gi|759050216|ref|XP_011334179.1|	PREDICTED: 6-phosphofructo-2-kinase/fructose-2,6-bisphosphatase-like isoform X1 [Cerapachys biroi]
XLOC_009764	219.239	-0.4818	0.00400058	gi|563225356|gb|ESZ48023.1|	hydrolase [Mesorhizobium sp. L2C054A000]
XLOC_009784	597.891	-0.513262	0.000489211	gi|332024366|gb|EGI64564.1|	Homeotic protein proboscipedia [Acromyrmex echinatior]
XLOC_009786	6068.05	-0.34665	0.00401198	gi|380013028|ref|XP_003690572.1|	PREDICTED: ski oncogene [Apis florea]
XLOC_009797	5644.41	-0.249697	0.00318353	gi|345487310|ref|XP_001603858.2|	PREDICTED: SH3 domain-binding protein 5 homolog [Nasonia vitripennis]
XLOC_009798	4189.6	-0.273076	0.00292307	gi|325302241|dbj|BAJ83480.1|	serotonin receptor 1B [Gryllus bimaculatus]
XLOC_009839	1444.31	0.300932	0.00105229	gi|572305356|ref|XP_006618608.1|	PREDICTED: RNA-binding motif protein, X-linked 2-like [Apis dorsata]
XLOC_009869	390.603	0.645959	0.000250765	gi|307189607|gb|EFN73968.1|	26S proteasome non-ATPase regulatory subunit 10 [Camponotus floridanus]
XLOC_009883	7289.46	0.200208	0.00723768	gi|572306262|ref|XP_006619027.1|	PREDICTED: RNA-binding protein squid-like isoform X8 [Apis dorsata]
XLOC_009903	4892.07	-0.394208	2.20849e-07	gi|571566027|ref|XP_001120860.3|	PREDICTED: WASH complex subunit FAM21-like [Apis mellifera]
XLOC_009923	1884.37	0.294277	0.00805313	gi|383866185|ref|XP_003708551.1|	PREDICTED: signal recognition particle subunit SRP72 [Megachile rotundata]
XLOC_009958	2321.32	0.311644	0.00759384	gi|157124995|ref|XP_001654201.1|	AAEL001909-PA [Aedes aegypti]
XLOC_009971	61.3678	-1.24924	0.00787846	gi|2133581|pir||S68306	pol polyprotein, truncated - red flour beetle retrotransposon Woot
XLOC_009976	547.33	-0.451485	0.00584508	gi|572270876|ref|XP_006613421.1|	PREDICTED: GATA-binding factor C-like isoform X1 [Apis dorsata]
XLOC_009990	2248.03	0.405457	0.000705278	gi|759065391|ref|XP_011342125.1|	PREDICTED: FMRFamide-related neuropeptides [Cerapachys biroi]
XLOC_009993	3563.09	0.341346	0.00235386	gi|645038782|ref|XP_008202129.1|	PREDICTED: dnaJ homolog subfamily C member 21 isoform X1 [Nasonia vitripennis]
XLOC_010045	59033.3	-0.152303	0.00154653	gi|749793701|ref|XP_011150153.1|	PREDICTED: dnaJ homolog subfamily A member 1 [Harpegnathos saltator]
XLOC_010050	7142.77	0.423961	0.00203095	gi|307169597|gb|EFN62203.1|	120.7 kDa protein in NOF-FB transposable element, partial [Camponotus floridanus]
XLOC_010082	1664.83	0.400215	3.19141e-06	gi|170047951|ref|XP_001851466.1|	mitochondrial ribosomal protein S34 [Culex quinquefasciatus]
XLOC_010098	53488.6	-0.487651	5.63391e-08	gi|350415009|ref|XP_003490501.1|	PREDICTED: paramyosin, long form [Bombus impatiens]
XLOC_010103	2332.93	0.306548	0.000343643	gi|759075250|ref|XP_011347329.1|	PREDICTED: acetylcholine receptor subunit alpha-type acr-16-like [Cerapachys biroi]
XLOC_010107	1439.4	0.300144	0.00940887	gi|749734685|ref|XP_011152534.1|	PREDICTED: cyclin-dependent kinase 8 [Harpegnathos saltator]
XLOC_010109	4048.79	-0.362935	0.00670961	gi|307181425|gb|EFN69020.1|	FH2 domain-containing protein 1 [Camponotus floridanus]
XLOC_010113	54592.1	-0.162622	0.000472975	gi|332027539|gb|EGI67616.1|	Protein NDRG3 [Acromyrmex echinatior]
XLOC_010123	7991.37	-0.424532	0.00834016	gi|542003199|gb|ERH49161.1|	hypothetical protein O204_10095 [Pseudomonas fluorescens EGD-AQ6]
XLOC_010126	63882.1	-0.290655	0.000800593	gi|332027402|gb|EGI67485.1|	Nesprin-1, partial [Acromyrmex echinatior]
XLOC_010127	66268	-0.297189	0.00147517	gi|645016037|ref|XP_008211314.1|	PREDICTED: glycogen phosphorylase [Nasonia vitripennis]
XLOC_010157	3121.22	0.767505	5.95385e-05	gi|607303790|gb|EZA45166.1|	conserved uncharacterized protein [Microplitis demolitor]
XLOC_010169	9387.84	-0.341589	0.00697132	gi|345490399|ref|XP_001606981.2|	PREDICTED: AN1-type zinc finger protein 5 isoform X2 [Nasonia vitripennis]
XLOC_010207	4102.63	-0.195501	0.00250711	gi|340713974|ref|XP_003395508.1|	PREDICTED: protein arginine N-methyltransferase 1 isoform X1 [Bombus terrestris]
XLOC_010210	3290.52	-0.303961	0.00425162	gi|383863801|ref|XP_003707368.1|	PREDICTED: dipeptidyl peptidase 3 [Megachile rotundata]
XLOC_010212	2494.64	-0.55186	0.000366831	NA	NA
XLOC_010214	185.998	-1.15945	1.68973e-07	gi|307210859|gb|EFN87212.1|	Maternal protein pumilio [Harpegnathos saltator]
XLOC_010221	22633.5	-0.238658	0.00315222	gi|340727996|ref|XP_003402319.1|	PREDICTED: uncharacterized protein LOC100649040 isoform X1 [Bombus terrestris]
XLOC_010224	1612.04	0.390054	0.000316873	gi|340715157|ref|XP_003396085.1|	PREDICTED: extensin-like isoform X1 [Bombus terrestris]
XLOC_010234	304.013	-0.47709	0.00732616	NA	NA
XLOC_010263	926.338	0.362623	0.00157646	gi|156550594|ref|XP_001604019.1|	PREDICTED: KRR1 small subunit processome component homolog [Nasonia vitripennis]
XLOC_010307	2576.32	-0.199892	0.00435736	gi|307215037|gb|EFN89864.1|	Exostosin-2 [Harpegnathos saltator]
XLOC_010315	1295.67	0.315287	1.53815e-05	gi|383858515|ref|XP_003704746.1|	PREDICTED: vacuolar protein sorting-associated protein 51 homolog [Megachile rotundata]
XLOC_010338	20724.6	-0.294459	0.00901428	gi|156549813|ref|XP_001606567.1|	PREDICTED: uncharacterized protein LOC100122957 [Nasonia vitripennis]
XLOC_010357	5405.01	0.43148	1.53884e-05	gi|751210229|ref|XP_011157800.1|	PREDICTED: uncharacterized protein LOC105194538 [Solenopsis invicta]
XLOC_010384	319.514	0.475282	0.00208847	gi|345486996|ref|XP_003425600.1|	PREDICTED: complex III assembly factor LYRM7 [Nasonia vitripennis]
XLOC_010387	19972.5	-0.187749	0.00607923	gi|607360340|gb|EZA54671.1|	Choline O-acetyltransferase [Cerapachys biroi]
XLOC_010410	14503.2	-0.449614	0.00419026	gi|746839046|ref|XP_011050000.1|	PREDICTED: calmodulin-lysine N-methyltransferase-like isoform X4 [Acromyrmex echinatior]
XLOC_010411	1995.09	0.35261	3.57267e-05	gi|752894736|ref|XP_011265559.1|	PREDICTED: pigment-dispersing hormone peptides-like [Camponotus floridanus]
XLOC_010460	8291.98	0.369697	0.00136611	gi|380016538|ref|XP_003692239.1|	PREDICTED: UDP-glucuronosyltransferase 1-6-like [Apis florea]
XLOC_010462	1949.16	-0.316633	0.00272325	gi|572314772|ref|XP_006623053.1|	PREDICTED: uncharacterized protein LOC102674939 isoform X1 [Apis dorsata]
XLOC_010504	2387.93	-0.364741	0.00136611	gi|380018687|ref|XP_003693256.1|	PREDICTED: uncharacterized protein LOC100869628 [Apis florea]
XLOC_010529	655.625	0.783759	5.17193e-05	gi|383850548|ref|XP_003700857.1|	PREDICTED: KH domain-containing, RNA-binding, signal transduction-associated protein 3-like isoform X1 [Megachile rotundata]
XLOC_010568	3764.64	0.308117	5.28757e-05	gi|572268333|ref|XP_006612219.1|	PREDICTED: activin receptor type-2B-like isoform X2 [Apis dorsata]
XLOC_010578	1427.79	-1.32595	0.00258505	gi|328781845|ref|XP_624128.2|	PREDICTED: synapsin isoform X2 [Apis mellifera]
XLOC_010584	5932.39	-0.279453	0.0091824	gi|322802735|gb|EFZ22952.1|	hypothetical protein SINV_10709, partial [Solenopsis invicta]
XLOC_010609	39954.9	-0.156612	0.00284925	gi|820839709|ref|XP_012350797.1|	PREDICTED: solute carrier family 2, facilitated glucose transporter member 1-like isoform X6 [Apis florea]
XLOC_010616	96.9838	-1.51965	0.00406638	gi|170819710|gb|ACB38665.1|	reverse transcriptase [Daphnia pulex]
XLOC_010622	4330.58	-0.415179	0.00708182	gi|383848650|ref|XP_003699961.1|	PREDICTED: putative glutathione-specific gamma-glutamylcyclotransferase 2 [Megachile rotundata]
XLOC_010772	7202.65	-0.24549	0.00431451	gi|340721747|ref|XP_003399276.1|	PREDICTED: uncharacterized protein LOC100650123 [Bombus terrestris]
XLOC_010774	5188.23	-0.236695	0.00287946	gi|156538645|ref|XP_001607686.1|	PREDICTED: protein lunapark-B isoform X1 [Nasonia vitripennis]
XLOC_010779	568.595	-0.436061	0.00750205	gi|572313039|ref|XP_006622223.1|	PREDICTED: DNA-binding protein D-ETS-4-like [Apis dorsata]
XLOC_010781	294.685	-1.09724	0.000195149	NA	NA
XLOC_010819	1999.95	-0.709033	0.00974589	gi|607361710|gb|EZA55985.1|	Vigilin [Cerapachys biroi]
XLOC_010872	2596.26	0.73638	5.03301e-05	gi|749755911|ref|XP_011140454.1|	PREDICTED: uncharacterized protein LOC105183797 isoform X1 [Harpegnathos saltator]
XLOC_010907	97210.5	0.432535	8.01422e-10	gi|572299416|ref|XP_006615840.1|	PREDICTED: aminopeptidase N-like [Apis dorsata]
XLOC_010946	32.1944	2.24419	0.000107875	NA	NA
XLOC_010962	200.743	1.47373	0.000961725	NA	NA
XLOC_010964	90.0357	1.06124	0.00519006	gi|354502740|ref|XP_003513440.1|	PREDICTED: olfactory receptor 4C16-like [Cricetulus griseus]
XLOC_010971	323.7	-1.05316	0.000896788	gi|607353560|gb|EZA48301.1|	Sodium channel protein para [Cerapachys biroi]
XLOC_011008	1865.76	0.374082	3.45749e-06	gi|307206198|gb|EFN84278.1|	Longitudinals lacking protein, isoforms A/B/D/L [Harpegnathos saltator]
XLOC_011024	7021.47	-0.179383	0.000551089	NA	NA
XLOC_011059	7890.11	-0.28684	0.000139531	gi|607365328|gb|EZA59526.1|	hypothetical protein X777_00369 [Cerapachys biroi]
XLOC_011068	10282.7	-0.321806	0.000438824	gi|345480861|ref|XP_001606200.2|	PREDICTED: E3 ubiquitin-protein ligase UBR2 [Nasonia vitripennis]
XLOC_011069	2104.99	0.311298	0.00156345	gi|383862615|ref|XP_003706779.1|	PREDICTED: RNA polymerase II degradation factor 1-like [Megachile rotundata]
XLOC_011074	53178.1	0.474418	9.28704e-06	gi|749746887|ref|XP_011135543.1|	PREDICTED: aminopeptidase N-like [Harpegnathos saltator]
XLOC_011106	7115.99	0.52351	2.15701e-07	gi|340715199|ref|XP_003396106.1|	PREDICTED: LOW QUALITY PROTEIN: N-acetylglucosamine-6-sulfatase-like [Bombus terrestris]
XLOC_011129	2158.85	0.529295	0.00146385	gi|572270097|ref|XP_006613050.1|	PREDICTED: inaD-like protein-like isoform X2 [Apis dorsata]
XLOC_011135	21220.1	-0.559591	1.92136e-18	gi|607363319|gb|EZA57556.1|	hypothetical protein X777_02096 [Cerapachys biroi]
XLOC_011142	4080	-0.570541	2.45549e-05	gi|749782463|ref|XP_011145380.1|	PREDICTED: abscission/NoCut checkpoint regulator [Harpegnathos saltator]
XLOC_011146	1686.4	-0.232395	0.00926438	gi|380012020|ref|XP_003690088.1|	PREDICTED: protein asunder homolog [Apis florea]
XLOC_011154	94.0479	1.43326	0.00186084	gi|495783515|ref|WP_008508094.1|	ACP S-malonyltransferase [Mucilaginibacter paludis]
XLOC_011181	1034.84	-0.866901	0.00398075	gi|808113778|ref|XP_012165603.1|	PREDICTED: uncharacterized protein LOC100643962 isoform X1 [Bombus terrestris]
XLOC_011191	4070.26	-0.30613	0.000691297	gi|571569856|ref|XP_006560245.1|	PREDICTED: unconventional myosin-XV isoform X2 [Apis mellifera]
XLOC_011218	5139.83	-0.230442	0.000633113	gi|746869750|ref|XP_011066038.1|	PREDICTED: E3 ubiquitin-protein ligase RNF19A-like [Acromyrmex echinatior]
XLOC_011221	2041.37	-0.612718	0.000228447	gi|322786591|gb|EFZ12986.1|	hypothetical protein SINV_04324, partial [Solenopsis invicta]
XLOC_011223	39.9388	1.57146	8.51977e-05	gi|502165899|ref|XP_004513724.1|	PREDICTED: probable galacturonosyltransferase 15 [Cicer arietinum]
XLOC_011225	5877.41	-0.206775	0.00545453	gi|749774716|ref|XP_011142580.1|	PREDICTED: WD repeat-containing protein 44 isoform X1 [Harpegnathos saltator]
XLOC_011237	3082.29	0.22096	0.00152152	gi|383861077|ref|XP_003706013.1|	PREDICTED: cullin-associated NEDD8-dissociated protein 1 isoform X1 [Megachile rotundata]
XLOC_011243	24158.6	0.960946	1.88771e-11	gi|156540778|ref|XP_001599305.1|	PREDICTED: chitinase-like protein Idgf4 [Nasonia vitripennis]
XLOC_011248	27700.4	-0.427079	3.39812e-08	gi|759045631|ref|XP_011331771.1|	PREDICTED: insulin-like growth factor-binding protein complex acid labile subunit [Cerapachys biroi]
XLOC_011297	8799.81	0.475866	1.93497e-05	gi|297372568|emb|CBA62654.1|	BVpp17b protein [Chelonus inanitus]
XLOC_011347	7330.09	-0.483037	1.68819e-05	gi|571554364|ref|XP_006566090.1|	PREDICTED: yorkie homolog isoform X1 [Apis mellifera]
XLOC_011349	660.803	0.929308	3.36934e-07	gi|572268082|ref|XP_006612100.1|	PREDICTED: uncharacterized protein LOC102680164 [Apis dorsata]
XLOC_011375	10110.6	0.172251	0.00828389	gi|380023368|ref|XP_003695495.1|	PREDICTED: anaphase-promoting complex subunit 7 isoform X1 [Apis florea]
XLOC_011382	11129.3	-0.312238	0.00270557	gi|665796505|ref|XP_008546045.1|	PREDICTED: vacuole membrane protein 1 isoform X4 [Microplitis demolitor]
XLOC_011393	3973.37	0.367861	1.96893e-05	gi|328786212|ref|XP_001120710.2|	PREDICTED: tubulin-specific chaperone E-like [Apis mellifera]
XLOC_011403	179.814	0.70533	0.000286917	gi|383852272|ref|XP_003701652.1|	PREDICTED: kinesin-like protein KIF12 isoform X3 [Megachile rotundata]
XLOC_011416	66.1939	1.10297	0.000907341	gi|607304865|gb|EZA45870.1|	transporter, solute:sodium symporter (SSS) family-1 [Microplitis demolitor]
XLOC_011417	10214.8	-0.187008	0.00657487	gi|350425358|ref|XP_003494096.1|	PREDICTED: ADP-ribosylation factor-like protein 5B [Bombus impatiens]
XLOC_011429	6165.02	-0.527654	0.00725466	gi|749755930|ref|XP_011140464.1|	PREDICTED: MAP kinase-interacting serine/threonine-protein kinase 1 isoform X1 [Harpegnathos saltator]
XLOC_011473	1536.01	-0.536158	0.000871475	gi|528058559|gb|EPX63344.1|	hypothetical protein D187_005750 [Cystobacter fuscus DSM 2262]
XLOC_011474	901.235	-0.808847	0.00186084	gi|607304869|gb|EZA45874.1|	lilliputian-like protein [Microplitis demolitor]
XLOC_011483	7629.1	-0.258634	0.000866916	gi|607363048|gb|EZA57292.1|	E3 ubiquitin-protein ligase MYLIP [Cerapachys biroi]
XLOC_011529	505.853	-0.433761	0.00804095	gi|383865571|ref|XP_003708246.1|	PREDICTED: anoctamin-4 isoform X1 [Megachile rotundata]
XLOC_011589	4521.3	0.325314	0.000262436	gi|218083864|ref|NP_001136159.1|	mitochondrial ribosomal protein L37 [Nasonia vitripennis]
XLOC_011600	1392.68	-1.28679	2.80235e-07	gi|746862380|ref|XP_011062102.1|	PREDICTED: putative ATP-dependent RNA helicase me31b [Acromyrmex echinatior]
XLOC_011654	38.0326	1.0888	0.00946236	gi|443912794|gb|ELU35971.1|	hypothetical protein AG1IA_09999 [Rhizoctonia solani AG-1 IA]
XLOC_011681	5765.93	0.215232	0.00139201	gi|749774657|ref|XP_011142558.1|	PREDICTED: 39S ribosomal protein L35, mitochondrial [Harpegnathos saltator]
XLOC_011688	541.95	-0.608964	0.0063967	gi|307173210|gb|EFN64272.1|	Putative mitochondrial inner membrane protein [Camponotus floridanus]
XLOC_011694	5091.33	-0.296432	0.000182048	gi|752870920|ref|XP_011252635.1|	PREDICTED: integrin beta-PS isoform X2 [Camponotus floridanus]
XLOC_011716	16309	0.666929	2.144e-09	gi|332016394|gb|EGI57307.1|	Ankyrin repeat and FYVE domain-containing protein 1 [Acromyrmex echinatior]
XLOC_011719	162.476	0.621054	0.00865067	gi|322802004|gb|EFZ22541.1|	hypothetical protein SINV_06783, partial [Solenopsis invicta]
XLOC_011726	2852.62	0.347781	1.53884e-05	gi|383855994|ref|XP_003703495.1|	PREDICTED: tetratricopeptide repeat protein 1 [Megachile rotundata]
XLOC_011732	470.002	0.44282	0.00242546	gi|752893391|ref|XP_011264834.1|	PREDICTED: venom serine protease 34-like [Camponotus floridanus]
XLOC_011789	10947.5	0.64118	3.48873e-07	gi|332025691|gb|EGI65849.1|	UPF0430 protein [Acromyrmex echinatior]
XLOC_011890	1507.82	1.16736	1.27659e-06	gi|322782453|gb|EFZ10413.1|	hypothetical protein SINV_11190, partial [Solenopsis invicta]
XLOC_011905	3888.57	0.302301	0.00221843	gi|350406156|ref|XP_003487676.1|	PREDICTED: THUMP domain-containing protein 3-like isoform X1 [Bombus impatiens]
XLOC_011925	5421.66	-0.204361	0.00805184	gi|665787604|ref|XP_008558160.1|	PREDICTED: calpain-D-like [Microplitis demolitor]
XLOC_011927	19306.3	-0.21786	0.00773224	gi|340710684|ref|XP_003393916.1|	PREDICTED: homeodomain-interacting protein kinase 2 isoform X2 [Bombus terrestris]
XLOC_011943	6710.89	0.284713	0.00789833	gi|380027046|ref|XP_003697247.1|	PREDICTED: uncharacterized protein LOC100871786 [Apis florea]
XLOC_011945	3092.16	0.391661	0.000154059	gi|110277461|gb|ABG57265.1|	dipeptidylpeptidase IV [Vespa basalis]
XLOC_011961	232.029	0.559419	0.00251023	gi|746868835|ref|XP_011065555.1|	PREDICTED: translocon-associated protein subunit beta [Acromyrmex echinatior]
XLOC_011964	913.742	0.271384	0.00872441	gi|345485538|ref|XP_001606565.2|	PREDICTED: peptidyl-alpha-hydroxyglycine alpha-amidating lyase 1 [Nasonia vitripennis]
XLOC_011975	2724.55	0.390464	0.000366577	gi|170053997|ref|XP_001862928.1|	mitochondrial ribosomal protein, L23 [Culex quinquefasciatus]
XLOC_011978	5270.35	-0.868937	1.4488e-10	NA	NA
XLOC_011981	10180.6	0.354539	3.72324e-05	gi|759062707|ref|XP_011340710.1|	PREDICTED: 4-aminobutyrate aminotransferase, mitochondrial isoform X1 [Cerapachys biroi]
XLOC_011986	573.984	-0.322877	0.00442701	gi|572303030|ref|XP_006617514.1|	PREDICTED: zinc finger protein Xfin-like [Apis dorsata]
XLOC_012003	309.054	-1.0571	0.000638518	gi|571529759|ref|XP_006567837.1|	PREDICTED: dual specificity protein phosphatase 10 [Apis mellifera]
XLOC_012006	1136.41	-0.747746	6.07199e-05	NA	NA
XLOC_012011	207.426	1.95063	6.06154e-08	gi|474449613|gb|EMS68783.1|	hypothetical protein TRIUR3_16389 [Triticum urartu]
XLOC_012012	276.614	1.59022	8.28443e-05	NA	NA
XLOC_012013	66.6255	2.11756	1.98429e-06	NA	NA
XLOC_012026	1542.21	-0.505137	0.00206066	gi|645027943|ref|XP_008208687.1|	PREDICTED: hydroxymethylglutaryl-CoA synthase 1 [Nasonia vitripennis]
XLOC_012059	136.798	-1.06269	0.00743168	gi|322785072|gb|EFZ11815.1|	hypothetical protein SINV_08288, partial [Solenopsis invicta]
XLOC_012084	58.805	1.12488	0.000586632	NA	NA
XLOC_012092	59.1585	-0.976758	0.0075933	gi|749794496|ref|XP_011150582.1|	PREDICTED: uncharacterized protein LOC105189890 isoform X2 [Harpegnathos saltator]
XLOC_012130	776.78	-1.08889	4.11924e-08	gi|749772850|ref|XP_011141909.1|	PREDICTED: calcium/calmodulin-dependent protein kinase type 1 isoform X1 [Harpegnathos saltator]
XLOC_012131	26389.6	-0.292055	9.45083e-12	NA	NA
XLOC_012141	6139.52	-0.27864	0.00220577	gi|340710262|ref|XP_003393712.1|	PREDICTED: oxysterol-binding protein-related protein 9 isoform X1 [Bombus terrestris]
XLOC_012148	72.3965	1.61982	0.000176701	gi|115437066|ref|XP_001217717.1|	conserved hypothetical protein [Aspergillus terreus NIH2624]
XLOC_012176	165118	0.42535	0.000506389	gi|759061778|ref|XP_011340225.1|	PREDICTED: transferrin [Cerapachys biroi]
XLOC_012245	18488.5	-0.296947	6.87367e-05	gi|340709976|ref|XP_003393575.1|	PREDICTED: uncharacterized protein LOC100643069 isoform X1 [Bombus terrestris]
XLOC_012246	8275.71	0.515247	6.1208e-05	gi|572262578|ref|XP_006609539.1|	PREDICTED: TNF receptor-associated factor 6-B-like isoform X1 [Apis dorsata]
XLOC_012273	6762.99	-0.490904	0.000108586	gi|340712565|ref|XP_003394826.1|	PREDICTED: nucleolar complex protein 2 homolog isoform X2 [Bombus terrestris]
XLOC_012276	4349.02	0.25546	0.00243884	gi|322799633|gb|EFZ20905.1|	hypothetical protein SINV_10502, partial [Solenopsis invicta]
XLOC_012294	17114.7	-0.214995	0.00175968	gi|751205180|ref|XP_011176164.1|	PREDICTED: sialin-like isoform X1 [Solenopsis invicta]
XLOC_012311	146.975	0.837049	0.00258536	gi|491540838|ref|WP_005398457.1|	hypothetical protein [Helcococcus kunzii]
XLOC_012320	3816.3	-0.296623	0.00491752	gi|571574878|ref|XP_006563613.1|	PREDICTED: DE-cadherin-like isoform X4 [Apis mellifera]
XLOC_012333	602.464	0.556441	0.00533156	gi|572268483|ref|XP_006612286.1|	PREDICTED: MRG/MORF4L-binding protein-like [Apis dorsata]
XLOC_012335	4604.31	-0.233008	0.00296201	gi|759069360|ref|XP_011344225.1|	PREDICTED: ras-related GTP-binding protein A [Cerapachys biroi]
XLOC_012346	96.9013	-1.59097	4.08417e-06	gi|322791256|gb|EFZ15780.1|	hypothetical protein SINV_00305, partial [Solenopsis invicta]
XLOC_012364	971.194	-0.592707	0.000335232	gi|350425553|ref|XP_003494158.1|	PREDICTED: uncharacterized protein LOC100745799 [Bombus impatiens]
XLOC_012379	331.756	0.979349	0.00185409	gi|749751412|ref|XP_011138011.1|	PREDICTED: protein yellow-like [Harpegnathos saltator]
XLOC_012391	13505.2	0.37448	0.000212572	gi|572315412|ref|XP_006623357.1|	PREDICTED: U1 small nuclear ribonucleoprotein 70 kDa-like isoform X2 [Apis dorsata]
XLOC_012393	7431.95	-0.247957	0.00190797	gi|749750201|ref|XP_011137348.1|	PREDICTED: cell death-inducing p53-target protein 1 [Harpegnathos saltator]
XLOC_012405	31164	-0.314219	0.00304423	gi|571513979|ref|XP_006568739.1|	PREDICTED: troponin I isoform X9 [Apis mellifera]
XLOC_012418	1199.25	-0.272614	0.00602863	gi|156555390|ref|XP_001605382.1|	PREDICTED: probable asparagine--tRNA ligase, mitochondrial [Nasonia vitripennis]
XLOC_012424	1564.58	-0.221502	0.00852233	gi|759054188|ref|XP_011336288.1|	PREDICTED: uncharacterized protein LOC105278707 isoform X4 [Cerapachys biroi]
XLOC_012445	1637.12	0.399005	0.00155623	gi|759060394|ref|XP_011339492.1|	PREDICTED: prenylcysteine oxidase-like [Cerapachys biroi]
XLOC_012457	1375.63	-0.290724	0.00785367	NA	NA
XLOC_012458	414.784	-0.776896	1.08706e-08	NA	NA
XLOC_012474	38102.3	0.45872	0.000124222	gi|322802857|gb|EFZ23049.1|	hypothetical protein SINV_15277, partial [Solenopsis invicta]
XLOC_012503	33819.1	0.266052	0.00571215	gi|746851313|ref|XP_011056174.1|	PREDICTED: phosphopantothenate--cysteine ligase [Acromyrmex echinatior]
XLOC_012528	4619.75	-0.188271	0.00454355	gi|383860442|ref|XP_003705698.1|	PREDICTED: 5-hydroxytryptamine receptor 1 [Megachile rotundata]
XLOC_012560	1934.29	0.302134	2.02431e-05	gi|572312249|ref|XP_006621841.1|	PREDICTED: zinc finger protein 106-like [Apis dorsata]
XLOC_012561	1797.95	-0.268069	0.00253987	NA	NA
XLOC_012567	779.647	0.405631	0.00449031	gi|345483217|ref|XP_001606680.2|	PREDICTED: RRP12-like protein [Nasonia vitripennis]
XLOC_012576	1798.72	0.704126	4.40577e-06	gi|332028594|gb|EGI68631.1|	hypothetical protein G5I_02735, partial [Acromyrmex echinatior]
XLOC_012609	3146.15	-0.229708	0.00120614	gi|383854002|ref|XP_003702511.1|	PREDICTED: sterol regulatory element-binding protein cleavage-activating protein [Megachile rotundata]
XLOC_012616	3257.07	-0.220509	0.00968941	gi|808146177|ref|XP_012174258.1|	PREDICTED: dnaJ homolog subfamily C member 8 [Bombus terrestris]
XLOC_012646	5301.7	-0.258481	0.000538785	gi|383861144|ref|XP_003706046.1|	PREDICTED: cysteine protease ATG4B [Megachile rotundata]
XLOC_012675	366.755	-0.55303	0.00478995	gi|23477356|gb|AAN34651.1|	pol protein [Drosophila melanogaster]
XLOC_012690	44.1602	1.3378	0.00197766	gi|254587290|emb|CAX83702.1|	Gag-Pol polyprotein [Schistosoma japonicum]
XLOC_012705	95.4909	-0.789404	0.00272109	NA	NA
XLOC_012713	964.238	-0.808288	3.06028e-05	gi|749793098|ref|XP_011149825.1|	PREDICTED: interferon regulatory factor 2-binding protein-like isoform X2 [Harpegnathos saltator]
XLOC_012717	1431.63	-0.487636	0.00872441	NA	NA
XLOC_012729	930.593	-0.465088	0.00144636	gi|322786847|gb|EFZ13130.1|	hypothetical protein SINV_09296, partial [Solenopsis invicta]
XLOC_012740	1564.35	0.347819	0.00153169	gi|645029589|ref|XP_008217355.1|	PREDICTED: ATP-dependent Clp protease proteolytic subunit, mitochondrial [Nasonia vitripennis]
XLOC_012756	3711.8	-0.33256	0.000123855	gi|322795989|gb|EFZ18613.1|	hypothetical protein SINV_03134, partial [Solenopsis invicta]
XLOC_012758	20069.2	-0.418174	0.000199645	gi|571563657|ref|XP_006559308.1|	PREDICTED: serine/threonine-protein kinase Doa-like isoform X1 [Apis mellifera]
XLOC_012797	813.466	0.485965	0.000195149	gi|340716465|ref|XP_003396718.1|	PREDICTED: THUMP domain-containing protein 1 homolog [Bombus terrestris]
XLOC_012833	2500.16	0.288943	0.000152532	gi|746863477|ref|XP_011062695.1|	PREDICTED: 39S ribosomal protein L22, mitochondrial [Acromyrmex echinatior]
XLOC_012842	3201.97	0.603784	6.52198e-05	gi|383859375|ref|XP_003705170.1|	PREDICTED: uncharacterized protein LOC100879419 [Megachile rotundata]
XLOC_012843	1591.51	0.252535	0.0070539	gi|322793314|gb|EFZ16946.1|	hypothetical protein SINV_11022, partial [Solenopsis invicta]
XLOC_012864	5626.7	0.285326	0.00946941	gi|746830505|ref|XP_011068317.1|	PREDICTED: transmembrane protein 50A isoform X2 [Acromyrmex echinatior]
XLOC_012917	12613.4	0.436098	4.98318e-06	gi|289177006|ref|NP_001165920.1|	glutathione S-transferase S3 [Nasonia vitripennis]
XLOC_012919	120723	0.266199	0.00676867	gi|156550358|ref|XP_001607396.1|	PREDICTED: vitellogenin-like [Nasonia vitripennis]
XLOC_012936	3793.22	0.273225	0.00956747	gi|350410965|ref|XP_003489194.1|	PREDICTED: eukaryotic initiation factor 4A-III [Bombus impatiens]
XLOC_012962	7825.64	-0.178856	0.00425979	gi|751207421|ref|XP_011156273.1|	PREDICTED: tyramine receptor 1 [Solenopsis invicta]
XLOC_012972	1332.09	0.395595	0.000216483	gi|110763470|ref|XP_001121740.1|	PREDICTED: copper homeostasis protein cutC homolog [Apis mellifera]
XLOC_013040	4178.72	-0.457632	0.00584508	gi|749748824|ref|XP_011136603.1|	PREDICTED: nuclease-sensitive element-binding protein 1-like isoform X1 [Harpegnathos saltator]
XLOC_013067	937.189	0.475435	0.00176796	gi|759077676|ref|XP_011348612.1|	PREDICTED: probable U2 small nuclear ribonucleoprotein A' [Cerapachys biroi]
XLOC_013111	75.0141	-1.45396	0.00195865	NA	NA
XLOC_013212	440.967	-0.542644	0.00664159	gi|307204107|gb|EFN82976.1|	hypothetical protein EAI_00256 [Harpegnathos saltator]
XLOC_013226	2524.26	0.399632	4.33071e-06	gi|307198430|gb|EFN79372.1|	Ras-related protein Rab-26, partial [Harpegnathos saltator]
XLOC_013247	1745.7	-0.506548	0.00131759	gi|759058130|ref|XP_011338291.1|	PREDICTED: uncharacterized protein LOC105279885 isoform X2 [Cerapachys biroi]
XLOC_013276	13299.3	0.418271	1.74685e-05	gi|383866025|ref|XP_003708472.1|	PREDICTED: major royal jelly protein 1-like [Megachile rotundata]
XLOC_013281	405.096	0.52613	5.72438e-06	gi|571533279|ref|XP_006561358.1|	PREDICTED: fibrillin-2 isoform X3 [Apis mellifera]
XLOC_013291	748.324	0.655667	1.56589e-05	gi|572268621|ref|XP_006612350.1|	PREDICTED: membrane metallo-endopeptidase-like 1-like isoform X1 [Apis dorsata]
XLOC_013292	7797.06	0.324483	0.00200227	gi|572268621|ref|XP_006612350.1|	PREDICTED: membrane metallo-endopeptidase-like 1-like isoform X1 [Apis dorsata]
XLOC_013299	8234.15	-0.22216	0.00128441	gi|307200836|gb|EFN80889.1|	Probable ubiquitin carboxyl-terminal hydrolase CYLD [Harpegnathos saltator]
XLOC_013329	2838.14	-0.18703	0.00831864	gi|571569520|ref|XP_006559365.1|	PREDICTED: LOW QUALITY PROTEIN: telomere-associated protein RIF1-like [Apis mellifera]
XLOC_013332	2284.1	0.450072	0.000475335	gi|751222388|ref|XP_011164427.1|	PREDICTED: protein CWC15 homolog B [Solenopsis invicta]
XLOC_013373	28512.9	0.228867	0.000117773	gi|156537980|ref|XP_001608187.1|	PREDICTED: sequestosome-1 [Nasonia vitripennis]
XLOC_013387	6478.21	-0.385514	0.00105801	gi|572311059|ref|XP_006621266.1|	PREDICTED: growth/differentiation factor 11-like [Apis dorsata]
XLOC_013388	17702.9	-0.195791	0.00956747	gi|530721748|gb|AGT42008.1|	cGMP-dependent protein kinase alpha isoform [Apis mellifera]
XLOC_013420	1150.31	0.493031	0.00107728	gi|307189593|gb|EFN73954.1|	hypothetical protein EAG_05198 [Camponotus floridanus]
XLOC_013439	50521.3	-0.200182	0.00351945	gi|571546341|ref|XP_006568605.1|	PREDICTED: cAMP-specific 3',5'-cyclic phosphodiesterase, isoforms N/G isoform X19 [Apis mellifera]
XLOC_013446	13126.2	-0.226268	0.00533156	gi|607303968|gb|EZA45344.1|	RING finger domain-containing protein [Microplitis demolitor]
XLOC_013450	6627.14	-0.332591	0.00278635	gi|752872694|ref|XP_011253597.1|	PREDICTED: AP-2 complex subunit alpha isoform X1 [Camponotus floridanus]
XLOC_013476	1530.23	-0.483765	3.39756e-07	gi|332016543|gb|EGI57424.1|	SEC14 domain and spectrin repeat-containing protein 1 [Acromyrmex echinatior]
XLOC_013478	37815.6	-0.663281	2.99659e-24	gi|571539407|ref|XP_006564375.1|	PREDICTED: titin isoform X13 [Apis mellifera]
XLOC_013486	3078.53	-0.637735	4.74712e-14	gi|572306393|ref|XP_006619088.1|	PREDICTED: titin-like [Apis dorsata]
XLOC_013492	24696.8	-0.508184	0.000954246	gi|759063845|ref|XP_011341311.1|	PREDICTED: muscle LIM protein Mlp84B-like isoform X1 [Cerapachys biroi]
XLOC_013518	21584.5	-0.223769	0.00259824	gi|607358820|gb|EZA53206.1|	Receptor expression-enhancing protein [Cerapachys biroi]
XLOC_013524	2821.01	-0.530565	0.00637694	gi|607304278|gb|EZA45525.1|	sprouty-like protein [Microplitis demolitor]
XLOC_013527	143.405	-0.942927	0.00906728	gi|502793964|ref|WP_013028940.1|	hypothetical protein [Sideroxydans lithotrophicus]
XLOC_013528	15471	-0.218124	7.55903e-08	gi|571525438|ref|XP_001122055.3|	PREDICTED: myosin-2 heavy chain isoform X1 [Apis mellifera]
XLOC_013529	6638.53	0.321231	0.00200325	gi|752862644|ref|XP_011263917.1|	PREDICTED: gamma-aminobutyric acid receptor alpha-like [Camponotus floridanus]
XLOC_013532	21111.6	-0.194539	0.00549135	gi|328787695|ref|XP_625214.3|	PREDICTED: spermatogenesis-associated protein 5-like isoform X2 [Apis mellifera]
XLOC_013556	6230.12	0.304595	0.00564119	NA	NA
XLOC_013583	691.017	-0.736982	0.000565601	gi|383859684|ref|XP_003705322.1|	PREDICTED: reticulon-4-interacting protein 1 homolog, mitochondrial-like isoform X1 [Megachile rotundata]
XLOC_013633	1675.85	0.474834	2.48137e-05	gi|746835321|ref|XP_011068349.1|	PREDICTED: gamma-secretase subunit pen-2 [Acromyrmex echinatior]
XLOC_013640	5624.76	0.267356	0.0065906	gi|827558040|ref|XP_012550205.1|	PREDICTED: major facilitator superfamily domain-containing protein 9-like isoform X2 [Bombyx mori]
XLOC_013644	509.913	0.435333	0.000176575	NA	NA
XLOC_013649	9034.08	-0.276837	0.0057384	gi|307199897|gb|EFN80294.1|	hypothetical protein EAI_10810 [Harpegnathos saltator]
XLOC_013661	5035.35	0.39887	5.89456e-07	gi|380012078|ref|XP_003690116.1|	PREDICTED: calcium uptake protein 3, mitochondrial isoform X1 [Apis florea]
XLOC_013666	4040.23	0.291777	0.000756594	gi|350398210|ref|XP_003485120.1|	PREDICTED: phosphatidylinositol N-acetylglucosaminyltransferase subunit Q [Bombus impatiens]
XLOC_013675	6341.03	0.340691	0.000115062	gi|340716698|ref|XP_003396832.1|	PREDICTED: cytoglobin-2-like [Bombus terrestris]
XLOC_013738	2689.12	-0.65162	0.00272702	gi|340715360|ref|XP_003396183.1|	PREDICTED: neurotrimin-like [Bombus terrestris]
XLOC_013762	8122.21	0.406231	2.55285e-05	gi|307192075|gb|EFN75434.1|	Intersectin-1 [Harpegnathos saltator]
XLOC_013778	1629.32	0.363963	0.00120048	gi|383862167|ref|XP_003706555.1|	PREDICTED: protein MAK16 homolog A [Megachile rotundata]
XLOC_013803	12207.9	0.289627	0.00202558	gi|340715483|ref|XP_003396242.1|	PREDICTED: myosin regulatory light chain sqh [Bombus terrestris]
XLOC_013829	14079.4	-0.491461	0.000798996	gi|759077574|ref|XP_011348558.1|	PREDICTED: ankyrin-1-like isoform X2 [Cerapachys biroi]
XLOC_013830	11164.7	-0.234454	0.000117395	gi|322802294|gb|EFZ22690.1|	hypothetical protein SINV_08756, partial [Solenopsis invicta]
XLOC_013860	6807.3	-0.302441	0.00775874	gi|332017569|gb|EGI58269.1|	Zinc finger protein 40 [Acromyrmex echinatior]
XLOC_013862	2844.24	0.276373	0.00195275	gi|125808890|ref|XP_001360909.1|	GA18111 [Drosophila pseudoobscura pseudoobscura]
XLOC_013864	11400.2	0.162531	0.00950724	gi|350407031|ref|XP_003487961.1|	PREDICTED: phosphomannomutase [Bombus impatiens]
XLOC_013908	30260.6	-0.136592	0.00130744	gi|307197466|gb|EFN78700.1|	Basigin, partial [Harpegnathos saltator]
XLOC_013916	68177.8	-0.214098	0.000268958	gi|158295492|ref|XP_001688810.1|	AGAP006176-PB [Anopheles gambiae str. PEST]
XLOC_013939	1283.11	0.299888	0.00713428	gi|572260199|ref|XP_006608423.1|	PREDICTED: uncharacterized protein LOC102677368 [Apis dorsata]
XLOC_013955	24409.8	-0.975611	4.50608e-10	gi|571554331|ref|XP_006566083.1|	PREDICTED: four and a half LIM domains protein 2 isoform X9 [Apis mellifera]
XLOC_013980	2339.6	-0.277749	0.000271535	gi|340726374|ref|XP_003401534.1|	PREDICTED: protein suppressor of sable isoform X1 [Bombus terrestris]
XLOC_013990	304.488	-0.929944	4.95707e-05	gi|572305556|ref|XP_006618703.1|	PREDICTED: zinc finger protein 180-like isoform X1 [Apis dorsata]
XLOC_014005	721.123	-0.758972	0.0061367	gi|383862711|ref|XP_003706827.1|	PREDICTED: uncharacterized protein LOC100875877 isoform X2 [Megachile rotundata]
XLOC_014008	3320.93	0.341914	0.00400058	gi|156555624|ref|XP_001603084.1|	PREDICTED: very-long-chain (3R)-3-hydroxyacyl-[acyl-carrier protein]dehydratase hpo-8 [Nasonia vitripennis]
XLOC_014012	535.113	-0.529793	0.00147046	NA	NA
XLOC_014020	4821.07	-0.846835	1.53815e-05	gi|805821133|ref|XP_012150617.1|	PREDICTED: spectrin beta chain isoform X10 [Megachile rotundata]
XLOC_014022	26769.7	-0.206705	9.96125e-05	gi|749798749|ref|XP_011152889.1|	PREDICTED: sortilin-related receptor-like [Harpegnathos saltator]
XLOC_014039	5984.06	-0.361836	0.000195149	gi|380023715|ref|XP_003695658.1|	PREDICTED: dimethyladenosine transferase 1, mitochondrial [Apis florea]
XLOC_014047	68.3382	1.10484	0.0020099	NA	NA
XLOC_014052	371.219	0.520232	0.000381607	gi|383858209|ref|XP_003704594.1|	PREDICTED: general transcription factor IIF subunit 2 isoform X1 [Megachile rotundata]
XLOC_014053	129647	-0.334326	0.00756366	gi|322801482|gb|EFZ22143.1|	hypothetical protein SINV_10737, partial [Solenopsis invicta]
XLOC_014080	18951.3	-0.338573	3.50532e-07	gi|607364075|gb|EZA58296.1|	Transforming acidic coiled-coil-containing protein, partial [Cerapachys biroi]
XLOC_014089	11973.5	-0.254722	0.00434134	gi|749776969|ref|XP_011143387.1|	PREDICTED: B-cell receptor-associated protein 31 [Harpegnathos saltator]
XLOC_014102	8525.48	-0.218074	0.00584508	gi|350404906|ref|XP_003487256.1|	PREDICTED: protein FAM46C isoform X1 [Bombus impatiens]
XLOC_014166	45484.9	-0.216041	0.00153533	gi|572261258|ref|XP_006608922.1|	PREDICTED: disks large 1 tumor suppressor protein-like isoform X12 [Apis dorsata]
XLOC_014181	17540	-0.308578	0.0080648	gi|571499378|ref|XP_006557432.1|	PREDICTED: WD repeat-containing protein 47 isoform X1 [Apis mellifera]
XLOC_014205	258.291	-0.827018	0.000822882	NA	NA
XLOC_014222	1328.78	0.37953	0.000701249	gi|156546040|ref|XP_001599395.1|	PREDICTED: ketohexokinase-like [Nasonia vitripennis]
XLOC_014237	1170.12	0.395218	0.00488452	gi|157419934|gb|ABV55505.1|	heat shock protein 70 [Microplitis mediator]
XLOC_014251	46085.1	-0.335887	0.00227092	gi|751213559|ref|XP_011159594.1|	PREDICTED: glycerol-3-phosphate dehydrogenase, mitochondrial isoform X1 [Solenopsis invicta]
XLOC_014265	101970	0.351455	0.00248216	gi|746835432|ref|XP_011068407.1|	PREDICTED: cytochrome P450 9e2-like [Acromyrmex echinatior]
XLOC_014286	89154.8	0.727678	6.27592e-09	gi|350412818|ref|XP_003489774.1|	PREDICTED: plastin-2 isoform X2 [Bombus impatiens]
XLOC_014291	11044.9	-0.342918	4.39591e-10	gi|383858022|ref|XP_003704502.1|	PREDICTED: protein fem-1 homolog B-like isoform X1 [Megachile rotundata]
XLOC_014294	9653.74	-0.277188	4.75812e-05	gi|759071176|ref|XP_011345183.1|	PREDICTED: uncharacterized protein LOC105283820 isoform X1 [Cerapachys biroi]
XLOC_014300	1290.58	0.35773	0.00776033	gi|759064233|ref|XP_011341514.1|	PREDICTED: epsilon-sarcoglycan isoform X2 [Cerapachys biroi]
XLOC_014329	389.997	0.456789	0.00209403	gi|380015358|ref|XP_003691670.1|	PREDICTED: chromosome transmission fidelity protein 8 homolog [Apis florea]
XLOC_014333	54.5613	-2.06057	8.26666e-05	NA	NA
XLOC_014351	403.455	0.652738	0.00135505	gi|511897728|ref|XP_004768446.1|	PREDICTED: telomerase reverse transcriptase isoform X1 [Mustela putorius furo]
XLOC_014381	8497.9	0.301205	3.6086e-07	gi|345495808|ref|XP_001607025.2|	PREDICTED: two pore potassium channel protein sup-9 [Nasonia vitripennis]
XLOC_014402	4021.67	0.20793	0.00386054	gi|383858878|ref|XP_003704926.1|	PREDICTED: suppressor of G2 allele of SKP1 homolog [Megachile rotundata]
XLOC_014412	7431.96	0.560539	2.10386e-23	gi|607304865|gb|EZA45870.1|	transporter, solute:sodium symporter (SSS) family-1 [Microplitis demolitor]
XLOC_014422	100939	-0.466615	0.00178339	gi|808148472|ref|XP_012175234.1|	PREDICTED: PDZ and LIM domain protein Zasp-like isoform X1 [Bombus terrestris]
XLOC_014427	7558.64	0.325597	0.00291514	gi|746857201|ref|XP_011059322.1|	PREDICTED: protein lifeguard 4-like [Acromyrmex echinatior]
XLOC_014437	273.006	1.32713	3.8817e-10	gi|345482565|ref|XP_001608198.2|	PREDICTED: neural/ectodermal development factor IMP-L2 [Nasonia vitripennis]
XLOC_014444	1898.05	0.257129	0.00067978	gi|383866205|ref|XP_003708561.1|	PREDICTED: U4/U6.U5 small nuclear ribonucleoprotein 27 kDa protein [Megachile rotundata]
XLOC_014448	5797.11	0.334783	0.00165035	gi|746854973|ref|XP_011058133.1|	PREDICTED: transmembrane emp24 domain-containing protein eca [Acromyrmex echinatior]
XLOC_014499	2536.84	-0.664173	2.35307e-05	gi|307186399|gb|EFN72033.1|	Phosphatase and actin regulator 1 [Camponotus floridanus]
XLOC_014514	9060.73	-0.234318	0.00619238	gi|345487735|ref|XP_001606042.2|	PREDICTED: baculoviral IAP repeat-containing protein 7-A [Nasonia vitripennis]
XLOC_014517	1517.07	0.314956	0.000515969	gi|307169155|gb|EFN61971.1|	SON protein [Camponotus floridanus]
XLOC_014521	3787.23	0.270752	0.00664159	gi|572300108|ref|XP_006616163.1|	PREDICTED: ER membrane protein complex subunit 8/9 homolog [Apis dorsata]
XLOC_014534	521.979	-0.890541	0.00366712	gi|345493220|ref|XP_001605420.2|	PREDICTED: DEAD-box ATP-dependent RNA helicase 20-like isoform X1 [Nasonia vitripennis]
XLOC_014535	5464.95	0.344655	1.70452e-05	gi|307172925|gb|EFN64092.1|	Probable ATP-dependent RNA helicase DDX17, partial [Camponotus floridanus]
XLOC_014575	3901.11	0.296945	0.00175141	gi|350419727|ref|XP_003492282.1|	PREDICTED: ubiquitin-conjugating enzyme E2 J1-like [Bombus impatiens]
XLOC_014602	4548.25	0.421675	5.39926e-05	gi|815916896|ref|XP_012243571.1|	PREDICTED: alpha-2-macroglobulin receptor-associated protein [Bombus impatiens]
XLOC_014608	1169.36	-0.277357	0.00229825	gi|759054575|ref|XP_011336496.1|	PREDICTED: POU domain protein CF1A [Cerapachys biroi]
XLOC_014630	137.487	-0.727968	0.0010741	NA	NA
XLOC_014671	46.7323	1.53575	0.000531929	NA	NA
XLOC_014672	62.2405	1.78005	1.84489e-05	NA	NA
XLOC_014694	5240.17	-0.36215	0.00192348	gi|345488544|ref|XP_001601627.2|	PREDICTED: uncharacterized protein LOC100117367 isoform X1 [Nasonia vitripennis]
XLOC_014747	12217.5	0.352751	0.000305057	gi|156548722|ref|XP_001603353.1|	PREDICTED: palmitoyl-protein thioesterase 1 [Nasonia vitripennis]
XLOC_014772	3241.21	-0.44747	0.00514839	gi|383856912|ref|XP_003703950.1|	PREDICTED: activin receptor type-2A isoform X4 [Megachile rotundata]
XLOC_014774	1305.5	-0.609808	0.00535286	gi|645016618|ref|XP_008211551.1|	PREDICTED: zinc transporter ZIP13 homolog [Nasonia vitripennis]
XLOC_014783	1628.62	-0.708323	1.70664e-06	gi|322788394|gb|EFZ14065.1|	hypothetical protein SINV_05750, partial [Solenopsis invicta]
XLOC_014810	124.169	-0.992776	0.00725207	gi|345493572|ref|XP_003427097.1|	PREDICTED: putative leucine-rich repeat-containing protein DDB_G0290503 isoform X2 [Nasonia vitripennis]
XLOC_014813	511.406	0.457154	0.000429396	gi|383850862|ref|XP_003700993.1|	PREDICTED: ribulose-phosphate 3-epimerase [Megachile rotundata]
XLOC_014815	3276.75	0.298376	0.00775874	gi|340725200|ref|XP_003400961.1|	PREDICTED: uncharacterized protein LOC100649273 [Bombus terrestris]
XLOC_014821	14518.2	-0.204387	0.00366712	gi|383863691|ref|XP_003707313.1|	PREDICTED: monocarboxylate transporter 3 isoform X1 [Megachile rotundata]
XLOC_014847	23434.1	-0.226022	0.000226386	gi|345492081|ref|XP_003426769.1|	PREDICTED: TBC1 domain family member 1 isoform X1 [Nasonia vitripennis]
XLOC_014883	454711	-0.30668	0.00551679	gi|340725870|ref|XP_003401288.1|	PREDICTED: arrestin homolog [Bombus terrestris]
XLOC_014887	8439.67	-0.161412	0.00293566	gi|759040936|ref|XP_011329272.1|	PREDICTED: alpha-mannosidase 2 [Cerapachys biroi]
XLOC_014919	257.309	-0.633095	0.00449031	NA	NA
XLOC_014920	704.84	-0.681651	0.00257783	gi|749752130|ref|XP_011138394.1|	PREDICTED: CCAAT/enhancer-binding protein [Harpegnathos saltator]
XLOC_014921	125.504	-1.03249	0.00701376	gi|572307746|ref|XP_006619721.1|	PREDICTED: CCAAT/enhancer-binding protein-like [Apis dorsata]
XLOC_014922	902.301	-0.459513	0.000158623	gi|332021217|gb|EGI61602.1|	Arrestin domain-containing protein 3 [Acromyrmex echinatior]
XLOC_014928	3136.75	0.260474	0.00996288	gi|805820718|ref|XP_012150428.1|	PREDICTED: uncharacterized protein LOC100877260 isoform X1 [Megachile rotundata]
XLOC_014937	971.436	0.346579	0.000128009	gi|572270397|ref|XP_006613196.1|	PREDICTED: dolichol-phosphate mannosyltransferase subunit 3-like [Apis dorsata]
XLOC_014956	4847.44	-0.32177	0.000316699	gi|340710946|ref|XP_003394043.1|	PREDICTED: opioid-binding protein/cell adhesion molecule homolog [Bombus terrestris]
XLOC_014974	4281.12	-0.314933	0.00141516	gi|307173634|gb|EFN64485.1|	hypothetical protein EAG_01822, partial [Camponotus floridanus]
XLOC_014985	9722.15	0.279965	0.00185563	gi|759080743|ref|XP_011350217.1|	PREDICTED: peptidyl-prolyl cis-trans isomerase 5 [Cerapachys biroi]
XLOC_014993	6146.1	0.273361	0.00718733	gi|332030868|gb|EGI70504.1|	Iron/zinc purple acid phosphatase-like protein [Acromyrmex echinatior]
XLOC_015021	8502.63	-0.232645	0.0030526	gi|320121131|gb|ADW16677.1|	von Willebrand factor type A [Desulfobulbus propionicus DSM 2032]
XLOC_015041	8355.4	-0.46404	4.01558e-05	gi|759045669|ref|XP_011331792.1|	PREDICTED: ubiquitin conjugation factor E4 B [Cerapachys biroi]
XLOC_015044	753.911	0.414692	0.00890203	gi|815918554|ref|XP_012244306.1|	PREDICTED: cell growth-regulating nucleolar protein [Bombus impatiens]
XLOC_015053	896.121	0.408734	0.000961725	gi|759077653|ref|XP_011348600.1|	PREDICTED: WD repeat domain phosphoinositide-interacting protein 4-like [Cerapachys biroi]
XLOC_015060	2862.15	0.245364	0.00297855	gi|645005185|ref|XP_008217694.1|	PREDICTED: pancreatic lipase-related protein 2-like [Nasonia vitripennis]
XLOC_015072	816.069	0.313202	0.00189992	gi|751215935|ref|XP_011160898.1|	PREDICTED: 39S ribosomal protein L16, mitochondrial [Solenopsis invicta]
XLOC_015105	5182.37	0.412671	0.000724272	gi|156540489|ref|XP_001599529.1|	PREDICTED: prefoldin subunit 6 [Nasonia vitripennis]
XLOC_015119	13043.1	-0.234326	0.00354786	gi|156547023|ref|XP_001600966.1|	PREDICTED: chloride intracellular channel exc-4 [Nasonia vitripennis]
XLOC_015133	91.7094	1.21165	0.00147008	NA	NA
XLOC_015168	6933.5	0.31157	0.000223215	gi|759043020|ref|XP_011330377.1|	PREDICTED: ER membrane protein complex subunit 4 [Cerapachys biroi]
XLOC_015209	1672.46	0.379594	0.00425626	gi|749753472|ref|XP_011139130.1|	PREDICTED: centrosomal protein of 104 kDa [Harpegnathos saltator]
XLOC_015216	15220.7	-0.303706	0.00519006	gi|607358340|gb|EZA52754.1|	Segmentation protein cap'n'collar [Cerapachys biroi]
XLOC_015251	180.124	-1.67848	0.00294151	NA	NA
XLOC_015255	1560.46	-0.767869	3.02651e-06	gi|571539599|ref|XP_006565174.1|	PREDICTED: ras-related and estrogen-regulated growth inhibitor-like isoform X1 [Apis mellifera]
XLOC_015274	2563.98	-0.530137	8.27057e-05	gi|571516463|ref|XP_006558019.1|	PREDICTED: voltage-dependent calcium channel type A subunit alpha-1 isoform X17 [Apis mellifera]
XLOC_015296	8812.32	-0.348776	0.00165035	gi|572301290|ref|XP_006616704.1|	PREDICTED: ATP-binding cassette sub-family B member 6, mitochondrial-like [Apis dorsata]
XLOC_015298	638.914	0.411607	0.000662542	gi|307211142|gb|EFN87360.1|	Coiled-coil domain-containing protein 25 [Harpegnathos saltator]
XLOC_015339	4960.62	-0.177413	0.00621369	gi|749751083|ref|XP_011137832.1|	PREDICTED: tubulin-specific chaperone C [Harpegnathos saltator]
XLOC_015355	5578.74	0.897662	3.72814e-10	gi|383860620|ref|XP_003705787.1|	PREDICTED: digestive cysteine proteinase 1 [Megachile rotundata]
XLOC_015359	1998.48	0.584588	9.15385e-06	gi|524896387|ref|XP_005104668.1|	PREDICTED: FYVE and coiled-coil domain-containing protein 1-like [Aplysia californica]
XLOC_015363	661.631	0.314647	0.00601184	gi|572302615|ref|XP_006617317.1|	PREDICTED: vesicle transport protein USE1-like isoform X1 [Apis dorsata]
XLOC_015381	11771.4	-0.200978	0.00629202	gi|746867039|ref|XP_011064607.1|	PREDICTED: uncharacterized protein LOC105152180 isoform X2 [Acromyrmex echinatior]
XLOC_015404	85622.6	-0.268777	0.000238444	gi|572318939|ref|XP_006625029.1|	PREDICTED: 2-oxoglutarate dehydrogenase, mitochondrial-like isoform X3 [Apis dorsata]
XLOC_015456	5440.55	-0.370376	0.000313444	gi|759055939|ref|XP_011337208.1|	PREDICTED: E3 ubiquitin-protein ligase KCMF1-like [Cerapachys biroi]
XLOC_015475	6656.92	0.309128	3.8484e-07	gi|307200072|gb|EFN80418.1|	hypothetical protein EAI_14770 [Harpegnathos saltator]
XLOC_015476	8674.02	-0.382813	3.37262e-05	gi|607363429|gb|EZA57661.1|	Rho guanine nucleotide exchange factor [Cerapachys biroi]
XLOC_015487	305.027	-0.752491	0.000230756	gi|380025995|ref|XP_003696747.1|	PREDICTED: F-box only protein 11 [Apis florea]
XLOC_015492	1393.2	0.529602	3.926e-05	gi|752882861|ref|XP_011259106.1|	PREDICTED: 28S ribosomal protein S10, mitochondrial [Camponotus floridanus]
XLOC_015526	4817.06	-0.182897	0.00535286	gi|383862353|ref|XP_003706648.1|	PREDICTED: zinc finger CCCH domain-containing protein 10-like [Megachile rotundata]
XLOC_015531	27361	-0.492676	0.000865561	gi|350415424|ref|XP_003490637.1|	PREDICTED: troponin I isoform X16 [Bombus impatiens]
XLOC_015535	1290.55	-0.462632	0.000124225	gi|332025555|gb|EGI65718.1|	hypothetical protein G5I_05819 [Acromyrmex echinatior]
XLOC_015557	761.149	-1.42322	2.96709e-05	gi|572264274|ref|XP_006610323.1|	PREDICTED: uncharacterized protein LOC102676714, partial [Apis dorsata]
XLOC_015584	9110.15	0.430943	0.00305716	gi|394804269|gb|AFN42313.1|	cytochrome P450 [Cotesia sesamiae Mombasa bracovirus]
XLOC_015588	595.879	0.499585	0.000983387	gi|156542036|ref|XP_001601116.1|	PREDICTED: putative peptidyl-tRNA hydrolase PTRHD1 [Nasonia vitripennis]
XLOC_015607	2780.2	0.343598	0.00366712	gi|383864320|ref|XP_003707627.1|	PREDICTED: histone-lysine N-methyltransferase, H3 lysine-36 and H4 lysine-20 specific isoform X1 [Megachile rotundata]
XLOC_015609	9120.04	0.268642	0.000756594	gi|572270277|ref|XP_006613137.1|	PREDICTED: ATP-dependent RNA helicase WM6-like [Apis dorsata]
XLOC_015614	2424.59	0.320534	0.0021753	gi|156543332|ref|XP_001607001.1|	PREDICTED: probable 28S ribosomal protein S25, mitochondrial [Nasonia vitripennis]
XLOC_015633	109.923	-1.02701	0.00300465	gi|759052827|ref|XP_011335560.1|	PREDICTED: F-box/WD repeat-containing protein 5 [Cerapachys biroi]
XLOC_015647	7844.93	-0.257565	0.00206869	gi|383853439|ref|XP_003702230.1|	PREDICTED: serine/threonine-protein kinase PLK4 [Megachile rotundata]
XLOC_015652	4989.73	0.224354	0.00203095	gi|383862139|ref|XP_003706541.1|	PREDICTED: NADH dehydrogenase [ubiquinone]1 alpha subcomplex subunit 7-like isoform X3 [Megachile rotundata]
XLOC_015687	451.94	-0.906453	0.00101018	NA	NA
XLOC_015688	392.283	-1.32579	1.28411e-07	gi|307193505|gb|EFN76282.1|	Syndecan [Harpegnathos saltator]
XLOC_015697	2381.15	-0.453094	0.0056143	gi|746848437|ref|XP_011054624.1|	PREDICTED: uncharacterized protein LOC105146209 [Acromyrmex echinatior]
XLOC_015700	7817.33	-0.162805	0.00489558	gi|749784914|ref|XP_011146247.1|	PREDICTED: cullin-4A [Harpegnathos saltator]
XLOC_015703	51008	-0.310242	0.00601184	gi|383861079|ref|XP_003706014.1|	PREDICTED: succinyl-CoA ligase [ADP-forming]subunit beta, mitochondrial-like isoform X1 [Megachile rotundata]
XLOC_015720	4072.04	-0.19966	0.000195149	gi|759041797|ref|XP_011329733.1|	PREDICTED: probable methyltransferase-like protein 15 homolog [Cerapachys biroi]
XLOC_015733	10803.4	0.317152	0.00814974	gi|805760069|ref|XP_012153623.1|	PREDICTED: C-1-tetrahydrofolate synthase, cytoplasmic isoform X2 [Megachile rotundata]
XLOC_015734	30851.5	-0.53901	4.15197e-05	gi|607301981|gb|EZA44671.1|	Muscle M-line assembly protein unc-89-like protein [Microplitis demolitor]
XLOC_015739	15057.8	-0.302574	0.000369212	gi|345488179|ref|XP_001605256.2|	PREDICTED: ATP-dependent Clp protease ATP-binding subunit clpX-like, mitochondrial isoform X1 [Nasonia vitripennis]
XLOC_015751	1008.08	-0.710507	0.00144427	gi|383849894|ref|XP_003700569.1|	PREDICTED: uncharacterized protein LOC100883204 isoform X1 [Megachile rotundata]
XLOC_015755	152242	-0.448199	8.2165e-05	gi|345480174|ref|XP_001607303.2|	PREDICTED: myosin heavy chain, muscle isoform X10 [Nasonia vitripennis]
XLOC_015757	444.232	0.701511	0.000961725	gi|307196905|gb|EFN78309.1|	Transmembrane protein 16H [Harpegnathos saltator]
XLOC_015759	1124.12	0.344802	0.00348615	gi|645009872|ref|XP_001603376.3|	PREDICTED: uncharacterized protein LOC100119642 isoform X1 [Nasonia vitripennis]
XLOC_015761	12933.5	-0.187215	6.6247e-05	gi|383862245|ref|XP_003706594.1|	PREDICTED: F-box only protein 33 isoform X1 [Megachile rotundata]
XLOC_015766	1469.39	0.594878	0.00258536	gi|749746490|ref|XP_011135329.1|	PREDICTED: innexin inx3 [Harpegnathos saltator]
XLOC_015769	2008.86	0.427	0.00100578	gi|383855172|ref|XP_003703091.1|	PREDICTED: magnesium-dependent phosphatase 1-like isoform X1 [Megachile rotundata]
XLOC_015791	3154.47	0.3357	0.00189992	gi|572259229|ref|XP_006607966.1|	PREDICTED: 39S ribosomal protein L14, mitochondrial-like [Apis dorsata]
XLOC_015798	8458.68	-0.422758	1.61502e-05	gi|571523889|ref|XP_006562745.1|	PREDICTED: uncharacterized protein LOC100578579 isoform X2 [Apis mellifera]
XLOC_015806	7226.6	-0.334383	5.95385e-05	gi|572257776|ref|XP_006607285.1|	PREDICTED: autophagy-related protein 9A-like isoform X1 [Apis dorsata]
XLOC_015866	746.036	-0.847669	0.00203095	gi|495779884|ref|WP_008504463.1|	RNA polymerase sigma-24 subunit ECF subfamily [Mucilaginibacter paludis]
XLOC_015874	1821.69	0.298162	0.00970413	gi|322794167|gb|EFZ17376.1|	hypothetical protein SINV_15357, partial [Solenopsis invicta]
XLOC_015896	11463.8	-0.129957	0.00289079	gi|752894427|ref|XP_011265396.1|	PREDICTED: phosphatidylinositol 5-phosphate 4-kinase type-2 beta isoform X1 [Camponotus floridanus]
XLOC_015897	4492.54	0.197607	0.000969515	gi|340724934|ref|XP_003400833.1|	PREDICTED: KAT8 regulatory NSL complex subunit 2 isoform X1 [Bombus terrestris]
XLOC_015903	174.952	-3.25341	0.00761013	gi|571511972|ref|XP_006561209.1|	PREDICTED: uncharacterized protein PF11_0207-like isoform X2 [Apis mellifera]
XLOC_015905	2080.39	0.458421	0.000195149	gi|383850632|ref|XP_003700899.1|	PREDICTED: low molecular weight phosphotyrosine protein phosphatase-like isoform X1 [Megachile rotundata]
XLOC_015966	225.861	-0.899984	0.0056516	gi|572307570|ref|XP_006619643.1|	PREDICTED: uncharacterized protein LOC102677671 [Apis dorsata]
XLOC_015976	4201.67	-0.632226	2.33274e-05	gi|340719097|ref|XP_003397993.1|	PREDICTED: protein phosphatase Slingshot isoform X2 [Bombus terrestris]
XLOC_015988	321.652	-1.04542	0.00940887	gi|752883815|ref|XP_011259623.1|	PREDICTED: guanine nucleotide-binding protein G(o) subunit alpha [Camponotus floridanus]
XLOC_016014	1040.16	0.285791	0.00991417	gi|751215259|ref|XP_011160528.1|	PREDICTED: stomatin-like protein 2, mitochondrial [Solenopsis invicta]
XLOC_016021	15283.1	0.23582	0.00788928	gi|607363704|gb|EZA57935.1|	5-aminolevulinate synthase, erythroid-specific, mitochondrial [Cerapachys biroi]
XLOC_016061	9099.67	-0.259844	2.01602e-07	gi|572315898|ref|XP_006623590.1|	PREDICTED: protein held out wings-like isoform X2 [Apis dorsata]
XLOC_016065	399.923	-1.26382	2.01685e-06	NA	NA
XLOC_016079	9693.78	-0.623408	1.70474e-07	gi|322790210|gb|EFZ15209.1|	hypothetical protein SINV_04407, partial [Solenopsis invicta]
XLOC_016088	12211.8	0.331077	0.000152532	gi|372282821|emb|CBJ19215.1|	superoxide dismutase [Asobara tabida]
XLOC_016137	100.673	0.981545	0.00157646	gi|332027852|gb|EGI67910.1|	hypothetical protein G5I_03443 [Acromyrmex echinatior]
XLOC_016176	33.0585	-2.14458	7.61145e-05	gi|307197058|gb|EFN78430.1|	hypothetical protein EAI_13699 [Harpegnathos saltator]
XLOC_016191	2513.78	-0.263484	0.008785	gi|665785499|ref|XP_008547540.1|	PREDICTED: CDC42 small effector protein homolog [Microplitis demolitor]
XLOC_016198	2128.93	0.297206	0.000814593	gi|156539949|ref|XP_001601592.1|	PREDICTED: codanin-1 [Nasonia vitripennis]
XLOC_016208	4302.9	0.271705	0.000580634	gi|759070218|ref|XP_011344682.1|	PREDICTED: neurotrimin-like isoform X1 [Cerapachys biroi]
XLOC_016228	6773.31	-0.567122	0.000107314	gi|383851828|ref|XP_003701433.1|	PREDICTED: BCL2/adenovirus E1B 19 kDa protein-interacting protein 3 isoform X2 [Megachile rotundata]
XLOC_016247	750.546	-1.0761	9.96125e-05	gi|607360341|gb|EZA54672.1|	Vesicular acetylcholine transporter [Cerapachys biroi]
XLOC_016256	1543.02	-0.512902	0.00450193	gi|752872552|ref|XP_011253520.1|	PREDICTED: protein SPT2 homolog [Camponotus floridanus]
XLOC_016257	3953.44	0.425444	0.000556358	gi|383861950|ref|XP_003706447.1|	PREDICTED: THO complex subunit 2 isoform X2 [Megachile rotundata]
XLOC_016281	27751.5	-0.536117	0.000204104	gi|752879433|ref|XP_011257243.1|	PREDICTED: sarcalumenin isoform X2 [Camponotus floridanus]
XLOC_016304	2550.73	-0.535204	1.76646e-05	gi|571516865|ref|XP_006558453.1|	PREDICTED: ras-related protein Rab-9A-like isoform X3 [Apis mellifera]
XLOC_016305	3238.22	-0.447299	5.16122e-08	gi|749746654|ref|XP_011135417.1|	PREDICTED: uncharacterized protein LOC105180824 isoform X1 [Harpegnathos saltator]
XLOC_016314	12919.1	0.254052	6.14591e-05	gi|332022450|gb|EGI62758.1|	hypothetical protein G5I_08928 [Acromyrmex echinatior]
XLOC_016316	67.7915	1.36389	0.000678134	gi|159468526|ref|XP_001692425.1|	predicted protein [Chlamydomonas reinhardtii]
XLOC_016328	495.8	-0.910978	0.000107418	NA	NA
XLOC_016330	800.121	0.289118	0.00545193	gi|752873150|ref|XP_011253848.1|	PREDICTED: dynein regulatory complex protein 1 [Camponotus floridanus]
XLOC_016336	11623.1	-0.178422	0.00753302	gi|383854591|ref|XP_003702804.1|	PREDICTED: cyclic AMP response element-binding protein A-like [Megachile rotundata]
XLOC_016341	2767.52	0.244442	0.00584508	gi|751213011|ref|XP_011159310.1|	PREDICTED: uncharacterized protein LOC105195556 isoform X1 [Solenopsis invicta]
XLOC_016353	1985.12	-0.53845	0.000589354	gi|607363658|gb|EZA57890.1|	Rho GTPase-activating protein [Cerapachys biroi]
XLOC_016356	4528.17	-0.359732	0.000484658	gi|759048961|ref|XP_011333533.1|	PREDICTED: uncharacterized protein LOC105277081 [Cerapachys biroi]
XLOC_016357	32729.3	-0.246884	0.00070096	gi|746837196|ref|XP_011049089.1|	PREDICTED: adiponectin receptor protein [Acromyrmex echinatior]
XLOC_016358	10364.6	-0.15608	0.00624019	gi|572266238|ref|XP_006611234.1|	PREDICTED: protein lingerer-like isoform X6 [Apis dorsata]
XLOC_016360	6334.48	-0.208754	0.00599354	gi|746853263|ref|XP_011057225.1|	PREDICTED: ER lumen protein-retaining receptor [Acromyrmex echinatior]
XLOC_016361	2907.71	0.327764	1.53815e-05	gi|350422028|ref|XP_003493033.1|	PREDICTED: probable 28S ribosomal protein S16, mitochondrial [Bombus impatiens]
XLOC_016386	627.578	-0.569151	0.00732616	gi|752860914|ref|XP_011254585.1|	PREDICTED: zinc finger protein rotund-like [Camponotus floridanus]
XLOC_016392	930.471	0.547754	0.00115691	gi|498951490|ref|XP_004523185.1|	PREDICTED: protein NDUFAF4 homolog [Ceratitis capitata]
XLOC_016398	17802.2	0.220338	0.00713428	gi|746834308|ref|XP_011067801.1|	PREDICTED: NADH dehydrogenase [ubiquinone]iron-sulfur protein 4, mitochondrial [Acromyrmex echinatior]
XLOC_016417	2103.76	0.312607	0.000477794	gi|345487241|ref|XP_001601880.2|	PREDICTED: gamma-tubulin complex component 2-like isoform X1 [Nasonia vitripennis]
XLOC_016420	146.908	0.809774	0.00804024	NA	NA
XLOC_016424	5365.31	0.533127	3.39812e-08	gi|332025508|gb|EGI65671.1|	Glutamate [NMDA]receptor subunit 1, partial [Acromyrmex echinatior]
XLOC_016515	234.909	-0.662938	0.00657487	gi|156543834|ref|XP_001606660.1|	PREDICTED: serine/threonine-protein kinase minibrain [Nasonia vitripennis]
XLOC_016521	11903.9	0.45351	0.000908129	gi|307191767|gb|EFN75209.1|	Splicing factor, arginine/serine-rich 16 [Harpegnathos saltator]
XLOC_016522	13307.7	0.396915	0.00294151	NA	NA
XLOC_016530	13042.3	-0.279221	0.000343643	gi|322787982|gb|EFZ13823.1|	hypothetical protein SINV_07141, partial [Solenopsis invicta]
XLOC_016546	478.777	0.496614	6.11362e-05	gi|752882222|ref|XP_011258749.1|	PREDICTED: protein C10 [Camponotus floridanus]
XLOC_016587	995.089	0.987607	0.000589354	NA	NA
XLOC_016591	794.325	1.20699	3.20886e-08	gi|255087106|ref|XP_002505476.1|	predicted protein [Micromonas sp. RCC299]
XLOC_016607	3871.69	0.313258	0.000327121	gi|340709598|ref|XP_003393392.1|	PREDICTED: probable trans-2-enoyl-CoA reductase, mitochondrial [Bombus terrestris]
XLOC_016656	1454.76	-0.317238	0.0093692	NA	NA
XLOC_016659	1131.61	-0.487749	0.00178058	gi|71032291|ref|XP_765787.1|	hypothetical protein [Theileria parva strain Muguga]
XLOC_016660	197.666	-0.726549	0.00761013	gi|396463383|ref|XP_003836302.1|	similar to U3 small nucleolar RNA-associated protein 7 [Leptosphaeria maculans JN3]
XLOC_016662	198.838	-0.829027	0.00340434	NA	NA
XLOC_016692	20013.3	-0.464795	4.66567e-05	gi|383851528|ref|XP_003701284.1|	PREDICTED: scavenger receptor class B member 1 [Megachile rotundata]
XLOC_016739	1293.12	-0.487527	1.54452e-05	gi|383851477|ref|XP_003701259.1|	PREDICTED: glutamate receptor-interacting protein 2 [Megachile rotundata]
XLOC_016741	20385.1	-0.530929	7.02775e-06	gi|571544826|ref|XP_006564609.1|	PREDICTED: serine/threonine-protein kinase STE20 isoform X2 [Apis mellifera]
XLOC_016742	100.28	-1.34818	7.02529e-05	gi|336306275|gb|AEI49377.1|	conserved repeat domain protein [Runella slithyformis DSM 19594]

## Sheet: B_GOenrich1
TABLE S2B: 7 enriched GO terms associated to the list of 538 genes overexpressed in control females.
GO Term	GO category	P-val	# gene test set	# gene reference
binding	Molecular function	0.000185013	96	1284
guanyl nucleotide binding	Molecular function	0.00662499	11	78
guanyl ribonucleotide binding	Molecular function	0.00662499	11	78
ubiquitin ligase complex	Cellular component	0.00971007	3	6
cytoskeletal protein binding	Molecular function	0.00438907	7	33
DNA-binding transcription factor activity	Molecular function	0.00580843	7	35
system development	Biological process	0.00657312	4	11

## Sheet: C_GOenrich2
TABLE S2B: 36 enriched GO terms associated to the list of 463 genes overexpressed in courted females.
GO Term	GO category	P-val	# gene test set	# gene reference
pigment metabolic process	Biological process	0.000306464	4	5
pigment biosynthetic process	Biological process	0.000306464	4	5
male mating behavior	Biological process	0.00501297	2	1
reproductive behavior	Biological process	0.00501297	2	1
melanin biosynthetic process	Biological process	0.00501297	2	1
heme biosynthetic process	Biological process	0.00501297	2	1
protoporphyrinogen IX biosynthetic process	Biological process	0.00171794	2	0
secondary metabolic process	Biological process	0.00501297	2	1
signal peptide processing	Biological process	0.00501297	2	1
mRNA processing	Biological process	0.00375027	5	21
melanin metabolic process	Biological process	0.00501297	2	1
protoporphyrinogen IX metabolic process	Biological process	0.00171794	2	0
heme metabolic process	Biological process	0.00501297	2	1
signal peptidase complex	Cellular component	0.00171794	2	0
mating behavior	Biological process	0.00501297	2	1
mating	Biological process	0.00501297	2	1
secondary metabolite biosynthetic process	Biological process	0.00501297	2	1
prefoldin complex	Cellular component	0.00501297	2	1
mRNA binding	Molecular function	0.00501297	2	1
sexual reproduction	Biological process	0.00975285	2	2
detoxification	Biological process	0.00908307	3	8
cellular oxidant detoxification	Biological process	0.00908307	3	8
cellular response to toxic substance	Biological process	0.00908307	3	8
multi-organism reproductive process	Biological process	0.00975285	2	2
peptidase complex	Cellular component	0.00986527	4	17
reproductive process	Biological process	0.00975285	2	2
excitatory extracellular ligand-gated ion channel activity	Molecular function	0.00908307	3	8
extracellular ligand-gated ion channel activity	Molecular function	0.00986527	4	17
response to toxic substance	Biological process	0.00908307	3	8
peroxiredoxin activity	Molecular function	0.00975285	2	2
cellular detoxification	Biological process	0.00908307	3	8
multicellular organism reproduction	Biological process	0.00975285	2	2
reproduction	Biological process	0.00975285	2	2
multi-organism process	Biological process	0.00975285	2	2
antioxidant activity	Molecular function	0.00908307	3	8
multicellular organismal reproductive process	Biological process	0.00975285	2	2
