# Supplementary material for: Kin recognition: Neurogenomic response to mate choice and sib mating avoidance in a parasitic wasp
Source: PLoS One. 2020 Oct 26;15(10):e0241128. doi: 10.1371/journal.pone.0241128 (PMC7588116; doi:10.1371/journal.pone.0241128)
Supplement: S3 Table — Females courted by related males versus females courted by unrelated males: A) list of 831 DEGs; B) 22 GO terms enriched in females courted by unrelated males; C) 66 GO terms enriched in females courted by related males. (XLSX) [file pone.0241128.s006.xlsx]

## Sheet: A_DEG
Females courted by related males versus females courted by unrelated males: A) list of 831 DEGs; B) 22 GO terms enriched in females courted by unrelated males; C) 66 GO terms enriched in females courted by related males.
Kin recognition: neurogenomic response to mate choice and sib mating avoidance in a parasitic wasp
Aurore Gallot, Sandrine Sauzet, Emmanuel Desouhant
TABLE S3A: List of 831 DEG for the contrast 2 - Females courted by related males versus females courted by unrelated males. Positive fold change values indicate genes overexpressed in females courted by related males while negative fold changes values indicate genes overexpressed in females courted by unrelated males. P-adj: adjusted for multiple testing; FDR: False Discovery Rate.
Gene_ID	MeanExpression	log2FoldChange	P-adj (FDR)	Blastx_ID	Blastx_def
XLOC_000043	86.2902	-1.88234	1.00617e-05	gi|607361811|gb|EZA56079.1|	hypothetical protein X777_03905 [Cerapachys biroi]
XLOC_000096	570.749	0.550189	0.000510022	gi|607359949|gb|EZA54298.1|	hypothetical protein X777_06173 [Cerapachys biroi]
XLOC_000100	47257.6	0.646135	1.13164e-11	gi|156102018|ref|XP_001616702.1|	hypothetical protein [Plasmodium vivax Sal-1]
XLOC_000109	1390.54	0.538286	3.44295e-06	gi|383853730|ref|XP_003702375.1|	PREDICTED: uncharacterized protein LOC100881817 isoform X1 [Megachile rotundata]
XLOC_000176	93.7593	-4.24373	3.10689e-08	NA	NA
XLOC_000177	7615.99	0.341852	7.72305e-06	gi|571522618|ref|XP_006560611.1|	PREDICTED: uncharacterized protein LOC724189 [Apis mellifera]
XLOC_000191	2370.11	-0.607467	2.51842e-07	gi|383852402|ref|XP_003701717.1|	PREDICTED: ubiquitin-conjugating enzyme E2Q-like protein 1 isoform X3 [Megachile rotundata]
XLOC_000222	28844.2	0.338103	0.00376153	gi|571507356|ref|XP_006571122.1|	PREDICTED: calponin homology domain-containing protein DDB_G0272472-like isoform X26 [Apis mellifera]
XLOC_000225	98.9986	-2.25914	0.00262123	gi|228624591|gb|EEK81361.1|	hypothetical protein bcere0010_51520 [Bacillus cereus ATCC 4342]
XLOC_000229	70.1647	-1.34703	0.00524015	gi|307167181|gb|EFN60904.1|	hypothetical protein EAG_04440, partial [Camponotus floridanus]
XLOC_000244	877.276	-0.521549	0.00562875	gi|383861109|ref|XP_003706029.1|	PREDICTED: multifunctional methyltransferase subunit TRM112-like protein [Megachile rotundata]
XLOC_000256	1472.79	-0.375233	0.00676026	gi|607368446|gb|EZA62559.1|	hypothetical protein X777_10189 [Cerapachys biroi]
XLOC_000313	8897.17	0.309927	0.00302317	gi|759077609|ref|XP_011348575.1|	PREDICTED: proteasomal ubiquitin receptor ADRM1-B isoform X1 [Cerapachys biroi]
XLOC_000314	21.073	-2.88807	0.00895941	gi|339249501|ref|XP_003373738.1|	transcription elongation factor B polypeptide 1 [Trichinella spiralis]
XLOC_000318	6997.93	0.396989	0.00423954	gi|505269700|ref|WP_015456802.1|	glycolate reductase [Sphingomonas sp. MM-1]
XLOC_000320	14850.6	0.279587	0.001166	gi|571546441|ref|XP_006569769.1|	PREDICTED: NADPH--cytochrome P450 reductase-like isoform X3 [Apis mellifera]
XLOC_000322	6264.98	0.45514	0.0027052	NA	NA
XLOC_000325	138832	0.49774	2.63676e-06	NA	NA
XLOC_000338	3100.79	0.275779	0.00423954	gi|749779335|ref|XP_011144246.1|	PREDICTED: synaptotagmin-2-like isoform X2 [Harpegnathos saltator]
XLOC_000355	52.6679	-1.6642	0.00333303	gi|443695565|gb|ELT96441.1|	hypothetical protein CAPTEDRAFT_192682 [Capitella teleta]
XLOC_000397	58.4044	-5.06143	1.52986e-05	NA	NA
XLOC_000398	52.3338	-4.10146	0.000111338	gi|501751085|emb|CCG84546.1|	protein of unknown function [Taphrina deformans PYCC 5710]
XLOC_000399	101.108	-2.18199	2.11406e-05	gi|471330670|emb|CCH67007.1|	moaA/nifB/pqqE family protein [Richelia intracellularis HH01]
XLOC_000440	15578.4	-0.344314	0.000130627	gi|571502057|ref|XP_006563322.1|	PREDICTED: cyclic nucleotide-gated cation channel beta-1-like [Apis mellifera]
XLOC_000458	313.523	-0.708546	0.00463508	NA	NA
XLOC_000471	3982.41	0.422786	0.000225452	gi|752863501|ref|XP_011268105.1|	PREDICTED: uncharacterized protein LOC105258513 [Camponotus floridanus]
XLOC_000498	7691.05	0.407855	0.00434759	gi|749735538|ref|XP_011153941.1|	PREDICTED: histidine decarboxylase [Harpegnathos saltator]
XLOC_000501	1811.53	0.601066	0.000320736	NA	NA
XLOC_000544	13360.8	0.340009	8.23815e-05	gi|340709978|ref|XP_003393576.1|	PREDICTED: glycine receptor subunit alpha-3 isoform X1 [Bombus terrestris]
XLOC_000581	176.993	-0.962215	0.000322911	NA	NA
XLOC_000605	5350.45	-0.349732	0.00132821	gi|572262300|ref|XP_006609410.1|	PREDICTED: uncharacterized protein C10orf118-like [Apis dorsata]
XLOC_000663	9457.13	0.496734	6.15885e-06	gi|383852414|ref|XP_003701723.1|	PREDICTED: guanine nucleotide-binding protein subunit beta-like protein isoform X1 [Megachile rotundata]
XLOC_000664	16738.6	0.43437	1.36133e-06	gi|156548258|ref|XP_001600152.1|	PREDICTED: guanine nucleotide-binding protein subunit beta-like protein isoform X1 [Nasonia vitripennis]
XLOC_000667	20261.7	0.355322	0.00517499	gi|356690050|gb|AET36539.1|	ribosomal protein L11 [Apis cerana cerana]
XLOC_000684	326.135	-0.76097	0.000653326	NA	NA
XLOC_000706	63.6112	-1.68167	0.00265968	NA	NA
XLOC_000731	4515.78	0.412096	0.000144314	gi|307208813|gb|EFN86066.1|	Tyrosine kinase receptor Cad96Ca [Harpegnathos saltator]
XLOC_000761	1191.89	0.390358	0.00121778	gi|307215512|gb|EFN90164.1|	hypothetical protein EAI_03222 [Harpegnathos saltator]
XLOC_000764	13848.6	-0.390852	0.00293691	gi|572262720|ref|XP_006609604.1|	PREDICTED: heterogeneous nuclear ribonucleoprotein 27C-like isoform X2 [Apis dorsata]
XLOC_000767	2602.55	0.398253	0.00274758	gi|751200948|ref|XP_011164763.1|	PREDICTED: lysozyme-like [Solenopsis invicta]
XLOC_000768	4219.72	0.329736	0.000340342	gi|340723395|ref|XP_003400075.1|	PREDICTED: chondroitin sulfate synthase 1 [Bombus terrestris]
XLOC_000779	1132.37	-0.372518	0.00519941	gi|571521722|ref|XP_006557402.1|	PREDICTED: uncharacterized protein LOC726100 isoform X3 [Apis mellifera]
XLOC_000813	5367.08	0.264542	0.00452509	gi|572298752|ref|XP_006615518.1|	PREDICTED: ubiquinone biosynthesis protein COQ4 homolog, mitochondrial-like isoform X1 [Apis dorsata]
XLOC_000836	1008.11	0.370573	0.00729932	gi|340724454|ref|XP_003400597.1|	PREDICTED: protein lozenge [Bombus terrestris]
XLOC_000846	265.106	-0.973421	0.00236073	NA	NA
XLOC_000847	3504.32	0.414677	0.0025314	gi|820860279|ref|XP_012347001.1|	PREDICTED: uncharacterized protein LOC100866119 isoform X2 [Apis florea]
XLOC_000860	913.508	-0.531243	0.000115027	gi|307202406|gb|EFN81826.1|	Protein furry-like protein-like [Harpegnathos saltator]
XLOC_000894	557.288	0.548831	0.000180206	gi|307196627|gb|EFN78124.1|	Sushi, von Willebrand factor type A, EGF and pentraxin domain-containing protein 1 [Harpegnathos saltator]
XLOC_000928	2511.16	-0.42323	0.00087541	gi|380027954|ref|XP_003697677.1|	PREDICTED: kinesin-like protein KIF3A [Apis florea]
XLOC_000929	10026.3	-0.211768	0.00546392	gi|328793153|ref|XP_001123207.2|	PREDICTED: protein lin-10 isoform X1 [Apis mellifera]
XLOC_000936	387.168	-1.44829	2.46805e-06	NA	NA
XLOC_000977	751.949	0.451632	0.00786388	gi|380019548|ref|XP_003693666.1|	PREDICTED: serine--pyruvate aminotransferase, mitochondrial [Apis florea]
XLOC_000993	18485.6	0.433006	0.000924695	gi|350423542|ref|XP_003493513.1|	PREDICTED: transketolase-like protein 2 isoform X2 [Bombus impatiens]
XLOC_000994	1401.71	0.407424	0.0040626	NA	NA
XLOC_001002	10747.9	0.383955	0.000585217	gi|474495597|gb|EMS83685.1|	coproporphyrinogen dehydrogenase [Leptospira noguchii str. Cascata]
XLOC_001010	7830.5	0.255206	0.00229142	gi|571523660|ref|XP_006562705.1|	PREDICTED: progestin and adipoQ receptor family member 3-like isoform X3 [Apis mellifera]
XLOC_001041	111.762	-1.00318	0.00960319	gi|221222661|gb|ACM09853.1|	truncated nicotinic acetylcholine receptor subunit a4 [Tribolium castaneum]
XLOC_001099	302524	0.377473	0.00326416	gi|345480545|ref|XP_003424169.1|	PREDICTED: troponin C, isoform 3 isoform X2 [Nasonia vitripennis]
XLOC_001120	1006.84	-0.45206	0.00438272	gi|607355090|gb|EZA49685.1|	Nuclear receptor corepressor [Cerapachys biroi]
XLOC_001123	2689.88	0.28748	0.00177362	gi|340718078|ref|XP_003397499.1|	PREDICTED: rhomboid-related protein 2 isoform X2 [Bombus terrestris]
XLOC_001125	8633.9	0.407191	0.000235579	gi|665800416|ref|XP_008548171.1|	PREDICTED: carboxypeptidase D-like [Microplitis demolitor]
XLOC_001137	766.712	0.715755	8.82231e-06	NA	NA
XLOC_001186	2605.25	0.320083	0.00415788	gi|383863979|ref|XP_003707457.1|	PREDICTED: rho GTPase-activating protein gacF-like isoform X1 [Megachile rotundata]
XLOC_001193	132.45	-0.971401	0.00263682	NA	NA
XLOC_001205	324741	0.25053	0.00290935	gi|148189777|dbj|BAF62631.1|	arginine kinase-like protein [Cyphononyx dorsalis]
XLOC_001248	1610.47	0.349418	0.00490391	gi|307182415|gb|EFN69651.1|	hypothetical protein EAG_11988 [Camponotus floridanus]
XLOC_001307	627.588	-0.580194	0.00547216	gi|380020925|ref|XP_003694326.1|	PREDICTED: glutamyl aminopeptidase isoform X1 [Apis florea]
XLOC_001315	1851.61	-5.63875	1.24986e-09	gi|307166028|gb|EFN60310.1|	Zinc finger protein KIAA0543, partial [Camponotus floridanus]
XLOC_001333	67002.5	0.396778	7.53395e-05	NA	NA
XLOC_001339	1536.87	0.583783	1.28441e-06	gi|572286250|ref|XP_006614608.1|	PREDICTED: biorientation of chromosomes in cell division protein 1-like 1-like isoform X1 [Apis dorsata]
XLOC_001340	955.448	-0.530965	0.000226357	gi|383848821|ref|XP_003700046.1|	PREDICTED: la protein homolog [Megachile rotundata]
XLOC_001366	5235.84	0.25925	0.00121153	gi|571558229|ref|XP_006563366.1|	PREDICTED: zonadhesin-like [Apis mellifera]
XLOC_001391	4939	0.425208	0.00107849	gi|350408109|ref|XP_003488307.1|	PREDICTED: 26S proteasome non-ATPase regulatory subunit 1 [Bombus impatiens]
XLOC_001394	2158.48	0.36701	0.00187183	gi|350416557|ref|XP_003490990.1|	PREDICTED: ubiquitin-like protein 7 [Bombus impatiens]
XLOC_001401	24915	0.407224	2.79059e-05	gi|350405866|ref|XP_003487576.1|	PREDICTED: 40S ribosomal protein S7 [Bombus impatiens]
XLOC_001449	970.489	0.966823	7.32393e-05	gi|383854124|ref|XP_003702572.1|	PREDICTED: sterile alpha motif domain-containing protein 5-like [Megachile rotundata]
XLOC_001471	798.638	-0.463992	0.00474633	gi|572312263|ref|XP_006621848.1|	PREDICTED: vacuolar fusion protein MON1 homolog A-like [Apis dorsata]
XLOC_001504	8013.57	0.416043	2.99173e-08	gi|345495182|ref|XP_003427452.1|	PREDICTED: ATP-binding cassette sub-family G member 1 [Nasonia vitripennis]
XLOC_001523	28.8762	-4.65081	0.000318513	gi|500159031|ref|WP_011833701.1|	hypothetical protein [Methanocorpusculum labreanum]
XLOC_001540	5943.79	0.293332	0.00256126	gi|746830286|ref|XP_011062106.1|	PREDICTED: carbohydrate sulfotransferase 11-like [Acromyrmex echinatior]
XLOC_001544	65.6247	-2.40411	4.37342e-05	NA	NA
XLOC_001557	4122.55	0.324932	0.000181227	gi|746833035|ref|XP_011061270.1|	PREDICTED: uncharacterized protein LOC105150106 [Acromyrmex echinatior]
XLOC_001564	44.7639	-5.62337	9.65595e-05	NA	NA
XLOC_001565	20157.5	1.16273	2.97716e-16	gi|403334965|gb|EJY66653.1|	hypothetical protein OXYTRI_13058 [Oxytricha trifallax]
XLOC_001590	168.882	-0.935096	0.001166	gi|340714305|ref|XP_003395670.1|	PREDICTED: nephrin-like [Bombus terrestris]
XLOC_001600	2219.62	0.487002	9.27825e-05	gi|383860399|ref|XP_003705678.1|	PREDICTED: glutamyl aminopeptidase isoform X2 [Megachile rotundata]
XLOC_001608	2964.13	-0.427356	0.000222887	gi|759036839|ref|XP_011346608.1|	PREDICTED: ras-related protein Rab-8A [Cerapachys biroi]
XLOC_001638	14810.2	-0.238815	0.00961133	gi|380021809|ref|XP_003694749.1|	PREDICTED: ephrin type-A receptor 7-like [Apis florea]
XLOC_001682	30.9196	3.68216	0.0053457	gi|307198944|gb|EFN79696.1|	Exonuclease 1 [Harpegnathos saltator]
XLOC_001712	39678.1	0.311755	0.00202127	gi|759043343|ref|XP_011330552.1|	PREDICTED: hexokinase-2-like [Cerapachys biroi]
XLOC_001751	12454.5	0.272306	3.58428e-05	NA	NA
XLOC_001762	27716.5	0.226409	0.000371885	gi|665802844|ref|XP_008549496.1|	PREDICTED: glutamate dehydrogenase, mitochondrial [Microplitis demolitor]
XLOC_001778	370.498	1.05553	4.31853e-05	gi|383855362|ref|XP_003703182.1|	PREDICTED: rac GTPase-activating protein 1 [Megachile rotundata]
XLOC_001799	7648.79	-0.266976	0.00271372	gi|746860321|ref|XP_011060996.1|	PREDICTED: syntenin-1-like [Acromyrmex echinatior]
XLOC_001808	84.0419	-1.14516	0.00529431	gi|746867323|ref|XP_011064755.1|	PREDICTED: putative protein MSS51 homolog, mitochondrial [Acromyrmex echinatior]
XLOC_001817	2410.74	0.311817	0.00541899	gi|322792027|gb|EFZ16132.1|	hypothetical protein SINV_11662, partial [Solenopsis invicta]
XLOC_001835	4719.39	0.552846	3.60678e-05	gi|332027733|gb|EGI67801.1|	hypothetical protein G5I_03675 [Acromyrmex echinatior]
XLOC_001837	33375.6	0.505377	1.56567e-07	gi|350415276|ref|XP_003490589.1|	PREDICTED: 60S ribosomal protein L4 [Bombus impatiens]
XLOC_001870	20657.8	0.17771	0.00911149	gi|752892496|ref|XP_011264335.1|	PREDICTED: myosin-2 essential light chain isoform X2 [Camponotus floridanus]
XLOC_001884	21618.3	0.875494	6.58038e-11	gi|170579899|ref|XP_001895031.1|	hypothetical protein Bm1_17870 [Brugia malayi]
XLOC_001891	142.444	-0.819558	0.00747431	gi|571545449|ref|XP_006564725.1|	PREDICTED: disintegrin and metalloproteinase domain-containing protein 12 isoform X7 [Apis mellifera]
XLOC_001934	6520.94	0.362279	0.000309927	gi|665810884|ref|XP_008553882.1|	PREDICTED: peroxidasin [Microplitis demolitor]
XLOC_002000	72.6432	-1.60639	0.00108255	gi|488910447|ref|WP_002821522.1|	DNA adenine methylase [Campylobacter coli]
XLOC_002009	1962.66	0.624347	0.00290195	NA	NA
XLOC_002010	26819.7	0.511901	0.00949496	gi|307208278|gb|EFN85710.1|	Tyrosine 3-monooxygenase [Harpegnathos saltator]
XLOC_002023	345298	0.323446	1.56263e-06	gi|572305528|ref|XP_006618690.1|	PREDICTED: ADP,ATP carrier protein 2-like [Apis dorsata]
XLOC_002056	7478.12	0.313852	0.00368588	gi|572310406|ref|XP_006620960.1|	PREDICTED: CD109 antigen-like isoform X1 [Apis dorsata]
XLOC_002067	2535.71	0.347165	0.000320736	gi|572312588|ref|XP_006622010.1|	PREDICTED: low density lipoprotein receptor adapter protein 1-like isoform X1 [Apis dorsata]
XLOC_002104	21260	0.258189	0.00389701	gi|91080281|ref|XP_973845.1|	PREDICTED: apoptosis-resistant E3 ubiquitin protein ligase 1 isoform X4 [Tribolium castaneum]
XLOC_002107	79.8958	1.57348	0.0028909	gi|493954877|ref|WP_006898613.1|	glucose-1-phosphate adenylyltransferase [Gordonia paraffinivorans]
XLOC_002208	6121.38	-1.01862	0.0016404	gi|607357432|gb|EZA51890.1|	hypothetical protein X777_09583 [Cerapachys biroi]
XLOC_002214	61.1154	-2.68217	0.000187554	gi|572311220|ref|XP_006621343.1|	PREDICTED: chymotrypsin-2-like [Apis dorsata]
XLOC_002233	13416.8	0.231029	0.00528542	gi|307208125|gb|EFN85629.1|	Low-density lipoprotein receptor-related protein 2 [Harpegnathos saltator]
XLOC_002251	1201.38	0.40419	0.00672477	gi|350415730|ref|XP_003490732.1|	PREDICTED: T-box transcription factor TBX10 [Bombus impatiens]
XLOC_002257	6903.86	0.290406	0.00129396	gi|307169693|gb|EFN62269.1|	ATP-binding cassette sub-family A member 13 [Camponotus floridanus]
XLOC_002264	13179.7	0.384887	0.00232188	gi|759042845|ref|XP_011330282.1|	PREDICTED: 60S ribosomal protein L32 [Cerapachys biroi]
XLOC_002292	3382.63	-0.345841	0.000585217	gi|607355360|gb|EZA49941.1|	Splicing factor, arginine/serine-rich [Cerapachys biroi]
XLOC_002323	3225.96	0.489381	0.00445071	gi|759035632|ref|XP_011340407.1|	PREDICTED: apolipoprotein D isoform X2 [Cerapachys biroi]
XLOC_002353	5406.61	0.565105	1.05635e-07	gi|594654227|ref|XP_007175523.1|	PREDICTED: zinc finger protein 582 isoform X2 [Balaenoptera acutorostrata scammoni]
XLOC_002367	143.216	1.47275	5.93781e-06	gi|446428902|ref|WP_000506757.1|	hypothetical protein [Helicobacter pylori]
XLOC_002371	7025.44	0.540545	1.0847e-10	gi|332021593|gb|EGI61958.1|	hypothetical protein G5I_09861 [Acromyrmex echinatior]
XLOC_002387	75.5199	-4.53955	3.99026e-07	gi|307169718|gb|EFN62285.1|	hypothetical protein EAG_11861 [Camponotus floridanus]
XLOC_002398	674.005	-0.449577	0.00512898	gi|345483056|ref|XP_001605772.2|	PREDICTED: probable leucine--tRNA ligase, mitochondrial [Nasonia vitripennis]
XLOC_002399	17551.3	0.453486	0.000103162	gi|340724758|ref|XP_003400748.1|	PREDICTED: 60S ribosomal protein L13 [Bombus terrestris]
XLOC_002417	2082.26	0.446969	1.51779e-05	NA	NA
XLOC_002420	13436.9	0.887476	4.30079e-10	gi|350418789|ref|XP_003491967.1|	PREDICTED: cuticle protein 19.8-like [Bombus impatiens]
XLOC_002432	1165.07	0.49883	0.000788234	gi|345479418|ref|XP_001606666.2|	PREDICTED: G-protein coupled receptor moody [Nasonia vitripennis]
XLOC_002441	146.586	-0.821568	0.00961911	gi|518688072|ref|WP_019849765.1|	cobalt-precorrin-6A synthase [Desulfitobacterium sp. PCE1]
XLOC_002445	3155.23	0.627223	6.59774e-07	gi|572299262|ref|XP_006615766.1|	PREDICTED: RNA-binding protein Musashi homolog Rbp6-like isoform X7 [Apis dorsata]
XLOC_002571	2385.54	-0.370907	0.00271372	gi|752861951|ref|XP_011260158.1|	PREDICTED: GTPase-activating Rap/Ran-GAP domain-like protein 3 isoform X1 [Camponotus floridanus]
XLOC_002624	28.5043	-6.03043	0.00340829	gi|524218161|emb|CCZ85776.1|	xylose isomerase domain protein TIM barrel [Firmicutes bacterium CAG:631]
XLOC_002626	11256.4	0.597052	2.91331e-06	gi|91094863|ref|XP_972456.1|	PREDICTED: 60S acidic ribosomal protein P1 [Tribolium castaneum]
XLOC_002669	62.5057	-1.3939	0.00354985	NA	NA
XLOC_002674	35.5277	-3.64641	0.00229483	NA	NA
XLOC_002678	1316.58	0.578497	1.19054e-05	gi|602716109|ref|XP_007468253.1|	PREDICTED: aggrecan core protein-like, partial [Lipotes vexillifer]
XLOC_002686	1651.46	0.404083	0.00967611	gi|307195467|gb|EFN77353.1|	Dual specificity mitogen-activated protein kinase kinase dSOR1 [Harpegnathos saltator]
XLOC_002692	2200.07	0.526412	2.61563e-05	gi|749776714|ref|XP_011143299.1|	PREDICTED: uncharacterized protein LOC105185469 [Harpegnathos saltator]
XLOC_002695	738.082	0.526134	0.00143992	gi|340711996|ref|XP_003394551.1|	PREDICTED: dual oxidase maturation factor 1 [Bombus terrestris]
XLOC_002728	2702.71	0.336671	0.00108065	gi|572263181|ref|XP_006609804.1|	PREDICTED: dual oxidase-like isoform X1 [Apis dorsata]
XLOC_002735	4705.13	-0.323381	0.00187278	NA	NA
XLOC_002744	4133.58	-0.273405	0.0041186	gi|340715062|ref|XP_003396039.1|	PREDICTED: paired box protein Pax-6 [Bombus terrestris]
XLOC_002789	3319.08	-0.47403	0.00144936	gi|607363692|gb|EZA57923.1|	GTP-binding protein REM [Cerapachys biroi]
XLOC_002798	1933.68	-0.446118	0.000132557	gi|156551396|ref|XP_001603566.1|	PREDICTED: reticulocalbin-2 [Nasonia vitripennis]
XLOC_002802	7485	-0.291905	0.00681746	gi|330845583|ref|XP_003294659.1|	hypothetical protein DICPUDRAFT_85114 [Dictyostelium purpureum]
XLOC_002804	89.8227	1.23908	0.00367972	gi|671178291|ref|XP_008729607.1|	hypothetical protein G647_07068 [Cladophialophora carrionii CBS 160.54]
XLOC_002828	7906.45	0.326192	0.00363633	gi|332020689|gb|EGI61094.1|	hypothetical protein G5I_10612 [Acromyrmex echinatior]
XLOC_002879	4308.55	0.465415	0.00423954	gi|828318444|ref|XP_012572353.1|	PREDICTED: cyclin-dependent kinase G-2 isoform X3 [Cicer arietinum]
XLOC_002952	596.415	0.727398	9.67664e-05	gi|383847889|ref|XP_003699585.1|	PREDICTED: MFS-type transporter SLC18B1-like isoform X1 [Megachile rotundata]
XLOC_002973	504.358	-0.698711	0.000207675	gi|300218775|gb|ADJ80991.1|	CR1-3 [Lycodichthys dearborni]
XLOC_002999	6543.59	0.383087	1.95341e-05	gi|607352513|gb|EZA47453.1|	hypothetical protein X777_15580 [Cerapachys biroi]
XLOC_003006	307.021	-0.771691	0.000187186	gi|572305056|ref|XP_006618472.1|	PREDICTED: disintegrin and metalloproteinase domain-containing protein 12-like [Apis dorsata]
XLOC_003050	587.671	1.07463	1.66718e-07	gi|383851641|ref|XP_003701340.1|	PREDICTED: membrane metallo-endopeptidase-like 1 isoform X4 [Megachile rotundata]
XLOC_003057	79.3977	-6.22876	4.52927e-06	gi|15150419|gb|AAK84933.1|	SD02026p [Drosophila melanogaster]
XLOC_003069	504.529	0.600965	0.00526547	gi|749791510|ref|XP_011148957.1|	PREDICTED: transcription factor 21 [Harpegnathos saltator]
XLOC_003071	3942.49	0.229657	0.00736993	gi|571500456|ref|XP_006560316.1|	PREDICTED: SWI/SNF chromatin-remodeling complex subunit sol1 isoform X6 [Apis mellifera]
XLOC_003091	590.241	-0.613282	0.00640032	gi|340712438|ref|XP_003394767.1|	PREDICTED: ER membrane protein complex subunit 1 isoform X1 [Bombus terrestris]
XLOC_003123	22.6362	-4.61498	0.0048929	gi|517315431|emb|CCT67385.1|	related to mfs-multidrug-resistance transporter [Fusarium fujikuroi IMI 58289]
XLOC_003130	1226.5	-0.456785	0.00314833	gi|752894964|ref|XP_011265682.1|	PREDICTED: ankyrin repeat domain-containing protein 13D isoform X2 [Camponotus floridanus]
XLOC_003147	24.4563	-6.40089	0.001166	gi|498366029|ref|WP_010680185.1|	phosphate acyltransferase [Fusobacterium gonidiaformans]
XLOC_003156	272212	0.387669	0.000197025	gi|215789168|gb|ACJ69615.1|	cytochrome c oxidase subunit I [Venturia canescens]
XLOC_003161	8207.11	-0.337488	0.000204921	gi|307202307|gb|EFN81771.1|	Leishmanolysin-like peptidase, partial [Harpegnathos saltator]
XLOC_003166	1243.4	0.513317	0.000246384	NA	NA
XLOC_003169	1786.13	0.508993	0.00540458	gi|500017529|ref|WP_011698247.1|	hypothetical protein [Syntrophobacter fumaroxidans]
XLOC_003294	952.123	-0.464546	0.00114432	gi|746833378|ref|XP_011063058.1|	PREDICTED: glucosamine-6-phosphate isomerase isoform X1 [Acromyrmex echinatior]
XLOC_003309	30.5	-3.65784	0.0096424	NA	NA
XLOC_003410	11666.3	-0.236725	0.00182424	gi|571507424|ref|XP_006571142.1|	PREDICTED: phosphatidylinositol 4-phosphate 5-kinase type-1 gamma isoform X12 [Apis mellifera]
XLOC_003426	1940.12	-0.301073	0.00726086	gi|746834105|ref|XP_011067049.1|	PREDICTED: cation transport regulator-like protein 2 [Acromyrmex echinatior]
XLOC_003427	631.388	-0.470635	0.00125102	gi|307170194|gb|EFN62580.1|	WD repeat-containing protein 6 [Camponotus floridanus]
XLOC_003430	2663.49	0.366804	0.000270615	gi|94400905|ref|NP_001035354.1|	adipokinetic hormone receptor [Apis mellifera]
XLOC_003450	260.721	-0.941953	4.84155e-05	gi|572306459|ref|XP_006619121.1|	PREDICTED: uncharacterized protein CG42248-like isoform X8 [Apis dorsata]
XLOC_003496	76.8201	-1.69694	0.00160707	NA	NA
XLOC_003535	1077.36	0.412156	0.00861435	NA	NA
XLOC_003536	1766.79	0.44148	0.000410266	gi|501139478|ref|WP_012187882.1|	molecular chaperone Hsp90 [Herpetosiphon aurantiacus]
XLOC_003556	35.5106	-5.15586	0.00116229	gi|15150419|gb|AAK84933.1|	SD02026p [Drosophila melanogaster]
XLOC_003581	11734.4	0.42044	0.000224449	gi|322800365|gb|EFZ21369.1|	hypothetical protein SINV_04528, partial [Solenopsis invicta]
XLOC_003595	38667.5	0.248092	0.00428744	gi|571517392|ref|XP_006559752.1|	PREDICTED: oxysterol-binding protein-related protein 8-like isoform X7 [Apis mellifera]
XLOC_003617	1595.41	0.416943	0.00281765	gi|332020739|gb|EGI61144.1|	Putative chitinase 3 [Acromyrmex echinatior]
XLOC_003648	1183.56	-1.06977	2.97716e-16	gi|523697536|ref|WP_020815889.1|	thiamine biosynthesis lipoprotein ApbE [[Clostridium]papyrosolvens]
XLOC_003666	6153.92	0.192561	0.00908828	gi|345479258|ref|XP_003423914.1|	PREDICTED: fatty acid synthase [Nasonia vitripennis]
XLOC_003690	9721.05	0.331955	6.15147e-06	gi|571578129|ref|XP_006572291.1|	PREDICTED: sodium/potassium/calcium exchanger 4-like isoform X2 [Apis mellifera]
XLOC_003697	213.023	-3.85707	0.000209638	gi|401825368|ref|XP_003886779.1|	26S proteasome regulatory complex protein [Encephalitozoon hellem ATCC 50504]
XLOC_003726	24232.3	0.293127	0.00129396	gi|759078370|ref|XP_011348983.1|	PREDICTED: transcription factor kayak isoform X3 [Cerapachys biroi]
XLOC_003750	25686.3	0.349197	7.41767e-05	gi|751219147|ref|XP_011162647.1|	PREDICTED: abnormal spindle-like microcephaly-associated protein homolog isoform X1 [Solenopsis invicta]
XLOC_003777	3146.82	-0.573571	2.43365e-05	gi|805816701|ref|XP_012148841.1|	PREDICTED: probable E3 ubiquitin-protein ligase RNF144A isoform X3 [Megachile rotundata]
XLOC_003785	34.5654	-2.02925	0.00917206	NA	NA
XLOC_003794	1800.96	-0.464299	0.000449996	gi|751229370|ref|XP_011168143.1|	PREDICTED: DNA topoisomerase 2 [Solenopsis invicta]
XLOC_003880	17312	0.322667	4.30834e-06	gi|383849292|ref|XP_003700279.1|	PREDICTED: synaptic vesicle glycoprotein 2B [Megachile rotundata]
XLOC_003883	17045.9	0.443201	0.000222887	gi|752875180|ref|XP_011254932.1|	PREDICTED: 60S ribosomal protein L17 [Camponotus floridanus]
XLOC_003884	23.0255	-5.84007	0.00508888	gi|345511|pir||PC1232	copia polyprotein - fruit fly (Drosophila simulans) retrotransposon copia (fragments)
XLOC_003969	1219.42	-0.446222	0.00547216	gi|332025522|gb|EGI65685.1|	Spermine synthase [Acromyrmex echinatior]
XLOC_003999	193.479	-1.05821	0.00565046	gi|488507320|ref|WP_002550759.1|	MULTISPECIES: NrdR family transcriptional regulator [Propionibacterium]
XLOC_004003	17140.3	0.249747	0.00965972	gi|345497204|ref|XP_001599255.2|	PREDICTED: venom carboxylesterase-6 [Nasonia vitripennis]
XLOC_004009	54491.5	0.647058	6.32061e-10	gi|572315344|ref|XP_006623326.1|	PREDICTED: uncharacterized protein LOC102674983 [Apis dorsata]
XLOC_004010	1658.36	0.715654	0.000242132	gi|571531811|ref|XP_006570266.1|	PREDICTED: serine protease easter [Apis mellifera]
XLOC_004011	20259	0.400416	8.23815e-05	gi|307192553|gb|EFN75741.1|	Serine protease easter [Harpegnathos saltator]
XLOC_004143	551.139	-0.520809	0.00641449	gi|572304685|ref|XP_006618297.1|	PREDICTED: LOW QUALITY PROTEIN: twitchin-like [Apis dorsata]
XLOC_004146	545.753	-0.699147	0.0087113	gi|110749750|ref|XP_624152.2|	PREDICTED: putative adenosylhomocysteinase 3-like isoform X3 [Apis mellifera]
XLOC_004154	2646.89	0.378813	4.87751e-05	gi|413955832|gb|AFW88481.1|	hypothetical protein ZEAMMB73_738687 [Zea mays]
XLOC_004160	6885.04	0.447223	1.10572e-07	gi|307173211|gb|EFN64273.1|	Putative mitochondrial inner membrane protein [Camponotus floridanus]
XLOC_004182	196.237	-1.77827	4.95542e-07	NA	NA
XLOC_004196	11260.8	0.378702	0.00263198	gi|752889214|ref|XP_011262546.1|	PREDICTED: tRNA modification GTPase GTPBP3, mitochondrial isoform X1 [Camponotus floridanus]
XLOC_004255	34428.1	0.260634	0.00038728	gi|288856322|ref|NP_001165813.1|	cytochrome c oxidase subunit 5B, mitochondrial [Nasonia vitripennis]
XLOC_004259	3473.93	0.586139	3.52483e-05	gi|665810610|ref|XP_008553734.1|	PREDICTED: uncharacterized protein LOC103575657 [Microplitis demolitor]
XLOC_004286	8813.99	0.369874	0.00666273	gi|380011467|ref|XP_003689824.1|	PREDICTED: DNA ligase 1-like [Apis florea]
XLOC_004287	52.4353	-6.9039	0.000331928	NA	NA
XLOC_004329	1324.64	-0.474168	0.000707602	NA	NA
XLOC_004330	63.5205	-1.41799	0.00845145	NA	NA
XLOC_004332	18351.7	-0.320816	0.00271294	gi|499132540|ref|WP_010860580.1|	germination protein GerD [Lysinibacillus sphaericus]
XLOC_004341	1619.22	-0.639564	0.00445071	NA	NA
XLOC_004356	34330	-0.220085	0.00793748	gi|332029790|gb|EGI69659.1|	LAMP family protein C20orf103-like protein [Acromyrmex echinatior]
XLOC_004387	1815.31	-0.296089	0.00517499	gi|307184413|gb|EFN70822.1|	Activating signal cointegrator 1 complex subunit 2 [Camponotus floridanus]
XLOC_004395	476.534	0.589423	0.001166	gi|307197089|gb|EFN78457.1|	Sugar transporter ERD6-like 8 [Harpegnathos saltator]
XLOC_004399	175.901	-0.859219	0.00719031	gi|383866175|ref|XP_003708546.1|	PREDICTED: speckle-type POZ protein isoform X4 [Megachile rotundata]
XLOC_004455	21.2027	-3.16827	0.00606959	gi|641650697|ref|XP_008189839.1|	PREDICTED: uncharacterized protein LOC103311848 [Acyrthosiphon pisum]
XLOC_004533	3491.06	0.411875	0.00143992	gi|749753082|ref|XP_011138917.1|	PREDICTED: cyclin-K [Harpegnathos saltator]
XLOC_004550	40.3791	3.02448	0.000100787	NA	NA
XLOC_004583	10819.4	-0.295144	0.00294797	NA	NA
XLOC_004595	4812.32	-0.266768	0.00934326	NA	NA
XLOC_004618	526.714	-0.610293	0.00108234	NA	NA
XLOC_004638	31470.9	0.257098	0.00121164	gi|571502624|ref|XP_006565057.1|	PREDICTED: proton-coupled amino acid transporter 4-like isoform X1 [Apis mellifera]
XLOC_004640	523.544	-0.77792	2.95205e-05	NA	NA
XLOC_004696	63851.3	0.431001	0.00188419	gi|383865777|ref|XP_003708349.1|	PREDICTED: uncharacterized protein LOC100877493 [Megachile rotundata]
XLOC_004701	6597.25	-0.499245	1.26665e-06	gi|340728984|ref|XP_003402791.1|	PREDICTED: uncharacterized protein LOC100649556 [Bombus terrestris]
XLOC_004720	218.792	-0.924414	0.000510022	gi|307186386|gb|EFN72020.1|	Glucose transporter type 1 [Camponotus floridanus]
XLOC_004727	3932.99	0.686501	3.81899e-07	gi|302843726|ref|XP_002953404.1|	hypothetical protein VOLCADRAFT_105929 [Volvox carteri f. nagariensis]
XLOC_004742	612.527	-0.514297	0.0031197	gi|751224757|ref|XP_011165739.1|	PREDICTED: TBC1 domain family member 20 [Solenopsis invicta]
XLOC_004771	273.964	-5.39929	1.41173e-12	gi|357623330|gb|EHJ74533.1|	hypothetical protein KGM_08240 [Danaus plexippus]
XLOC_004800	1308.18	-5.11389	1.72863e-08	gi|530605246|ref|XP_005294352.1|	PREDICTED: uncharacterized protein LOC101948872 [Chrysemys picta bellii]
XLOC_004807	34.0766	-1.88972	0.00584382	NA	NA
XLOC_004812	282.525	-2.3872	0.00907844	gi|357631811|gb|EHJ79278.1|	hypothetical protein KGM_15523 [Danaus plexippus]
XLOC_004852	2253.63	0.827022	3.09363e-05	gi|515883267|ref|WP_017313850.1|	hypothetical protein [Fischerella sp. PCC 9339]
XLOC_004854	1236.46	-7.55384	1.16194e-18	gi|322799424|gb|EFZ20770.1|	hypothetical protein SINV_03910, partial [Solenopsis invicta]
XLOC_004870	2567.53	-0.546853	0.000331955	gi|156555008|ref|XP_001603054.1|	PREDICTED: lachesin [Nasonia vitripennis]
XLOC_004883	43.2142	-2.5667	0.000331928	gi|607304106|gb|EZA45406.1|	putative reverse transcriptase-4 [Microplitis demolitor]
XLOC_004900	21967.7	0.38375	4.75444e-05	gi|746871263|ref|XP_011066851.1|	PREDICTED: WD repeat-containing protein 63-like [Acromyrmex echinatior]
XLOC_004908	91349.4	0.423186	0.00113283	gi|340708702|ref|XP_003392961.1|	PREDICTED: delta-1-pyrroline-5-carboxylate synthase [Bombus terrestris]
XLOC_004942	32871.1	0.299572	0.00650838	gi|340723520|ref|XP_003400137.1|	PREDICTED: pyruvate carboxylase, mitochondrial isoform X1 [Bombus terrestris]
XLOC_004945	126.878	1.80473	0.0052454	gi|156549977|ref|XP_001603755.1|	PREDICTED: prostaglandin reductase 1-like [Nasonia vitripennis]
XLOC_004949	188.526	-0.818371	0.00346827	gi|498967933|ref|XP_004526190.1|	PREDICTED: AFG3-like protein 2 [Ceratitis capitata]
XLOC_004966	12365.5	0.910407	5.39383e-10	gi|307174634|gb|EFN65036.1|	Uncharacterized protein ART2, partial [Camponotus floridanus]
XLOC_004973	7891.75	0.24041	0.00908828	gi|307194384|gb|EFN76707.1|	Stress-induced-phosphoprotein 1 [Harpegnathos saltator]
XLOC_004986	11823.5	0.271343	0.00158013	gi|749780573|ref|XP_011144689.1|	PREDICTED: protein FAM151B isoform X1 [Harpegnathos saltator]
XLOC_004987	76863.5	0.300766	2.99173e-08	gi|645007408|ref|XP_008216256.1|	PREDICTED: protein turtle isoform X2 [Nasonia vitripennis]
XLOC_004992	2800.03	0.621374	6.36155e-05	NA	NA
XLOC_005053	211.115	0.70905	0.00611471	NA	NA
XLOC_005068	440.854	-9.77839	1.72863e-08	NA	NA
XLOC_005077	443.305	-0.589525	0.00722762	gi|345488494|ref|XP_001601605.2|	PREDICTED: uncharacterized protein LOC100117334 [Nasonia vitripennis]
XLOC_005100	1482.82	-0.447568	0.00023927	gi|307185862|gb|EFN71703.1|	Coiled-coil domain-containing protein 22-like protein [Camponotus floridanus]
XLOC_005123	3775.38	0.947235	2.85683e-07	gi|599412126|ref|XP_007414284.1|	hypothetical protein MELLADRAFT_91365 [Melampsora larici-populina 98AG31]
XLOC_005213	781.712	-0.545738	0.00223656	gi|340716890|ref|XP_003396924.1|	PREDICTED: alpha-tubulin N-acetyltransferase-like isoform X2 [Bombus terrestris]
XLOC_005251	446.022	-0.820016	0.00651871	gi|512932473|ref|XP_004932553.1|	PREDICTED: ras-related protein Rac1 [Bombyx mori]
XLOC_005257	85.451	-2.90018	6.47802e-05	gi|617432151|ref|XP_007562190.1|	PREDICTED: uncharacterized protein LOC103144942 [Poecilia formosa]
XLOC_005275	316.137	-1.24744	5.34352e-06	gi|350412896|ref|XP_003489806.1|	PREDICTED: microfibrillar-associated protein 1 [Bombus impatiens]
XLOC_005305	219.568	-0.88393	0.00559933	gi|156538577|ref|XP_001607467.1|	PREDICTED: group XV phospholipase A2-like isoform X1 [Nasonia vitripennis]
XLOC_005307	31.7276	7.77079	1.50174e-05	NA	NA
XLOC_005375	1917.36	-0.365581	0.00538704	gi|156543860|ref|XP_001608154.1|	PREDICTED: trafficking protein particle complex subunit 4 [Nasonia vitripennis]
XLOC_005376	1262.05	-0.608099	0.00166686	gi|307169597|gb|EFN62203.1|	120.7 kDa protein in NOF-FB transposable element, partial [Camponotus floridanus]
XLOC_005455	23263.4	0.256579	0.000209516	gi|751203364|ref|XP_011175197.1|	PREDICTED: uncharacterized protein LOC105207448 [Solenopsis invicta]
XLOC_005465	5164.99	-0.234762	0.00611471	gi|607303784|gb|EZA45160.1|	spondin-like protein [Microplitis demolitor]
XLOC_005500	1921.51	-0.594471	0.000355791	gi|383849591|ref|XP_003700428.1|	PREDICTED: apoptosis inhibitor 5 [Megachile rotundata]
XLOC_005509	4718.62	0.769391	3.66748e-07	gi|290563203|ref|NP_001166863.1|	apidermin 3 precursor [Nasonia vitripennis]
XLOC_005510	948.435	0.763126	1.34023e-05	gi|571521877|ref|XP_001122844.2|	PREDICTED: fibroin heavy chain-like [Apis mellifera]
XLOC_005544	1005.53	1.41026	2.97716e-16	gi|749792467|ref|XP_011149479.1|	PREDICTED: cuticle protein 64-like [Harpegnathos saltator]
XLOC_005555	77.8865	-1.44584	0.00666273	gi|345511|pir||PC1232	copia polyprotein - fruit fly (Drosophila simulans) retrotransposon copia (fragments)
XLOC_005596	5737.56	0.384592	0.000206666	gi|156538136|ref|XP_001608256.1|	PREDICTED: proteasome subunit alpha type-2 [Nasonia vitripennis]
XLOC_005604	1397.68	0.414318	0.00808354	gi|645014773|ref|XP_001602111.3|	PREDICTED: probable cytochrome P450 4aa1 [Nasonia vitripennis]
XLOC_005614	2302.76	-0.432601	0.0071819	gi|383861184|ref|XP_003706066.1|	PREDICTED: kinase suppressor of Ras 2 isoform X3 [Megachile rotundata]
XLOC_005673	61.164	-8.46303	1.19796e-05	gi|524502016|emb|CDC43353.1|	spoIVB peptidase [Firmicutes bacterium CAG:449]
XLOC_005676	19.6759	-6.99831	0.000318513	NA	NA
XLOC_005680	178.638	-10.1209	4.64818e-08	gi|493994797|ref|WP_006937470.1|	chemotaxis sensory transducer [Labrenzia aggregata]
XLOC_005734	3889.29	0.860451	1.36133e-06	gi|403334965|gb|EJY66653.1|	hypothetical protein OXYTRI_13058 [Oxytricha trifallax]
XLOC_005739	32.2192	-5.18288	0.000931057	NA	NA
XLOC_005741	1305.12	-0.299433	0.00975984	gi|383862973|ref|XP_003706957.1|	PREDICTED: zinc finger protein 675-like isoform X1 [Megachile rotundata]
XLOC_005744	26941.8	0.34245	0.00216179	gi|752867340|ref|XP_011250693.1|	PREDICTED: serpin B3-like [Camponotus floridanus]
XLOC_005748	280.193	2.98086	0.00330917	gi|299782530|ref|NP_001177714.1|	odorant receptor 300 [Nasonia vitripennis]
XLOC_005755	7206.74	0.943873	2.7546e-13	gi|307185262|gb|EFN71375.1|	hypothetical protein EAG_03557 [Camponotus floridanus]
XLOC_005775	23736.7	0.392221	2.82789e-05	gi|229577209|ref|NP_001153326.1|	ribosomal protein L7A [Nasonia vitripennis]
XLOC_005778	1455.63	0.532226	0.000506522	gi|322795392|gb|EFZ18166.1|	hypothetical protein SINV_12306, partial [Solenopsis invicta]
XLOC_005790	2041.42	-0.520446	0.00191158	gi|571570374|ref|XP_006562382.1|	PREDICTED: uncharacterized protein KIAA0195-like isoform X3 [Apis mellifera]
XLOC_005792	839.1	-0.632632	0.00623195	NA	NA
XLOC_005816	1669.87	-0.406091	0.00265968	gi|357618949|gb|EHJ71733.1|	putative formin 1,2/cappuccino [Danaus plexippus]
XLOC_005831	1084.79	-0.474876	0.00618335	NA	NA
XLOC_005838	25.0987	-3.74847	0.00236073	gi|322785661|gb|EFZ12308.1|	hypothetical protein SINV_10463, partial [Solenopsis invicta]
XLOC_005862	1360	0.37617	0.00603131	gi|283135234|ref|NP_001164372.1|	NADH dehydrogenase [ubiquinone]1 alpha subcomplex subunit 6 [Nasonia vitripennis]
XLOC_005873	298.131	-0.536096	0.00969678	gi|571502934|ref|XP_006565392.1|	PREDICTED: dexamethasone-induced Ras-related protein 1-like, partial [Apis mellifera]
XLOC_005905	28184.8	0.441735	1.10572e-07	gi|322784955|gb|EFZ11726.1|	hypothetical protein SINV_08231, partial [Solenopsis invicta]
XLOC_005933	247.455	1.27554	8.70479e-05	gi|503485014|ref|WP_013719675.1|	30S ribosomal protein S15 [Methanosaeta concilii]
XLOC_006010	335.547	-0.975971	0.00288805	gi|607362126|gb|EZA56386.1|	Protein yellow [Cerapachys biroi]
XLOC_006013	211.703	-0.781607	0.00736993	NA	NA
XLOC_006096	356.129	-0.618597	0.0023012	gi|607353334|gb|EZA48108.1|	Disintegrin and metalloproteinase domain-containing protein [Cerapachys biroi]
XLOC_006127	629.413	0.544762	0.00993517	NA	NA
XLOC_006136	52648.8	0.319488	0.00140054	gi|383859891|ref|XP_003705425.1|	PREDICTED: DNA-directed RNA polymerases I, II, and III subunit RPABC3 isoform X3 [Megachile rotundata]
XLOC_006159	3313.64	-0.538889	0.00235967	gi|332023026|gb|EGI63291.1|	Serine/threonine-protein kinase WNK1 [Acromyrmex echinatior]
XLOC_006209	20.2571	-2.70936	0.00240912	gi|322779456|gb|EFZ09648.1|	hypothetical protein SINV_04762, partial [Solenopsis invicta]
XLOC_006232	78.001	1.29247	0.00481855	gi|607353602|gb|EZA48343.1|	Collagen alpha-2(I) chain, partial [Cerapachys biroi]
XLOC_006252	570.266	-0.522073	0.00949496	gi|332024516|gb|EGI64714.1|	Pancreatic lipase-related protein 2 [Acromyrmex echinatior]
XLOC_006287	1049.84	-0.384633	0.00961911	NA	NA
XLOC_006288	184.847	1.03301	0.000449996	gi|345490777|ref|XP_003426456.1|	PREDICTED: sodium/calcium exchanger 2 isoform X2 [Nasonia vitripennis]
XLOC_006289	132.66	1.13575	0.00155275	NA	NA
XLOC_006356	7491.34	0.98107	9.50574e-09	gi|307183242|gb|EFN70120.1|	hypothetical protein EAG_03722 [Camponotus floridanus]
XLOC_006418	19528.8	0.333184	0.000156944	gi|759036854|ref|XP_011346702.1|	PREDICTED: uncharacterized protein LOC105284684 [Cerapachys biroi]
XLOC_006427	5681.8	0.237693	0.00907844	gi|307194977|gb|EFN77067.1|	hypothetical protein EAI_04216 [Harpegnathos saltator]
XLOC_006429	299.191	-0.808241	0.00771387	gi|169864638|ref|XP_001838926.1|	hypothetical protein CC1G_05479 [Coprinopsis cinerea okayama7#130]
XLOC_006474	111.257	-1.51616	0.000462562	NA	NA
XLOC_006580	5411.67	0.277442	0.00445071	NA	NA
XLOC_006583	8297.88	0.591543	3.32862e-06	gi|156536860|ref|XP_001604071.1|	PREDICTED: uncharacterized protein LOC100113619 [Nasonia vitripennis]
XLOC_006599	8106.42	0.307798	0.000384324	gi|746857982|ref|XP_011059746.1|	PREDICTED: uncharacterized protein LOC105149193 [Acromyrmex echinatior]
XLOC_006602	23717	0.284428	0.00155704	gi|321478213|gb|EFX89171.1|	hypothetical protein DAPPUDRAFT_310676 [Daphnia pulex]
XLOC_006611	41.7152	-2.57419	0.00235967	NA	NA
XLOC_006616	440.722	-0.722102	2.79059e-05	NA	NA
XLOC_006653	678.966	0.491133	0.00902428	gi|572308833|ref|XP_006620224.1|	PREDICTED: 15 kDa selenoprotein-like [Apis dorsata]
XLOC_006660	82.637	-1.62121	0.000309927	NA	NA
XLOC_006663	4123.39	-0.524984	0.000318513	NA	NA
XLOC_006682	70.6036	-1.21248	0.00745486	NA	NA
XLOC_006700	41.9506	-1.92077	0.00880303	gi|444708834|gb|ELW49873.1|	hypothetical protein TREES_T100012193 [Tupaia chinensis]
XLOC_006703	887.907	0.524434	0.00917206	gi|759039999|ref|XP_011352574.1|	PREDICTED: mediator of RNA polymerase II transcription subunit 23 [Cerapachys biroi]
XLOC_006709	104.53	-2.0906	0.000506522	gi|641650697|ref|XP_008189839.1|	PREDICTED: uncharacterized protein LOC103311848 [Acyrthosiphon pisum]
XLOC_006728	1472.76	-0.463992	0.000277433	gi|307212210|gb|EFN88044.1|	Dystrophin [Harpegnathos saltator]
XLOC_006735	836.35	0.530558	0.000360247	NA	NA
XLOC_006737	9010.17	0.401645	0.00907844	NA	NA
XLOC_006752	14561.7	0.534217	0.00291567	gi|383857471|ref|XP_003704228.1|	PREDICTED: troponin C-like [Megachile rotundata]
XLOC_006766	8735.12	0.441643	1.45361e-07	gi|322800490|gb|EFZ21494.1|	hypothetical protein SINV_13620, partial [Solenopsis invicta]
XLOC_006773	84.7346	-3.04943	8.7407e-05	gi|512919090|ref|XP_004929290.1|	PREDICTED: uncharacterized protein LOC101741636 [Bombyx mori]
XLOC_006774	4611.95	1.23226	2.71903e-19	gi|321449789|gb|EFX62075.1|	hypothetical protein DAPPUDRAFT_68247 [Daphnia pulex]
XLOC_006801	1562.97	0.363581	0.00490384	gi|572266433|ref|XP_006611325.1|	PREDICTED: retinal dehydrogenase 1-like [Apis dorsata]
XLOC_006829	1.77654e+06	0.518259	0.00208139	gi|148616181|gb|ABQ96857.1|	unknown [Haemaphysalis qinghaiensis]
XLOC_006832	134.643	-1.00577	0.004447	gi|607364344|gb|EZA58556.1|	MAP kinase-activating death domain protein [Cerapachys biroi]
XLOC_006856	90.124	1.78771	0.00152976	gi|627797451|ref|XP_007672073.1|	hypothetical protein BAUCODRAFT_61973 [Baudoinia compniacensis UAMH 10762]
XLOC_006874	16512.6	-0.250693	0.00185441	gi|307176034|gb|EFN65793.1|	Solute carrier family 12 member 4 [Camponotus floridanus]
XLOC_006890	182.214	1.04764	0.00195938	gi|563448488|ref|WP_023675235.1|	DNA polymerase I [Mesorhizobium sp. LSJC280B00]
XLOC_006897	5959.76	0.528908	0.000338308	gi|446517698|ref|WP_000595044.1|	MULTISPECIES: hypothetical protein [Bacillus]
XLOC_006931	4195.68	-0.752202	2.7683e-13	gi|759044736|ref|XP_011331295.1|	PREDICTED: pre-mRNA-processing factor 39 [Cerapachys biroi]
XLOC_006937	3718.36	-0.281083	0.00875373	gi|571561518|ref|XP_006566729.1|	PREDICTED: trithorax group protein osa isoform X5 [Apis mellifera]
XLOC_006944	3736.67	0.41836	9.30222e-07	gi|340713952|ref|XP_003395497.1|	PREDICTED: gibberellin 20 oxidase 1 isoform X4 [Bombus terrestris]
XLOC_006956	45.5309	-6.18881	0.00188419	NA	NA
XLOC_006987	133.61	-1.11953	0.00956592	gi|67583727|ref|XP_665012.1|	hypothetical protein [Cryptosporidium hominis TU502]
XLOC_006989	10799.7	0.426706	0.00457716	gi|322783668|gb|EFZ11006.1|	hypothetical protein SINV_07342, partial [Solenopsis invicta]
XLOC_007014	14742.2	0.440678	0.00336873	gi|746871950|ref|XP_011067218.1|	PREDICTED: venom carboxylesterase-6-like [Acromyrmex echinatior]
XLOC_007025	897.41	-0.423298	0.00544929	gi|328787362|ref|XP_393289.4|	PREDICTED: telomerase-binding protein EST1A-like isoform X5 [Apis mellifera]
XLOC_007029	129.591	-1.09972	0.00476881	gi|358332384|dbj|GAA51057.1|	hypothetical protein CLF_105513, partial [Clonorchis sinensis]
XLOC_007037	1432.32	1.45335	6.21115e-13	gi|307174632|gb|EFN65034.1|	hypothetical protein EAG_01177 [Camponotus floridanus]
XLOC_007054	21122.9	0.360863	0.00170571	gi|307208449|gb|EFN85816.1|	40S ribosomal protein S26, partial [Harpegnathos saltator]
XLOC_007071	19488.7	0.576217	7.62865e-13	gi|506968385|gb|AGM32536.1|	actin [Coptotermes formosanus]
XLOC_007078	47.8974	1.94846	0.000516917	gi|672197184|ref|XP_008817038.1|	hypothetical protein C922_03224 [Plasmodium inui San Antonio 1]
XLOC_007086	1044.22	0.571833	1.05548e-06	gi|572271723|ref|XP_006613796.1|	PREDICTED: N-alpha-acetyltransferase 15, NatA auxiliary subunit-like [Apis dorsata]
XLOC_007092	12243.8	0.908592	1.84826e-07	gi|321451878|gb|EFX63397.1|	hypothetical protein DAPPUDRAFT_67127, partial [Daphnia pulex]
XLOC_007094	165.9	-1.79686	2.16773e-06	gi|270015323|gb|EFA11771.1|	hypothetical protein TcasGA2_TC004098 [Tribolium castaneum]
XLOC_007112	844.683	-0.464726	0.00720169	gi|345490936|ref|XP_001607967.2|	PREDICTED: muskelin [Nasonia vitripennis]
XLOC_007176	795.219	-0.569926	0.00747364	gi|347972231|ref|XP_003436864.1|	AGAP004592-PC [Anopheles gambiae str. PEST]
XLOC_007178	12755.4	0.3895	7.53395e-05	NA	NA
XLOC_007184	2625.31	0.493343	1.05522e-06	gi|239735554|ref|NP_001155149.1|	gram-negative bacteria binding protein 1-2 precursor [Nasonia vitripennis]
XLOC_007188	3.28143e+06	0.365682	0.00175568	gi|759052047|ref|XP_011335155.1|	PREDICTED: rhodopsin [Cerapachys biroi]
XLOC_007193	2721.07	-0.469822	0.000222429	gi|340708618|ref|XP_003392919.1|	PREDICTED: probable E3 ubiquitin-protein ligase bre1 isoform X3 [Bombus terrestris]
XLOC_007219	33993	0.347758	2.6209e-05	gi|307167511|gb|EFN61084.1|	Cytochrome P450 9e2, partial [Camponotus floridanus]
XLOC_007243	5134.39	0.968585	9.16293e-11	gi|641679336|ref|XP_008188515.1|	PREDICTED: uncharacterized protein LOC100574521 [Acyrthosiphon pisum]
XLOC_007246	5722.85	1.19654	1.2435e-16	gi|110456474|gb|ABG74714.1|	Ac1147-like protein, partial [Diaphorina citri]
XLOC_007247	7512.99	-0.197199	0.00880303	gi|307183655|gb|EFN70358.1|	Growth hormone-inducible transmembrane protein [Camponotus floridanus]
XLOC_007265	129.988	-1.01596	0.00290195	gi|328775847|ref|XP_624844.3|	PREDICTED: putative RNA-binding protein 15B isoform X2 [Apis mellifera]
XLOC_007289	12533.9	0.597474	3.92641e-08	gi|749782523|ref|XP_011145402.1|	PREDICTED: 60S acidic ribosomal protein P2-like [Harpegnathos saltator]
XLOC_007314	2931	0.411237	0.0050986	gi|571541378|ref|XP_006557334.1|	PREDICTED: uncharacterized protein LOC102654281 isoform X1 [Apis mellifera]
XLOC_007353	49.8463	-5.88965	2.81121e-05	gi|300218775|gb|ADJ80991.1|	CR1-3 [Lycodichthys dearborni]
XLOC_007354	1947.58	0.339442	0.000280243	NA	NA
XLOC_007363	1156.12	-0.749175	0.00214869	gi|350402210|ref|XP_003486405.1|	PREDICTED: 2-phosphoxylose phosphatase 1 [Bombus impatiens]
XLOC_007389	1240.06	0.491752	0.00538101	gi|571510100|ref|XP_006571682.1|	PREDICTED: mitochondrial sodium/hydrogen exchanger 9B2-like [Apis mellifera]
XLOC_007391	1555.41	-0.752205	0.0025314	gi|307188500|gb|EFN73237.1|	Diacylglycerol kinase delta [Camponotus floridanus]
XLOC_007395	14542.7	0.507187	1.10517e-07	gi|505402325|ref|WP_015589427.1|	hypothetical protein [Wolbachia endosymbiont of Drosophila simulans]
XLOC_007408	3248.48	-0.299468	0.00265968	gi|759079299|ref|XP_011349466.1|	PREDICTED: HMG box transcription factor BBX isoform X2 [Cerapachys biroi]
XLOC_007410	8425.97	0.302363	0.000595791	gi|383864542|ref|XP_003707737.1|	PREDICTED: uncharacterized protein LOC100877818 isoform X1 [Megachile rotundata]
XLOC_007428	84.046	1.55918	0.000331928	NA	NA
XLOC_007442	12552.3	0.597026	1.03875e-11	gi|322791545|gb|EFZ15936.1|	hypothetical protein SINV_80133, partial [Solenopsis invicta]
XLOC_007443	354.301	1.29926	0.000200677	gi|307213609|gb|EFN88995.1|	hypothetical protein EAI_11788 [Harpegnathos saltator]
XLOC_007537	21424.1	0.491464	0.000200677	NA	NA
XLOC_007538	8856.95	0.505881	0.000305542	NA	NA
XLOC_007575	1951.27	-0.43214	0.00167999	gi|350399801|ref|XP_003485643.1|	PREDICTED: apoptotic chromatin condensation inducer in the nucleus isoform X1 [Bombus impatiens]
XLOC_007611	29080.4	0.339975	0.00196351	gi|307198633|gb|EFN79475.1|	60S ribosomal protein L6 [Harpegnathos saltator]
XLOC_007620	26632.9	0.417052	0.000707602	gi|571578843|ref|XP_001120797.3|	PREDICTED: endocuticle structural glycoprotein SgAbd-8, partial [Apis mellifera]
XLOC_007621	209.391	-1.15082	1.52986e-05	gi|491933508|ref|WP_005679710.1|	MULTISPECIES: hypothetical protein [Bacteroides]
XLOC_007628	38393.2	0.277988	0.00961911	gi|322799137|gb|EFZ20584.1|	hypothetical protein SINV_15736, partial [Solenopsis invicta]
XLOC_007630	134.169	-4.32309	7.05955e-05	gi|607368736|gb|EZA62845.1|	hypothetical protein X777_01160 [Cerapachys biroi]
XLOC_007634	42.7417	-2.72299	0.00189796	gi|307199807|gb|EFN80240.1|	hypothetical protein EAI_00020, partial [Harpegnathos saltator]
XLOC_007638	322.533	0.740045	0.00720169	gi|350637560|gb|EHA25917.1|	hypothetical protein ASPNIDRAFT_203304 [Aspergillus niger ATCC 1015]
XLOC_007646	128.486	-1.4276	0.000644852	gi|607365569|gb|EZA59752.1|	hypothetical protein X777_16233, partial [Cerapachys biroi]
XLOC_007668	27767.3	0.515201	2.44261e-08	gi|751208769|ref|XP_011157010.1|	PREDICTED: 60S acidic ribosomal protein P0 [Solenopsis invicta]
XLOC_007688	95.5361	-1.67052	8.28399e-05	gi|328715215|ref|XP_003245563.1|	PREDICTED: uncharacterized protein LOC100573336 [Acyrthosiphon pisum]
XLOC_007698	16373.6	0.335416	0.00225968	gi|749781766|ref|XP_011145123.1|	PREDICTED: 40S ribosomal protein S12 [Harpegnathos saltator]
XLOC_007713	8097.17	0.273999	0.00461634	gi|572272322|ref|XP_006614071.1|	PREDICTED: kelch-like protein 10-like [Apis dorsata]
XLOC_007732	607.808	0.551864	0.000158309	gi|752879239|ref|XP_011257136.1|	PREDICTED: inositol monophosphatase 1-like [Camponotus floridanus]
XLOC_007741	9080.7	1.03425	1.39471e-12	gi|403334965|gb|EJY66653.1|	hypothetical protein OXYTRI_13058 [Oxytricha trifallax]
XLOC_007758	605.527	0.710181	0.000198486	NA	NA
XLOC_007794	17132.5	0.520857	4.15528e-11	gi|759062643|ref|XP_011340675.1|	PREDICTED: 60S ribosomal protein L23a [Cerapachys biroi]
XLOC_007799	101.397	2.02481	9.30222e-07	NA	NA
XLOC_007830	2115.85	0.537713	8.65035e-07	gi|738720101|ref|WP_036614340.1|	hypothetical protein [Paenibacillus sp. FSL H7-689]
XLOC_007832	2784.45	0.426294	1.05268e-05	NA	NA
XLOC_007851	792.725	-0.367855	0.00976938	gi|759043196|ref|XP_011330471.1|	PREDICTED: protein SCO1 homolog, mitochondrial [Cerapachys biroi]
XLOC_007903	786.689	-0.644849	0.000284651	gi|746864963|ref|XP_011063499.1|	PREDICTED: ER membrane protein complex subunit 2-like [Acromyrmex echinatior]
XLOC_007913	3561.23	-0.385583	0.00512898	gi|571563076|ref|XP_006570547.1|	PREDICTED: tyrosine-protein phosphatase non-receptor type 23-like [Apis mellifera]
XLOC_007917	232.157	-1.87716	7.78208e-06	gi|148679858|gb|EDL11805.1|	RIKEN cDNA E330039K12, partial [Mus musculus]
XLOC_007947	277.46	-0.716906	0.00724647	NA	NA
XLOC_007981	2959.02	-0.779103	1.54053e-06	gi|645026283|ref|XP_001602271.3|	PREDICTED: ubiquitin-protein ligase E3B-like [Nasonia vitripennis]
XLOC_007988	1665.78	-0.412884	0.00641449	gi|815908347|ref|XP_012239860.1|	PREDICTED: FACT complex subunit Ssrp1 isoform X1 [Bombus impatiens]
XLOC_008058	843.825	-0.699348	0.00414975	gi|383859792|ref|XP_003705376.1|	PREDICTED: tyrosine-protein phosphatase corkscrew [Megachile rotundata]
XLOC_008060	31685	-0.371689	0.00196359	gi|342785490|gb|AEL54972.1|	cytochrome oxidase subunit 1, partial (mitochondrion) [Cryptinae sp. BOLD:AAH1681]
XLOC_008105	67.8181	-8.61906	1.89577e-06	gi|496273243|ref|WP_008985281.1|	TonB-dependent receptor [Alishewanella agri]
XLOC_008121	90.8276	-1.31907	0.00262062	gi|607356156|gb|EZA50696.1|	hypothetical protein X777_10746 [Cerapachys biroi]
XLOC_008155	945.204	0.49713	0.000761256	gi|491020596|ref|WP_004882299.1|	betaine-aldehyde dehydrogenase [Pseudomonas viridiflava]
XLOC_008200	16919.5	0.303785	0.0087583	gi|572306770|ref|XP_006619269.1|	PREDICTED: 60S ribosomal protein L3-like [Apis dorsata]
XLOC_008209	1375.22	-0.355001	0.009157	NA	NA
XLOC_008231	21901.8	0.284864	0.000224449	gi|815899620|ref|XP_012250427.1|	PREDICTED: innexin inx2 [Bombus impatiens]
XLOC_008251	3218.55	0.45235	0.000179724	gi|350405633|ref|XP_003487500.1|	PREDICTED: uncharacterized protein LOC100741733 [Bombus impatiens]
XLOC_008264	1927.59	0.56995	0.00562875	gi|749735316|ref|XP_011153821.1|	PREDICTED: uncharacterized protein LOC105191838 [Harpegnathos saltator]
XLOC_008285	570.089	0.608702	0.00350234	gi|383858387|ref|XP_003704683.1|	PREDICTED: aromatic-L-amino-acid decarboxylase-like [Megachile rotundata]
XLOC_008295	1805.68	1.13609	6.68439e-10	gi|321451290|gb|EFX62991.1|	hypothetical protein DAPPUDRAFT_67491 [Daphnia pulex]
XLOC_008327	17711.5	0.275064	0.00977032	gi|749788443|ref|XP_011147653.1|	PREDICTED: very long-chain specific acyl-CoA dehydrogenase, mitochondrial [Harpegnathos saltator]
XLOC_008366	56.1155	-4.37207	3.33352e-06	gi|571787197|gb|ETR68417.1|	response regulator receiver modulated diguanylate cyclase [Candidatus Magnetoglobus multicellularis str. Araruama]
XLOC_008394	190.464	0.886264	0.0011908	gi|332018075|gb|EGI58689.1|	Cuticle protein 6, partial [Acromyrmex echinatior]
XLOC_008460	1348.86	0.345051	0.00226	gi|805797203|ref|XP_012143496.1|	PREDICTED: protein decapentaplegic isoform X1 [Megachile rotundata]
XLOC_008477	326.868	-10.8147	3.48752e-08	gi|353080419|gb|AEQ65721.1|	envelope glycoprotein, partial [Human immunodeficiency virus 1]
XLOC_008483	108.497	-1.945	0.000644852	gi|322793454|gb|EFZ17007.1|	hypothetical protein SINV_09195, partial [Solenopsis invicta]
XLOC_008494	2575.02	-0.352991	0.00342316	gi|350412504|ref|XP_003489670.1|	PREDICTED: ATP-dependent RNA helicase dbp2-like [Bombus impatiens]
XLOC_008496	100.831	-1.52813	8.56595e-05	gi|517454172|ref|WP_018624959.1|	hypothetical protein [Kangiella aquimarina]
XLOC_008520	11545.3	0.319949	0.000449996	gi|307197722|gb|EFN78871.1|	hypothetical protein EAI_02279 [Harpegnathos saltator]
XLOC_008528	7693.56	0.317102	0.00685866	gi|571536540|ref|XP_006570975.1|	PREDICTED: transcription factor Maf [Apis mellifera]
XLOC_008555	7323.39	-0.50901	2.00174e-08	gi|759047020|ref|XP_011332518.1|	PREDICTED: serine/threonine-protein kinase PRP4 homolog isoform X1 [Cerapachys biroi]
XLOC_008556	172.009	-0.963603	0.00314833	gi|749786148|ref|XP_011146725.1|	PREDICTED: vesicle transport protein SFT2B isoform X2 [Harpegnathos saltator]
XLOC_008639	3391.47	0.518012	0.000130627	gi|307213049|gb|EFN88580.1|	Sugar transporter ERD6-like 7 [Harpegnathos saltator]
XLOC_008670	10613.8	0.20693	0.00645859	gi|820847957|ref|XP_012341818.1|	PREDICTED: ATP-binding cassette sub-family G member 1 [Apis florea]
XLOC_008688	298.761	-0.840709	0.000176985	gi|554589497|ref|XP_005886090.1|	PREDICTED: ceramide kinase [Myotis brandtii]
XLOC_008689	10563.7	0.326656	3.02451e-05	gi|345483105|ref|XP_003424742.1|	PREDICTED: dual specificity protein phosphatase 3-like isoform X2 [Nasonia vitripennis]
XLOC_008697	127.505	-1.13656	0.0011658	gi|156538026|ref|XP_001600497.1|	PREDICTED: cytochrome c oxidase copper chaperone [Nasonia vitripennis]
XLOC_008722	37744.1	0.263838	0.00428744	gi|749733224|ref|XP_011144720.1|	PREDICTED: malate dehydrogenase, mitochondrial [Harpegnathos saltator]
XLOC_008747	1159.68	-0.569285	0.00225188	gi|571527711|ref|XP_006562234.1|	PREDICTED: guanylate kinase-like isoform X1 [Apis mellifera]
XLOC_008764	19.8313	-6.89802	0.00164152	gi|300681506|emb|CBH32600.1|	pepsin A, putative, expressed [Triticum aestivum]
XLOC_008766	27.7888	-2.60444	0.006056	gi|827077391|ref|XP_008100092.1|	hypothetical protein GLRG_11216 [Colletotrichum graminicola M1.001]
XLOC_008770	1460.98	0.501967	0.000960653	gi|332031281|gb|EGI70810.1|	hypothetical protein G5I_00392 [Acromyrmex echinatior]
XLOC_008773	8879.39	-0.326695	0.00215482	gi|307199963|gb|EFN80313.1|	Otopetrin-2, partial [Harpegnathos saltator]
XLOC_008804	4202.84	0.763733	3.0882e-07	gi|318087415|gb|ADV40298.1|	putative tumor differentially expressed protein [Latrodectus hesperus]
XLOC_008811	880.383	-1.00646	1.39402e-07	gi|752874683|ref|XP_011254671.1|	PREDICTED: tetratricopeptide repeat protein 39B-like [Camponotus floridanus]
XLOC_008813	584.96	-0.60539	0.00736128	gi|512929396|ref|XP_004931810.1|	PREDICTED: uncharacterized protein LOC101742852 [Bombyx mori]
XLOC_008842	108.587	-1.21884	0.00114094	gi|307167503|gb|EFN61076.1|	Chromosome-associated kinesin KIF4 [Camponotus floridanus]
XLOC_008845	23421.5	0.44337	1.37428e-08	gi|383865367|ref|XP_003708145.1|	PREDICTED: 60S ribosomal protein L5 [Megachile rotundata]
XLOC_008873	388.642	0.815874	0.000194918	NA	NA
XLOC_008874	3341.78	0.367367	0.00707466	NA	NA
XLOC_008909	27575.8	0.269315	0.00087541	gi|307195306|gb|EFN77254.1|	Very low-density lipoprotein receptor [Harpegnathos saltator]
XLOC_008917	1934.59	-0.411124	0.000298001	gi|380013108|ref|XP_003690611.1|	PREDICTED: probable phosphorylase b kinase regulatory subunit beta [Apis florea]
XLOC_008945	4629.4	0.492613	0.00148614	gi|302692260|ref|XP_003035809.1|	hypothetical protein SCHCODRAFT_84433 [Schizophyllum commune H4-8]
XLOC_008958	14312.8	-0.276025	0.00125819	gi|340730161|ref|XP_003403355.1|	PREDICTED: S-adenosylmethionine decarboxylase proenzyme isoform X1 [Bombus terrestris]
XLOC_008968	263.446	-0.790969	0.00366316	gi|307185233|gb|EFN71360.1|	Probable E3 ubiquitin-protein ligase MYCBP2 [Camponotus floridanus]
XLOC_008970	3150.1	0.361691	0.00185076	gi|380013499|ref|XP_003690792.1|	PREDICTED: uncharacterized protein LOC100867713 [Apis florea]
XLOC_008983	207.128	-4.2578	1.97212e-05	gi|357622609|gb|EHJ74035.1|	putative pol-like protein [Danaus plexippus]
XLOC_008984	211.997	0.872726	0.00428744	NA	NA
XLOC_008986	90.6344	1.45543	0.000319876	gi|394476022|emb|CCI87507.1|	Protein of unknown function [Lactobacillus gigeriorum DSM 23908 = CRBIP 24.85]
XLOC_008987	9494.07	0.38505	0.000217865	gi|572260567|ref|XP_006608597.1|	PREDICTED: protein N-terminal asparagine amidohydrolase-like isoform X1 [Apis dorsata]
XLOC_009003	120390	0.509767	4.05099e-06	gi|607303963|gb|EZA45339.1|	glucose dehydrogenase acceptor-like protein-10 [Microplitis demolitor]
XLOC_009006	2477.62	0.598495	2.87417e-07	gi|572265056|ref|XP_006610672.1|	PREDICTED: glucose dehydrogenase [FAD, quinone]-like [Apis dorsata]
XLOC_009028	3623.94	-0.424652	0.00666093	gi|383851816|ref|XP_003701427.1|	PREDICTED: upstream activation factor subunit spp27 isoform X1 [Megachile rotundata]
XLOC_009038	8420.44	0.429074	0.00188419	gi|572298371|ref|XP_006615338.1|	PREDICTED: leukocyte elastase inhibitor-like [Apis dorsata]
XLOC_009044	173759	0.458227	5.98091e-05	gi|572261779|ref|XP_006609163.1|	PREDICTED: dehydrogenase/reductase SDR family member 11-like isoform X1 [Apis dorsata]
XLOC_009054	3276.18	0.341638	0.00290195	gi|607305312|gb|EZA46296.1|	EB module-containing protein-7 isoform A [Microplitis demolitor]
XLOC_009079	233.374	-0.832316	0.00169524	gi|350415594|ref|XP_003490690.1|	PREDICTED: dipeptidase 1 [Bombus impatiens]
XLOC_009089	49383.8	0.401668	0.000415685	gi|340723704|ref|XP_003400229.1|	PREDICTED: MD-2-related lipid-recognition protein-like [Bombus terrestris]
XLOC_009091	682.914	0.486326	0.0002808	gi|295659675|ref|XP_002790395.1|	conserved hypothetical protein [Paracoccidioides sp. 'lutzii' Pb01]
XLOC_009159	4589.85	0.292542	0.00887265	gi|503968671|ref|WP_014202665.1|	DNA polymerase III, subunit gamma/tau [Owenweeksia hongkongensis]
XLOC_009187	496.079	-1.22957	0.00109806	gi|759038304|ref|XP_011351676.1|	PREDICTED: microfibrillar-associated protein 1-like [Cerapachys biroi]
XLOC_009196	5356.61	-0.375303	0.00130297	gi|545473740|ref|WP_021710074.1|	hypothetical protein [Vibrio azureus]
XLOC_009201	6717.17	0.285224	0.0040626	gi|307198199|gb|EFN79214.1|	hypothetical protein EAI_11414 [Harpegnathos saltator]
XLOC_009214	2161.6	0.45235	0.00162431	gi|572264831|ref|XP_006610571.1|	PREDICTED: vitellogenin receptor-like [Apis dorsata]
XLOC_009333	2682.92	0.922889	1.76312e-08	gi|307185262|gb|EFN71375.1|	hypothetical protein EAG_03557 [Camponotus floridanus]
XLOC_009335	72.4773	-1.47932	0.00409343	NA	NA
XLOC_009339	928.418	0.845377	8.38216e-05	NA	NA
XLOC_009370	279.671	0.721845	0.000496564	gi|429185708|gb|EKY26682.1|	hypothetical protein HMPREF0216_01867 [Clostridium celatum DSM 1785]
XLOC_009372	2789.15	0.837548	1.53727e-06	gi|403333060|gb|EJY65597.1|	hypothetical protein OXYTRI_14248 [Oxytricha trifallax]
XLOC_009430	11892	0.242152	0.00767078	gi|554550308|ref|XP_005869678.1|	PREDICTED: uncharacterized protein LOC102240630 [Myotis brandtii]
XLOC_009509	443.302	-0.5544	0.00157537	NA	NA
XLOC_009531	4369.7	1.03158	1.05635e-07	gi|170573427|ref|XP_001892466.1|	hypothetical protein Bm1_04940 [Brugia malayi]
XLOC_009536	24767.3	0.52096	0.00162495	gi|383852394|ref|XP_003701713.1|	PREDICTED: neuromodulin [Megachile rotundata]
XLOC_009573	780.918	0.57225	0.00260604	gi|518224007|ref|WP_019394215.1|	MULTISPECIES: hypothetical protein [Bacillus]
XLOC_009574	632.642	0.704709	0.000466737	gi|518224007|ref|WP_019394215.1|	MULTISPECIES: hypothetical protein [Bacillus]
XLOC_009600	2097.04	0.363807	0.0019985	gi|156547528|ref|XP_001606972.1|	PREDICTED: beta carbonic anhydrase 1 [Nasonia vitripennis]
XLOC_009686	62.5003	-3.41217	2.19771e-06	gi|296491757|tpg|DAA33790.1|	TPA: hypothetical protein BOS_429 [Bos taurus]
XLOC_009724	18777.9	0.267292	0.000623889	gi|383863771|ref|XP_003707353.1|	PREDICTED: dihydrolipoyllysine-residue succinyltransferase component of 2-oxoglutarate dehydrogenase complex, mitochondrial isoform X2 [Megachile rotundata]
XLOC_009744	4676.51	0.298254	0.00461395	gi|759045641|ref|XP_011331777.1|	PREDICTED: alpha-protein kinase 1-like isoform X1 [Cerapachys biroi]
XLOC_009756	4519.15	1.00927	0.00180407	gi|307175486|gb|EFN65448.1|	hypothetical protein EAG_13571 [Camponotus floridanus]
XLOC_009770	48.0563	-3.16198	1.5582e-05	NA	NA
XLOC_009777	54.9675	1.36212	0.00191535	gi|494872121|ref|WP_007598217.1|	diguanylate cyclase [Bradyrhizobium sp. WSM1253]
XLOC_009809	104.676	-9.42119	1.10517e-07	gi|357625270|gb|EHJ75771.1|	putative golgin IMH1 [Danaus plexippus]
XLOC_009826	730.514	0.562915	0.000586655	gi|307181807|gb|EFN69250.1|	hypothetical protein EAG_13927 [Camponotus floridanus]
XLOC_009852	6573.53	-0.277492	0.00215138	NA	NA
XLOC_009856	7383.58	0.45065	1.2959e-05	gi|752863379|ref|XP_011267798.1|	PREDICTED: eukaryotic translation initiation factor 4E-binding protein 2 [Camponotus floridanus]
XLOC_009918	3959.7	-0.432884	0.00487952	gi|759054339|ref|XP_011336369.1|	PREDICTED: prohormone-2-like isoform X1 [Cerapachys biroi]
XLOC_009919	170.874	0.949332	0.00394599	NA	NA
XLOC_009920	30.2779	1.74946	0.00745486	NA	NA
XLOC_009968	2911.4	-1.38877	1.4246e-26	gi|322781953|gb|EFZ10309.1|	hypothetical protein SINV_07054, partial [Solenopsis invicta]
XLOC_009996	785.395	0.851815	0.000322911	NA	NA
XLOC_010002	5007.97	-0.382373	0.000320736	gi|156549579|ref|XP_001602959.1|	PREDICTED: calpain-B-like isoform X5 [Nasonia vitripennis]
XLOC_010035	2904.9	0.906464	1.52933e-10	gi|607356878|gb|EZA51364.1|	hypothetical protein X777_09996, partial [Cerapachys biroi]
XLOC_010041	577.867	-0.575749	0.000450405	gi|383850462|ref|XP_003700814.1|	PREDICTED: PIH1 domain-containing protein 1-like isoform X3 [Megachile rotundata]
XLOC_010050	7142.77	-0.310782	0.00686464	gi|307169597|gb|EFN62203.1|	120.7 kDa protein in NOF-FB transposable element, partial [Camponotus floridanus]
XLOC_010071	62.069	-8.40702	6.44222e-06	gi|431828845|gb|AGA89958.1|	magnesium Mg(2+) and cobalt Co(2+) transport protein CorA [Thioflavicoccus mobilis 8321]
XLOC_010087	1926.8	0.894275	4.23268e-06	NA	NA
XLOC_010110	812.505	0.516315	0.000506522	NA	NA
XLOC_010134	777.377	0.425414	0.00347748	gi|572269321|ref|XP_006612680.1|	PREDICTED: collagen alpha-5(IV) chain-like isoform X4 [Apis dorsata]
XLOC_010135	1654.15	0.570803	3.66748e-07	gi|307215339|gb|EFN90051.1|	Collagen alpha-1(IX) chain [Harpegnathos saltator]
XLOC_010136	13586.4	-0.197682	0.00875373	gi|307215341|gb|EFN90053.1|	Dystrobrevin beta [Harpegnathos saltator]
XLOC_010140	134.489	1.27854	0.00104497	NA	NA
XLOC_010157	3121.22	-0.525522	7.45485e-05	gi|607303790|gb|EZA45166.1|	conserved uncharacterized protein [Microplitis demolitor]
XLOC_010167	143776	0.367601	1.05738e-09	gi|665800426|ref|XP_008548176.1|	PREDICTED: ATP synthase lipid-binding protein, mitochondrial [Microplitis demolitor]
XLOC_010259	130.5	1.12514	0.000522053	NA	NA
XLOC_010260	108.918	1.05396	0.00122351	NA	NA
XLOC_010261	4567.35	-0.309725	0.00282665	gi|340712798|ref|XP_003394942.1|	PREDICTED: polypeptide N-acetylgalactosaminyltransferase 2 [Bombus terrestris]
XLOC_010278	9212.42	0.285746	0.00151889	gi|607359999|gb|EZA54342.1|	hypothetical protein X777_05572 [Cerapachys biroi]
XLOC_010284	1174.29	-0.318644	0.00640032	gi|571511437|ref|XP_006559200.1|	PREDICTED: golgin-84 [Apis mellifera]
XLOC_010285	44183.3	0.417239	0.000937228	gi|156553185|ref|XP_001600020.1|	PREDICTED: protein lethal(2)essential for life [Nasonia vitripennis]
XLOC_010294	106.366	4.12612	0.00231529	gi|500722643|ref|WP_011981140.1|	radical SAM protein [Sulfurovum sp. NBC37-1]
XLOC_010398	171.718	-1.50758	3.48249e-05	gi|528495735|ref|XP_005156176.1|	PREDICTED: uncharacterized protein LOC101885994 [Danio rerio]
XLOC_010408	591.369	0.873444	5.8534e-08	gi|517548284|ref|WP_018718492.1|	hypothetical protein [Arhodomonas aquaeolei]
XLOC_010409	972.366	0.428997	0.00387436	gi|749796874|ref|XP_011151867.1|	PREDICTED: uncharacterized protein LOC105190689 [Harpegnathos saltator]
XLOC_010412	205.059	1.30799	0.00546392	NA	NA
XLOC_010442	141.602	1.39556	1.07402e-05	gi|307201624|gb|EFN81375.1|	hypothetical protein EAI_15392 [Harpegnathos saltator]
XLOC_010445	102.09	-7.54461	3.60678e-05	gi|215789165|gb|ACJ69612.1|	cytochrome b [Venturia canescens]
XLOC_010448	168.667	-1.22217	0.000151737	gi|383862577|ref|XP_003706760.1|	PREDICTED: uncharacterized protein LOC100877900 [Megachile rotundata]
XLOC_010455	472.285	-0.922546	0.00223656	gi|746844139|ref|XP_011052322.1|	PREDICTED: fatty-acid amide hydrolase 2-A-like [Acromyrmex echinatior]
XLOC_010483	7338.77	0.466243	5.42401e-05	gi|392601486|gb|AFM80095.1|	alpha-tubulin, partial [Teleopsis dalmanni]
XLOC_010500	35786.2	0.254528	0.00293853	gi|307201205|gb|EFN81111.1|	Tubulin beta-1 chain [Harpegnathos saltator]
XLOC_010505	20076.9	0.373223	0.00192142	gi|110756311|ref|XP_001120521.1|	PREDICTED: ubiquitin-60S ribosomal protein L40 isoform 1 [Apis mellifera]
XLOC_010575	239.424	0.747449	0.00341438	NA	NA
XLOC_010600	42.1654	-3.63192	0.0053322	gi|322791465|gb|EFZ15863.1|	hypothetical protein SINV_01566, partial [Solenopsis invicta]
XLOC_010623	4445.44	0.464524	0.000410266	NA	NA
XLOC_010629	4462.24	0.3577	0.000108022	gi|383849892|ref|XP_003700568.1|	PREDICTED: TLD domain-containing protein 1 [Megachile rotundata]
XLOC_010635	11132.1	-0.325997	0.00875373	gi|572272071|ref|XP_006613955.1|	PREDICTED: LOW QUALITY PROTEIN: regulating synaptic membrane exocytosis protein 2-like [Apis dorsata]
XLOC_010646	1384.37	-0.51771	0.00911909	gi|759046026|ref|XP_011331983.1|	PREDICTED: E3 ubiquitin-protein ligase UBR5 isoform X1 [Cerapachys biroi]
XLOC_010655	45466.8	0.541033	0.0028909	gi|357527649|gb|AET80112.1|	cytochrome oxidase subunit 1, partial (mitochondrion) [Stiropius sp. ALW-2011]
XLOC_010657	7887.02	-10.0426	3.54647e-57	gi|357527501|gb|AET80038.1|	cytochrome oxidase subunit 1, partial (mitochondrion) [Barbalhoa sp. ALW-2011]
XLOC_010669	670.983	-0.449596	0.00455269	gi|759067938|ref|XP_011343456.1|	PREDICTED: mitochondrial import inner membrane translocase subunit Tim22 [Cerapachys biroi]
XLOC_010695	15013	0.206462	0.00640032	gi|380023138|ref|XP_003695384.1|	PREDICTED: LOW QUALITY PROTEIN: proton-associated sugar transporter A-like [Apis florea]
XLOC_010696	27.6341	-7.41938	0.000130627	NA	NA
XLOC_010697	1657.11	0.966801	3.59969e-11	gi|339256330|ref|XP_003370460.1|	conserved hypothetical protein [Trichinella spiralis]
XLOC_010718	33.0377	-3.08897	0.000179724	gi|321463981|gb|EFX74993.1|	hypothetical protein DAPPUDRAFT_323802 [Daphnia pulex]
XLOC_010734	29.9847	-2.92705	0.000659633	gi|588317424|emb|CCW63564.1|	unnamed protein product [Phytomonas sp. isolate EM1]
XLOC_010736	14974.1	0.211067	0.00544929	gi|380028453|ref|XP_003697916.1|	PREDICTED: V-type proton ATPase 21 kDa proteolipid subunit-like [Apis florea]
XLOC_010741	2818.59	0.505735	0.000139924	gi|478258154|gb|ENN78292.1|	hypothetical protein YQE_05442, partial [Dendroctonus ponderosae]
XLOC_010766	4954.55	-0.373276	0.0011099	gi|571560439|ref|XP_006566558.1|	PREDICTED: homeobox protein onecut isoform X3 [Apis mellifera]
XLOC_010798	1817.42	1.15379	2.7064e-27	gi|307174633|gb|EFN65035.1|	hypothetical protein EAG_01178 [Camponotus floridanus]
XLOC_010800	335.018	-0.785519	0.00121778	gi|156551095|ref|XP_001603101.1|	PREDICTED: leucine-rich repeat-containing protein 40-like [Nasonia vitripennis]
XLOC_010844	1290.02	-0.442274	0.00587752	gi|665787448|ref|XP_008557449.1|	PREDICTED: heat shock 70 kDa protein 14-like [Microplitis demolitor]
XLOC_010922	8526.03	0.37542	0.000399419	gi|607360812|gb|EZA55131.1|	SEC23-interacting protein [Cerapachys biroi]
XLOC_010939	41.3595	-6.52406	0.00160271	NA	NA
XLOC_011002	701.055	0.981492	6.09594e-06	gi|307174632|gb|EFN65034.1|	hypothetical protein EAG_01177 [Camponotus floridanus]
XLOC_011042	1165.47	-0.523175	0.00859573	gi|749799095|ref|XP_011153078.1|	PREDICTED: caprin homolog [Harpegnathos saltator]
XLOC_011064	16880.7	0.421112	0.00120572	NA	NA
XLOC_011082	1089.84	-0.372777	0.00158013	gi|307203421|gb|EFN82496.1|	mRNA-decapping enzyme 2 [Harpegnathos saltator]
XLOC_011099	37356.2	0.283079	0.00219085	gi|571515618|ref|XP_006569045.1|	PREDICTED: multidrug resistance protein homolog 49-like isoform X2 [Apis mellifera]
XLOC_011128	27.9658	2.37593	0.00533616	NA	NA
XLOC_011132	27.0674	-4.9413	0.00229483	NA	NA
XLOC_011157	56.611	-5.77124	4.44626e-05	NA	NA
XLOC_011163	37227.7	0.285787	0.00880303	gi|571555259|ref|XP_006566249.1|	PREDICTED: uncharacterized protein LOC102656594 [Apis mellifera]
XLOC_011164	51528.8	0.290351	0.000816583	gi|322797434|gb|EFZ19513.1|	hypothetical protein SINV_03708, partial [Solenopsis invicta]
XLOC_011171	76382.5	0.230871	0.00143992	gi|340719455|ref|XP_003398169.1|	PREDICTED: uncharacterized protein LOC100643086 [Bombus terrestris]
XLOC_011189	60942.2	0.235112	0.00685866	gi|383859989|ref|XP_003705474.1|	PREDICTED: aconitate hydratase, mitochondrial-like [Megachile rotundata]
XLOC_011221	2041.37	0.393907	0.0040626	gi|322786591|gb|EFZ12986.1|	hypothetical protein SINV_04324, partial [Solenopsis invicta]
XLOC_011254	9393.18	0.302158	0.00401798	gi|332018827|gb|EGI59386.1|	Putative RNA-binding protein EEED8.10 [Acromyrmex echinatior]
XLOC_011265	13217.3	0.335302	0.000682507	gi|332029283|gb|EGI69266.1|	Uncharacterized family 31 glucosidase, partial [Acromyrmex echinatior]
XLOC_011285	7728.76	0.332446	0.000538382	gi|110757914|ref|XP_395153.3|	PREDICTED: ATP-binding cassette sub-family D member 1-like [Apis mellifera]
XLOC_011300	150.717	1.16685	4.61569e-05	gi|550892100|ref|WP_022652922.1|	RNA-binding protein [Aquaspirillum serpens]
XLOC_011315	705.917	0.618897	0.00186943	NA	NA
XLOC_011331	88.2588	-1.30633	0.00396638	NA	NA
XLOC_011423	5744.64	-0.267634	0.00352348	gi|749778825|ref|XP_011144058.1|	PREDICTED: RNA-binding protein 45 [Harpegnathos saltator]
XLOC_011425	56521.4	0.225101	0.00462423	gi|350425352|ref|XP_003494094.1|	PREDICTED: probable citrate synthase 2, mitochondrial isoform X1 [Bombus impatiens]
XLOC_011448	336.193	-4.03461	2.22778e-05	gi|322793454|gb|EFZ17007.1|	hypothetical protein SINV_09195, partial [Solenopsis invicta]
XLOC_011486	108.504	1.18135	0.000148044	NA	NA
XLOC_011506	184.362	0.791771	0.00223656	NA	NA
XLOC_011518	241.505	0.823641	0.000306418	NA	NA
XLOC_011522	2808.24	0.593803	3.24037e-08	gi|665786449|ref|XP_008552449.1|	PREDICTED: acyl-CoA synthetase short-chain family member 3, mitochondrial [Microplitis demolitor]
XLOC_011562	300.562	-0.681341	0.00527371	gi|383852728|ref|XP_003701877.1|	PREDICTED: neural cell adhesion molecule 2 [Megachile rotundata]
XLOC_011565	72.4135	-2.66726	0.00301333	gi|322782306|gb|EFZ10380.1|	hypothetical protein SINV_04614, partial [Solenopsis invicta]
XLOC_011612	12599.3	0.516834	1.51779e-05	gi|119888038|gb|ABM05970.1|	odorant-binding protein 3 [Microplitis mediator]
XLOC_011621	1464.04	0.302914	0.00818594	gi|746840257|ref|XP_011050354.1|	PREDICTED: protein toll-like [Acromyrmex echinatior]
XLOC_011623	229.425	0.851469	0.00198258	NA	NA
XLOC_011624	4239.28	0.510386	1.4528e-05	gi|321475633|gb|EFX86595.1|	hypothetical protein DAPPUDRAFT_307880 [Daphnia pulex]
XLOC_011627	4451.69	0.331148	0.00581724	gi|110760114|ref|XP_624526.2|	PREDICTED: major facilitator superfamily domain-containing protein 8-like isoform X2 [Apis mellifera]
XLOC_011632	205.4	-4.88775	5.61164e-05	gi|607351516|gb|EZA46815.1|	hypothetical protein X777_01384, partial [Cerapachys biroi]
XLOC_011641	284.69	-0.846465	0.000114796	gi|322790261|gb|EFZ15260.1|	hypothetical protein SINV_10389, partial [Solenopsis invicta]
XLOC_011651	41.7694	-2.67466	0.000780702	gi|357612321|gb|EHJ67915.1|	hypothetical protein KGM_18541 [Danaus plexippus]
XLOC_011653	29125.2	0.287368	0.00807846	gi|572266480|ref|XP_006611344.1|	PREDICTED: peroxidase-like isoform X2 [Apis dorsata]
XLOC_011686	15307.2	0.240101	0.00891892	gi|571525611|ref|XP_006567336.1|	PREDICTED: mitogen-activated protein kinase 15 isoform X1 [Apis mellifera]
XLOC_011704	4108.26	-0.502184	0.00263682	gi|571541320|ref|XP_006557328.1|	PREDICTED: TELO2-interacting protein 2-like isoform X1 [Apis mellifera]
XLOC_011716	16309	-0.284152	0.00139135	gi|332016394|gb|EGI57307.1|	Ankyrin repeat and FYVE domain-containing protein 1 [Acromyrmex echinatior]
XLOC_011784	470.434	0.931411	0.000216754	NA	NA
XLOC_011807	160.463	1.02403	0.00216645	gi|353236444|emb|CCA68439.1|	related to WD40-repeat protein (notchless protein) [Piriformospora indica DSM 11827]
XLOC_011819	57.0119	-3.42981	4.5091e-06	NA	NA
XLOC_011845	646.168	-5.95707	3.59969e-11	NA	NA
XLOC_011857	1274.53	-0.394716	0.00609148	gi|571540738|ref|XP_006568435.1|	PREDICTED: BAI1-associated protein 3-like [Apis mellifera]
XLOC_011865	649.731	-0.536527	0.000253719	gi|749782807|ref|XP_011145502.1|	PREDICTED: uncharacterized protein LOC105186767 [Harpegnathos saltator]
XLOC_011876	171.492	-5.49326	1.10165e-07	gi|432194035|gb|ELK50698.1|	chorismate mutase [Haloferax sp. BAB2207]
XLOC_011881	1371.54	0.393985	0.00199855	gi|340729183|ref|XP_003402886.1|	PREDICTED: A disintegrin and metalloproteinase with thrombospondin motifs 7-like [Bombus terrestris]
XLOC_011883	2003.01	0.317914	0.0071819	gi|380026629|ref|XP_003697049.1|	PREDICTED: solute carrier family 41 member 3-like isoform X1 [Apis florea]
XLOC_011890	1507.82	-0.750943	1.49418e-07	gi|322782453|gb|EFZ10413.1|	hypothetical protein SINV_11190, partial [Solenopsis invicta]
XLOC_011893	6886.14	0.356874	0.00236073	gi|371968455|gb|EHO85914.1|	hypothetical protein HMPREF0380_00766 [Eubacterium infirmum F0142]
XLOC_011899	16806	0.259841	0.000905247	gi|752875007|ref|XP_011254841.1|	PREDICTED: solute carrier family 41 member 1-like [Camponotus floridanus]
XLOC_011901	5713.16	0.370669	0.00233507	gi|751212379|ref|XP_011158959.1|	PREDICTED: uncharacterized protein LOC105195284 [Solenopsis invicta]
XLOC_011907	17117.7	0.41882	1.66169e-05	NA	NA
XLOC_012002	105724	0.247525	0.0021496	gi|345488586|ref|XP_001602460.2|	PREDICTED: translation elongation factor 2 [Nasonia vitripennis]
XLOC_012012	276.614	-1.08459	0.0031197	NA	NA
XLOC_012022	31.4887	-3.59316	0.000960653	NA	NA
XLOC_012025	2616.99	0.334873	0.00961133	gi|644331204|ref|WP_025300344.1|	glutaredoxin [Candidatus Endolissoclinum faulkneri]
XLOC_012117	13302.7	0.347429	8.7407e-05	gi|307200815|gb|EFN80868.1|	Collagen alpha-1(IV) chain [Harpegnathos saltator]
XLOC_012123	7406.3	0.431248	8.21636e-05	gi|332029959|gb|EGI69784.1|	Collagen alpha-1(IV) chain, partial [Acromyrmex echinatior]
XLOC_012203	699.554	-0.436285	0.00882719	NA	NA
XLOC_012214	812.19	-6.02876	2.25653e-09	gi|307166028|gb|EFN60310.1|	Zinc finger protein KIAA0543, partial [Camponotus floridanus]
XLOC_012261	3952.53	-0.30449	0.00349895	gi|752886134|ref|XP_011260881.1|	PREDICTED: charged multivesicular body protein 3 [Camponotus floridanus]
XLOC_012326	20122	0.442403	0.000181969	gi|322793851|gb|EFZ17191.1|	hypothetical protein SINV_15085, partial [Solenopsis invicta]
XLOC_012327	323.169	-0.598582	0.00411142	gi|345489109|ref|XP_001604267.2|	PREDICTED: chromatin assembly factor 1 subunit B [Nasonia vitripennis]
XLOC_012379	331.756	-0.778273	0.00647601	gi|749751412|ref|XP_011138011.1|	PREDICTED: protein yellow-like [Harpegnathos saltator]
XLOC_012408	252.915	-0.764851	0.00952154	NA	NA
XLOC_012422	715.243	0.885646	0.000623889	gi|156549728|ref|XP_001605786.1|	PREDICTED: citron Rho-interacting kinase-like isoform X2 [Nasonia vitripennis]
XLOC_012433	41881.1	0.396804	0.0023012	gi|749744089|ref|XP_011154532.1|	PREDICTED: uncharacterized protein LOC105192245 [Harpegnathos saltator]
XLOC_012448	103537	0.914646	6.92009e-16	gi|340726542|ref|XP_003401615.1|	PREDICTED: cuticle protein 18.7-like [Bombus terrestris]
XLOC_012453	4766.34	0.725964	3.61313e-06	gi|571546137|ref|XP_006568334.1|	PREDICTED: pupal cuticle protein-like [Apis mellifera]
XLOC_012454	2125.36	0.903283	2.81069e-08	gi|607365000|gb|EZA59202.1|	hypothetical protein X777_15844, partial [Cerapachys biroi]
XLOC_012471	1154.91	0.412747	0.00771387	gi|350404239|ref|XP_003487044.1|	PREDICTED: uncharacterized protein LOC100747717 isoform X1 [Bombus impatiens]
XLOC_012472	615.458	1.0667	3.02291e-08	gi|170576554|ref|XP_001893676.1|	hypothetical protein Bm1_11025 [Brugia malayi]
XLOC_012476	199.942	0.911946	0.00538704	NA	NA
XLOC_012478	9115.08	0.320261	0.00503977	gi|380011553|ref|XP_003689866.1|	PREDICTED: uncharacterized protein LOC100863988 isoform X2 [Apis florea]
XLOC_012484	4819.84	0.362307	0.00864779	NA	NA
XLOC_012492	17337.9	0.43334	3.81899e-07	gi|749736057|ref|XP_011154215.1|	PREDICTED: 40S ribosomal protein S13 [Harpegnathos saltator]
XLOC_012499	13911.1	-0.514768	0.00973548	gi|571522563|ref|XP_006560602.1|	PREDICTED: calcium/calmodulin-dependent protein kinase II isoform X35 [Apis mellifera]
XLOC_012500	4565.02	-0.361124	0.00373921	NA	NA
XLOC_012502	6453.99	0.546967	2.63169e-05	NA	NA
XLOC_012553	34321.8	0.366755	0.000224965	gi|307192472|gb|EFN75670.1|	60S ribosomal protein L7, partial [Harpegnathos saltator]
XLOC_012576	1798.72	-0.377561	0.00651871	gi|332028594|gb|EGI68631.1|	hypothetical protein G5I_02735, partial [Acromyrmex echinatior]
XLOC_012580	22422.8	0.544704	3.57661e-10	gi|156550181|ref|XP_001604681.1|	PREDICTED: 40S ribosomal protein S2 [Nasonia vitripennis]
XLOC_012583	1231.2	-0.362986	0.00794197	gi|746855709|ref|XP_011058533.1|	PREDICTED: cytoplasmic FMR1-interacting protein [Acromyrmex echinatior]
XLOC_012585	236.971	-1.137	0.000154206	gi|332023026|gb|EGI63291.1|	Serine/threonine-protein kinase WNK1 [Acromyrmex echinatior]
XLOC_012621	275.983	-0.98376	0.0052454	NA	NA
XLOC_012679	375.679	-1.00825	7.83946e-06	gi|383855126|ref|XP_003703069.1|	PREDICTED: chromosome-associated kinesin KIF4 isoform X2 [Megachile rotundata]
XLOC_012684	1247.75	0.475484	0.00267771	gi|307201548|gb|EFN81311.1|	hypothetical protein EAI_01680 [Harpegnathos saltator]
XLOC_012699	1023.78	-0.397235	0.00894599	gi|307172384|gb|EFN63850.1|	FAST kinase domain-containing protein 5 [Camponotus floridanus]
XLOC_012702	18788.1	-0.254824	0.00724647	gi|345479195|ref|XP_003423899.1|	PREDICTED: vanin-like protein 1 isoform X1 [Nasonia vitripennis]
XLOC_012703	11771.6	0.275605	0.00244892	gi|524632949|emb|CDD46289.1|	flagellar hook-associated protein FlgK1 [Firmicutes bacterium CAG:534]
XLOC_012750	4018.13	0.429647	0.00320605	gi|749750348|ref|XP_011137428.1|	PREDICTED: beta-hexosaminidase subunit beta-like [Harpegnathos saltator]
XLOC_012778	1344.22	-0.361182	0.00103538	gi|572310768|ref|XP_006621133.1|	PREDICTED: probable nuclear hormone receptor HR3-like isoform X3 [Apis dorsata]
XLOC_012814	22607.1	0.433435	7.09556e-05	gi|148641512|gb|ABM05971.2|	odorant-binding protein 4 [Microplitis mediator]
XLOC_012821	14609.9	0.29343	0.00438272	gi|752895354|ref|XP_011265895.1|	PREDICTED: E3 ubiquitin-protein ligase RNF123-like [Camponotus floridanus]
XLOC_012824	10085.3	0.388881	0.0037709	gi|607305341|gb|EZA46325.1|	ribosomal protein L39 [Microplitis demolitor]
XLOC_012894	200.741	-0.791342	0.00415788	gi|357626708|gb|EHJ76699.1|	hypothetical protein KGM_01117 [Danaus plexippus]
XLOC_012896	14761.8	0.359419	0.00641449	gi|156554296|ref|XP_001602465.1|	PREDICTED: 40S ribosomal protein S14 [Nasonia vitripennis]
XLOC_012968	30.8085	-4.76418	0.00380751	NA	NA
XLOC_012986	1582.55	0.565325	0.000181227	gi|383860239|ref|XP_003705598.1|	PREDICTED: WAS protein family homolog 1 [Megachile rotundata]
XLOC_012991	22261.2	0.36173	0.000103412	gi|350413093|ref|XP_003489877.1|	PREDICTED: 60S ribosomal protein L13a [Bombus impatiens]
XLOC_013017	1854.93	0.746489	0.000516917	gi|674263464|emb|CDJ00973.1|	cytoplasmic antigen 1 [Echinococcus multilocularis]
XLOC_013029	19.1378	-4.05062	0.00249025	NA	NA
XLOC_013050	1432.66	0.386192	0.00798983	NA	NA
XLOC_013066	516.708	-0.75325	0.000253956	gi|383863133|ref|XP_003707037.1|	PREDICTED: bifunctional 3'-phosphoadenosine 5'-phosphosulfate synthase isoform X2 [Megachile rotundata]
XLOC_013140	1030.91	-0.521283	0.00714483	gi|572264138|ref|XP_006610256.1|	PREDICTED: unconventional myosin-XVIIIa-like isoform X6 [Apis dorsata]
XLOC_013142	73.5844	-1.55701	0.000745227	NA	NA
XLOC_013189	200.471	-0.837152	0.00887265	gi|383863560|ref|XP_003707248.1|	PREDICTED: protein SET isoform X1 [Megachile rotundata]
XLOC_013201	99.976	-1.16365	0.0052454	gi|571505178|ref|XP_003251494.2|	PREDICTED: uncharacterized protein PFB0145c-like [Apis mellifera]
XLOC_013223	1380.93	0.56142	0.00645859	NA	NA
XLOC_013250	154.906	-0.888605	0.00458894	gi|607360490|gb|EZA54821.1|	Neuroligin-4, Y-linked [Cerapachys biroi]
XLOC_013280	531.214	-0.541762	0.0015518	gi|345488556|ref|XP_003425938.1|	PREDICTED: uncharacterized serine-rich protein C215.13-like [Nasonia vitripennis]
XLOC_013324	26.4436	-2.85061	0.00416544	gi|390335062|ref|XP_003724061.1|	PREDICTED: uncharacterized protein LOC763238 [Strongylocentrotus purpuratus]
XLOC_013352	43.4946	-2.36894	0.000745227	NA	NA
XLOC_013377	6580.7	0.373773	1.51779e-05	gi|759052277|ref|XP_011335272.1|	PREDICTED: microsomal triglyceride transfer protein large subunit isoform X1 [Cerapachys biroi]
XLOC_013381	6312.2	-0.240443	0.00504327	gi|820866235|ref|XP_012349553.1|	PREDICTED: mitogen-activated protein kinase kinase kinase kinase 5 isoform X5 [Apis florea]
XLOC_013434	601.75	-0.527093	0.00618335	gi|322796187|gb|EFZ18763.1|	hypothetical protein SINV_09899, partial [Solenopsis invicta]
XLOC_013468	3514.59	0.400382	9.11302e-05	gi|572300712|ref|XP_006616435.1|	PREDICTED: uncharacterized protein LOC102681459 [Apis dorsata]
XLOC_013485	6764.57	0.374098	0.00416528	gi|307172721|gb|EFN64027.1|	Myosin light chain kinase, smooth muscle [Camponotus floridanus]
XLOC_013491	11713.8	0.389222	0.00237805	gi|759063856|ref|XP_011341316.1|	PREDICTED: paired mesoderm homeobox protein 2A-like [Cerapachys biroi]
XLOC_013492	24696.8	0.363211	0.002832	gi|759063845|ref|XP_011341311.1|	PREDICTED: muscle LIM protein Mlp84B-like isoform X1 [Cerapachys biroi]
XLOC_013493	107434	0.387432	0.00087541	gi|808143074|ref|XP_012172948.1|	PREDICTED: muscle-specific protein 20 [Bombus terrestris]
XLOC_013495	68.2062	-2.34574	0.00382493	gi|1542877|emb|CAA65152.1|	orf [Drosophila melanogaster]
XLOC_013506	15968.9	0.373065	0.000462526	gi|383849427|ref|XP_003700346.1|	PREDICTED: 40S ribosomal protein S11 isoform X1 [Megachile rotundata]
XLOC_013517	1378.53	0.701363	5.05844e-08	gi|607358821|gb|EZA53207.1|	hypothetical protein X777_06286 [Cerapachys biroi]
XLOC_013578	15096.8	0.40073	0.000728752	gi|380019520|ref|XP_003693652.1|	PREDICTED: ninjurin-1-like [Apis florea]
XLOC_013595	1740.17	-0.394975	0.00487952	gi|759040702|ref|XP_011329147.1|	PREDICTED: probable cytochrome P450 303a1 [Cerapachys biroi]
XLOC_013597	15076.2	0.36018	0.00380751	gi|749751978|ref|XP_011138314.1|	PREDICTED: 60S ribosomal protein L28 [Harpegnathos saltator]
XLOC_013602	7919.04	-0.366424	0.00909819	gi|340715993|ref|XP_003396489.1|	PREDICTED: uncharacterized protein LOC100645490 isoform X1 [Bombus terrestris]
XLOC_013631	25796.2	0.358909	0.000421062	gi|156553282|ref|XP_001599651.1|	PREDICTED: 40S ribosomal protein S3 [Nasonia vitripennis]
XLOC_013646	23448.1	0.238039	0.00406259	gi|332023708|gb|EGI63932.1|	WD repeat-containing protein 7 [Acromyrmex echinatior]
XLOC_013655	411.363	-3.01494	3.76948e-07	gi|512919090|ref|XP_004929290.1|	PREDICTED: uncharacterized protein LOC101741636 [Bombyx mori]
XLOC_013662	95.3885	1.19286	0.00969647	NA	NA
XLOC_013663	43.5072	1.64308	0.0048929	NA	NA
XLOC_013693	2061.26	0.354761	0.00445071	gi|340721826|ref|XP_003399315.1|	PREDICTED: arginyl-tRNA--protein transferase 1 [Bombus terrestris]
XLOC_013701	16748	0.318116	0.00432457	gi|383861230|ref|XP_003706089.1|	PREDICTED: monocarboxylate transporter 12 isoform X1 [Megachile rotundata]
XLOC_013723	488.807	0.605203	0.000319941	gi|340715365|ref|XP_003396185.1|	PREDICTED: RNA-binding protein MEX3B [Bombus terrestris]
XLOC_013725	1248.12	0.729968	0.00452509	NA	NA
XLOC_013748	429.237	-0.719776	0.000176935	gi|746832943|ref|XP_011060836.1|	PREDICTED: OTU domain-containing protein 6B [Acromyrmex echinatior]
XLOC_013749	4203.61	0.402526	0.000822892	gi|156542793|ref|XP_001605959.1|	PREDICTED: probable 26S proteasome non-ATPase regulatory subunit 3 [Nasonia vitripennis]
XLOC_013795	172.898	-1.35593	0.000161037	NA	NA
XLOC_013802	2212.45	0.501371	3.86438e-05	gi|572308057|ref|XP_006619867.1|	PREDICTED: sushi, von Willebrand factor type A, EGF and pentraxin domain-containing protein 1-like isoform X1 [Apis dorsata]
XLOC_013831	31539.3	0.211389	0.00244634	NA	NA
XLOC_013873	35976.8	0.279871	0.000163029	gi|752879493|ref|XP_011257276.1|	PREDICTED: 40S ribosomal protein SA [Camponotus floridanus]
XLOC_013875	2500.43	0.368398	0.000970528	gi|383859012|ref|XP_003704992.1|	PREDICTED: protein toll [Megachile rotundata]
XLOC_013899	5798.86	0.398578	0.00553709	gi|759042761|ref|XP_011330240.1|	PREDICTED: neurogenic locus notch homolog protein 1 [Cerapachys biroi]
XLOC_013904	2513.7	0.535765	3.7518e-05	gi|489811122|ref|WP_003714976.1|	nucleoside-triphosphate diphosphatase [Lactobacillus oris]
XLOC_013912	4966.6	0.324793	0.0052454	gi|752867533|ref|XP_011250797.1|	PREDICTED: filamin-A isoform X1 [Camponotus floridanus]
XLOC_013924	4025.35	0.297769	0.00736128	gi|495212560|ref|WP_007937340.1|	MULTISPECIES: amino acid adenylation protein [Pelosinus]
XLOC_013949	4710.12	0.497374	0.00394599	gi|345497765|ref|XP_003428059.1|	PREDICTED: uncharacterized protein LOC100678478 isoform X1 [Nasonia vitripennis]
XLOC_013954	34507.8	0.323	0.00126202	NA	NA
XLOC_014024	395.021	0.723887	0.00907844	gi|759073984|ref|XP_011346661.1|	PREDICTED: uncharacterized protein LOC105284675 [Cerapachys biroi]
XLOC_014056	843.257	0.551327	0.00366522	NA	NA
XLOC_014061	1004.58	0.681073	0.000370166	NA	NA
XLOC_014105	1070.1	0.633885	0.00104497	gi|572316351|ref|XP_006623803.1|	PREDICTED: 2-oxoisovalerate dehydrogenase subunit beta, mitochondrial-like [Apis dorsata]
XLOC_014129	6322.94	0.406273	0.00191158	gi|571508486|ref|XP_006571350.1|	PREDICTED: 26S proteasome non-ATPase regulatory subunit 2-like [Apis mellifera]
XLOC_014157	18.9171	-5.57295	0.00896464	gi|524620518|emb|CDD37123.1|	unknown [Clostridium sp. CAG:356]
XLOC_014164	772.469	-4.17528	3.84271e-05	NA	NA
XLOC_014181	17540	0.255247	0.0028909	gi|571499378|ref|XP_006557432.1|	PREDICTED: WD repeat-containing protein 47 isoform X1 [Apis mellifera]
XLOC_014197	598.981	-0.542125	0.00412418	gi|572272028|ref|XP_006613934.1|	PREDICTED: nucleoprotein TPR-like [Apis dorsata]
XLOC_014231	16642.4	0.45585	5.93781e-06	gi|307197248|gb|EFN78553.1|	60S ribosomal protein L15, partial [Harpegnathos saltator]
XLOC_014233	5580.61	0.287216	0.0028909	gi|749732079|ref|XP_011138332.1|	PREDICTED: exosome complex component RRP41 [Harpegnathos saltator]
XLOC_014235	22075.7	0.435959	1.25035e-06	gi|749743794|ref|XP_011154371.1|	PREDICTED: 60S ribosomal protein L8 [Harpegnathos saltator]
XLOC_014252	160.194	-0.812204	0.00904692	gi|751225738|ref|XP_011166266.1|	PREDICTED: WD repeat-containing protein 92 [Solenopsis invicta]
XLOC_014297	301864	-0.316483	0.00133292	gi|55247970|gb|AAV48822.1|	small heat shock protein [Venturia canescens]
XLOC_014307	598.433	-0.729849	5.16162e-05	gi|645013063|ref|XP_008216589.1|	PREDICTED: 4-hydroxybenzoate polyprenyltransferase, mitochondrial [Nasonia vitripennis]
XLOC_014314	38842.5	0.262677	2.23759e-05	gi|307207798|gb|EFN85416.1|	La-related protein 4 [Harpegnathos saltator]
XLOC_014324	29707.4	0.319717	0.00572286	gi|759077046|ref|XP_011348279.1|	PREDICTED: longitudinals lacking protein, isoforms H/M/V isoform X2 [Cerapachys biroi]
XLOC_014339	1311.31	-0.734745	0.000410266	NA	NA
XLOC_014340	584.459	-1.00932	5.65768e-06	gi|607357931|gb|EZA52370.1|	Protein piccolo [Cerapachys biroi]
XLOC_014356	1973.06	0.357886	0.000181969	gi|345494134|ref|XP_001606170.2|	PREDICTED: chitotriosidase-1-like isoform X2 [Nasonia vitripennis]
XLOC_014365	17735.6	0.30729	0.00557216	gi|805825445|ref|XP_012152616.1|	PREDICTED: extracellular serine/threonine protein kinase FAM20C [Megachile rotundata]
XLOC_014385	9579.95	0.437216	0.00818631	gi|398098073|gb|EJL88366.1|	putative protein with fused histidine kinase and response regulator receiver domain [Herbaspirillum sp. CF444]
XLOC_014398	6210.13	0.323903	0.000875615	gi|340725678|ref|XP_003401193.1|	PREDICTED: 60S ribosomal protein L26 [Bombus terrestris]
XLOC_014422	100939	0.367386	0.000340834	gi|808148472|ref|XP_012175234.1|	PREDICTED: PDZ and LIM domain protein Zasp-like isoform X1 [Bombus terrestris]
XLOC_014425	79756.3	0.351921	0.0064119	gi|752872522|ref|XP_011253503.1|	PREDICTED: uncharacterized protein LOC105249613 [Camponotus floridanus]
XLOC_014445	62.1637	-1.69812	0.000657129	gi|589963498|ref|XP_006994297.1|	PREDICTED: vomeronasal type-1 receptor 4-like [Peromyscus maniculatus bairdii]
XLOC_014478	48.3595	-6.14458	3.09363e-05	gi|23664272|gb|AAN39288.1|	transposase [Drosophila melanogaster]
XLOC_014533	49646.9	-0.243005	0.00947055	NA	NA
XLOC_014548	6112.68	-0.256098	0.0052185	gi|383860044|ref|XP_003705501.1|	PREDICTED: tyramine receptor Ser-2 [Megachile rotundata]
XLOC_014555	2096.24	-0.408734	1.64193e-06	gi|571525666|ref|XP_006567348.1|	PREDICTED: metabotropic glutamate receptor 7 isoform X3 [Apis mellifera]
XLOC_014670	16202.4	0.213613	0.00340829	gi|340719701|ref|XP_003398286.1|	PREDICTED: fasciculation and elongation protein zeta-2 [Bombus terrestris]
XLOC_014678	3488.42	-0.501604	0.00076168	gi|571550173|ref|XP_006567432.1|	PREDICTED: kinesin light chain-like isoform X5 [Apis mellifera]
XLOC_014680	13366.2	0.262036	0.00529431	gi|572306425|ref|XP_006619104.1|	PREDICTED: dopamine N-acetyltransferase-like isoform X1 [Apis dorsata]
XLOC_014693	78.5958	-1.32328	0.00205856	gi|307197199|gb|EFN78521.1|	Cytochrome P450 302a1, mitochondrial [Harpegnathos saltator]
XLOC_014698	11964	0.501002	2.95205e-05	gi|759046164|ref|XP_011332057.1|	PREDICTED: endocuticle structural glycoprotein SgAbd-2 [Cerapachys biroi]
XLOC_014704	35.052	-4.17556	0.000181227	gi|15150419|gb|AAK84933.1|	SD02026p [Drosophila melanogaster]
XLOC_014716	40.4197	-3.1127	0.000455536	gi|495428471|ref|WP_008153168.1|	aspartyl beta-hydroxylase [Pseudomonas sp. GM41(2012)]
XLOC_014729	3874.44	-0.478998	0.00312833	gi|410832514|gb|AFV92754.1|	core alpha1,3-fucosyltransferase [Vespula vulgaris]
XLOC_014751	819.963	-0.474737	0.00517499	gi|340717203|ref|XP_003397076.1|	PREDICTED: basement membrane-specific heparan sulfate proteoglycan core protein-like [Bombus terrestris]
XLOC_014783	1628.62	0.350745	0.00666273	gi|322788394|gb|EFZ14065.1|	hypothetical protein SINV_05750, partial [Solenopsis invicta]
XLOC_014786	9889.41	0.359627	0.000693225	gi|571520919|ref|XP_006569283.1|	PREDICTED: aquaporin AQPAn.G-like isoform X2 [Apis mellifera]
XLOC_014806	547.776	0.544222	0.00181788	NA	NA
XLOC_014822	7077.43	0.356243	0.00341432	gi|340714372|ref|XP_003395703.1|	PREDICTED: monocarboxylate transporter 12-B isoform X2 [Bombus terrestris]
XLOC_014861	46583.3	0.305535	4.08528e-05	gi|288856343|ref|NP_001165822.1|	ATP synthase subunit gamma, mitochondrial [Nasonia vitripennis]
XLOC_014864	101752	0.299131	3.69862e-05	gi|383851538|ref|XP_003701289.1|	PREDICTED: cytochrome c [Megachile rotundata]
XLOC_014874	2482.69	1.00342	0.00540959	gi|576408004|gb|EUA01811.1|	amino acid adenylation domain protein [Mycobacterium kansasii 824]
XLOC_014893	21.4511	-6.97596	0.000449996	gi|488565170|ref|XP_004472268.1|	PREDICTED: LOW QUALITY PROTEIN: uncharacterized protein ZMYM6NB [Dasypus novemcinctus]
XLOC_014894	15131	0.264476	0.00673499	gi|350398250|ref|XP_003485135.1|	PREDICTED: inward rectifier potassium channel 16-like isoform X2 [Bombus impatiens]
XLOC_014916	36.4779	-2.30019	0.000887034	NA	NA
XLOC_014918	3309.92	0.429249	0.000173185	NA	NA
XLOC_014935	19232.5	0.438118	5.76158e-06	gi|645034537|ref|XP_008201914.1|	PREDICTED: 60S ribosomal protein L18 [Nasonia vitripennis]
XLOC_014973	7086.68	0.256406	0.00149876	NA	NA
XLOC_014987	1264.58	0.555894	1.70283e-05	NA	NA
XLOC_014990	105131	0.357894	1.41811e-05	gi|749749273|ref|XP_011136843.1|	PREDICTED: ATP synthase subunit alpha, mitochondrial [Harpegnathos saltator]
XLOC_015026	14040.6	0.305161	0.00148832	gi|749770144|ref|XP_011141543.1|	PREDICTED: 60S ribosomal protein L10a [Harpegnathos saltator]
XLOC_015075	12360.7	1.58028	0.00995256	gi|752885786|ref|XP_011260687.1|	PREDICTED: esterase FE4-like [Camponotus floridanus]
XLOC_015077	4962.18	-0.352644	0.00808354	NA	NA
XLOC_015101	6920.33	-0.259298	0.00108255	gi|752862737|ref|XP_011264435.1|	PREDICTED: homer protein homolog 1 isoform X1 [Camponotus floridanus]
XLOC_015162	4063.46	0.443967	7.39979e-06	gi|746843195|ref|XP_011051823.1|	PREDICTED: G-protein coupled receptor Mth2-like [Acromyrmex echinatior]
XLOC_015223	71.4258	-4.20516	4.25563e-06	gi|504078760|ref|WP_014312754.1|	hypothetical protein [Clostridium sp. BNL1100]
XLOC_015267	12358.7	0.345592	7.42113e-05	gi|345489959|ref|XP_001600778.2|	PREDICTED: scavenger receptor class B member 1 isoform X1 [Nasonia vitripennis]
XLOC_015291	101039	0.387001	4.94097e-10	gi|749793843|ref|XP_011150231.1|	PREDICTED: ATP synthase subunit beta, mitochondrial [Harpegnathos saltator]
XLOC_015341	787.928	-0.584646	0.000150872	gi|572265196|ref|XP_006610739.1|	PREDICTED: uncharacterized protein LOC102675942 [Apis dorsata]
XLOC_015346	132.345	-0.906272	0.00556083	gi|478260559|gb|ENN80262.1|	hypothetical protein YQE_03257, partial [Dendroctonus ponderosae]
XLOC_015359	1998.48	-0.315487	0.00734599	gi|524896387|ref|XP_005104668.1|	PREDICTED: FYVE and coiled-coil domain-containing protein 1-like [Aplysia californica]
XLOC_015382	16946.2	0.374406	0.00120572	gi|383847895|ref|XP_003699588.1|	PREDICTED: SPRY domain-containing protein 7 [Megachile rotundata]
XLOC_015385	5793.1	0.338388	0.00168387	gi|332030149|gb|EGI69943.1|	hypothetical protein G5I_01268 [Acromyrmex echinatior]
XLOC_015444	25312.1	0.447622	5.92627e-06	gi|749775551|ref|XP_011142878.1|	PREDICTED: 40S ribosomal protein S3a [Harpegnathos saltator]
XLOC_015471	167.128	1.16776	0.000235579	NA	NA
XLOC_015472	98.6339	1.11493	0.00291098	NA	NA
XLOC_015473	34.7992	-4.03597	0.0011658	gi|497485657|ref|WP_009799855.1|	hypothetical protein [Nitrobacter sp. Nb-311A]
XLOC_015513	18337	0.416013	0.00708667	gi|350408056|ref|XP_003488287.1|	PREDICTED: troponin C isoform X1 [Bombus impatiens]
XLOC_015561	4773.88	0.227419	0.00490384	gi|607304708|gb|EZA45753.1|	quasimodo-like protein [Microplitis demolitor]
XLOC_015573	298.733	-0.688393	0.0048929	gi|572301762|ref|XP_006616920.1|	PREDICTED: dopamine N-acetyltransferase-like isoform X1 [Apis dorsata]
XLOC_015600	66.1828	1.27147	0.00974268	NA	NA
XLOC_015601	124.756	1.2129	0.00517499	gi|307195908|gb|EFN77685.1|	Dopamine D2-like receptor [Harpegnathos saltator]
XLOC_015644	109580	0.336159	0.000108022	gi|383847973|ref|XP_003699627.1|	PREDICTED: phosphate carrier protein, mitochondrial [Megachile rotundata]
XLOC_015674	40.4531	1.67049	0.00690252	gi|572265047|ref|XP_006610668.1|	PREDICTED: glucose dehydrogenase [FAD, quinone]-like [Apis dorsata]
XLOC_015682	83.0541	-9.27414	3.81899e-07	gi|23664272|gb|AAN39288.1|	transposase [Drosophila melanogaster]
XLOC_015695	3134.73	-0.30081	0.00147437	gi|380030363|ref|XP_003698818.1|	PREDICTED: uncharacterized protein LOC100872033 isoform X1 [Apis florea]
XLOC_015719	18872.9	0.408313	3.60678e-05	gi|380027242|ref|XP_003697338.1|	PREDICTED: 40S ribosomal protein S10-like isoform X1 [Apis florea]
XLOC_015753	76307.6	0.257241	0.00235967	gi|759079007|ref|XP_011349309.1|	PREDICTED: ferritin subunit [Cerapachys biroi]
XLOC_015756	106963	0.256633	0.00545142	gi|759079003|ref|XP_011349306.1|	PREDICTED: ferritin heavy polypeptide-like 17 isoform X2 [Cerapachys biroi]
XLOC_015765	12534.1	0.305623	0.00428744	gi|307210799|gb|EFN87181.1|	Dedicator of cytokinesis protein 3 [Harpegnathos saltator]
XLOC_015766	1469.39	-0.523564	3.84271e-05	gi|749746490|ref|XP_011135329.1|	PREDICTED: innexin inx3 [Harpegnathos saltator]
XLOC_015773	1016.37	0.927202	1.15403e-16	gi|524715738|emb|CDE21846.1|	putative alpha-mannosidase [Acidiphilium sp. CAG:727]
XLOC_015781	22.7999	-7.16478	0.000339574	gi|499126552|ref|WP_010855393.1|	hypothetical protein [Cyclobacteriaceae bacterium AK24]
XLOC_015784	5978.68	0.272615	0.00265968	NA	NA
XLOC_015799	8066.67	0.268421	0.00885224	gi|558113647|ref|XP_006086252.1|	PREDICTED: Werner syndrome ATP-dependent helicase [Myotis lucifugus]
XLOC_015813	53.4712	-2.36688	0.000375815	gi|406700041|gb|EKD03227.1|	hypothetical protein A1Q2_02448 [Trichosporon asahii var. asahii CBS 8904]
XLOC_015826	13892.5	0.227985	0.00367972	gi|383854376|ref|XP_003702697.1|	PREDICTED: dosage compensation regulator isoform X1 [Megachile rotundata]
XLOC_015858	26651.7	0.347141	0.00076168	gi|746857556|ref|XP_011059515.1|	PREDICTED: alpha-(1,3)-fucosyltransferase 7-like [Acromyrmex echinatior]
XLOC_015891	21465.7	0.207286	0.00380751	gi|607354507|gb|EZA49138.1|	Facilitated trehalose transporter Tret1, partial [Cerapachys biroi]
XLOC_015898	15812.5	0.468182	3.60678e-05	gi|307195846|gb|EFN77642.1|	60S ribosomal protein L23 [Harpegnathos saltator]
XLOC_015910	4523.46	0.332199	0.00994926	gi|357628260|gb|EHJ77650.1|	hypothetical protein KGM_04614 [Danaus plexippus]
XLOC_015978	2182.02	0.482005	2.07763e-06	gi|387967326|gb|EIK51631.1|	RNA-directed DNA polymerase [Pseudomonas stutzeri TS44]
XLOC_015981	5038.67	0.441413	0.000366274	gi|307190258|gb|EFN74365.1|	hypothetical protein EAG_03325 [Camponotus floridanus]
XLOC_015994	8265	0.364072	0.00043711	gi|307173029|gb|EFN64171.1|	Transcriptional-regulating factor 1, partial [Camponotus floridanus]
XLOC_016027	4486.84	0.392547	0.00190663	NA	NA
XLOC_016030	84.2372	-4.05441	5.02654e-08	NA	NA
XLOC_016068	492.283	-0.802522	0.00428744	gi|571523683|ref|XP_006562710.1|	PREDICTED: nucleoporin NDC1-like [Apis mellifera]
XLOC_016082	44.5938	-6.2595	0.00151889	NA	NA
XLOC_016084	4270.01	-0.384768	0.000447056	gi|383858868|ref|XP_003704921.1|	PREDICTED: DNA replication licensing factor Mcm3 [Megachile rotundata]
XLOC_016126	2428.21	-0.353785	0.00348518	gi|307210850|gb|EFN87203.1|	Protogenin [Harpegnathos saltator]
XLOC_016128	2344.5	-0.332171	0.00973548	gi|340713261|ref|XP_003395163.1|	PREDICTED: glycerol 2-dehydrogenase (NADP(+))-like [Bombus terrestris]
XLOC_016146	10859.1	0.264889	0.00141837	gi|383863521|ref|XP_003707229.1|	PREDICTED: pleckstrin homology domain-containing family M member 1 [Megachile rotundata]
XLOC_016186	178.705	-3.93816	4.82658e-05	gi|551507864|ref|XP_005805461.1|	PREDICTED: zinc finger protein 184-like [Xiphophorus maculatus]
XLOC_016235	11392.8	0.455703	8.82807e-08	NA	NA
XLOC_016253	828.876	-0.608337	2.51147e-05	gi|345490397|ref|XP_003426364.1|	PREDICTED: uncharacterized protein PFB0765w-like [Nasonia vitripennis]
XLOC_016296	120.132	-1.16863	0.00314833	gi|571523241|ref|XP_006562049.1|	PREDICTED: target of Myb protein 1-like isoform X3 [Apis mellifera]
XLOC_016300	3574.15	0.443629	8.82231e-06	NA	NA
XLOC_016313	13543.9	0.32305	0.0019091	gi|307177273|gb|EFN66451.1|	hypothetical protein EAG_12600 [Camponotus floridanus]
XLOC_016364	1420.33	-0.340525	0.00127719	gi|307204259|gb|EFN83056.1|	hypothetical protein EAI_04003 [Harpegnathos saltator]
XLOC_016409	4269.32	0.293576	0.00131553	gi|345479717|ref|XP_003424015.1|	PREDICTED: DNA-binding protein D-ETS-3 [Nasonia vitripennis]
XLOC_016449	541.878	-0.538469	0.00100938	gi|383848155|ref|XP_003699717.1|	PREDICTED: cirhin [Megachile rotundata]
XLOC_016460	14657.3	0.541827	8.30034e-07	gi|383864805|ref|XP_003707868.1|	PREDICTED: 60S ribosomal protein L18a [Megachile rotundata]
XLOC_016508	374.674	0.864267	0.00075595	NA	NA
XLOC_016511	4121.03	0.285118	0.00512898	gi|383866342|ref|XP_003708629.1|	PREDICTED: protein scarlet-like isoform X1 [Megachile rotundata]
XLOC_016529	19848.9	0.314573	0.000348875	gi|571573478|ref|XP_006559095.1|	PREDICTED: transcriptional regulator ATRX homolog [Apis mellifera]
XLOC_016557	15358.1	0.255264	0.00198258	gi|752875456|ref|XP_011255079.1|	PREDICTED: uncharacterized protein LOC105250596 isoform X2 [Camponotus floridanus]
XLOC_016558	12827.4	0.652246	3.99986e-12	gi|746867549|ref|XP_011064873.1|	PREDICTED: protein lethal(2)essential for life-like [Acromyrmex echinatior]
XLOC_016560	29067	0.585928	6.19813e-06	gi|380022226|ref|XP_003694953.1|	PREDICTED: protein lethal(2)essential for life-like [Apis florea]
XLOC_016563	17127	0.415349	8.23891e-07	gi|345485940|ref|XP_001604538.2|	PREDICTED: protein lethal(2)essential for life-like [Nasonia vitripennis]
XLOC_016574	10296.9	0.463542	0.000127662	gi|572282876|ref|XP_006614591.1|	PREDICTED: rac GTPase-activating protein 1-like [Apis dorsata]
XLOC_016575	20243	0.318886	0.00590268	NA	NA
XLOC_016587	995.089	-0.873875	3.68201e-08	NA	NA
XLOC_016589	221.337	0.976599	0.00882719	NA	NA
XLOC_016590	190.497	0.875684	0.00838566	gi|351700471|gb|EHB03390.1|	Protein-glutamine gamma-glutamyltransferase K [Heterocephalus glaber]
XLOC_016591	794.325	-0.642461	5.47401e-05	gi|255087106|ref|XP_002505476.1|	predicted protein [Micromonas sp. RCC299]
XLOC_016603	149.077	0.877848	0.00545534	NA	NA
XLOC_016655	1059.4	-0.368303	0.0094839	gi|768945003|ref|XP_011612050.1|	PREDICTED: ATP-dependent 6-phosphofructokinase, muscle type-like [Takifugu rubripes]
XLOC_016671	1927.81	-0.429398	0.000480784	gi|383859881|ref|XP_003705420.1|	PREDICTED: ribosomal RNA processing protein 36 homolog [Megachile rotundata]
XLOC_016686	1154.54	0.442592	0.00101422	gi|571574248|ref|XP_006562661.1|	PREDICTED: uncharacterized protein LOC406065 isoform X2 [Apis mellifera]

## Sheet: B_GOenrich1
TABLE S2B: 22 enriched GO terms associated to the list of 350 genes overexpressed in females courted by unrelated males.
GO Term	GO category	P-val	# gene test set	# gene reference
male mating behavior	Biological process	0.00128069	2	1
reproductive behavior	Biological process	0.00128069	2	1
melanin biosynthetic process	Biological process	0.00128069	2	1
secondary metabolic process	Biological process	0.00128069	2	1
melanin metabolic process	Biological process	0.00128069	2	1
mating behavior	Biological process	0.00128069	2	1
mating	Biological process	0.00128069	2	1
secondary metabolite biosynthetic process	Biological process	0.00128069	2	1
copper ion transport	Biological process	0.00128069	2	1
sexual reproduction	Biological process	0.0025267	2	2
multi-organism reproductive process	Biological process	0.0025267	2	2
reproductive process	Biological process	0.0025267	2	2
multicellular organism reproduction	Biological process	0.0025267	2	2
reproduction	Biological process	0.0025267	2	2
multi-organism process	Biological process	0.0025267	2	2
behavior	Biological process	0.0025267	2	2
phenol-containing compound biosynthetic process	Biological process	0.00415424	2	3
phenol-containing compound metabolic process	Biological process	0.00415424	2	3
transition metal ion transport	Biological process	0.00614725	2	4
mitochondrial envelope	Cellular component	0.00954971	5	58
organic hydroxy compound biosynthetic process	Biological process	0.00849016	2	5
behavior	Biological process	0.00614725	2	4

## Sheet: C_GOenrich2
TABLE S2B: 66 enriched GO terms associated to the list of 481 genes overexpressed in females courted by related males.
GO Term	GO category	P-val	# gene test set	# gene reference
structural molecule activity	Molecular function	6.08949e-20	30	62
ribosome	Cellular component	6.05228e-20	26	39
structural constituent of ribosome	Molecular function	7.23535e-19	24	34
translation	Biological process	8.17018e-12	25	94
peptide biosynthetic process	Biological process	9.9625e-12	25	95
amide biosynthetic process	Biological process	1.47169e-11	25	97
non-membrane-bounded organelle	Cellular component	1.87544e-11	28	127
intracellular non-membrane-bounded organelle	Cellular component	1.87544e-11	28	127
peptide metabolic process	Biological process	2.60126e-11	25	100
cellular amide metabolic process	Biological process	1.09106e-10	25	108
organonitrogen compound biosynthetic process	Biological process	4.72889e-10	30	171
ribosomal subunit	Cellular component	6.09068e-07	7	7
cellular nitrogen compound biosynthetic process	Biological process	1.3352e-05	30	284
small ribosomal subunit	Cellular component	2.8512e-05	5	5
organonitrogen compound metabolic process	Biological process	3.99609e-05	45	555
proton-transporting ATP synthase complex	Cellular component	4.536e-05	4	2
cellular macromolecule biosynthetic process	Biological process	0.000325829	26	276
ATP biosynthetic process	Biological process	0.000344316	4	5
proton-transporting ATP synthase complex, catalytic core F(1)	Cellular component	0.000298786	3	1
ATP synthesis coupled proton transport	Biological process	0.000344316	4	5
energy coupled proton transport, down electrochemical gradient	Biological process	0.000344316	4	5
organic substance biosynthetic process	Biological process	0.000340722	32	376
collagen trimer	Cellular component	0.000298786	3	1
biosynthetic process	Biological process	0.000339286	33	393
macromolecule biosynthetic process	Biological process	0.000381822	26	279
cellular protein metabolic process	Biological process	0.000372779	31	361
gene expression	Biological process	0.000684075	27	307
ribonucleoside triphosphate biosynthetic process	Biological process	0.000843065	4	7
purine ribonucleoside triphosphate biosynthetic process	Biological process	0.000843065	4	7
purine ribonucleoside triphosphate metabolic process	Biological process	0.000843065	4	7
proton channel activity	Molecular function	0.000723503	3	2
intracellular organelle	Cellular component	0.00072525	36	464
iron ion binding	Molecular function	0.000797141	7	30
cellular biosynthetic process	Biological process	0.000610631	31	372
proton-transporting ATP synthase activity, rotational mechanism	Molecular function	0.000723503	3	2
purine nucleoside triphosphate biosynthetic process	Biological process	0.000843065	4	7
purine nucleoside triphosphate metabolic process	Biological process	0.000843065	4	7
nucleoside triphosphate biosynthetic process	Biological process	0.000843065	4	7
ribonucleoside triphosphate metabolic process	Biological process	0.000843065	4	7
cellular nitrogen compound metabolic process	Biological process	0.00101896	34	437
nucleoside triphosphate metabolic process	Biological process	0.00122282	4	8
protein metabolic process	Biological process	0.00148742	34	447
organelle	Cellular component	0.00152377	36	484
proton-transporting two-sector ATPase complex	Cellular component	0.001708	4	9
cytosolic ribosome	Cellular component	0.00182487	2	0
cytosolic small ribosomal subunit	Cellular component	0.00182487	2	0
monocarboxylic acid transport	Biological process	0.00182487	2	0
ATP metabolic process	Biological process	0.00300238	7	39
ribonucleoprotein complex	Cellular component	0.003404	7	40
drug metabolic process	Biological process	0.003404	7	40
proton-transporting two-sector ATPase complex, catalytic domain	Cellular component	0.00368312	3	5
cellular chemical homeostasis	Biological process	0.00368312	3	5
cellular anatomical entity	Cellular component	0.00432714	85	1540
ferric iron binding	Molecular function	0.00532035	2	1
extracellular matrix structural constituent	Molecular function	0.00532035	2	1
oxidoreductase activity, oxidizing metal ions	Molecular function	0.00532035	2	1
oxidoreductase activity, oxidizing metal ions, oxygen as acceptor	Molecular function	0.00532035	2	1
regulation of protein catabolic process	Biological process	0.00532035	2	1
iron ion transport	Biological process	0.00532035	2	1
cellular iron ion homeostasis	Biological process	0.00532035	2	1
regulation of catabolic process	Biological process	0.00532035	2	1
ferroxidase activity	Molecular function	0.00532035	2	1
proton transmembrane transporter activity	Molecular function	0.00493975	6	32
phosphotransferase activity, phosphate group as acceptor	Molecular function	0.00740866	3	7
proton transmembrane transport	Biological process	0.0081571	6	36
chemical homeostasis	Biological process	0.00987076	3	8
