# Supplementary material for: Kin recognition: Neurogenomic response to mate choice and sib mating avoidance in a parasitic wasp
Source: PLoS One. 2020 Oct 26;15(10):e0241128. doi: 10.1371/journal.pone.0241128 (PMC7588116; doi:10.1371/journal.pone.0241128)
Supplement: S4 Table — (XLSX) [file pone.0241128.s007.xlsx]

## Sheet: 1 (purple)
Enriched GO terms associated with the 11 significant modules of co-expressed genes
Kin recognition: neurogenomic response to mate choice and sib mating avoidance in a parasitic wasp
Aurore Gallot, Sandrine Sauzet, Emmanuel Desouhant
DATASET S4A: 3 enriched GO terms associated to the list of 227 genes of the module 1
GO Term	GO category	P-val	# gene test set	# gene reference
molybdopterin cofactor binding	Molecular function	0.00122966	2	2
oxidoreductase activity, acting on CH-OH group of donors	Molecular function	0.00106313	4	28
molybdenum ion binding	Molecular function	0.00122966	2	2

## Sheet: 2 (green)
DATASET S4B: 33 enriched GO terms associated to the list of 935 genes of the module 2
GO Term	GO category	P-val	# gene test set	# gene reference
organonitrogen compound metabolic process	Biological process	8.70592e-05	65	535
nucleoside phosphate metabolic process	Biological process	0.000366658	11	37
ribose phosphate metabolic process	Biological process	0.000640727	9	27
purine nucleotide metabolic process	Biological process	0.000640727	9	27
ribonucleotide metabolic process	Biological process	0.000640727	9	27
nucleotide metabolic process	Biological process	0.000366658	11	37
proteasome complex	Cellular component	0.00103699	6	12
endopeptidase complex	Cellular component	0.00103699	6	12
purine-containing compound metabolic process	Biological process	0.000979771	9	29
nucleobase-containing small molecule metabolic process	Biological process	0.00125003	11	44
cellular protein metabolic process	Biological process	0.00147121	43	349
carbohydrate derivative biosynthetic process	Biological process	0.00176703	10	39
peptidase complex	Cellular component	0.00253347	6	15
protein metabolic process	Biological process	0.0019339	50	431
threonine-type peptidase activity	Molecular function	0.00228456	4	5
proteasome core complex	Cellular component	0.00228456	4	5
threonine-type endopeptidase activity	Molecular function	0.00228456	4	5
purine ribonucleotide metabolic process	Biological process	0.00239349	8	27
organonitrogen compound biosynthetic process	Biological process	0.00311483	25	176
carbohydrate derivative metabolic process	Biological process	0.0036092	14	76
organic substance metabolic process	Biological process	0.00353006	89	907
primary metabolic process	Biological process	0.00419716	85	863
purine nucleotide biosynthetic process	Biological process	0.00525593	6	18
endomembrane system organization	Biological process	0.00494923	2	0
ribonucleotide biosynthetic process	Biological process	0.00525593	6	18
ribose phosphate biosynthetic process	Biological process	0.00525593	6	18
metabolic process	Biological process	0.00622298	127	1413
purine-containing compound biosynthetic process	Biological process	0.00651697	6	19
carbohydrate catabolic process	Biological process	0.00758141	4	8
nucleoside phosphate biosynthetic process	Biological process	0.00819612	7	27
nucleotide biosynthetic process	Biological process	0.00819612	7	27
nucleoside monophosphate biosynthetic process	Biological process	0.00978313	3	4
ribonucleoside monophosphate biosynthetic process	Biological process	0.00978313	3	4

## Sheet: 3 (pale turquoise)
DATASET S4C: 65 enriched GO terms associated to the list of 77 genes of the module 3
GO Term	GO category	P-val	# gene test set	# gene reference
electron transport chain	Biological process	2.65983e-15	9	22
respiratory electron transport chain	Biological process	1.60821e-13	8	20
mitochondrion	Cellular component	2.3978e-12	10	84
generation of precursor metabolites and energy	Biological process	4.54859e-12	9	57
cellular respiration	Biological process	1.29577e-11	8	38
oxidation-reduction process	Biological process	1.2192e-11	12	205
energy derivation by oxidation of organic compounds	Biological process	2.64178e-11	8	42
oxidoreductase activity	Molecular function	6.35371e-11	12	237
ATP synthesis coupled electron transport	Biological process	7.18292e-09	5	11
oxidoreductase activity, acting on NAD(P)H, quinone or similar compound as acceptor	Molecular function	1.40074e-08	5	13
NADH dehydrogenase (ubiquinone) activity	Molecular function	1.40074e-08	5	13
NADH dehydrogenase activity	Molecular function	1.40074e-08	5	13
NADH dehydrogenase (quinone) activity	Molecular function	1.40074e-08	5	13
oxidoreductase activity, acting on NAD(P)H	Molecular function	4.25507e-08	5	17
cytoplasm	Cellular component	1.06246e-07	10	264
oxidative phosphorylation	Biological process	1.28547e-07	5	22
mitochondrial ATP synthesis coupled electron transport	Biological process	1.43759e-07	4	7
aerobic electron transport chain	Biological process	1.07038e-06	3	2
electron transfer activity	Molecular function	1.29617e-06	5	37
proton transmembrane transport	Biological process	1.29617e-06	5	37
cytochrome-c oxidase activity	Molecular function	1.64767e-06	4	15
oxidoreductase activity, acting on a heme group of donors	Molecular function	1.64767e-06	4	15
oxidoreductase activity, acting on a heme group of donors, oxygen as acceptor	Molecular function	1.64767e-06	4	15
intracellular membrane-bounded organelle	Cellular component	1.59776e-06	10	354
heme-copper terminal oxidase activity	Molecular function	1.64767e-06	4	15
ATP metabolic process	Biological process	2.0642e-06	5	41
membrane-bounded organelle	Cellular component	2.39447e-06	10	370
mitochondrial electron transport, NADH to ubiquinone	Biological process	5.93858e-06	3	5
inorganic cation transmembrane transport	Biological process	1.1761e-05	5	60
monovalent inorganic cation transport	Biological process	1.36703e-05	5	62
catalytic activity	Molecular function	1.46444e-05	15	1276
inorganic ion transmembrane transport	Biological process	2.23349e-05	5	69
cation transmembrane transport	Biological process	2.71522e-05	5	72
intracellular organelle	Cellular component	3.02548e-05	10	490
proton transmembrane transporter activity	Molecular function	2.9602e-05	4	34
organelle	Cellular component	4.31658e-05	10	510
cation transport	Biological process	7.54879e-05	5	90
organelle inner membrane	Cellular component	0.000129808	4	51
mitochondrial inner membrane	Cellular component	0.000129808	4	51
aerobic respiration	Biological process	0.000179259	3	20
metabolic process	Biological process	0.000183904	15	1525
mitochondrial membrane	Cellular component	0.000207793	4	58
mitochondrial envelope	Cellular component	0.000221198	4	59
intracellular	Cellular component	0.000273744	11	776
phosphorylation	Biological process	0.000269619	6	192
ion transmembrane transport	Biological process	0.000290131	5	121
monovalent inorganic cation transmembrane transporter activity	Molecular function	0.000297794	4	64
envelope	Cellular component	0.000333217	4	66
organelle envelope	Cellular component	0.000333217	4	66
respirasome	Cellular component	0.00044381	3	28
inorganic cation transmembrane transporter activity	Molecular function	0.000671561	4	80
cation transmembrane transporter activity	Molecular function	0.000836776	4	85
ion transport	Biological process	0.000958366	5	158
organelle membrane	Cellular component	0.0012508	4	95
integral component of membrane	Cellular component	0.00188523	10	793
cellular metabolic process	Biological process	0.00188828	11	956
intrinsic component of membrane	Cellular component	0.00194428	10	796
phosphate-containing compound metabolic process	Biological process	0.002411	6	292
phosphorus metabolic process	Biological process	0.00249601	6	294
transmembrane transport	Biological process	0.00263312	5	199
inorganic molecular entity transmembrane transporter activity	Molecular function	0.00314839	4	123
ion transmembrane transporter activity	Molecular function	0.00403893	4	132
sphingolipid delta-4 desaturase activity	Molecular function	0.00508098	1	0
sphingolipid biosynthetic process	Biological process	0.00508098	1	0
membrane	Cellular component	0.00699292	11	1109

## Sheet: 4 (blue)
DATASET S4D: 19 enriched GO terms associated to the list of 2108 genes of the module 4
GO Term	GO category	P-val	# gene test set	# gene reference
ribosome	Cellular component	6.38288e-12	33	32
structural constituent of ribosome	Molecular function	3.29697e-11	30	28
structural molecule activity	Molecular function	3.94137e-10	38	54
translation	Biological process	1.46407e-07	40	79
peptide biosynthetic process	Biological process	1.8962e-07	40	80
amide biosynthetic process	Biological process	3.14171e-07	40	82
non-membrane-bounded organelle	Cellular component	3.95065e-07	47	108
intracellular non-membrane-bounded organelle	Cellular component	3.95065e-07	47	108
peptide metabolic process	Biological process	6.50459e-07	40	85
cellular amide metabolic process	Biological process	3.86046e-06	40	93
ribosomal subunit	Cellular component	3.33983e-05	9	5
organonitrogen compound biosynthetic process	Biological process	0.000337385	48	153
small ribosomal subunit	Cellular component	0.0013029	6	4
protein metabolic process	Biological process	0.00233231	93	388
cellular protein metabolic process	Biological process	0.00245096	78	314
nervous system process	Biological process	0.00538124	5	4
signaling receptor activity	Molecular function	0.00992966	19	55
molecular transducer activity	Molecular function	0.00992966	19	55
sensory perception	Biological process	0.00538124	5	4

## Sheet: 5 (red)
DATASET S4E: 3 enriched GO terms associated to the list of 643 genes of the module 5
GO Term	GO category	P-val	# gene test set	# gene reference
methyltransferase activity	Molecular function	0.00728577	4	30
transferase activity, transferring one-carbon groups	Molecular function	0.00808381	4	31
methylation	Biological process	0.00893733	4	32

## Sheet: 6 (dark magenta)
DATASET S4F: 3 enriched GO terms associated to the list of 73 genes of the module 6
GO Term	GO category	P-val	# gene test set	# gene reference
aldehyde dehydrogenase [NAD(P)+] activity	Molecular function	0.00508098	1	0
GDP-mannose 4,6-dehydratase activity	Molecular function	0.00508098	1	0
GDP-mannose metabolic process	Biological process	0.00508098	1	0

## Sheet: 7 (turquoise)
DATASET S4G: 15 enriched GO terms associated to the list of 2675 genes of the module 7
GO Term	GO category	P-val	# gene test set	# gene reference
ligase activity	Molecular function	0.00411705	31	61
male mating behavior	Biological process	0.00990228	3	0
reproductive behavior	Biological process	0.00990228	3	0
melanin biosynthetic process	Biological process	0.00990228	3	0
carboxylic ester hydrolase activity	Molecular function	0.00588948	7	5
endomembrane system	Cellular component	0.0050547	25	46
secondary metabolic process	Biological process	0.00990228	3	0
signal peptide processing	Biological process	0.00990228	3	0
melanin metabolic process	Biological process	0.00990228	3	0
nuclear outer membrane-endoplasmic reticulum membrane network	Cellular component	0.00950565	11	14
endoplasmic reticulum membrane	Cellular component	0.00657225	11	13
mating behavior	Biological process	0.00990228	3	0
mating	Biological process	0.00990228	3	0
secondary metabolite biosynthetic process	Biological process	0.00990228	3	0
galactose metabolic process	Biological process	0.00990228	3	0

## Sheet: 8 (dark green)
DATASET S4H: 2 enriched GO terms associated to the list of 105 genes of the module 8
GO Term	GO category	P-val	# gene test set	# gene reference
regulation of cellular process	Biological process	0.00626472	11	444
cell surface receptor signaling pathway	Biological process	0.00865279	3	37

## Sheet: 9 (floral white)
DATASET S4I:12 enriched GO terms associated to the list of 38 genes of the module 9
GO Term	GO category	P-val	# gene test set	# gene reference
electron-transferring-flavoprotein dehydrogenase activity	Molecular function	0.00222293	1	0
NAD+ binding	Molecular function	0.00886632	1	3
oxidoreductase activity, acting on the CH-NH group of donors	Molecular function	0.00665608	1	2
oxidoreductase activity, acting on the CH-NH group of donors, quinone or similar compound as acceptor	Molecular function	0.00222293	1	0
coenzyme binding	Molecular function	0.000391455	3	70
sulfurtransferase activity	Molecular function	0.00222293	1	0
manganese ion binding	Molecular function	0.00886632	1	3
cofactor binding	Molecular function	0.00141752	3	110
metallo-sulfur cluster assembly	Biological process	0.00886632	1	3
[2Fe-2S] cluster assembly	Biological process	0.00222293	1	0
iron-sulfur cluster assembly	Biological process	0.00886632	1	3
cysteine desulfurase activity	Molecular function	0.00222293	1	0

## Sheet: 10 (brown)
DATASET S4J: 42 enriched GO terms associated to the list of 1989 genes of the module 10
GO Term	GO category	P-val	# gene test set	# gene reference
biological regulation	Biological process	3.06493e-05	127	393
regulation of biological process	Biological process	0.000124475	117	368
regulation of cellular process	Biological process	0.000303434	109	346
coated membrane	Cellular component	0.00200773	7	5
response to stimulus	Biological process	0.00130606	77	237
binding	Molecular function	0.000899089	282	1098
cell communication	Biological process	0.000678442	71	208
signal transduction	Biological process	0.00089205	69	203
purine nucleoside binding	Molecular function	0.00189898	27	60
protein phosphorylation	Biological process	0.00186964	31	73
purine nucleotide binding	Molecular function	0.000801	91	286
signaling	Biological process	0.000397346	72	207
carbohydrate derivative binding	Molecular function	0.00182636	94	307
membrane coat	Cellular component	0.00200773	7	5
ribonucleotide binding	Molecular function	0.00126858	91	291
purine ribonucleotide binding	Molecular function	0.000801	91	286
purine ribonucleoside binding	Molecular function	0.00189898	27	60
purine ribonucleoside triphosphate binding	Molecular function	0.00114979	90	286
cellular response to stimulus	Biological process	0.00196688	72	222
ubiquitin ligase complex	Cellular component	0.00168878	6	3
GTP binding	Molecular function	0.00189898	27	60
guanyl nucleotide binding	Molecular function	0.00273966	27	62
nucleoside binding	Molecular function	0.00273966	27	62
clathrin coat	Cellular component	0.00281613	5	2
guanyl ribonucleotide binding	Molecular function	0.00273966	27	62
ribonucleoside binding	Molecular function	0.00273966	27	62
nucleoside phosphate binding	Molecular function	0.00342173	117	408
nucleotide binding	Molecular function	0.00342173	117	408
G-protein beta/gamma-subunit complex binding	Molecular function	0.00443366	4	1
protein kinase activity	Molecular function	0.00406394	29	71
cellular protein modification process	Biological process	0.00469969	60	185
protein modification process	Biological process	0.00469969	60	185
non-membrane spanning protein tyrosine kinase activity	Molecular function	0.00443366	4	1
small molecule binding	Molecular function	0.00407484	121	427
DNA-binding transcription factor activity	Molecular function	0.00451289	15	27
kinase activity	Molecular function	0.00426172	42	117
intracellular signal transduction	Biological process	0.00487437	35	93
organic cyclic compound binding	Molecular function	0.00556081	178	673
heterocyclic compound binding	Molecular function	0.00556081	178	673
anion binding	Molecular function	0.00578958	101	350
macromolecule modification	Biological process	0.00650214	63	200
small GTPase mediated signal transduction	Biological process	0.00853464	22	52

[truncated: 1 more sheets: 11 (yellow)]
