# Supplementary material for: Kin recognition: Neurogenomic response to mate choice and sib mating avoidance in a parasitic wasp
Source: PLoS One. 2020 Oct 26;15(10):e0241128. doi: 10.1371/journal.pone.0241128 (PMC7588116; doi:10.1371/journal.pone.0241128)
Supplement: S1 File — (CSV) [file pone.0241128.s008.csv]

transcript "GC_content" "length" "Blastx_ID" "Blastx_def" "Female1" "Female1b" "Female2" "Female2b" "Female3" "Female3b" "Kin1" "Kin1b" "Kin2" "Kin2b" "Kin3" "Kin3b" "NonKin1" "NonKin1b" "NonKin2" "NonKin2b" "NonKin3" "NonKin3b"
1 "XLOC_000001" 38.8794567062818 1178 "gi|345485475|ref|XP_003425279.1|" "PREDICTED: leukocyte elastase inhibitor isoform X5 [Nasonia vitripennis]" 0 1 2 14 0 16 8 8 3 6 2 7 2 6 11 10 5 7
2 "XLOC_000002" 37.8348214285714 896 NA NA 0 0 0 0 0 0 0 0 0 0 0 0 0 0 0 0 0 0
3 "XLOC_000003" 38.4953322350357 1821 "gi|307173288|gb|EFN64322.1|" "Tyrosine kinase receptor Cad96Ca	partial [Camponotus floridanus]" 35 112 83 156 112 147 140 210 68 102 140 154 63 139 39 79 265 129
4 "XLOC_000004" 41.1994149195514 2051 "gi|524607194|emb|CDD24242.1|" "uncharacterized protein BN590_01301 [Alistipes sp. CAG:29]" 90 165 115 94 78 115 79 133 107 167 151 204 81 89 60 108 300 151
5 "XLOC_000005" 43.0310663308144 4764 "gi|340710064|ref|XP_003393618.1|" "PREDICTED: cleavage and polyadenylation specificity factor subunit 1 [Bombus terrestris]" 308 548 660 681 502 688 486 742 359 570 407 484 409 536 596 579 1105 471
6 "XLOC_000006" 40.9469823274425 8997 "gi|307194518|gb|EFN76810.1|" "Rho GTPase-activating protein 5 [Harpegnathos saltator]" 616 1200 1443 1704 912 1365 2283 3778 820 1269 1276 1665 1522 2098 1561 1838 3092 1564
7 "XLOC_000007" 37.687074829932 735 NA NA 272 488 524 612 405 549 354 631 267 456 438 559 432 569 529 604 926 460
8 "XLOC_000008" 35.9450726978998 1238 "gi|503959192|ref|WP_014193186.1|" "AraC family transcriptional regulator [Burkholderia sp. YI23]" 396 723 586 735 512 742 395 615 404 718 474 523 540 692 558 672 1073 540
9 "XLOC_000009" 40.4286410131515 6159 "gi|752892196|ref|XP_011264172.1|" "PREDICTED: neuroblastoma-amplified sequence-like [Camponotus floridanus]" 908 1521 1637 1830 1181 1580 1320 2067 1082 1572 1216 1403 1120 1665 1478 1555 2790 1329
10 "XLOC_000010" 44.0366972477064 654 "gi|502779991|ref|WP_013014967.1|" "acetylaminoadipate kinase [Meiothermus ruber]" 8 13 6 13 1 22 12 15 5 9 3 10 11 7 16 3 18 8
11 "XLOC_000011" 35.312277368796 4211 "gi|156544670|ref|XP_001605161.1|" "PREDICTED: decapping and exoribonuclease protein [Nasonia vitripennis]" 123 157 233 230 132 197 238 376 144 164 108 142 160 212 184 187 381 154
12 "XLOC_000012" 36.9172932330827 1330 "gi|156544670|ref|XP_001605161.1|" "PREDICTED: decapping and exoribonuclease protein [Nasonia vitripennis]" 117 277 209 272 181 250 255 365 200 340 240 262 215 273 210 275 437 205
13 "XLOC_000013" 37.6524390243902 1968 "gi|156544670|ref|XP_001605161.1|" "PREDICTED: decapping and exoribonuclease protein [Nasonia vitripennis]" 57 106 107 123 85 141 56 91 36 43 51 53 66 86 68 86 194 94
14 "XLOC_000014" 49.8899486426999 8178 "gi|571513632|ref|XP_006568257.1|" "PREDICTED: Down syndrome cell adhesion molecule-like protein CG42256-like isoform X5 [Apis mellifera]" 2769 5990 4317 5415 3492 5589 2741 5158 2757 5070 2938 4150 2166 4246 3683 4592 7694 4157
15 "XLOC_000015" 45.8829902491874 1846 NA NA 31 51 49 61 31 35 45 71 34 54 49 54 30 50 52 57 94 46
16 "XLOC_000016" 39.6449704142012 338 NA NA 7 6 3 5 2 18 17 26 1 2 1 0 1 1 1 2 2 1
17 "XLOC_000017" 37.0449678800857 467 NA NA 1 6 8 16 11 19 29 60 1 4 2 0 6 2 6 0 1 6
18 "XLOC_000018" 43.8868126001068 1873 "gi|383853654|ref|XP_003702337.1|" "PREDICTED: actin-like protein 6B [Megachile rotundata]" 203 358 284 316 256 337 176 343 141 240 149 198 182 304 263 269 468 231
19 "XLOC_000019" 41.5645371577575 3835 "gi|759072564|ref|XP_011345907.1|" "PREDICTED: putative tRNA (cytidine(32)/guanosine(34)-2'-O)-methyltransferase isoform X1 [Cerapachys biroi]" 769 1194 1188 1339 1033 1442 732 1203 758 1091 869 964 667 1022 1143 1159 2119 1005
20 "XLOC_000020" 38.390092879257 4522 "gi|380030472|ref|XP_003698872.1|" "PREDICTED: actin-binding protein IPP-like [Apis florea]" 1846 3545 3218 4112 2653 3875 2415 4345 2139 3334 2601 3363 2522 3701 3116 3953 6041 3346
21 "XLOC_000021" 40.6916426512968 1735 "gi|572304958|ref|XP_006618427.1|" "PREDICTED: replication factor C subunit 3-like isoform X1 [Apis dorsata]" 66 115 104 138 68 132 57 113 41 85 57 95 62 76 60 104 170 99
22 "XLOC_000022" 42.8351783517835 3252 "gi|383857064|ref|XP_003704026.1|" "PREDICTED: uncharacterized protein LOC100879597 [Megachile rotundata]" 431 762 876 1033 499 960 703 1086 486 842 625 876 603 794 870 984 1695 938
23 "XLOC_000023" 31.5789473684211 190 NA NA 28 56 64 51 51 73 32 33 46 66 51 53 43 45 59 83 124 54
24 "XLOC_000024" 41.0135841170324 1914 "gi|350398715|ref|XP_003485284.1|" "PREDICTED: mitochondrial ubiquitin ligase activator of nfkb 1 [Bombus impatiens]" 681 1140 1235 1441 964 1315 919 1430 838 1340 1021 1167 840 1232 1335 1318 2386 1106
25 "XLOC_000025" 46.2597193672357 11189 "gi|383852672|ref|XP_003701850.1|" "PREDICTED: 1-phosphatidylinositol 4	5-bisphosphate phosphodiesterase-like [Megachile rotundata]" 24551 46847 37349 46617 33006 50022 19778 34661 19050 32838 21112 27347 23273 36395 29302 35739 55751 29357
26 "XLOC_000026" 50.8177570093458 856 NA NA 9 16 19 19 8 20 4 18 2 12 3 6 8 22 15 9 29 13
27 "XLOC_000027" 54.603933100533 5441 "gi|307180736|gb|EFN68626.1|" "cGMP-dependent protein kinase	isozyme 1 [Camponotus floridanus]" 137 439 170 323 159 435 138 300 114 213 107 219 92 230 149 332 388 293
28 "XLOC_000028" 52.084075525472 2807 "gi|749793187|ref|XP_011149873.1|" "PREDICTED: cGMP-dependent protein kinase 1-like isoform X3 [Harpegnathos saltator]" 74 183 118 173 102 225 69 194 106 200 114 168 50 217 95 140 230 145
29 "XLOC_000029" 44.7446400557783 5737 "gi|383865233|ref|XP_003708079.1|" "PREDICTED: MLX-interacting protein isoform X2 [Megachile rotundata]" 856 1546 1548 1880 1278 1826 2023 3358 843 1462 1323 1497 1354 2004 1579 1800 2912 1440
30 "XLOC_000030" 41.6182572614108 2410 "gi|350421200|ref|XP_003492767.1|" "PREDICTED: peptidyl-prolyl cis-trans isomerase-like 2 [Bombus impatiens]" 600 993 1001 1129 847 1074 783 1188 612 951 787 842 664 866 910 993 1711 816
31 "XLOC_000031" 41.3789250195553 8949 "gi|815900217|ref|XP_012236282.1|" "PREDICTED: protein-tyrosine sulfotransferase [Bombus impatiens]" 1748 3116 3149 3717 2540 3429 2642 4416 1865 3046 2216 2804 2131 3122 3039 3524 5381 2888
32 "XLOC_000032" 44.0313919867823 2421 "gi|350418087|ref|XP_003491728.1|" "PREDICTED: Golgi reassembly-stacking protein 2 [Bombus impatiens]" 789 1462 1642 1929 1260 1772 1324 2290 1081 1743 1324 1643 1124 1731 1579 1708 2954 1592
33 "XLOC_000033" 51.6049382716049 1215 "gi|752861758|ref|XP_011259078.1|" "PREDICTED: translational activator GCN1 [Camponotus floridanus]" 4 8 7 27 8 13 14 47 1 3 4 3 9 11 8 7 9 8
34 "XLOC_000034" 53.1931964056483 6232 "gi|307213548|gb|EFN88957.1|" "Translational activator GCN1 [Harpegnathos saltator]" 330 780 597 821 433 696 395 939 475 697 547 705 383 723 614 801 1153 663
35 "XLOC_000035" 40.1585820895522 2144 "gi|751206891|ref|XP_011155986.1|" "PREDICTED: small integral membrane protein 14 [Solenopsis invicta]" 6618 11721 10464 12249 9097 12690 6512 11869 7483 11471 8473 10375 7142 10679 10079 11629 18885 9296
36 "XLOC_000036" 42.634022794428 2369 "gi|571529201|ref|XP_392383.4|" "PREDICTED: LOW QUALITY PROTEIN: uncharacterized protein LOC408853 [Apis mellifera]" 5595 9788 11797 12989 8589 11389 8069 12595 8010 12312 10310 11888 8284 11072 10997 12180 21409 10416
37 "XLOC_000037" 42.3602969910121 5118 "gi|572259484|ref|XP_006608082.1|" "PREDICTED: solute carrier family 35 member G1-like [Apis dorsata]" 3230 5271 5219 5884 4998 6772 3538 5733 3507 5438 3853 4624 3899 5489 4045 4613 8054 3941
38 "XLOC_000038" 34.0720221606648 361 "gi|503133171|ref|WP_013367832.1|" "hypothetical protein [Enterobacter lignolyticus]" 0 0 1 1 0 0 7 18 0 3 0 5 2 1 1 2 7 4
39 "XLOC_000039" 37.827352085354 1031 NA NA 23 45 39 44 22 32 42 94 17 26 28 24 17 54 33 48 58 17
40 "XLOC_000040" 38.328313253012 2656 "gi|345479869|ref|XP_003424045.1|" "PREDICTED: uncharacterized protein LOC100679480 isoform X1 [Nasonia vitripennis]" 277 387 396 482 271 506 424 552 261 380 263 386 320 496 436 501 804 424
41 "XLOC_000041" 45.4001992693457 3011 "gi|571513229|ref|XP_006565975.1|" "PREDICTED: WD repeat and HMG-box DNA-binding protein 1-like isoform X1 [Apis mellifera]" 166 241 261 284 223 284 176 283 165 274 205 179 134 245 228 265 388 221
42 "XLOC_000042" 41.0334811190949 6541 "gi|307206532|gb|EFN84558.1|" "Organic cation transporter protein [Harpegnathos saltator]" 620 1156 1229 1347 1024 1410 1054 1605 755 1246 1049 1076 911 1222 1094 1091 2122 957
43 "XLOC_000043" 33.7662337662338 1540 "gi|607361811|gb|EZA56079.1|" "hypothetical protein X777_03905 [Cerapachys biroi]" 26 59 40 94 33 58 14 22 10 18 11 12 21 57 59 90 101 41
44 "XLOC_000044" 46.9811320754717 530 "gi|576495317|gb|EUA88718.1|" "short chain fatty acid transporter family protein [Mycobacterium ulcerans str. Harvey]" 6 14 17 7 11 4 8 14 19 46 12 30 8 16 6 14 32 21
45 "XLOC_000045" 50.8605637316039 4009 "gi|340710920|ref|XP_003394031.1|" "PREDICTED: homeobox protein SIX3 [Bombus terrestris]" 163 434 289 398 182 436 152 368 190 464 252 334 162 354 248 290 486 312
46 "XLOC_000046" 43.9226519337017 724 "gi|528196211|gb|EPY06432.1|" "hypothetical protein PAALTS15_14831 [Paenibacillus alvei TS-15]" 8 18 7 5 2 20 4 13 10 17 10 8 9 9 6 18 22 14
47 "XLOC_000047" 38.5026737967914 2805 "gi|572313476|ref|XP_006622434.1|" "PREDICTED: 5'-nucleotidase domain-containing protein 1-like [Apis dorsata]" 344 601 659 664 519 636 335 590 251 467 318 344 352 510 520 521 910 428
48 "XLOC_000048" 48.3091787439614 414 "gi|146229350|ref|NP_001037750.2|" "methionine-R-sulfoxide reductase B1 [Rattus norvegicus]" 7 32 28 25 13 21 52 91 15 35 33 31 16 35 33 34 47 16
49 "XLOC_000049" 51.4300847457627 1888 "gi|332024793|gb|EGI64981.1|" "hypothetical protein G5I_06441 [Acromyrmex echinatior]" 11 35 51 58 19 36 135 262 26 39 31 20 31 56 44 66 116 57
50 "XLOC_000050" 55.4227941176471 1088 "gi|332024793|gb|EGI64981.1|" "hypothetical protein G5I_06441 [Acromyrmex echinatior]" 1 12 5 6 7 14 16 31 2 8 2 10 2 23 3 27 23 6
51 "XLOC_000051" 36.6901860166774 1559 NA NA 26 44 43 39 56 45 35 67 18 15 33 22 36 46 37 55 82 36
52 "XLOC_000052" 40.1106934001671 9576 "gi|572313671|ref|XP_006622528.1|" "PREDICTED: MAP/microtubule affinity-regulating kinase 3-like isoform X7 [Apis dorsata]" 9424 17380 15562 19446 11927 17994 10993 19310 11196 17795 12940 17575 11405 17740 15082 18457 30024 16236
53 "XLOC_000053" 30.1818181818182 275 "gi|443337948|gb|ELS52242.1|" "putative lysozyme	secreted [Streptomyces viridochromogenes Tue57]" 44 96 23 58 46 61 26 53 31 73 59 58 30 40 42 64 116 44
54 "XLOC_000054" 34.2641509433962 2650 NA NA 2683 4964 4252 5352 3516 4804 3012 5173 2948 4694 3460 4590 3242 4766 4272 5102 8119 4259
55 "XLOC_000055" 32.4723247232472 271 NA NA 24 46 40 46 31 44 50 108 25 34 48 70 41 64 52 53 72 67
56 "XLOC_000056" 35.5978260869565 368 NA NA 32 110 58 124 44 88 104 165 71 141 90 84 48 105 126 108 170 86
57 "XLOC_000057" 40.7692307692308 910 "gi|518734390|ref|WP_019894163.1|" "LPS export ABC transporter permease LptF [Thiomicrospira halophila]" 9 31 51 73 35 36 124 214 3 13 21 15 35 29 29 22 52 30
58 "XLOC_000058" 53.3185840707965 452 "gi|759046421|ref|XP_011332192.1|" "PREDICTED: serine/threonine-protein kinase MARK2-like isoform X2 [Cerapachys biroi]" 1 16 9 12 6 16 14 26 4 26 3 11 6 15 3 10 7 15
59 "XLOC_000059" 35.55 2000 "gi|156553534|ref|XP_001602068.1|" "PREDICTED: 28 kDa heat- and acid-stable phosphoprotein [Nasonia vitripennis]" 1924 3496 3155 3768 2699 3802 1951 3487 1961 3157 2076 2749 2508 3403 2982 3561 5660 2764
60 "XLOC_000060" 33.2403208929194 2867 "gi|759055054|ref|XP_011336751.1|" "PREDICTED: alkaline ceramidase isoform X1 [Cerapachys biroi]" 2894 4730 4547 5251 3597 4813 3674 5863 2778 4396 3107 3910 3366 4306 4148 4790 7951 3899
61 "XLOC_000061" 38.9009086975335 2311 "gi|383863558|ref|XP_003707247.1|" "PREDICTED: delta(3	5)-Delta(2	4)-dienoyl-CoA isomerase	mitochondrial isoform X1 [Megachile rotundata]" 1588 2932 2546 3068 2473 3183 1632 2879 1607 2363 1728 2074 1722 2453 2400 2875 4130 2129
62 "XLOC_000062" 43.0710121886592 7548 "gi|749778939|ref|XP_011144102.1|" "PREDICTED: WD repeat-containing protein 81 isoform X1 [Harpegnathos saltator]" 519 904 989 1031 826 995 887 1281 725 1029 930 939 696 940 960 973 2037 883
63 "XLOC_000063" 37.1942086869695 2003 "gi|345485521|ref|XP_003425288.1|" "PREDICTED: COP9 signalosome complex subunit 2 [Nasonia vitripennis]" 1092 1658 1691 1991 1445 1999 1153 1846 1000 1539 1000 1231 1163 1533 1527 1720 2913 1456
64 "XLOC_000064" 42.1019705974351 3197 "gi|749735719|ref|XP_011154034.1|" "PREDICTED: heat shock protein 83 [Harpegnathos saltator]" 14597 24614 27030 30217 19495 26362 18876 29101 15457 23989 19544 22820 16868 22784 24097 26468 42898 20284
65 "XLOC_000065" 38.6091127098321 834 NA NA 6 11 17 9 4 8 7 16 3 15 6 8 9 6 6 12 35 11
66 "XLOC_000066" 39.0788662969809 6492 "gi|808113539|ref|XP_012164515.1|" "PREDICTED: protein misato [Bombus terrestris]" 739 1231 1299 1444 725 1062 1278 1909 837 1328 1796 1997 934 1289 1048 1058 2158 948
67 "XLOC_000067" 37.8482972136223 1292 "gi|357609939|gb|EHJ66751.1|" "hypothetical protein KGM_16736 [Danaus plexippus]" 0 0 0 0 0 2 2 1 0 0 0 0 0 1 1 0 1 0
68 "XLOC_000068" 40.8210689388071 2582 "gi|665786333|ref|XP_008551919.1|" "PREDICTED: battenin [Microplitis demolitor]" 1362 2416 2210 2768 1820 2852 1909 3184 1377 2254 2020 2639 1646 2403 1950 2150 3764 1890
69 "XLOC_000069" 36.1329833770779 1143 "gi|752877045|ref|XP_011255946.1|" "PREDICTED: uncharacterized protein LOC105251110 [Camponotus floridanus]" 89 136 146 146 94 123 89 151 80 100 75 111 85 90 90 143 207 106
70 "XLOC_000070" 42.1487603305785 605 NA NA 2 5 7 3 2 4 1 18 5 0 3 9 1 1 2 3 12 6
71 "XLOC_000071" 40.1684653856278 3799 "gi|156547081|ref|XP_001602153.1|" "PREDICTED: RNA polymerase I-specific transcription initiation factor RRN3 [Nasonia vitripennis]" 593 995 1061 1130 821 1127 740 1249 641 972 956 988 712 922 1039 1123 2012 910
72 "XLOC_000072" 42.2825921991197 6589 "gi|571527022|ref|XP_006561121.1|" "PREDICTED: tripartite motif-containing protein 2-like isoform X2 [Apis mellifera]" 1082 1899 2282 2645 1490 2244 1962 3457 1443 2173 1854 2274 1602 2515 2218 2670 4090 2039
73 "XLOC_000073" 46.2728224212118 8599 "gi|340710028|ref|XP_003393600.1|" "PREDICTED: ALK tyrosine kinase receptor isoform X2 [Bombus terrestris]" 4661 9195 7856 9684 6112 9081 5510 9317 5230 8445 5894 8109 5274 8256 7402 9162 14857 7983
74 "XLOC_000074" 44.0340909090909 2816 "gi|607304527|gb|EZA45661.1|" "tRNA uridine 5-carboxymethylaminomethyl modification enzyme GidA [Microplitis demolitor]" 521 979 907 1121 730 1104 621 997 571 828 696 788 655 843 830 942 1628 671
75 "XLOC_000075" 39.0679442508711 2296 "gi|749798941|ref|XP_011152992.1|" "PREDICTED: 27 kDa hemolymph protein-like isoform X1 [Harpegnathos saltator]" 11984 20888 18499 21955 16421 22602 13981 23513 13069 20072 15395 19701 14654 20131 16554 19372 32436 16482
76 "XLOC_000076" 41.5726817042607 3192 "gi|572309822|ref|XP_006620690.1|" "PREDICTED: NADH dehydrogenase [ubiquinone]complex I	assembly factor 7 homolog isoform X1 [Apis dorsata]" 306 599 652 704 496 677 387 726 373 711 440 493 433 653 567 693 1041 516
77 "XLOC_000077" 39.0455531453362 1383 "gi|91090522|ref|XP_970004.1|" "PREDICTED: NADH dehydrogenase [ubiquinone]1 beta subcomplex subunit 11	mitochondrial [Tribolium castaneum]" 3003 5188 5393 6202 4322 6230 2794 4573 3654 6161 3845 4782 3380 4930 4464 5515 8261 4123
78 "XLOC_000078" 50.7826887661142 2172 "gi|383865593|ref|XP_003708257.1|" "PREDICTED: phospholipase A1 [Megachile rotundata]" 5 23 30 37 11 59 16 29 17 55 28 37 11 32 20 34 67 27
79 "XLOC_000079" 41.9583517944174 6771 "gi|571501578|ref|XP_006563265.1|" "PREDICTED: dopamine transporter isoform X1 [Apis mellifera]" 3678 6237 6896 8031 5052 6874 5457 8747 4739 7176 5934 7163 4946 6833 7016 7954 13573 6828
80 "XLOC_000080" 40.5370006548788 3054 "gi|156552217|ref|XP_001606329.1|" "PREDICTED: zinc finger CCHC domain-containing protein 8 homolog [Nasonia vitripennis]" 816 1276 1411 1605 1140 1550 1118 1803 877 1492 1051 1198 1005 1360 1400 1544 2493 1224
81 "XLOC_000081" 45.9026687598116 3185 "gi|607361547|gb|EZA55825.1|" "Paxillin [Cerapachys biroi]" 5226 9155 10965 13688 7387 10681 7027 12220 8233 13872 10042 13152 8826 13418 10741 12244 20260 10434
82 "XLOC_000082" 41.8931971850421 7247 "gi|380025683|ref|XP_003696598.1|" "PREDICTED: zinc finger protein 16 [Apis florea]" 669 1113 1138 1389 817 1123 1263 2224 655 1097 921 1136 897 1318 1172 1445 2291 1303
83 "XLOC_000083" 37.4589266155531 913 NA NA 58 71 47 80 45 77 52 47 33 72 54 58 29 43 46 66 111 51
84 "XLOC_000084" 43.7065972222222 2304 "gi|350400802|ref|XP_003485966.1|" "PREDICTED: epoxide hydrolase 4-like [Bombus impatiens]" 0 0 0 0 0 0 0 0 0 0 0 0 0 0 0 0 0 0
85 "XLOC_000085" 41.1517122632485 5227 "gi|759066829|ref|XP_011342878.1|" "PREDICTED: protein C12orf4 homolog [Cerapachys biroi]" 1670 2843 3173 3578 2663 3692 2136 3490 2107 3163 2285 2757 2079 3076 2428 2738 4847 2321
86 "XLOC_000086" 40.85 2000 "gi|156548948|ref|XP_001607032.1|" "PREDICTED: acetyl-CoA acetyltransferase	cytosolic [Nasonia vitripennis]" 568 1004 1100 1254 866 1154 946 1439 693 1148 888 919 864 1171 1106 1219 2022 1016
87 "XLOC_000087" 32.9889298892989 1355 NA NA 8 26 19 26 15 16 13 18 20 8 8 16 4 39 13 23 41 15
88 "XLOC_000088" 35.7522485690924 4892 NA NA 38 73 132 173 97 129 87 121 66 122 46 74 92 105 105 141 182 119
89 "XLOC_000089" 39.1572456320658 973 "gi|513195972|ref|XP_422197.4|" "PREDICTED: LOW QUALITY PROTEIN: abnormal spindle-like microcephaly-associated protein homolog [Gallus gallus]" 1 1 10 8 1 1 16 23 3 1 4 4 4 19 4 13 18 8
90 "XLOC_000090" 47.9876160990712 323 "gi|571526734|ref|XP_006557974.1|" "PREDICTED: uncharacterized protein LOC408822 [Apis mellifera]" 5 10 10 9 2 5 31 50 3 13 8 4 7 9 7 10 33 10
91 "XLOC_000091" 51.2831479897348 2338 "gi|572302717|ref|XP_006617365.1|" "PREDICTED: zinc finger protein 541-like [Apis dorsata]" 28 46 81 58 33 95 134 280 27 91 62 52 50 77 80 78 162 100
92 "XLOC_000092" 34.5132743362832 565 NA NA 1 2 1 5 3 6 9 23 1 5 2 5 5 9 8 18 8 9
93 "XLOC_000093" 37.5438596491228 855 "gi|524332599|emb|CDA91968.1|" "uDP-N-acetylmuramoyl-tripeptide--D-alanyl-D-alanine ligase [Ruminococcus sp. CAG:563]" 1 1 5 4 1 1 16 40 1 0 1 4 2 5 10 7 8 1
94 "XLOC_000094" 35.1441241685144 902 "gi|47027605|gb|AAT08871.1|" "tyrosine recombinase [Tribolium castaneum]" 0 3 4 5 1 4 0 0 1 3 1 0 1 5 1 1 7 3
95 "XLOC_000095" 34.2261904761905 672 "gi|47027605|gb|AAT08871.1|" "tyrosine recombinase [Tribolium castaneum]" 0 0 0 0 0 0 0 0 0 0 0 0 0 0 0 0 0 0
96 "XLOC_000096" 42.6164874551971 2790 "gi|607359949|gb|EZA54298.1|" "hypothetical protein X777_06173 [Cerapachys biroi]" 150 311 281 386 201 373 168 341 187 478 204 363 142 282 221 299 411 300
97 "XLOC_000097" 43.704572098476 8530 "gi|383848767|ref|XP_003700019.1|" "PREDICTED: glutaminase liver isoform	mitochondrial isoform X4 [Megachile rotundata]" 3835 8286 6491 8199 5228 8479 4050 7515 4134 7777 4708 6657 3554 6586 5739 7172 10821 6238
98 "XLOC_000098" 37.0481927710843 332 "gi|510901449|ref|XP_004829410.1|" "signal peptide-containing protein [Babesia equi]" 21 72 66 66 43 53 57 66 2 7 23 13 23 31 35 48 89 33
99 "XLOC_000099" 34.375 320 NA NA 28 66 58 73 51 92 71 124 7 15 25 34 32 58 18 44 59 27
100 "XLOC_000100" 49.2310380985669 5722 "gi|156102018|ref|XP_001616702.1|" "hypothetical protein [Plasmodium vivax Sal-1]" 10467 29799 17611 32802 14428 35137 12186 30379 14416 36047 19508 35369 9941 25662 14063 24815 33062 24655
101 "XLOC_000101" 39.8058252427184 721 "gi|751234571|ref|XP_011171022.1|" "PREDICTED: uncharacterized protein LOC105203808 [Solenopsis invicta]" 354 696 529 764 453 766 293 584 384 679 432 631 355 661 444 580 845 493
102 "XLOC_000102" 30.2564102564103 195 NA NA 5 11 7 2 4 1 8 22 5 8 3 2 3 6 2 1 9 4
103 "XLOC_000103" 42.226148409894 2264 "gi|383857883|ref|XP_003704433.1|" "PREDICTED: uncharacterized protein LOC100879188 [Megachile rotundata]" 954 1748 2159 2586 1360 2012 2201 3693 1133 1988 1583 1888 1417 2204 2101 2522 3760 1985
104 "XLOC_000104" 33.7126600284495 703 NA NA 1840 3338 2987 3582 2576 3337 1640 2561 2431 3565 2574 2850 1807 2340 2847 3117 5613 2740
105 "XLOC_000105" 39.1188714153562 8648 "gi|572280065|ref|XP_006614561.1|" "PREDICTED: PAB-dependent poly(A)-specific ribonuclease subunit 2-like isoform X1 [Apis dorsata]" 345 620 768 918 504 676 802 1294 369 555 440 581 548 666 630 669 1198 590
106 "XLOC_000106" 40.8114558472554 9218 "gi|350426500|ref|XP_003494456.1|" "PREDICTED: integrin alpha-PS2 isoform X1 [Bombus impatiens]" 634 1124 1304 1377 814 1179 1337 2262 864 1481 1387 1651 1000 1462 1280 1487 2769 1459
107 "XLOC_000107" 42.1926910299003 602 "gi|505275879|ref|WP_015462981.1|" "MULTISPECIES: hypothetical protein [Xanthomonas]" 1 7 9 12 6 16 17 26 0 2 1 4 1 4 2 5 5 8
108 "XLOC_000108" 39.8479913137894 921 "gi|808147984|ref|XP_012175035.1|" "PREDICTED: xanthine dehydrogenase/oxidase-like isoform X1 [Bombus terrestris]" 340 639 664 800 642 795 458 719 380 649 424 409 361 525 544 669 1013 524
109 "XLOC_000109" 41.8800539083558 2968 "gi|383853730|ref|XP_003702375.1|" "PREDICTED: uncharacterized protein LOC100881817 isoform X1 [Megachile rotundata]" 427 666 813 841 630 831 481 739 562 968 730 709 466 523 685 635 1133 583
110 "XLOC_000110" 38.2513661202186 366 NA NA 42 149 90 140 68 117 38 105 73 151 52 102 61 105 63 131 123 119
111 "XLOC_000111" 34.8208248816768 7395 NA NA 1220 2154 1788 2238 1413 2212 1247 2095 1210 1918 1234 1602 1384 2123 1651 2157 3117 1691
112 "XLOC_000112" 35.1787773933103 1734 NA NA 202 373 267 399 254 361 203 411 176 336 226 379 219 333 289 318 530 281
113 "XLOC_000113" 38.3633197910621 5169 "gi|607302747|gb|EZA44843.1|" "Zinc finger	C2H2 type domain-containing protein-1 [Microplitis demolitor]" 1075 2042 1680 2233 1447 1972 1400 2493 1508 2482 1689 2281 1654 2369 1365 1789 2879 1547
114 "XLOC_000114" 46.1538461538462 546 "gi|518323460|ref|WP_019493667.1|" "chromosome partitioning protein ParB [Calothrix sp. PCC 7103]" 4 7 1 4 4 1 6 19 2 5 8 10 8 5 8 10 16 12
115 "XLOC_000115" 44.9458758957158 6559 "gi|571567791|ref|XP_006560435.1|" "PREDICTED: tensin-1 isoform X13 [Apis mellifera]" 7699 12972 13803 16711 10188 13956 9537 16553 10496 16330 12897 16981 9849 14804 13430 16023 28966 14810
116 "XLOC_000116" 36.2672322375398 943 "gi|380017443|ref|XP_003692665.1|" "PREDICTED: carboxypeptidase B-like [Apis florea]" 17 18 13 11 15 29 21 30 29 21 19 23 7 15 19 18 42 12
117 "XLOC_000117" 40.7788390889052 1361 "gi|307172057|gb|EFN63651.1|" "Tensin [Camponotus floridanus]" 1 4 5 12 7 16 4 10 4 1 8 3 4 3 3 11 12 3
118 "XLOC_000118" 41.3223140495868 1210 NA NA 24 58 30 60 41 42 42 87 55 81 62 48 26 29 40 47 94 48
119 "XLOC_000119" 42.578125 512 "gi|447181177|ref|WP_001258433.1|" "ATPase AAA [Bacillus cereus]" 1 5 3 18 1 5 6 21 3 8 5 2 7 12 3 2 6 2
120 "XLOC_000120" 17.1259842519685 508 "gi|215789165|gb|ACJ69612.1|" "cytochrome b [Venturia canescens]" 162 313 263 337 182 307 223 339 159 335 190 137 219 405 215 216 414 196
121 "XLOC_000121" 43.0385487528345 2205 "gi|759047692|ref|XP_011332876.1|" "PREDICTED: popeye domain-containing protein 3-like [Cerapachys biroi]" 396 773 771 800 532 750 422 705 440 736 460 607 399 598 669 734 1170 577
122 "XLOC_000122" 47.8723404255319 1410 NA NA 3 1 5 2 2 4 28 60 3 9 4 1 6 12 6 3 5 7
123 "XLOC_000123" 39.0728476821192 1057 NA NA 0 5 3 2 4 4 37 62 1 3 4 8 7 7 10 22 26 4
124 "XLOC_000124" 45.6521739130435 1840 "gi|380027409|ref|XP_003697417.1|" "PREDICTED: venom carboxylesterase-6 [Apis florea]" 113 241 222 240 210 296 143 268 157 233 115 150 169 220 243 193 391 167
125 "XLOC_000125" 30.5418719211823 203 NA NA 4 8 8 6 19 8 1 7 3 7 10 14 2 8 10 14 27 11
126 "XLOC_000126" 48.8843813387424 493 "gi|607304948|gb|EZA45953.1|" "putative reverse transcriptase-1 [Microplitis demolitor]" 23 18 8 26 13 20 2 7 3 14 12 12 8 14 21 20 42 21
127 "XLOC_000127" 39.8034398034398 407 "gi|607304948|gb|EZA45953.1|" "putative reverse transcriptase-1 [Microplitis demolitor]" 15 31 18 16 21 12 4 8 8 11 20 16 18 4 22 24 52 16
128 "XLOC_000128" 39.1152908394288 2871 "gi|307192622|gb|EFN75796.1|" "hypothetical protein EAI_15768 [Harpegnathos saltator]" 73 99 108 118 86 88 69 166 78 124 67 96 64 102 95 91 172 85
129 "XLOC_000129" 41.5245737211635 997 NA NA 1 11 6 4 2 3 3 20 2 2 19 1 2 3 3 2 10 3
130 "XLOC_000130" 36.8330464716007 581 "gi|572312087|ref|XP_006621764.1|" "PREDICTED: uncharacterized threonine-rich GPI-anchored glycoprotein PJ4664.02-like [Apis dorsata]" 7 1 4 4 6 2 0 19 5 1 0 0 8 3 4 1 2 0
131 "XLOC_000131" 38.4013605442177 2940 "gi|383847362|ref|XP_003699323.1|" "PREDICTED: probable RNA-binding protein 19 [Megachile rotundata]" 118 195 240 236 173 212 158 275 112 158 139 138 139 201 180 205 335 153
132 "XLOC_000132" 41.4352840666382 9364 "gi|307196554|gb|EFN78084.1|" "Ankyrin-2 [Harpegnathos saltator]" 20736 37247 36308 43292 26967 37966 24838 42646 26261 40828 31676 40599 26287 38654 36289 42938 71992 37751
133 "XLOC_000133" 49.8360655737705 610 "gi|332022332|gb|EGI62644.1|" "Ankyrin-2	partial [Acromyrmex echinatior]" 120 225 236 277 160 190 407 664 80 122 150 172 165 225 214 257 391 177
134 "XLOC_000134" 46.3476070528967 1191 "gi|332022332|gb|EGI62644.1|" "Ankyrin-2	partial [Acromyrmex echinatior]" 150 279 353 373 162 258 642 972 117 185 217 233 242 292 266 322 595 267
135 "XLOC_000135" 49.3135011441648 874 "gi|571524355|ref|XP_006566009.1|" "PREDICTED: microtubule-associated protein futsch [Apis mellifera]" 143 214 248 248 148 206 579 774 63 155 143 227 169 272 250 203 485 273
136 "XLOC_000136" 38.1434227892653 2273 "gi|751203088|ref|XP_011174858.1|" "PREDICTED: homocysteine S-methyltransferase 2-like [Solenopsis invicta]" 418 622 829 864 624 739 581 896 469 687 623 645 529 770 732 838 1365 650
137 "XLOC_000137" 36.7205542725173 1299 "gi|307196552|gb|EFN78082.1|" "Eukaryotic translation initiation factor 1A	X-chromosomal	partial [Harpegnathos saltator]" 1436 2332 2800 3116 2285 2844 2176 3441 1618 2253 1920 2195 2276 2963 2783 3074 5255 2299
138 "XLOC_000138" 40.8817152493375 4151 "gi|571501205|ref|XP_006562583.1|" "PREDICTED: leucine--tRNA ligase	cytoplasmic-like isoform X2 [Apis mellifera]" 759 1490 1414 1619 1203 1556 1273 1865 767 1176 951 1057 939 1304 1278 1344 2111 1050
139 "XLOC_000139" 55.1569506726457 892 "gi|571532404|ref|XP_006557571.1|" "PREDICTED: cytoplasmic dynein 2 heavy chain 1 isoform X3 [Apis mellifera]" 3 3 5 7 4 2 5 13 4 6 1 5 1 2 2 3 9 15
140 "XLOC_000140" 56.9265033407572 2245 "gi|572305958|ref|XP_006618887.1|" "PREDICTED: cytoplasmic dynein 2 heavy chain 1-like [Apis dorsata]" 8 27 13 40 9 37 17 25 19 31 15 33 1 26 13 19 47 22
141 "XLOC_000141" 43.1847133757962 1570 "gi|505205600|ref|WP_015392702.1|" "tRNA/rRNA methyltransferase [Clostridium saccharoperbutylacetonicum]" 3 10 11 29 6 9 27 41 15 17 5 14 9 34 16 13 30 5
142 "XLOC_000142" 45.0771055753262 843 NA NA 22 79 66 56 40 67 48 80 36 76 37 40 31 51 61 68 87 58
143 "XLOC_000143" 34.1262848751836 3405 "gi|572305958|ref|XP_006618887.1|" "PREDICTED: cytoplasmic dynein 2 heavy chain 1-like [Apis dorsata]" 10594 19722 17587 21810 14076 19819 12115 20531 11683 18516 14169 17966 11585 17245 16380 20020 30708 16730
144 "XLOC_000144" 46.6146993318486 8980 "gi|571532384|ref|XP_006557567.1|" "PREDICTED: eye-specific diacylglycerol kinase isoform X1 [Apis mellifera]" 1365 2509 3528 4509 1800 2986 8042 14770 1718 2945 3218 4260 3300 5057 3614 4585 7550 4116
145 "XLOC_000145" 42.440119760479 1336 NA NA 10 9 6 8 1 3 82 141 5 6 11 18 10 10 6 21 22 16
146 "XLOC_000146" 44.1860465116279 430 NA NA 1 1 5 0 0 0 34 38 1 0 2 4 0 5 4 4 2 1
147 "XLOC_000147" 41.1660777385159 566 NA NA 1 1 2 1 1 1 34 63 1 0 2 3 2 1 1 3 2 2
148 "XLOC_000148" 48.5762144053601 1194 NA NA 1 0 3 5 1 5 66 118 1 2 6 7 1 6 4 7 7 1
149 "XLOC_000149" 50.3685503685504 407 "gi|502933025|ref|WP_013168001.1|" "capsular polysaccharide biosynthesis protein [Starkeya novella]" 0 0 1 1 1 0 13 31 0 0 0 1 0 2 0 0 2 0
150 "XLOC_000150" 36.9397217928903 647 NA NA 58 93 71 57 59 64 25 69 39 64 40 40 48 49 55 71 118 45
151 "XLOC_000151" 42.9323308270677 5320 "gi|571499557|ref|XP_006557467.1|" "PREDICTED: MATH and LRR domain-containing protein PFE0570w-like isoform X1 [Apis mellifera]" 562 860 962 1077 748 1063 688 1209 622 956 681 848 677 930 959 1023 1861 839
152 "XLOC_000152" 42.9824561403509 3192 "gi|607351107|gb|EZA46698.1|" "Outer dense fiber protein [Cerapachys biroi]" 60 133 138 155 129 174 71 131 78 100 67 109 46 105 124 82 214 97
153 "XLOC_000153" 48.7251135172896 2863 "gi|571541132|ref|XP_006569512.1|" "PREDICTED: hamartin isoform X3 [Apis mellifera]" 934 1717 2271 2425 1402 2161 1879 2944 1393 2477 1954 2336 1550 2443 2204 2478 4265 2157
154 "XLOC_000154" 47.6621417797888 663 "gi|307205534|gb|EFN83839.1|" "Cytochrome P450 4C1	partial [Harpegnathos saltator]" 5 17 3 6 1 3 1 12 0 4 0 1 2 2 0 1 2 1
155 "XLOC_000155" 41.5163660654643 2994 "gi|571499531|ref|XP_006557462.1|" "PREDICTED: ribose-phosphate pyrophosphokinase 2	chloroplastic-like isoform X2 [Apis mellifera]" 7046 12257 13701 15606 10079 13809 10399 17124 9979 15652 12690 15929 10111 14350 13316 14896 27167 13645
156 "XLOC_000156" 44.429229428607 8033 "gi|156553409|ref|XP_001599017.1|" "PREDICTED: probable medium-chain specific acyl-CoA dehydrogenase	mitochondrial [Nasonia vitripennis]" 2438 4917 4979 6416 3925 5935 4635 8472 3260 5229 3944 5454 3780 5867 4589 5654 8107 4302
157 "XLOC_000157" 53.1967213114754 1220 "gi|515401202|ref|WP_016890386.1|" "putrescine oxidase [Mycobacterium abscessus]" 0 2 1 1 0 1 1 12 0 0 1 5 4 3 0 2 4 0
158 "XLOC_000158" 34.5542574465846 9501 "gi|156552545|ref|XP_001600397.1|" "PREDICTED: protein arginine N-methyltransferase 5 [Nasonia vitripennis]" 2641 5092 4277 5221 3395 4826 2978 5135 2673 4244 3292 4230 3335 5006 4129 5068 7885 4126
159 "XLOC_000159" 43.6491935483871 992 "gi|383853182|ref|XP_003702102.1|" "PREDICTED: ubiquitin-related modifier 1 [Megachile rotundata]" 45 81 80 92 101 114 36 37 59 84 61 78 45 81 78 64 156 69
160 "XLOC_000160" 39.7915389331698 3262 "gi|380018483|ref|XP_003693157.1|" "PREDICTED: major facilitator superfamily domain-containing protein 6 [Apis florea]" 1211 2366 2445 2717 1800 2469 1764 3017 1300 2224 1697 2053 1686 2447 2168 2429 3917 1858
161 "XLOC_000161" 49.273631840796 10050 "gi|572303549|ref|XP_006617759.1|" "PREDICTED: mucin-12-like [Apis dorsata]" 920 1851 1588 1980 1166 1823 1184 2490 1038 1838 1273 1706 1018 1769 1411 1809 3016 1589
162 "XLOC_000162" 37.9940119760479 3340 "gi|383853187|ref|XP_003702104.1|" "PREDICTED: ubiquitin-conjugating enzyme E2-22 kDa [Megachile rotundata]" 3456 5789 6291 7341 5273 6805 4306 6826 4484 6838 5804 6928 5001 6714 6392 6905 12131 6102
163 "XLOC_000163" 40.4875925119721 4594 "gi|572308839|ref|XP_006620227.1|" "PREDICTED: protein arginine N-methyltransferase 5-like isoform X1 [Apis dorsata]" 29 103 113 121 72 122 134 223 31 65 51 79 94 94 113 102 153 83
164 "XLOC_000164" 36.7036011080332 722 "gi|357616169|gb|EHJ70048.1|" "transposase [Danaus plexippus]" 5 4 8 15 0 5 1 1 0 7 0 0 2 3 1 2 1 1
165 "XLOC_000165" 44.7761194029851 402 "gi|571564020|ref|XP_006562270.1|" "PREDICTED: LIM domain transcription factor LMO4.2-like isoform X2 [Apis mellifera]" 2 3 6 11 4 5 7 24 1 11 2 3 0 7 7 3 13 0
166 "XLOC_000166" 44.2539682539683 4725 "gi|572301066|ref|XP_006616597.1|" "PREDICTED: probable ATP-dependent RNA helicase spindle-E-like isoform X1 [Apis dorsata]" 34 62 78 64 65 95 129 182 38 46 477 444 33 89 58 62 406 171
167 "XLOC_000167" 53.2265661799341 2123 "gi|340718619|ref|XP_003397762.1|" "PREDICTED: uncharacterized protein LOC100642572 [Bombus terrestris]" 83 206 189 208 136 228 102 218 100 268 208 220 88 200 137 156 338 170
168 "XLOC_000168" 52.3717328170378 1033 "gi|524369024|emb|CDB19537.1|" "dNA topoisomerase [Blautia sp. CAG:52]" 0 1 2 0 0 0 2 14 1 0 1 2 0 2 0 1 0 0
169 "XLOC_000169" 31.2749003984064 1004 NA NA 0 0 0 0 0 0 0 0 0 0 0 0 0 0 0 0 0 0
170 "XLOC_000170" 46.3265306122449 490 NA NA 0 11 1 5 0 1 16 40 1 6 1 8 1 0 1 6 8 7
171 "XLOC_000171" 49.3087557603687 868 NA NA 5 5 4 2 2 0 41 64 0 3 6 3 4 8 3 4 8 1
172 "XLOC_000172" 42.49857387336 1753 "gi|572301074|ref|XP_006616601.1|" "PREDICTED: G protein pathway suppressor 2-like isoform X1 [Apis dorsata]" 667 1172 1211 1446 973 1419 810 1224 569 1039 767 922 704 1103 978 1191 1898 882
173 "XLOC_000173" 34.5681982198701 4157 "gi|749747595|ref|XP_011135931.1|" "PREDICTED: CKLF-like MARVEL transmembrane domain-containing protein 4 [Harpegnathos saltator]" 4412 7336 7642 9284 5929 7857 6874 11344 4883 7083 5022 6424 5318 7444 6833 7747 13404 6512
174 "XLOC_000174" 42.3365487674169 933 "gi|328703880|ref|XP_003242342.1|" "PREDICTED: uncharacterized protein LOC100162194 [Acyrthosiphon pisum]" 4 10 6 5 9 12 56 81 5 2 20 17 33 35 34 21 33 19
175 "XLOC_000175" 38.5129490392648 1197 NA NA 57 102 42 44 59 86 3 1 12 13 10 11 10 8 88 108 155 66
176 "XLOC_000176" 42.2180801491146 2146 NA NA 37 82 67 72 54 98 2 2 3 1 4 2 9 23 72 81 135 76
177 "XLOC_000177" 48.5388127853881 2190 "gi|571522618|ref|XP_006560611.1|" "PREDICTED: uncharacterized protein LOC724189 [Apis mellifera]" 1936 4323 3375 4800 2540 4587 2027 4549 2685 5191 3210 4569 2275 4004 3217 4511 6393 3834
178 "XLOC_000178" 39.1752577319588 2910 "gi|340709880|ref|XP_003393528.1|" "PREDICTED: KH domain-containing	RNA-binding	signal transduction-associated protein 2-like isoform X2 [Bombus terrestris]" 1099 2480 1818 2388 1465 2398 1081 2146 1033 2040 1184 1611 1037 1724 1545 2012 2957 1664
179 "XLOC_000179" 41.6481069042316 4041 "gi|380028166|ref|XP_003697779.1|" "PREDICTED: transcription factor AP-2-epsilon isoform X2 [Apis florea]" 273 485 435 524 372 548 357 667 259 455 309 465 328 482 398 584 862 401
180 "XLOC_000180" 35.6521739130435 920 "gi|676483930|ref|XP_009063181.1|" "hypothetical protein LOTGIDRAFT_176031 [Lottia gigantea]" 0 3 3 1 1 2 1 3 0 1 24 36 0 0 0 2 2 0
181 "XLOC_000181" 31.4953271028037 1070 "gi|517855964|ref|WP_019026172.1|" "hypothetical protein [Colwellia piezophila]" 257 543 464 571 382 628 408 716 294 397 290 421 404 493 426 580 858 409
182 "XLOC_000182" 48.5868448098664 3892 "gi|572268097|ref|XP_006612107.1|" "PREDICTED: chitinase-like protein PB1E7.04c-like isoform X6 [Apis dorsata]" 333 764 757 958 433 897 418 794 473 959 599 838 431 764 622 892 1399 822
183 "XLOC_000183" 48.2380127094165 1731 "gi|749732943|ref|XP_011143066.1|" "PREDICTED: succinate dehydrogenase [ubiquinone]flavoprotein subunit	mitochondrial-like [Harpegnathos saltator]" 26 45 55 69 34 54 34 88 48 71 35 53 25 75 73 55 123 45
184 "XLOC_000184" 42.9939516129032 3968 "gi|805802674|ref|XP_012145014.1|" "PREDICTED: succinate dehydrogenase [ubiquinone]flavoprotein subunit	mitochondrial [Megachile rotundata]" 4457 8343 9854 11804 6447 9152 7132 11370 6685 11135 8496 10609 7161 10716 10111 11788 18801 9731
185 "XLOC_000185" 41.3761467889908 1090 NA NA 8 23 26 32 17 29 12 33 17 11 13 12 16 32 27 10 32 31
186 "XLOC_000186" 33.1234866828087 2065 NA NA 12520 22940 18262 23854 15543 22374 11384 20330 14128 22800 15754 21653 13579 20475 17734 22977 35835 20470
187 "XLOC_000187" 47.8089887640449 1780 "gi|307175400|gb|EFN65417.1|" "hypothetical protein EAG_14180 [Camponotus floridanus]" 2299 4697 4771 6073 3246 4910 4414 7686 2848 4948 3763 5003 3715 6281 4983 5971 9317 5129
188 "XLOC_000188" 45.5900621118012 805 NA NA 1 9 4 8 6 7 12 23 4 2 2 3 0 11 5 5 5 3
189 "XLOC_000189" 45.8283433133733 2505 "gi|383862764|ref|XP_003706853.1|" "PREDICTED: ETS-like protein pointed	isoform P2/D isoform X1 [Megachile rotundata]" 1507 2723 2498 3212 1948 2959 1549 3163 1708 2970 1771 2500 1897 3235 2404 3089 4484 2760
190 "XLOC_000190" 36.3817097415507 503 "gi|590562261|ref|XP_007009035.1|" "Serine-threonine protein kinase	plant-type	putative [Theobroma cacao]" 12 31 15 8 12 17 4 6 21 21 7 6 7 6 29 8 13 11
191 "XLOC_000191" 35.0418410041841 2868 "gi|383852402|ref|XP_003701717.1|" "PREDICTED: ubiquitin-conjugating enzyme E2Q-like protein 1 isoform X3 [Megachile rotundata]" 848 1489 1631 1846 1131 1601 1424 2334 499 787 698 784 882 1492 1258 1335 2159 1027
192 "XLOC_000192" 37.1134020618557 970 NA NA 3 4 12 17 10 15 9 20 1 3 12 4 11 8 6 5 14 11
193 "XLOC_000193" 45.93895499224 1933 "gi|572312645|ref|XP_006622037.1|" "PREDICTED: importin-5-like [Apis dorsata]" 48 96 149 196 112 124 520 736 92 91 148 165 163 241 173 196 336 199
194 "XLOC_000194" 38.8346846227841 7277 "gi|749756234|ref|XP_011140627.1|" "PREDICTED: Y+L amino acid transporter 2 [Harpegnathos saltator]" 670 1147 1354 1730 928 1212 932 1650 861 1577 1163 1314 1023 1375 1409 1605 2448 1312
195 "XLOC_000195" 35.8791208791209 1820 "gi|332028010|gb|EGI68061.1|" "Peflin	partial [Acromyrmex echinatior]" 1562 2464 2618 2904 2090 2621 1799 2839 1810 2633 2014 2398 2035 2536 2652 3048 5272 2447
196 "XLOC_000196" 36.8290668868704 2422 NA NA 46 42 57 69 36 55 26 52 38 87 29 51 36 53 62 61 77 47
197 "XLOC_000197" 37.6357666077292 3959 "gi|383864606|ref|XP_003707769.1|" "PREDICTED: G2/mitotic-specific cyclin-B3 [Megachile rotundata]" 217 425 402 514 360 446 331 583 271 366 274 385 284 489 362 479 793 396
198 "XLOC_000198" 36.5853658536585 779 "gi|550650476|ref|WP_022633830.1|" "hypothetical protein [Dickeya solani]" 0 3 3 2 4 8 19 20 0 5 5 1 2 11 5 9 5 4
199 "XLOC_000199" 44.19795221843 2344 "gi|489533579|ref|WP_003438309.1|" "flagellar basal body-associated protein FliL [Pseudomonas sp. Lz4W]" 41 93 97 96 85 117 36 77 31 78 53 66 69 53 92 101 176 115
200 "XLOC_000200" 45.9219858156028 564 "gi|516726672|ref|WP_018068061.1|" "hypothetical protein [Rhizobium leguminosarum]" 1 12 3 17 0 9 4 5 2 3 3 1 2 5 10 1 8 1
201 "XLOC_000201" 43.4989200863931 4630 "gi|572297927|ref|XP_006615136.1|" "PREDICTED: peroxisome biogenesis factor 1-like isoform X2 [Apis dorsata]" 67 76 122 166 117 123 97 188 86 175 120 162 80 115 124 146 239 105
202 "XLOC_000202" 34.4110854503464 433 NA NA 19 38 29 35 30 35 13 24 9 37 16 24 16 30 24 31 46 18
203 "XLOC_000203" 34.4897959183673 980 NA NA 5 9 2 12 8 5 1 3 2 10 1 1 2 4 16 18 13 8
204 "XLOC_000204" 36.0172537742631 1391 "gi|307208124|gb|EFN85628.1|" "hypothetical protein EAI_11085 [Harpegnathos saltator]" 37 54 70 106 46 109 111 213 39 43 42 32 68 111 73 91 132 67
205 "XLOC_000205" 40.0777202072539 3860 "gi|350417840|ref|XP_003491605.1|" "PREDICTED: trichohyalin-like [Bombus impatiens]" 81 149 122 183 114 140 131 234 59 110 91 107 104 180 105 151 230 112
206 "XLOC_000206" 38.3254716981132 848 "gi|307177661|gb|EFN66707.1|" "Coiled-coil domain-containing protein 134 [Camponotus floridanus]" 90 160 131 210 155 176 79 139 90 113 108 121 70 120 130 136 267 109
207 "XLOC_000207" 42.3115079365079 2016 "gi|752882124|ref|XP_011258695.1|" "PREDICTED: uncharacterized protein LOC105252810 [Camponotus floridanus]" 124 252 363 418 262 312 242 428 103 206 196 210 182 222 222 249 396 177
208 "XLOC_000208" 37.3976825768045 9407 "gi|156546322|ref|XP_001606351.1|" "PREDICTED: regulator of microtubule dynamics protein 1-like [Nasonia vitripennis]" 636 1128 1129 1382 927 1309 1039 1549 746 1054 884 1005 880 1233 1074 1267 1999 991
209 "XLOC_000209" 38.4565075212557 1529 NA NA 32 79 85 73 46 99 151 278 33 36 27 41 56 65 51 75 124 53
210 "XLOC_000210" 39.1534391534392 1512 "gi|357625270|gb|EHJ75771.1|" "putative golgin IMH1 [Danaus plexippus]" 11 26 28 35 16 13 13 23 42 52 37 35 17 31 16 17 34 23
211 "XLOC_000211" 44.6640316205534 759 "gi|457870802|ref|XP_004222321.1|" "hypothetical protein PCYB_091600 [Plasmodium cynomolgi strain B]" 11 12 20 21 9 11 5 5 18 31 7 29 10 13 7 6 47 17
212 "XLOC_000212" 42.2 500 NA NA 7 12 8 8 9 18 1 0 0 1 1 2 0 4 8 11 19 1
213 "XLOC_000213" 44 450 "gi|737900304|ref|WP_035866652.1|" "hypothetical protein [Cupriavidus sp. SK-3]" 0 1 2 3 5 5 8 30 1 3 6 5 2 1 1 1 7 0
214 "XLOC_000214" 43.4944237918216 1345 "gi|749776225|ref|XP_011143121.1|" "PREDICTED: uncharacterized protein LOC105185381 isoform X2 [Harpegnathos saltator]" 34 59 95 89 71 104 42 69 66 81 68 63 54 87 83 73 137 61
215 "XLOC_000215" 33.5645281149368 4037 NA NA 1767 3183 3622 4358 2609 3511 2730 4468 2122 3236 2745 3458 2887 4081 3557 4097 6638 3160
216 "XLOC_000216" 46.7566165023352 1927 "gi|307202938|gb|EFN82158.1|" "Tyrosine-protein kinase CSK [Harpegnathos saltator]" 34 68 121 143 71 63 440 706 55 86 115 80 165 214 150 167 270 158
217 "XLOC_000217" 39.8370630091781 9697 "gi|572302534|ref|XP_006617281.1|" "PREDICTED: WD repeat-containing protein on Y chromosome-like [Apis dorsata]" 1439 2406 2582 2860 2104 2709 1934 2972 1535 2268 1704 1924 1711 2164 2476 2644 4643 2127
218 "XLOC_000218" 38.671875 4608 "gi|572315760|ref|XP_006623522.1|" "PREDICTED: transmembrane protein 62-like isoform X1 [Apis dorsata]" 3879 6755 7359 8648 5899 8269 4797 7823 4803 7253 4658 5523 4710 6483 6361 7080 11532 5665
219 "XLOC_000219" 44.6183953033268 2044 "gi|571526492|ref|XP_006557287.1|" "PREDICTED: protein Wnt-2 [Apis mellifera]" 33 54 49 72 47 82 56 126 10 56 39 52 33 46 32 43 62 33
220 "XLOC_000220" 36.1970217640321 873 NA NA 8 20 33 17 25 23 18 35 20 34 13 16 33 35 28 48 44 39
221 "XLOC_000221" 45.6399437412096 1422 "gi|322792013|gb|EFZ16118.1|" "hypothetical protein SINV_05747	partial [Solenopsis invicta]" 6708 12252 13579 15905 9923 13876 8811 14162 11310 18621 11071 14301 12020 17591 13942 16090 25617 13022
222 "XLOC_000222" 41.8752203031371 2837 "gi|571507356|ref|XP_006571122.1|" "PREDICTED: calponin homology domain-containing protein DDB_G0272472-like isoform X26 [Apis mellifera]" 6618 14350 13957 18599 10326 17340 8087 15411 11240 21040 10701 16670 8675 16711 12345 16663 23877 13772
223 "XLOC_000223" 37.0212765957447 235 "gi|353234534|emb|CCA66558.1|" "related to Pc21g03090 protein Precursor-Penicillium chrysogenum [Piriformospora indica DSM 11827]" 366 699 606 796 533 762 379 563 455 724 458 683 432 628 557 659 1095 670
224 "XLOC_000224" 35.1032448377581 339 "gi|550672458|gb|ERP97879.1|" "membrane protein [Labrenzia sp. C1B10]" 478 754 782 869 673 783 526 909 536 778 615 755 623 756 779 815 1537 799
225 "XLOC_000225" 33.3333333333333 276 "gi|228624591|gb|EEK81361.1|" "hypothetical protein bcere0010_51520 [Bacillus cereus ATCC 4342]" 44 60 73 86 54 104 1 18 4 4 8 24 14 21 83 114 91 61
226 "XLOC_000226" 36.094674556213 507 NA NA 0 1 2 12 2 2 24 22 1 1 1 1 0 2 0 1 2 2
227 "XLOC_000227" 32.6064382139148 963 NA NA 0 2 1 1 1 1 15 32 0 0 2 0 0 0 2 7 2 0
228 "XLOC_000228" 45.5424274973147 931 "gi|307202356|gb|EFN81797.1|" "hypothetical protein EAI_04159	partial [Harpegnathos saltator]" 208 416 369 378 266 450 147 256 275 516 266 386 170 311 299 392 611 341
229 "XLOC_000229" 32.2175732217573 956 "gi|307167181|gb|EFN60904.1|" "hypothetical protein EAG_04440	partial [Camponotus floridanus]" 22 49 41 56 28 62 19 22 10 21 10 14 15 37 51 39 98 43
230 "XLOC_000230" 32.2144725370532 2294 "gi|380012703|ref|XP_003690417.1|" "PREDICTED: HD domain-containing protein 2 [Apis florea]" 565 948 860 1030 702 952 817 1208 532 828 612 802 659 898 954 1130 1752 781
231 "XLOC_000231" 35.2683461117196 4565 "gi|383855844|ref|XP_003703420.1|" "PREDICTED: DET1 homolog isoform X2 [Megachile rotundata]" 90 157 161 229 177 199 211 261 180 269 147 202 170 184 192 271 389 192
232 "XLOC_000232" 40.3910903910904 7722 "gi|815918054|ref|XP_012244081.1|" "PREDICTED: F-box/LRR-repeat protein 14 [Bombus impatiens]" 903 1607 1604 1953 1217 1812 1363 2375 904 1333 1018 1446 1044 1630 1441 1872 2688 1380
233 "XLOC_000233" 33.1221057762613 4103 "gi|322798620|gb|EFZ20224.1|" "hypothetical protein SINV_06929	partial [Solenopsis invicta]" 796 1438 1331 1704 1086 1629 971 1521 842 1308 910 1116 991 1308 1243 1413 2174 1206
234 "XLOC_000234" 39.4366197183099 3550 "gi|350417390|ref|XP_003491399.1|" "PREDICTED: tyrosine-protein phosphatase non-receptor type 14 isoform X2 [Bombus impatiens]" 2086 3756 4456 4979 3117 4607 2553 4478 2764 4453 2905 3669 2870 3907 3449 4180 6532 3313
235 "XLOC_000235" 37.144498707268 3481 "gi|383855844|ref|XP_003703420.1|" "PREDICTED: DET1 homolog isoform X2 [Megachile rotundata]" 70 168 204 258 136 168 209 271 80 125 110 102 102 143 144 203 274 149
236 "XLOC_000236" 40.8051235132662 1093 "gi|156543965|ref|XP_001604135.1|" "PREDICTED: transmembrane emp24 domain-containing protein 2 [Nasonia vitripennis]" 1477 2535 2427 2972 2269 3148 1364 2026 1254 1931 1294 1494 1505 2051 1997 2193 3168 1633
237 "XLOC_000237" 36.2307432812324 8893 "gi|350412542|ref|XP_003489683.1|" "PREDICTED: protein pellino isoform X3 [Bombus impatiens]" 1767 3048 3112 3728 2372 3366 2597 4248 1930 2890 2168 2672 2121 3017 2875 3507 5429 2753
238 "XLOC_000238" 34.6017250126839 3942 "gi|350417388|ref|XP_003491398.1|" "PREDICTED: uroporphyrinogen-III synthase [Bombus impatiens]" 135 184 258 265 171 258 146 278 124 164 148 173 160 197 198 215 361 172
239 "XLOC_000239" 41.1646586345381 4482 "gi|759060354|ref|XP_011339469.1|" "PREDICTED: transcription factor TFIIIB component B'' homolog isoform X1 [Cerapachys biroi]" 322 668 562 615 445 693 392 772 392 604 474 599 416 584 468 625 967 520
240 "XLOC_000240" 35.5149181905679 1039 NA NA 19 35 41 63 21 35 27 70 24 32 31 21 31 32 40 52 89 24
241 "XLOC_000241" 41.6415208207604 1657 "gi|554566781|ref|XP_005877679.1|" "PREDICTED: eotaxin-like isoform X2 [Myotis brandtii]" 22 19 25 27 34 33 12 9 20 32 15 26 14 17 28 15 46 21
242 "XLOC_000242" 44.8275862068966 1624 "gi|759043872|ref|XP_011330834.1|" "PREDICTED: pancreatic triacylglycerol lipase-like [Cerapachys biroi]" 281 491 480 548 447 659 609 913 129 287 272 319 316 472 312 398 558 258
243 "XLOC_000243" 36.816874400767 1043 "gi|512919090|ref|XP_004929290.1|" "PREDICTED: uncharacterized protein LOC101741636 [Bombyx mori]" 60 156 140 202 100 201 90 180 37 61 53 62 47 105 145 146 165 116
244 "XLOC_000244" 31.0068649885584 1748 "gi|383861109|ref|XP_003706029.1|" "PREDICTED: multifunctional methyltransferase subunit TRM112-like protein [Megachile rotundata]" 256 430 559 551 277 410 546 777 236 359 345 318 434 552 554 583 937 441
245 "XLOC_000245" 36.9810415166787 4167 "gi|746866005|ref|XP_011064049.1|" "PREDICTED: 28S ribosomal protein S30	mitochondrial [Acromyrmex echinatior]" 177 260 296 373 221 308 315 478 156 225 258 240 250 327 273 301 464 233
246 "XLOC_000246" 34.3739200552932 8681 "gi|607368486|gb|EZA62599.1|" "BAG family molecular chaperone regulator [Cerapachys biroi]" 15242 25399 27313 31150 20714 25709 19692 31050 18641 26215 19272 22538 20353 26918 27372 30347 50417 24427
247 "XLOC_000247" 36.381541924592 7108 "gi|808147345|ref|XP_012174758.1|" "PREDICTED: glucosylceramidase-like isoform X2 [Bombus terrestris]" 1588 2853 2506 2896 2423 3310 1547 2243 1492 2399 1730 2080 1649 2191 2195 2528 3436 1707
248 "XLOC_000248" 42.3956931359354 1486 "gi|350416850|ref|XP_003491134.1|" "PREDICTED: glucosylceramidase-like isoform X2 [Bombus impatiens]" 16 28 25 34 22 29 15 18 13 19 13 6 7 8 41 23 71 18
249 "XLOC_000249" 50.6717850287908 521 "gi|544829175|ref|WP_021245034.1|" "dihydroorotase [Sphingobium baderi]" 15 20 14 21 26 41 15 34 16 34 15 19 8 24 13 14 36 26
250 "XLOC_000250" 42.3925667828107 1722 "gi|607357179|gb|EZA51645.1|" "Ring canal kelch-like protein [Cerapachys biroi]" 2 4 4 10 4 5 47 69 1 1 12 6 7 8 7 11 21 2
251 "XLOC_000251" 41.6043956043956 4550 "gi|307191292|gb|EFN74939.1|" "hypothetical protein EAG_09459 [Camponotus floridanus]" 117 175 364 407 149 254 609 891 182 300 270 419 329 401 413 455 756 346
252 "XLOC_000252" 35.0603264726757 1409 "gi|524266134|emb|CDA29058.1|" "extracellular solute-binding protein [Eubacterium sp. CAG:156]" 718 1017 1162 1249 935 1288 648 945 809 1266 839 1164 811 952 1121 1313 2031 924
253 "XLOC_000253" 32.4237560192616 1246 NA NA 8 14 14 35 6 19 14 29 4 20 7 10 13 25 16 23 44 19
254 "XLOC_000254" 42.5471564317118 7051 "gi|350412618|ref|XP_003489706.1|" "PREDICTED: transcription elongation factor SPT6 [Bombus impatiens]" 856 1571 1922 2174 1199 1582 1839 2849 1028 1704 1537 1690 1302 1870 1813 1968 3337 1635
255 "XLOC_000255" 45.2127659574468 752 "gi|607364575|gb|EZA58787.1|" "Integrin alpha-5 [Cerapachys biroi]" 10 12 47 46 13 25 48 58 15 17 35 42 17 24 33 19 85 48
256 "XLOC_000256" 39.5971668880035 4518 "gi|607368446|gb|EZA62559.1|" "hypothetical protein X777_10189 [Cerapachys biroi]" 574 917 946 1123 688 1006 661 1042 332 528 447 624 550 759 677 801 1424 702
257 "XLOC_000257" 39.5989974937343 798 "gi|307174180|gb|EFN64825.1|" "NMDA receptor-regulated protein 1 [Camponotus floridanus]" 11 30 22 24 31 19 1 7 9 16 13 6 24 22 34 24 32 21
258 "XLOC_000258" 41.5860735009671 2068 "gi|383848163|ref|XP_003699721.1|" "PREDICTED: tyrosine-protein kinase Drl isoform X1 [Megachile rotundata]" 10 1 5 10 1 5 29 72 0 0 7 3 19 9 13 24 22 7
259 "XLOC_000259" 37.9196642685851 3336 NA NA 105 122 204 225 133 132 202 280 154 169 114 199 127 191 161 261 335 206
260 "XLOC_000260" 33.9168490153173 457 NA NA 58 129 131 173 118 140 57 72 114 101 81 148 67 110 104 124 194 77
261 "XLOC_000261" 37.2438730413821 2489 "gi|573025137|gb|AHF80671.1|" "Hypothetical protein TES1_1291 [Thermococcus paralvinellae]" 55 53 94 79 33 60 69 80 41 94 71 57 70 65 53 64 138 48
262 "XLOC_000262" 42.7263479145473 983 "gi|915256642|ref|XP_013298278.1|" "hypothetical protein NECAME_11968 [Necator americanus]" 25 23 44 58 38 55 20 56 7 19 19 19 26 10 42 24 41 13
263 "XLOC_000263" 48.5981308411215 428 "gi|572264479|ref|XP_006610417.1|" "PREDICTED: uncharacterized protein LOC102677831 [Apis dorsata]" 0 5 4 2 4 1 15 26 0 1 4 1 5 6 2 7 1 8
264 "XLOC_000264" 47.0817120622568 1542 NA NA 33 63 50 82 48 67 20 56 43 63 42 57 27 67 35 61 94 54
265 "XLOC_000265" 46.0612142498746 1993 "gi|752892536|ref|XP_011264358.1|" "PREDICTED: uncharacterized protein LOC105256277 [Camponotus floridanus]" 113 236 130 180 68 129 108 161 115 176 120 152 205 272 142 131 263 132
266 "XLOC_000266" 50.295241403265 2879 "gi|340723283|ref|XP_003400021.1|" "PREDICTED: protein hairy [Bombus terrestris]" 870 1720 1192 1773 1057 1844 989 1804 1070 1951 1243 1857 849 1430 1238 1717 2674 1555
267 "XLOC_000267" 40.5080213903743 748 NA NA 6 19 8 9 3 11 6 11 3 5 8 17 4 15 5 1 17 5
268 "XLOC_000268" 43.0449069003286 913 NA NA 37 61 43 44 34 74 33 74 30 41 26 57 29 67 35 50 105 44
269 "XLOC_000269" 44.8904267589389 4335 "gi|759064586|ref|XP_011341699.1|" "PREDICTED: uncharacterized protein LOC105281865 isoform X1 [Cerapachys biroi]" 2373 4202 3616 4116 3189 4359 2695 4334 2015 3233 2330 2822 2403 3611 3322 3843 5879 3097
270 "XLOC_000270" 38.0952380952381 2289 "gi|752863022|ref|XP_011265950.1|" "PREDICTED: ribosomal L1 domain-containing protein CG13096 [Camponotus floridanus]" 243 412 381 447 314 552 300 528 232 280 234 319 309 399 387 487 672 341
271 "XLOC_000271" 37.0517210308164 5549 "gi|322792032|gb|EFZ16137.1|" "hypothetical protein SINV_12499	partial [Solenopsis invicta]" 6273 10625 10910 12704 8510 11861 7342 11708 6126 9612 6996 8448 6903 9640 9704 11397 17984 9027
272 "XLOC_000272" 39.9753997539975 3252 "gi|383854122|ref|XP_003702571.1|" "PREDICTED: uncharacterized protein LOC100874999 isoform X1 [Megachile rotundata]" 1843 2962 3286 3430 2415 3138 2215 3678 1824 2628 2056 2487 2129 2918 2970 3089 5426 2666
273 "XLOC_000273" 43.2084963666853 1789 "gi|460849588|gb|EMI47094.1|" "diaminopimelate decarboxylase [Rhodopirellula sp. SWK7]" 28 48 56 78 31 74 26 75 27 33 22 52 34 51 52 42 61 33
274 "XLOC_000274" 50.2915451895044 686 NA NA 15 77 34 31 17 74 9 44 15 37 8 19 12 42 26 54 43 42
275 "XLOC_000275" 37.2873345935728 2116 "gi|572297711|ref|XP_006615034.1|" "PREDICTED: ankyrin repeat domain-containing protein 40-like [Apis dorsata]" 197 393 383 432 324 449 288 459 174 241 198 251 283 303 283 390 505 270
276 "XLOC_000276" 35.6060606060606 1980 NA NA 1829 3449 2731 3501 2454 3396 1328 2483 1807 2810 1874 2455 2149 3170 2534 3444 4996 2872
277 "XLOC_000277" 37.1428571428571 245 NA NA 46 86 98 130 75 68 57 118 27 58 70 85 89 122 77 146 172 91
278 "XLOC_000278" 32.1428571428571 728 NA NA 20 75 64 100 45 82 70 146 33 65 48 104 56 116 72 115 157 96
279 "XLOC_000279" 34.5360824742268 1164 NA NA 60 88 153 202 75 112 194 374 53 77 56 117 132 211 159 150 220 149
280 "XLOC_000280" 44.3309499489275 3916 "gi|340717037|ref|XP_003396996.1|" "PREDICTED: zinc finger protein 235-like [Bombus terrestris]" 19 48 85 143 24 45 381 714 37 54 63 51 124 190 122 107 187 112
281 "XLOC_000281" 45.3867028493894 1474 NA NA 2 0 8 2 1 4 44 74 1 4 1 2 0 15 5 5 16 5
282 "XLOC_000282" 40.5974202308215 1473 "gi|749794508|ref|XP_011150589.1|" "PREDICTED: uncharacterized protein LOC105189894 [Harpegnathos saltator]" 392 689 586 678 473 714 300 602 373 613 375 475 296 521 533 600 982 518
283 "XLOC_000283" 50.0381970970206 1309 "gi|572315994|ref|XP_006623635.1|" "PREDICTED: antitrypsin-like isoform X4 [Apis dorsata]" 6 13 3 19 11 14 8 14 4 3 6 10 4 12 11 10 13 16
284 "XLOC_000284" 42.4260355029586 1690 NA NA 37 79 44 100 54 76 57 137 19 27 15 16 44 40 26 38 53 20
285 "XLOC_000285" 35.9593392630241 787 "gi|572315992|ref|XP_006623634.1|" "PREDICTED: antitrypsin-like isoform X3 [Apis dorsata]" 25 79 71 86 50 78 23 52 27 53 29 81 25 49 65 95 121 82
286 "XLOC_000286" 38.5867554568997 2703 "gi|489613057|ref|WP_003517498.1|" "proteinase IV [Ruminiclostridium thermocellum]" 46 109 136 147 95 98 95 247 53 102 80 136 77 112 146 130 227 111
287 "XLOC_000287" 49.3307839388145 523 "gi|332030095|gb|EGI69920.1|" "E3 ubiquitin-protein ligase [Acromyrmex echinatior]" 191 450 450 548 209 405 389 746 194 462 201 375 263 570 295 442 702 420
288 "XLOC_000288" 42.3020742039147 3423 "gi|568257702|gb|ETN65958.1|" "sugar transporter [Anopheles darlingi]" 354 660 407 554 591 877 352 624 485 752 336 484 343 602 489 531 883 458
289 "XLOC_000289" 50.1259445843829 397 "gi|545881765|ref|XP_005654318.1|" "PREDICTED: histone-lysine N-methyltransferase 2C [Sus scrofa]" 1 9 3 10 2 8 24 30 0 3 11 0 3 10 16 1 9 5
290 "XLOC_000290" 54.66297322253 1083 "gi|571548209|ref|XP_006561626.1|" "PREDICTED: neuroligin 5 isoform X1 [Apis mellifera]" 14 22 23 32 16 16 92 117 6 15 9 11 6 31 26 32 46 30
291 "XLOC_000291" 40 1075 NA NA 2 2 8 6 4 2 1 5 0 3 1 4 4 1 1 20 7 8
292 "XLOC_000292" 46.3399108847868 1571 NA NA 13 12 21 31 15 19 10 21 7 11 20 26 10 11 30 27 44 25
293 "XLOC_000293" 40.489869972785 3307 "gi|345498300|ref|XP_003428199.1|" "PREDICTED: AP-1 complex subunit mu-1 [Nasonia vitripennis]" 1553 2674 2783 3267 2156 3092 2107 3305 1691 2665 2289 2614 1971 2593 3006 3358 5370 2756
294 "XLOC_000294" 55.2136752136752 585 "gi|607365842|gb|EZA60020.1|" "Roundabout-like protein [Cerapachys biroi]" 0 6 2 14 1 7 11 24 0 17 2 5 1 4 5 5 1 6
295 "XLOC_000295" 45.4545454545455 341 "gi|607305033|gb|EZA46032.1|" "120.7 kDa protein in NOF-FB transposable element-like protein [Microplitis demolitor]" 98 140 246 237 139 202 222 345 73 115 97 147 174 190 205 241 329 157
296 "XLOC_000296" 39.8809523809524 840 "gi|511820700|ref|WP_016401004.1|" "serine/threonine protein kinase [Agarivorans albus]" 0 0 0 0 1 1 5 19 0 0 1 0 0 1 0 0 2 0
297 "XLOC_000297" 38.6744966442953 2384 "gi|307211897|gb|EFN87824.1|" "Tumor protein D54 [Harpegnathos saltator]" 3826 6843 7108 8233 5322 7526 4981 8054 4709 7291 5384 7111 5086 7021 6738 7868 12667 6655
298 "XLOC_000298" 33.2285115303983 2862 "gi|630206313|ref|XP_007853509.1|" "hypothetical protein Moror_5866 [Moniliophthora roreri MCA 2997]" 45 108 124 167 97 136 124 210 106 162 174 219 124 168 131 161 289 119
299 "XLOC_000299" 42.2770700636943 1256 "gi|524114272|emb|CCY92451.1|" "doxX family protein [Bacteroides sp. CAG:1076]" 3 5 5 2 4 2 20 49 2 9 2 8 2 14 4 9 16 5
300 "XLOC_000300" 34.7474747474747 990 NA NA 1 1 1 2 1 1 6 14 2 0 1 2 0 1 2 1 0 5
301 "XLOC_000301" 37.7682403433476 699 "gi|607358051|gb|EZA52476.1|" "hypothetical protein X777_08591 [Cerapachys biroi]" 0 0 0 0 0 0 0 0 0 0 0 0 0 0 0 0 0 0
302 "XLOC_000302" 36.7504835589942 1034 "gi|307169597|gb|EFN62203.1|" "120.7 kDa protein in NOF-FB transposable element	partial [Camponotus floridanus]" 4 6 4 8 3 2 3 7 5 1 3 4 1 6 5 6 12 4
303 "XLOC_000303" 50.9090909090909 880 "gi|156551605|ref|XP_001602695.1|" "PREDICTED: alpha-mannosidase 2 [Nasonia vitripennis]" 0 2 7 6 1 12 39 104 6 7 1 8 4 19 3 13 12 3
304 "XLOC_000304" 41.6491963661775 1431 "gi|805766851|ref|XP_012135369.1|" "PREDICTED: multiple coagulation factor deficiency protein 2 homolog isoform X2 [Megachile rotundata]" 512 814 789 975 734 1059 305 508 317 514 279 355 358 538 660 621 955 558
305 "XLOC_000305" 36.3998773382398 3261 "gi|300795415|ref|NP_001177976.1|" "39S ribosomal protein L53	mitochondrial [Nasonia vitripennis]" 2151 4076 3874 4800 3108 4488 2472 4067 2412 3849 2662 3479 2584 3823 3500 4092 5974 3212
306 "XLOC_000306" 38.0327868852459 1525 "gi|505125230|ref|WP_015312332.1|" "capsule biosynthesis protein [Thermoanaerobacterium thermosaccharolyticum]" 8 24 10 12 4 22 13 15 16 14 7 24 8 14 13 21 16 19
307 "XLOC_000307" 46.1212976022567 709 NA NA 5 8 11 5 7 9 2 2 0 7 5 6 2 3 6 17 14 13
308 "XLOC_000308" 39.2638036809816 2445 "gi|572312804|ref|XP_006622111.1|" "PREDICTED: bifunctional lysine-specific demethylase and histidyl-hydroxylase NO66-like [Apis dorsata]" 90 178 201 207 161 221 192 249 108 151 135 133 136 188 236 191 321 155
309 "XLOC_000309" 32.4958123953099 4776 NA NA 4977 9431 9381 11719 6934 9861 6970 12406 6088 9551 7094 9639 7523 10533 9448 11436 17558 9644
310 "XLOC_000310" 39.5108043217287 6664 "gi|383850961|ref|XP_003701032.1|" "PREDICTED: protein argonaute-2 isoform X2 [Megachile rotundata]" 319 545 872 1035 438 656 2822 4654 384 718 868 1163 1089 1628 1133 1358 2228 1152
311 "XLOC_000311" 41.2221144519884 1031 "gi|465953043|gb|EMP25215.1|" "Nanos like protein 2 [Chelonia mydas]" 6 3 5 11 9 3 31 64 4 8 6 10 4 10 5 3 18 4
312 "XLOC_000312" 40.9744779582367 2155 NA NA 12 10 23 20 4 21 43 125 18 19 27 15 20 14 15 16 41 19
313 "XLOC_000313" 43.4545454545455 2200 "gi|759077609|ref|XP_011348575.1|" "PREDICTED: proteasomal ubiquitin receptor ADRM1-B isoform X1 [Cerapachys biroi]" 2517 4880 4762 5650 3497 5466 2737 4834 3161 5655 3734 4942 2600 4046 3939 4820 8165 4439
314 "XLOC_000314" 36.0566448801743 918 "gi|339249501|ref|XP_003373738.1|" "transcription elongation factor B polypeptide 1 [Trichinella spiralis]" 7 12 14 9 11 32 7 17 1 2 2 1 7 7 17 19 33 6
315 "XLOC_000315" 27.84588441331 571 "gi|496687097|ref|WP_009328640.1|" "MULTISPECIES: head protein [Bacillus]" 27 21 7 11 14 10 14 25 14 29 26 48 18 16 14 21 0 0
316 "XLOC_000316" 39.8452611218569 517 "gi|519248871|gb|EPN26869.1|" "Rhs family protein	partial [Pseudomonas syringae pv. actinidiae ICMP 19096]" 0 0 7 3 3 0 15 30 0 2 5 5 1 11 1 4 3 2
317 "XLOC_000317" 33.1538305222516 9842 "gi|345481578|ref|XP_001605568.2|" "PREDICTED: acetylcholinesterase [Nasonia vitripennis]" 4026 7361 7975 9739 5092 7280 9587 16294 4543 7265 6734 8575 6273 8969 8233 9740 15099 7832
318 "XLOC_000318" 32.3462414578588 439 "gi|505269700|ref|WP_015456802.1|" "glycolate reductase [Sphingomonas sp. MM-1]" 2304 4174 3365 4140 2814 3967 1747 3003 2897 4363 2953 4020 2093 2875 3157 3921 6143 3228
319 "XLOC_000319" 38.6733902249806 2578 "gi|350424699|ref|XP_003493883.1|" "PREDICTED: venom allergen 5.02-like [Bombus impatiens]" 125 214 219 298 201 309 176 244 172 260 186 183 139 212 268 309 461 219
320 "XLOC_000320" 42.8604868913858 4272 "gi|571546441|ref|XP_006569769.1|" "PREDICTED: NADPH--cytochrome P450 reductase-like isoform X3 [Apis mellifera]" 4004 6935 7580 9175 5411 8050 5324 9259 5705 9366 6924 8315 5060 7533 7740 8631 13331 6510
321 "XLOC_000321" 51.6951249690671 4041 "gi|340722942|ref|XP_003399858.1|" "PREDICTED: calcium-transporting ATPase sarcoplasmic/endoplasmic reticulum type isoform X2 [Bombus terrestris]" 18191 40776 46632 63422 25927 48157 47187 87629 43751 95065 53172 71436 39149 78306 53281 68795 109710 63001
322 "XLOC_000322" 50.9708737864078 206 NA NA 2187 3848 2955 3472 2649 3774 1529 2526 2666 3994 2839 3353 1814 2621 2790 3137 5427 2785
323 "XLOC_000323" 43.9704329461457 4735 "gi|380013767|ref|XP_003690920.1|" "PREDICTED: probable protein phosphatase CG10417 [Apis florea]" 2865 4781 4742 5588 3866 5124 1848 3156 3884 5926 3540 4611 2858 3743 4629 5273 7568 3777
324 "XLOC_000324" 43.6730506155951 2924 "gi|383854346|ref|XP_003702682.1|" "PREDICTED: 5'-3' exoribonuclease 2 homolog isoform X2 [Megachile rotundata]" 166 300 424 437 243 329 488 685 159 252 257 321 304 359 338 372 624 327
325 "XLOC_000325" 36.3286264441592 779 NA NA 31215 57569 67393 86993 45996 67730 29183 52265 62074 102830 64593 90321 46635 71569 62592 77367 118055 67132
326 "XLOC_000326" 40.2932551319648 1705 "gi|752863683|ref|XP_011268205.1|" "PREDICTED: intraflagellar transport protein 20 homolog [Camponotus floridanus]" 107 209 222 271 171 229 166 218 123 224 164 210 116 186 170 180 367 131
327 "XLOC_000327" 38.2575757575758 1584 "gi|571575653|ref|XP_006557822.1|" "PREDICTED: uncharacterized protein LOC726864 isoform X1 [Apis mellifera]" 24 33 36 51 33 48 23 68 37 67 33 62 39 33 38 51 73 47
328 "XLOC_000328" 35.6633771929825 3648 "gi|751216369|ref|XP_011161131.1|" "PREDICTED: transmembrane protein 115 [Solenopsis invicta]" 69 97 136 151 65 95 140 308 52 108 108 82 100 116 131 117 210 87
329 "XLOC_000329" 35.7071213640923 2991 "gi|752897846|ref|XP_011267252.1|" "PREDICTED: nuclear RNA export factor 1-like [Camponotus floridanus]" 539 800 999 1172 665 981 712 1145 592 869 717 819 683 896 924 958 1773 838
330 "XLOC_000330" 40.8251231527094 3248 "gi|752894095|ref|XP_011265218.1|" "PREDICTED: protein suppressor of forked [Camponotus floridanus]" 919 1728 1500 1835 1308 1844 878 1624 961 1453 1005 1349 1085 1380 1384 1681 2574 1255
331 "XLOC_000331" 34.8706411698538 889 NA NA 7 24 16 25 15 23 14 37 5 26 10 9 18 23 8 18 34 11
332 "XLOC_000332" 34.9048800661704 1209 NA NA 3 16 11 28 10 13 6 17 10 14 11 11 17 12 16 21 45 8
333 "XLOC_000333" 37.9089615931721 1406 "gi|494009475|ref|WP_006951906.1|" "membrane protein [Prevotella micans]" 6 22 6 9 10 22 7 16 5 17 6 12 6 3 15 4 31 15
334 "XLOC_000334" 38.492597577389 1486 "gi|332030244|gb|EGI70027.1|" "Hemolymph lipopolysaccharide-binding protein [Acromyrmex echinatior]" 1423 2479 1962 2125 1827 2480 1431 2392 1242 1781 1854 2548 1908 2569 1924 2076 3837 1857
335 "XLOC_000335" 41.5492957746479 710 NA NA 10 19 18 18 12 29 47 101 6 14 18 9 22 29 26 21 49 17
336 "XLOC_000336" 39.4133822181485 1091 NA NA 20 28 28 52 27 25 70 113 8 26 29 35 36 23 31 27 75 21
337 "XLOC_000337" 37.0577281191806 1074 NA NA 0 0 0 0 3 0 7 15 0 1 1 1 1 2 5 1 5 1
338 "XLOC_000338" 44.1237113402062 2910 "gi|749779335|ref|XP_011144246.1|" "PREDICTED: synaptotagmin-2-like isoform X2 [Harpegnathos saltator]" 952 1575 1631 1947 1312 1924 1231 2061 1135 1720 1506 1657 983 1524 1453 1671 2729 1390
339 "XLOC_000339" 42.4285714285714 1400 "gi|572298924|ref|XP_006615603.1|" "PREDICTED: uncharacterized protein LOC102676327 [Apis dorsata]" 43 55 75 58 35 77 48 54 48 66 29 56 47 42 34 54 82 26
340 "XLOC_000340" 33.4992223950233 3215 "gi|751216369|ref|XP_011161131.1|" "PREDICTED: transmembrane protein 115 [Solenopsis invicta]" 59 87 106 114 72 100 40 88 67 121 69 89 59 91 66 112 154 93
341 "XLOC_000341" 41.382732385048 3023 "gi|340722230|ref|XP_003399511.1|" "PREDICTED: E3 ubiquitin-protein ligase Hakai [Bombus terrestris]" 198 310 404 447 270 364 346 639 244 333 373 386 271 433 351 384 824 378
342 "XLOC_000342" 43.1651573954291 6957 "gi|572266272|ref|XP_006611250.1|" "PREDICTED: integrator complex subunit 1-like isoform X1 [Apis dorsata]" 438 801 867 1023 542 827 750 1083 488 753 641 764 541 735 919 950 1614 714
343 "XLOC_000343" 47.7791116446579 833 NA NA 2 20 10 17 20 29 0 5 3 3 14 7 4 14 5 13 21 14
344 "XLOC_000344" 59.0566037735849 530 NA NA 1 12 9 14 5 7 2 9 3 6 3 6 1 5 5 6 11 0
345 "XLOC_000345" 53.8381742738589 964 NA NA 4 5 7 3 6 15 4 4 4 15 3 4 3 2 5 4 12 1
346 "XLOC_000346" 45.2830188679245 1007 "gi|572263916|ref|XP_006610149.1|" "PREDICTED: neprilysin-2-like [Apis dorsata]" 1 7 8 11 11 9 4 8 5 26 1 6 6 12 10 2 10 3
347 "XLOC_000347" 47.3404255319149 564 "gi|307195248|gb|EFN77210.1|" "Neprilysin-2 [Harpegnathos saltator]" 10 37 28 36 30 60 24 30 35 46 37 29 17 19 38 35 71 36
348 "XLOC_000348" 46.6867469879518 332 "gi|307206758|gb|EFN84683.1|" "Probable DNA polymerase	partial [Harpegnathos saltator]" 5 11 20 18 5 14 5 11 11 19 14 13 6 7 9 15 23 22
349 "XLOC_000349" 41.4351851851852 432 NA NA 5 5 19 13 11 10 5 14 3 7 5 9 3 8 9 17 22 2
350 "XLOC_000350" 46.5673575129534 1544 "gi|665796525|ref|XP_008546056.1|" "PREDICTED: pickpocket protein 11-like isoform X1 [Microplitis demolitor]" 5 17 22 22 3 3 11 22 7 14 14 5 13 11 18 17 43 9
351 "XLOC_000351" 51.2130569033966 2267 NA NA 23 44 56 63 24 55 81 191 15 30 30 40 30 79 50 62 96 55
352 "XLOC_000352" 49.6292863762743 2158 "gi|595818554|ref|XP_007204371.1|" "hypothetical protein PRUPE_ppa007338mg [Prunus persica]" 17 33 37 36 14 29 13 12 17 33 33 28 15 17 23 27 42 31
353 "XLOC_000353" 34.5985401459854 685 NA NA 10 11 6 12 4 19 10 10 11 6 5 5 7 8 22 12 15 14
354 "XLOC_000354" 42.7212874908559 2734 "gi|572301773|ref|XP_006616925.1|" "PREDICTED: protein sprint-like isoform X1 [Apis dorsata]" 26 60 74 79 46 50 134 232 21 47 27 39 39 52 48 52 103 42
355 "XLOC_000355" 38.9863547758285 1026 "gi|443695565|gb|ELT96441.1|" "hypothetical protein CAPTEDRAFT_192682 [Capitella teleta]" 10 38 27 46 37 33 7 24 4 13 12 6 23 44 18 27 67 40
356 "XLOC_000356" 37.6884422110553 995 "gi|607352169|gb|EZA47184.1|" "hypothetical protein X777_16588	partial [Cerapachys biroi]" 10 15 18 35 5 1 55 64 9 6 37 36 7 4 15 12 27 10
357 "XLOC_000357" 36.7699219673682 4229 "gi|357624989|gb|EHJ75557.1|" "hypothetical protein KGM_03125 [Danaus plexippus]" 1257 2191 2185 2590 1698 2248 1572 2523 1494 2313 1884 2138 1553 2140 2242 2676 4236 2285
358 "XLOC_000358" 35.5320173326914 2077 "gi|752861826|ref|XP_011259440.1|" "PREDICTED: glycerophosphodiester phosphodiesterase domain-containing protein 1-like [Camponotus floridanus]" 1511 2423 2612 3077 1853 2583 1820 2857 1502 2375 1584 2066 1731 2439 2374 2622 4398 2214
359 "XLOC_000359" 40.9885473176612 1659 "gi|383855227|ref|XP_003703118.1|" "PREDICTED: corepressor interacting with RBPJ 1 [Megachile rotundata]" 614 1050 896 1030 810 1166 533 909 502 807 552 712 553 875 822 966 1516 695
360 "XLOC_000360" 37.3702422145329 578 "gi|350402476|ref|XP_003486500.1|" "PREDICTED: thioredoxin domain-containing protein 17-like [Bombus impatiens]" 359 530 506 562 500 706 272 454 321 424 229 356 301 414 502 500 816 374
361 "XLOC_000361" 39.8261556696958 2531 "gi|307189960|gb|EFN74196.1|" "SEC14-like protein 2 [Camponotus floridanus]" 38 85 106 83 65 69 81 130 30 80 68 62 53 47 56 65 166 58
362 "XLOC_000362" 42.3557797762667 4559 "gi|572263215|ref|XP_006609821.1|" "PREDICTED: calcium release-activated calcium channel protein 1-like isoform X1 [Apis dorsata]" 3090 5315 5446 6192 4593 6088 3423 5701 4350 6554 5193 6518 3780 5332 5549 6394 11196 5526
363 "XLOC_000363" 43.108504398827 341 "gi|572299957|ref|XP_006616089.1|" "PREDICTED: WASH complex subunit strumpellin-like isoform X2 [Apis dorsata]" 52 58 97 133 49 64 56 69 21 38 28 51 29 56 43 65 108 47
364 "XLOC_000364" 35.3743876836949 2858 "gi|749781736|ref|XP_011145112.1|" "PREDICTED: ubiquitin-conjugating enzyme E2 L3 isoform X1 [Harpegnathos saltator]" 1656 2969 3401 3966 2552 3451 3114 5013 1843 2790 2285 2970 2728 3668 3362 3834 5921 3001
365 "XLOC_000365" 38.6864499236308 4583 "gi|340716208|ref|XP_003396592.1|" "PREDICTED: ribosomal protein S6 kinase beta-1-like [Bombus terrestris]" 2088 3600 3950 4336 2943 3828 2658 4443 2126 3370 2582 3077 2547 3493 3300 3588 6807 3040
366 "XLOC_000366" 33.9992166079123 2553 NA NA 936 1713 1551 1922 1265 1667 1090 1751 1099 1814 1269 1721 1104 1678 1473 1754 3012 1495
367 "XLOC_000367" 42.9558541266795 2605 "gi|340712000|ref|XP_003394553.1|" "PREDICTED: LOW QUALITY PROTEIN: ribosomal protein S6 kinase beta-1-like [Bombus terrestris]" 112 186 199 247 116 176 368 638 109 172 179 260 194 278 217 274 448 240
368 "XLOC_000368" 45.0843513670739 1719 "gi|645004151|ref|XP_008212840.1|" "PREDICTED: SEC14-like protein 3 [Nasonia vitripennis]" 1213 1929 2226 2486 1630 2481 1490 2137 1418 1980 1573 1854 1438 2001 1961 2213 3525 1678
369 "XLOC_000369" 45.179584120983 529 NA NA 5 9 6 11 6 20 9 21 3 5 14 6 8 18 11 13 17 1
370 "XLOC_000370" 31.1722488038278 4180 "gi|322796352|gb|EFZ18893.1|" "hypothetical protein SINV_00251	partial [Solenopsis invicta]" 60 135 108 166 68 139 132 235 68 83 88 127 105 132 140 153 217 103
371 "XLOC_000371" 34.5730918499353 3092 "gi|156541401|ref|XP_001600708.1|" "PREDICTED: synaptobrevin homolog YKT6 [Nasonia vitripennis]" 2305 3850 4149 4700 3368 4262 3512 5540 2826 4031 3154 3700 3172 3979 4471 4640 8032 3602
372 "XLOC_000372" 40.7241595978637 12732 "gi|607368344|gb|EZA62457.1|" "Tyrosine-protein kinase PR2 [Cerapachys biroi]" 1455 2677 2613 3220 1771 2641 2323 4169 1699 2568 2336 3012 1992 2734 2629 3063 5572 2804
373 "XLOC_000373" 39.1173520561685 997 "gi|671142515|ref|XP_008710809.1|" "hypothetical protein HMPREF1541_00281 [Cyphellophora europaea CBS 101466]" 0 0 2 0 1 2 3 24 1 2 1 1 1 0 3 2 8 2
374 "XLOC_000374" 49.0842490842491 273 NA NA 1 3 1 1 1 14 1 2 2 0 0 0 3 1 4 4 6 1
375 "XLOC_000375" 36.8098159509202 326 NA NA 2 10 8 0 1 26 5 0 5 8 2 2 1 4 1 2 5 5
376 "XLOC_000376" 41.012909632572 1007 "gi|307205658|gb|EFN83922.1|" "hypothetical protein EAI_12807 [Harpegnathos saltator]" 1 0 6 1 3 2 20 17 1 0 6 1 2 4 0 6 13 2
377 "XLOC_000377" 32.8378078544486 4507 "gi|383859248|ref|XP_003705107.1|" "PREDICTED: inhibitor of growth protein 5 [Megachile rotundata]" 49 87 94 145 59 105 229 355 38 61 72 72 104 161 106 111 221 75
378 "XLOC_000378" 44.2945474985947 1779 "gi|568256079|gb|ETN64695.1|" "NADH-ubiquinone oxidoreductase 42 kda subunit [Anopheles darlingi]" 5101 8411 9632 10624 7740 9766 6766 10975 6144 9612 6575 7993 6521 8581 8582 9194 15026 7004
379 "XLOC_000379" 47.7045908183633 1002 "gi|391327105|ref|XP_003738047.1|" "PREDICTED: uncharacterized protein LOC100906911 [Metaseiulus occidentalis]" 7 17 16 9 10 17 21 48 15 12 8 18 17 15 12 15 17 9
380 "XLOC_000380" 43.7735849056604 2915 "gi|759076477|ref|XP_011347973.1|" "PREDICTED: putative pre-mRNA-splicing factor ATP-dependent RNA helicase DHX16 [Cerapachys biroi]" 121 196 206 227 135 235 130 265 109 183 162 164 135 199 157 235 394 218
381 "XLOC_000381" 37.4628344895937 1009 "gi|522044117|ref|WP_020555326.1|" "hypothetical protein [Streptomyces scabrisporus]" 368 667 931 1172 749 1143 406 674 619 1034 471 557 589 728 619 761 1367 724
382 "XLOC_000382" 41.6666666666667 1752 "gi|572263772|ref|XP_006610082.1|" "PREDICTED: probable elongation factor 1-delta-like isoform X5 [Apis dorsata]" 3292 6278 5426 6650 4667 7248 3239 5936 3415 5363 3578 4726 3557 5681 4669 5802 8930 4927
383 "XLOC_000383" 30.7053941908714 241 NA NA 20 46 56 80 36 58 41 61 2 10 6 15 23 32 18 22 29 23
384 "XLOC_000384" 39.2453634619484 4691 "gi|156537474|ref|XP_001607183.1|" "PREDICTED: nuclear pore complex protein Nup93-like [Nasonia vitripennis]" 188 367 340 372 223 362 273 445 183 341 243 314 242 334 318 357 582 357
385 "XLOC_000385" 39.0196078431373 5100 "gi|572257487|ref|XP_006607150.1|" "PREDICTED: structural maintenance of chromosomes protein 5-like [Apis dorsata]" 252 469 491 516 372 461 512 785 270 448 347 403 343 423 439 534 782 403
386 "XLOC_000386" 35.7055713704758 2459 "gi|322783354|gb|EFZ10908.1|" "hypothetical protein SINV_14997	partial [Solenopsis invicta]" 119 243 258 272 216 271 176 322 140 232 162 209 189 188 190 264 430 210
387 "XLOC_000387" 30.8823529411765 204 NA NA 0 0 0 0 0 0 0 0 0 0 0 0 0 0 0 0 0 0
388 "XLOC_000388" 36.8421052631579 1254 "gi|156537472|ref|XP_001607175.1|" "PREDICTED: ADP-ribosylation factor-like protein 2-binding protein [Nasonia vitripennis]" 172 266 272 255 233 292 149 184 131 168 130 199 171 193 177 206 393 183
389 "XLOC_000389" 41.839762611276 337 "gi|322784671|gb|EFZ11526.1|" "hypothetical protein SINV_09160	partial [Solenopsis invicta]" 0 0 0 0 1 0 22 20 0 1 1 2 0 5 1 2 11 1
390 "XLOC_000390" 41.1917098445596 772 "gi|170819724|gb|ACB38666.1|" "reverse transcriptase [Daphnia pulex]" 1 1 0 0 2 2 23 22 4 0 3 7 2 1 7 2 26 5
391 "XLOC_000391" 37.3511195807527 10495 "gi|307209078|gb|EFN86245.1|" "Regulator of G-protein signaling 20 [Harpegnathos saltator]" 1599 2916 2615 3155 2031 3009 2250 3898 1491 2472 1684 2316 2014 2933 2461 2972 4892 2411
392 "XLOC_000392" 36.345496009122 3508 NA NA 78 110 141 154 120 133 55 137 100 166 110 150 116 158 168 179 283 138
393 "XLOC_000393" 39.5348837209302 2322 "gi|380025005|ref|XP_003696273.1|" "PREDICTED: regulator of G-protein signaling 17 isoform X3 [Apis florea]" 19 46 61 74 64 95 62 114 89 74 49 100 75 122 85 97 165 71
394 "XLOC_000394" 39.8230088495575 904 "gi|762084304|ref|XP_011424635.1|" "PREDICTED: uncharacterized protein LOC105326353 [Crassostrea gigas]" 8 8 16 13 6 26 7 2 12 20 9 11 12 15 18 19 36 14
395 "XLOC_000395" 43.7947494033413 838 NA NA 4 11 19 37 14 12 96 154 12 4 16 14 6 7 12 19 24 17
396 "XLOC_000396" 36.7380560131796 1214 NA NA 6 19 17 21 18 22 11 21 9 16 16 16 4 2 4 15 41 8
397 "XLOC_000397" 43.8255386232265 1903 NA NA 32 56 20 40 34 42 4 3 0 2 1 1 9 4 55 73 100 38
398 "XLOC_000398" 45.2816901408451 1420 "gi|501751085|emb|CCG84546.1|" "protein of unknown function [Taphrina deformans PYCC 5710]" 25 61 33 41 25 43 4 0 4 0 0 2 7 4 50 51 66 36
399 "XLOC_000399" 32.0773930753564 982 "gi|471330670|emb|CCH67007.1|" "moaA/nifB/pqqE family protein [Richelia intracellularis HH01]" 32 92 75 77 68 69 7 9 9 8 10 17 21 35 76 99 110 59
400 "XLOC_000400" 49.5726495726496 2574 "gi|572309094|ref|XP_006620349.1|" "PREDICTED: protein TANC2-like isoform X3 [Apis dorsata]" 31 60 84 72 48 73 155 209 35 47 72 93 33 82 83 86 189 57
401 "XLOC_000401" 36.1924686192469 1434 "gi|350419984|ref|XP_003492361.1|" "PREDICTED: nucleolar protein 16 [Bombus impatiens]" 310 578 576 585 455 572 366 630 304 471 316 509 337 541 504 584 1047 455
402 "XLOC_000402" 36.8519781718963 5864 "gi|307179251|gb|EFN67641.1|" "Elastase-2A	partial [Camponotus floridanus]" 2014 3277 3912 4226 2901 3700 3431 5262 2491 3520 2840 3516 2990 4003 3857 4081 7320 3455
403 "XLOC_000403" 36.9718309859155 852 "gi|358377703|gb|EHK15386.1|" "hypothetical protein TRIVIDRAFT_117234	partial [Trichoderma virens Gv29-8]" 21 19 41 37 26 42 5 26 27 43 25 32 23 28 29 17 51 33
404 "XLOC_000404" 38.8914764788076 4294 "gi|571547440|ref|XP_006558417.1|" "PREDICTED: RUN and FYVE domain-containing protein 2-like isoform X5 [Apis mellifera]" 2986 5250 5799 6794 4128 5767 4449 7312 3600 5532 3752 4913 3946 5407 5339 6309 9627 5000
405 "XLOC_000405" 34.2419080068143 587 "gi|516408872|ref|WP_017798270.1|" "hypothetical protein [Oceanobacillus kimchii]" 1 3 1 0 0 2 0 6 4 20 12 11 0 2 2 1 3 4
406 "XLOC_000406" 39.8450784054411 5293 "gi|571547423|ref|XP_006558412.1|" "PREDICTED: lachesin-like isoform X2 [Apis mellifera]" 490 812 977 1100 610 796 843 1299 588 901 620 851 659 880 1067 977 1772 775
407 "XLOC_000407" 37.2625807714901 5107 "gi|572309070|ref|XP_006620338.1|" "PREDICTED: TPPP family protein CG4893-like isoform X1 [Apis dorsata]" 7190 12378 13074 15585 9518 13183 10699 17375 8651 13337 10014 12446 9476 13009 12241 14053 23042 11334
408 "XLOC_000408" 35.2914389799636 2196 "gi|350419981|ref|XP_003492360.1|" "PREDICTED: ADP-ribosylation factor-like protein 1 [Bombus impatiens]" 354 491 519 576 447 522 368 541 255 444 344 394 410 515 499 511 935 436
409 "XLOC_000409" 43.4996919285274 3246 "gi|746836554|ref|XP_011068992.1|" "PREDICTED: uncharacterized protein LOC105154898 [Acromyrmex echinatior]" 39 90 83 90 61 81 47 72 33 65 57 58 62 82 30 96 109 48
410 "XLOC_000410" 42.620232172471 1206 "gi|118784691|ref|XP_313875.2|" "AGAP004571-PA [Anopheles gambiae str. PEST]" 16 23 19 45 23 35 31 45 13 23 18 24 33 25 16 15 93 21
411 "XLOC_000411" 42.7906976744186 1720 "gi|572315225|ref|XP_006623267.1|" "PREDICTED: serine proteinase stubble-like [Apis dorsata]" 34 89 147 213 109 132 74 121 79 159 92 107 82 141 134 108 206 143
412 "XLOC_000412" 47.4254742547425 738 "gi|383858790|ref|XP_003704882.1|" "PREDICTED: trypsin 3A1-like isoform X1 [Megachile rotundata]" 5 10 12 9 10 9 4 6 11 15 9 13 3 13 19 11 29 5
413 "XLOC_000413" 44.5833333333333 1920 "gi|307208935|gb|EFN86146.1|" "Soluble guanylate cyclase 89Da [Harpegnathos saltator]" 31 59 59 92 46 62 27 41 43 43 47 25 33 45 48 53 71 17
414 "XLOC_000414" 31.0344827586207 174 NA NA 7 4 17 14 15 13 25 30 11 13 8 33 15 13 15 11 32 19
415 "XLOC_000415" 29.4816414686825 926 NA NA 3 20 12 29 14 18 20 15 18 10 15 20 24 26 26 17 23 25
416 "XLOC_000416" 40.7171314741036 1255 "gi|514897860|ref|WP_016626213.1|" "aspartate 1-decarboxylase [Enterococcus faecalis]" 1 3 6 11 5 8 1 7 4 4 3 4 2 5 2 2 15 3
417 "XLOC_000417" 53.9027756479068 6521 "gi|340715997|ref|XP_003396491.1|" "PREDICTED: laminin subunit alpha [Bombus terrestris]" 245 489 468 634 325 593 213 393 277 604 340 427 237 414 383 385 683 396
418 "XLOC_000418" 36.0287230721199 3203 "gi|328793847|ref|XP_625157.2|" "PREDICTED: ubiquitin-conjugating enzyme E2 G2 isoform X2 [Apis mellifera]" 3142 5302 5507 6578 4575 6068 3438 5458 3453 5524 3794 5161 3716 5305 5148 6347 9324 4952
419 "XLOC_000419" 31.5397350993377 2416 NA NA 1315 2487 1783 2403 1626 2454 1080 2121 1275 2145 1349 1811 1493 2101 1810 2450 3646 2001
420 "XLOC_000420" 41.6709467556925 5841 "gi|571578461|ref|XP_006572407.1|" "PREDICTED: putative uncharacterized protein DDB_G0277255 isoform X1 [Apis mellifera]" 154 220 334 395 208 318 665 1282 172 234 284 351 305 582 345 425 707 380
421 "XLOC_000421" 42.8454619787408 1223 "gi|607366256|gb|EZA60427.1|" "Laminin subunit alpha [Cerapachys biroi]" 11 37 22 17 16 19 6 19 5 15 11 17 3 12 13 13 13 18
422 "XLOC_000422" 33.7777777777778 900 NA NA 15 17 12 15 22 16 8 17 8 15 12 23 9 19 24 25 39 20
423 "XLOC_000423" 59.4775212636695 1646 "gi|752897273|ref|XP_011266934.1|" "PREDICTED: laminin subunit alpha [Camponotus floridanus]" 6 41 17 29 14 33 7 35 12 20 2 6 6 17 5 16 15 9
424 "XLOC_000424" 52.8029898558462 3746 "gi|749785353|ref|XP_011146414.1|" "PREDICTED: laminin subunit alpha isoform X1 [Harpegnathos saltator]" 13 16 25 29 10 24 6 15 17 19 6 13 8 7 31 18 25 24
425 "XLOC_000425" 28.6377708978328 646 NA NA 230 315 307 360 276 355 175 282 176 302 192 241 234 317 225 230 424 212
426 "XLOC_000426" 39.0740091196072 2851 "gi|805826392|ref|XP_012153064.1|" "PREDICTED: E3 ubiquitin-protein ligase NRDP1 isoform X1 [Megachile rotundata]" 696 1156 1250 1388 898 1256 1220 1850 651 1031 834 937 916 1239 1218 1334 2087 1043
427 "XLOC_000427" 35.823754789272 4176 "gi|380018862|ref|XP_003693339.1|" "PREDICTED: uncharacterized protein YJR142W [Apis florea]" 782 1311 1696 2131 1099 1510 1746 3010 889 1432 1322 1696 1390 1980 1715 2052 3165 1635
428 "XLOC_000428" 36.4107251675807 3282 "gi|307179312|gb|EFN67676.1|" "Brix domain-containing protein 2-like protein [Camponotus floridanus]" 201 348 326 447 283 400 251 423 175 290 193 216 253 318 299 353 574 269
429 "XLOC_000429" 35.8139534883721 215 NA NA 14 27 21 33 17 29 8 18 10 4 2 8 15 15 23 18 54 15
430 "XLOC_000430" 38.7538940809969 1605 "gi|749784737|ref|XP_011146186.1|" "PREDICTED: uncharacterized protein LOC105187202 [Harpegnathos saltator]" 1722 2848 2974 3094 2246 3068 1936 2879 1757 2710 1877 2294 2018 2702 2643 2932 5057 2372
431 "XLOC_000431" 38.1521739130435 920 NA NA 12 10 18 13 5 12 16 20 6 13 10 29 9 13 10 8 29 29
432 "XLOC_000432" 39.0745501285347 778 "gi|375317352|emb|CCF79824.1|" "hypothetical protein HBZS_102720 [Helicobacter bizzozeronii CCUG 35545]" 1 0 2 1 0 0 14 25 0 1 1 1 1 1 1 1 8 1
433 "XLOC_000433" 42.5762711864407 1475 "gi|340726564|ref|XP_003401626.1|" "PREDICTED: probable rRNA-processing protein EBP2 homolog [Bombus terrestris]" 570 1105 968 1054 847 1220 632 989 578 862 672 867 679 944 845 984 1738 936
434 "XLOC_000434" 41.5782907049283 3206 "gi|157419934|gb|ABV55505.1|" "heat shock protein 70 [Microplitis mediator]" 507 900 1090 1219 767 1025 592 1026 569 925 567 679 805 1170 854 908 1493 654
435 "XLOC_000435" 37.5875486381323 3855 "gi|383850381|ref|XP_003700774.1|" "PREDICTED: CTL-like protein 1 isoform X1 [Megachile rotundata]" 79 182 232 243 98 162 276 404 55 92 151 116 142 241 193 183 374 151
436 "XLOC_000436" 43.2033719704953 1898 "gi|332020338|gb|EGI60760.1|" "hypothetical protein G5I_11002 [Acromyrmex echinatior]" 190 338 351 484 264 384 246 386 265 410 274 440 207 400 329 371 610 290
437 "XLOC_000437" 41.2084181941616 2946 "gi|759059429|ref|XP_011338972.1|" "PREDICTED: serine protease gd-like [Cerapachys biroi]" 90 160 268 380 173 247 165 253 198 284 174 231 159 293 223 234 352 142
438 "XLOC_000438" 43.0395913154534 3132 "gi|383858361|ref|XP_003704670.1|" "PREDICTED: squamous cell carcinoma antigen recognized by T-cells 3-like [Megachile rotundata]" 420 668 632 793 648 773 394 723 380 632 445 435 451 619 717 710 1270 514
439 "XLOC_000439" 41.0880141530296 6783 "gi|805798052|ref|XP_012143733.1|" "PREDICTED: PAX-interacting protein 1 isoform X1 [Megachile rotundata]" 879 1629 1772 1985 1217 1879 1274 2116 996 1523 1298 1512 1087 1598 1533 1925 2837 1589
440 "XLOC_000440" 38.562215477997 5272 "gi|571502057|ref|XP_006563322.1|" "PREDICTED: cyclic nucleotide-gated cation channel beta-1-like [Apis mellifera]" 5264 9546 8786 10615 6696 9567 5998 9569 4051 6378 5122 6627 6408 8595 7774 9514 14832 7769
441 "XLOC_000441" 42.2085889570552 815 NA NA 1581 2603 2798 3239 2249 3254 1691 2815 1709 2659 2025 2324 1803 2366 1998 2166 4067 1906
442 "XLOC_000442" 30.9674282936315 2057 NA NA 11 28 19 15 23 21 13 33 16 20 8 21 2 16 17 16 44 23
443 "XLOC_000443" 32.9608938547486 895 NA NA 3 7 13 10 8 4 4 21 4 3 7 2 2 4 3 20 16 5
444 "XLOC_000444" 36.2970711297071 956 NA NA 5 22 5 25 22 6 16 6 10 1 4 6 11 11 3 9 20 8
445 "XLOC_000445" 42.2121896162528 1329 "gi|332018901|gb|EGI59447.1|" "AFG3-like protein 2 [Acromyrmex echinatior]" 110 186 222 249 177 188 260 456 116 180 124 203 131 258 201 203 424 156
446 "XLOC_000446" 40.3162055335968 253 NA NA 14 19 37 31 19 29 18 14 3 10 9 9 5 12 18 19 30 20
447 "XLOC_000447" 36.2714932126697 5525 "gi|345497534|ref|XP_001600072.2|" "PREDICTED: RING finger and CHY zinc finger domain-containing protein 1 isoform X2 [Nasonia vitripennis]" 2242 3477 4122 4993 3001 3999 3702 5996 2643 3832 2856 3653 3117 4026 4570 4682 7642 3783
448 "XLOC_000448" 30.8045977011494 435 NA NA 12 23 25 56 28 25 41 83 18 37 42 51 30 43 33 22 54 26
449 "XLOC_000449" 45.7650273224044 2928 "gi|350417972|ref|XP_003491671.1|" "PREDICTED: transcriptional activator Myb isoform X1 [Bombus impatiens]" 898 1718 1575 1957 1262 1903 1193 2006 850 1556 1059 1270 994 1452 1482 1860 3096 1612
450 "XLOC_000450" 42.1203438395415 349 "gi|446017738|ref|WP_000095593.1|" "sortase [Bacillus cereus]" 18 43 29 45 23 34 7 24 26 35 39 28 29 35 22 41 61 22
451 "XLOC_000451" 46.7446592065107 1966 "gi|340714757|ref|XP_003395891.1|" "PREDICTED: protein expanded-like isoform X1 [Bombus terrestris]" 207 430 279 391 256 405 202 340 197 391 239 393 138 284 270 340 638 313
452 "XLOC_000452" 61.5780445969125 583 "gi|340714757|ref|XP_003395891.1|" "PREDICTED: protein expanded-like isoform X1 [Bombus terrestris]" 1 28 8 31 4 33 4 53 12 24 3 7 1 22 14 29 19 19
453 "XLOC_000453" 56.4660691421255 2343 "gi|340714757|ref|XP_003395891.1|" "PREDICTED: protein expanded-like isoform X1 [Bombus terrestris]" 17 65 48 41 21 86 65 162 23 81 33 60 21 99 33 75 83 76
454 "XLOC_000454" 43.5732009925558 2015 "gi|380016073|ref|XP_003692016.1|" "PREDICTED: multidrug resistance-associated protein 4-like isoform X1 [Apis florea]" 42 80 85 82 55 85 49 66 66 97 48 76 38 72 68 69 111 62
455 "XLOC_000455" 45.5016660496113 5402 "gi|332017212|gb|EGI58000.1|" "Multidrug resistance-associated protein 4 [Acromyrmex echinatior]" 498 976 1201 1443 829 1231 784 1450 582 934 747 851 869 1319 1224 1237 1745 920
456 "XLOC_000456" 38.3337026368269 4513 "gi|322802337|gb|EFZ22733.1|" "hypothetical protein SINV_14859	partial [Solenopsis invicta]" 759 1439 1522 1721 1153 1545 1167 1914 803 1313 951 1088 898 1452 1245 1421 2374 1066
457 "XLOC_000457" 40.2021772939347 1286 "gi|751221226|ref|XP_011163787.1|" "PREDICTED: pseudouridine-5'-monophosphatase-like [Solenopsis invicta]" 3968 6538 6064 7481 5502 7284 3999 6578 3491 5363 3629 4931 3952 5585 5293 6201 9126 4722
458 "XLOC_000458" 34.8148148148148 270 NA NA 141 250 237 291 175 219 213 310 59 90 68 83 117 166 167 156 233 102
459 "XLOC_000459" 34.654919236417 1362 NA NA 3 7 21 18 11 5 18 19 2 6 9 6 3 21 10 13 30 18
460 "XLOC_000460" 42.8302478820207 3187 "gi|752869138|ref|XP_011251671.1|" "PREDICTED: transcription initiation factor TFIID subunit 6-like [Camponotus floridanus]" 293 536 512 639 501 637 389 669 304 470 416 477 319 539 422 548 911 467
461 "XLOC_000461" 35.5350447072397 3467 "gi|322787464|gb|EFZ13552.1|" "hypothetical protein SINV_09204	partial [Solenopsis invicta]" 1730 3006 3030 3891 2471 3505 2367 3623 2005 3239 2327 3191 2296 3443 3000 3685 5601 2880
462 "XLOC_000462" 34.0772532188841 1165 NA NA 0 0 0 0 0 0 0 0 0 0 0 0 0 0 0 0 0 0
463 "XLOC_000463" 44.3288241415192 961 "gi|357621647|gb|EHJ73416.1|" "putative pol-like protein [Danaus plexippus]" 17 25 48 32 21 29 8 34 20 50 23 16 8 31 33 23 40 33
464 "XLOC_000464" 34.0980187695516 959 "gi|307204576|gb|EFN83239.1|" "Zinc finger protein KIAA0543	partial [Harpegnathos saltator]" 26 51 8 14 8 8 26 25 57 80 30 27 12 26 21 19 15 13
465 "XLOC_000465" 41.6071428571429 560 "gi|759033740|ref|XP_011330198.1|" "PREDICTED: probable dynactin subunit 2 [Cerapachys biroi]" 7 23 23 23 4 12 16 14 10 25 26 37 9 18 20 26 54 18
466 "XLOC_000466" 38.5284280936455 4485 "gi|345481544|ref|XP_001606663.2|" "PREDICTED: neurotrimin-like isoform X1 [Nasonia vitripennis]" 751 1371 1523 1869 1036 1468 1132 1807 861 1344 1040 1317 1125 1486 1396 1658 2612 1434
467 "XLOC_000467" 49.2462311557789 2388 "gi|749780666|ref|XP_011144722.1|" "PREDICTED: tubulin beta chain-like [Harpegnathos saltator]" 232 429 318 388 231 370 190 389 228 432 329 340 177 312 306 394 626 363
468 "XLOC_000468" 39.8244213886672 5012 "gi|350409024|ref|XP_003488588.1|" "PREDICTED: vacuolar protein sorting-associated protein 28 homolog isoform X1 [Bombus impatiens]" 1819 2947 2761 3566 2435 3435 1856 2965 1733 2510 1783 2304 1841 2434 2459 2792 4359 2096
469 "XLOC_000469" 40.7848633496847 1427 NA NA 58 111 71 66 56 114 93 115 49 94 102 67 45 55 41 27 149 70
470 "XLOC_000470" 40.4578422484134 4412 "gi|340722821|ref|XP_003399799.1|" "PREDICTED: lachesin-like isoform X1 [Bombus terrestris]" 678 1154 1047 1369 799 1189 857 1524 694 1028 867 1101 889 1164 1073 1201 2145 1051
471 "XLOC_000471" 43.5011269722014 1331 "gi|752863501|ref|XP_011268105.1|" "PREDICTED: uncharacterized protein LOC105258513 [Camponotus floridanus]" 1294 2278 2160 2626 1971 2885 1293 2249 1397 2371 1636 2244 1086 1783 1539 1870 3203 1775
472 "XLOC_000472" 49.6156009750609 5333 "gi|746843638|ref|XP_011052053.1|" "PREDICTED: organic cation transporter 1-like isoform X1 [Acromyrmex echinatior]" 692 1656 1306 1942 995 2102 896 1570 804 1895 817 1264 651 1461 990 1507 2213 1315
473 "XLOC_000473" 41.5752495994084 8113 "gi|607364748|gb|EZA58952.1|" "MKL/myocardin-like protein	partial [Cerapachys biroi]" 1497 2762 2540 3118 1952 2898 2092 3639 1585 2414 2176 2738 2305 3183 2904 2960 5132 2531
474 "XLOC_000474" 37.2829417773238 979 "gi|759044709|ref|XP_011331282.1|" "PREDICTED: aprataxin-like [Cerapachys biroi]" 274 523 468 500 438 517 242 458 297 482 307 292 265 346 379 407 684 395
475 "XLOC_000475" 35.3056098241697 3583 NA NA 3003 5320 5417 6364 4087 5606 2927 5129 3521 5429 3803 5062 3490 4906 5024 5988 9251 4857
476 "XLOC_000476" 41.3762287756926 4476 "gi|380027719|ref|XP_003697566.1|" "PREDICTED: 3-phosphoinositide-dependent protein kinase 1 isoform X1 [Apis florea]" 207 363 698 780 282 395 1450 2371 256 501 527 570 659 873 777 819 1378 695
477 "XLOC_000477" 43.6893203883495 412 "gi|445947001|ref|WP_000024856.1|" "MULTISPECIES: multidrug efflux RND transporter permease subunit [Escherichia]" 3 15 2 20 7 18 7 12 1 4 1 14 1 11 4 7 16 7
478 "XLOC_000478" 47.8817733990148 2030 "gi|572260518|ref|XP_006608575.1|" "PREDICTED: zinc finger protein 395-like [Apis dorsata]" 3 23 36 21 17 23 189 371 11 24 20 32 22 48 13 26 48 13
479 "XLOC_000479" 36.40081799591 489 "gi|502368724|ref|WP_012773820.1|" "molybdopterin-binding oxidoreductase [Geobacter sp. M21]" 10 10 6 14 7 14 12 3 11 14 7 13 9 11 12 5 27 11
480 "XLOC_000480" 39.016876506831 7466 "gi|746848783|ref|XP_011054809.1|" "PREDICTED: matrix-remodeling-associated protein 5-like [Acromyrmex echinatior]" 179 303 372 509 226 314 347 607 239 373 280 385 255 338 315 350 705 305
481 "XLOC_000481" 40.166100415251 2649 "gi|156553799|ref|XP_001601889.1|" "PREDICTED: lipoyltransferase 1	mitochondrial-like [Nasonia vitripennis]" 6691 11829 11799 13516 10545 14400 9165 15022 7177 11183 8770 10263 7696 10962 9507 10199 18963 9365
482 "XLOC_000482" 39.4628869824692 8043 "gi|383857012|ref|XP_003704000.1|" "PREDICTED: prolyl endopeptidase isoform X2 [Megachile rotundata]" 8493 15123 15371 18131 11910 16678 11716 19847 10047 15990 12106 14479 11339 15882 15121 17296 27124 13386
483 "XLOC_000483" 41.2927263891139 6173 "gi|340712281|ref|XP_003394690.1|" "PREDICTED: leucine-rich repeat-containing protein 15-like isoform X1 [Bombus terrestris]" 8152 13775 12900 14301 10126 14150 8183 13212 8035 11988 9058 10613 7668 10884 12168 13801 21930 10661
484 "XLOC_000484" 41.0757946210269 818 "gi|494943765|ref|WP_007669793.1|" "hypothetical protein [alpha proteobacterium BAL199]" 0 0 0 2 0 2 3 16 0 0 1 0 0 2 0 1 2 0
485 "XLOC_000485" 43.4504792332268 313 "gi|322800757|gb|EFZ21656.1|" "hypothetical protein SINV_00225	partial [Solenopsis invicta]" 8 8 9 8 4 6 4 27 4 6 6 4 4 3 6 9 16 5
486 "XLOC_000486" 48.9711934156379 486 "gi|577156355|gb|AHH83755.1|" "cathelicidin-1	partial [Capra hircus]" 3 3 3 5 10 4 2 3 7 15 7 10 2 24 1 9 12 10
487 "XLOC_000487" 37.3563218390805 522 NA NA 17 45 52 44 50 43 152 230 38 27 41 111 61 83 60 94 135 47
488 "XLOC_000488" 43.2326243056496 7381 "gi|746853043|ref|XP_011057100.1|" "PREDICTED: WD repeat-containing protein 35 [Acromyrmex echinatior]" 3599 6313 6591 7606 4966 7122 4063 6485 4119 6268 4800 5821 4218 6033 6259 7475 12192 5955
489 "XLOC_000489" 47.8800856531049 2335 "gi|350410132|ref|XP_003488957.1|" "PREDICTED: glypican-4 isoform X1 [Bombus impatiens]" 66 132 170 202 116 150 465 804 75 163 112 179 127 193 160 213 329 153
490 "XLOC_000490" 34.7466182111851 4953 "gi|307192049|gb|EFN75420.1|" "hypothetical protein EAI_06041 [Harpegnathos saltator]" 1900 3305 3591 4422 2492 3472 2994 5037 2120 3440 2792 3534 2800 3971 3701 4328 7249 3673
491 "XLOC_000491" 37.8228782287823 542 NA NA 54 112 73 81 62 91 38 89 85 113 63 85 45 74 39 51 186 89
492 "XLOC_000492" 32.2033898305085 885 "gi|545529109|ref|XP_005630931.1|" "PREDICTED: chromodomain helicase DNA binding protein 1-like [Canis lupus familiaris]" 4 18 11 13 7 21 9 11 6 8 1 7 3 3 4 1 5 1
493 "XLOC_000493" 41.1262798634812 586 "gi|746851817|ref|XP_011056446.1|" "PREDICTED: phospholipase DDHD1-like isoform X1 [Acromyrmex echinatior]" 250 438 415 513 358 428 243 441 159 277 243 257 263 294 330 373 638 220
494 "XLOC_000494" 45.3190961013161 4027 "gi|383863621|ref|XP_003707278.1|" "PREDICTED: hypoxia-inducible factor 3-alpha isoform X2 [Megachile rotundata]" 2855 5032 5472 6452 4088 5975 4950 8072 3671 5898 4717 5748 4062 5995 5658 6003 10108 5122
495 "XLOC_000495" 35.0909090909091 550 NA NA 908 1476 1367 1662 1193 1743 868 1331 1218 1755 1254 1498 1183 1568 1346 1563 2562 1306
496 "XLOC_000496" 38.3223684210526 1216 NA NA 5 13 26 21 11 40 17 17 14 49 19 17 19 29 22 17 48 26
497 "XLOC_000497" 44.1137855579869 2285 "gi|815900573|ref|XP_012236429.1|" "PREDICTED: venom acid phosphatase Acph-1-like isoform X1 [Bombus impatiens]" 2127 3753 3748 4315 3030 4480 2524 4212 2826 4363 3023 3576 2534 3857 3518 4035 6166 3067
498 "XLOC_000498" 54.6115575966322 2613 "gi|749735538|ref|XP_011153941.1|" "PREDICTED: histidine decarboxylase [Harpegnathos saltator]" 2040 5148 3468 4948 2930 5505 1988 4444 2654 5524 2612 4411 1613 3822 2957 4430 6086 3753
499 "XLOC_000499" 30.4255319148936 470 NA NA 46 85 51 98 47 85 23 47 4 8 12 3 21 36 13 16 37 26
500 "XLOC_000500" 46.813977389517 1946 "gi|572262799|ref|XP_006609639.1|" "PREDICTED: 4-coumarate--CoA ligase 1-like [Apis dorsata]" 10 19 10 21 9 26 14 28 16 22 19 21 14 24 12 30 24 8
501 "XLOC_000501" 37.0558375634518 197 NA NA 671 1001 870 912 781 1014 487 785 833 1069 851 1259 525 674 870 936 1496 718
502 "XLOC_000502" 43.8080495356037 4522 "gi|571506842|ref|XP_006570900.1|" "PREDICTED: protein quiver-like isoform X1 [Apis mellifera]" 11303 21070 20326 25133 14780 21656 17576 31722 15310 24237 18644 23047 14189 21201 20492 24887 40405 21552
503 "XLOC_000503" 32.2952710495963 1734 NA NA 7 13 4 6 1 2 15 31 2 2 5 9 2 4 2 7 7 1
504 "XLOC_000504" 50.8597883597884 1512 "gi|572262799|ref|XP_006609639.1|" "PREDICTED: 4-coumarate--CoA ligase 1-like [Apis dorsata]" 1 10 2 16 1 8 2 16 8 13 5 5 0 14 2 7 17 3
505 "XLOC_000505" 40.2928071292171 1571 "gi|332650712|gb|AEE81050.1|" "carnitine palmitoyltransferase 1A [Ctenopharyngodon idella]" 107 285 224 275 151 242 69 191 122 254 103 214 120 171 191 235 269 182
506 "XLOC_000506" 45.3887884267631 1659 "gi|572311180|ref|XP_006621323.1|" "PREDICTED: transmembrane and TPR repeat-containing protein 3-like [Apis dorsata]" 5 7 35 20 16 15 104 177 5 19 10 7 25 17 12 20 28 8
507 "XLOC_000507" 38.3631031724873 3751 "gi|383848177|ref|XP_003699728.1|" "PREDICTED: DNA-directed RNA polymerase II subunit RPB3 [Megachile rotundata]" 2409 3955 4402 4796 3359 4504 2679 4191 2410 3689 2645 3092 2764 3723 3755 4115 6967 3386
508 "XLOC_000508" 40.8297972654408 4242 "gi|383848165|ref|XP_003699722.1|" "PREDICTED: structural maintenance of chromosomes protein 3 [Megachile rotundata]" 475 863 863 1107 747 949 923 1540 470 857 585 700 615 870 786 904 1434 855
509 "XLOC_000509" 39.3795170104001 5673 "gi|571546494|ref|XP_006569780.1|" "PREDICTED: zinc finger protein 800-like isoform X1 [Apis mellifera]" 674 1131 1254 1447 990 1311 1010 1574 835 1270 1060 1192 917 1214 1157 1272 2197 1093
510 "XLOC_000510" 44.7688564476886 411 "gi|574747872|gb|ETW16247.1|" "hypothetical protein PFFVO_04781 [Plasmodium falciparum Vietnam Oak-Knoll (FVO)]" 41 35 87 113 57 75 242 364 36 64 64 44 61 116 83 105 158 63
511 "XLOC_000511" 40.974212034384 1047 "gi|752882018|ref|XP_011258637.1|" "PREDICTED: probable signal peptidase complex subunit 2 [Camponotus floridanus]" 545 986 907 1019 808 1135 512 770 510 748 545 642 540 835 737 749 1336 678
512 "XLOC_000512" 37.2667398463227 3644 "gi|571546517|ref|XP_006569785.1|" "PREDICTED: ubiquinol-cytochrome-c reductase complex assembly factor 1-like [Apis mellifera]" 873 1567 1851 1968 1464 1819 1034 1601 1136 1634 1185 1386 1170 1496 1663 1732 2866 1510
513 "XLOC_000513" 40.3061224489796 588 "gi|550965562|ref|WP_022713871.1|" "succinate-semialdehyde dehydrogenase [Rhizobium mongolense]" 1 2 3 8 2 2 8 20 2 1 2 5 5 8 0 6 8 1
514 "XLOC_000514" 40.6368985808238 5778 "gi|759063220|ref|XP_011340975.1|" "PREDICTED: NAD-dependent protein deacetylase sirtuin-1 [Cerapachys biroi]" 907 1707 2136 2555 1329 1786 3132 4868 1163 1835 1767 2073 1926 2707 2230 2389 4210 2129
515 "XLOC_000515" 29.3225480283114 989 NA NA 1425 2659 2382 3020 1871 2642 1207 2041 1592 2517 1673 2138 1595 2309 2156 2672 4320 2115
516 "XLOC_000516" 38.7372802960222 4324 "gi|307203138|gb|EFN82318.1|" "Glucosamine--fructose-6-phosphate aminotransferase [isomerizing]2 [Harpegnathos saltator]" 2737 4842 5096 5942 4083 5220 4107 6755 3391 5057 3672 4678 3407 4630 4774 5285 8943 4426
517 "XLOC_000517" 42.3529411764706 1530 "gi|91079668|ref|XP_966888.1|" "PREDICTED: calcium/calmodulin-dependent protein kinase type II alpha chain isoform X3 [Tribolium castaneum]" 29 66 67 102 38 90 120 170 24 58 36 42 31 86 63 89 111 55
518 "XLOC_000518" 40.4963041182682 1894 "gi|322778882|gb|EFZ09298.1|" "hypothetical protein SINV_13300	partial [Solenopsis invicta]" 8043 13569 12673 14971 11379 16080 7924 13322 10590 15996 11040 13393 8614 12387 11569 13439 24141 12563
519 "XLOC_000519" 34.1043571812803 1859 "gi|156553373|ref|XP_001601933.1|" "PREDICTED: PQ-loop repeat-containing protein 1 [Nasonia vitripennis]" 839 1206 1428 1778 1098 1394 1004 1619 966 1370 1134 1224 1033 1426 1405 1576 2642 1334
520 "XLOC_000520" 38.2647943831495 1994 "gi|383856946|ref|XP_003703967.1|" "PREDICTED: CD2 antigen cytoplasmic tail-binding protein 2 homolog [Megachile rotundata]" 1039 1732 1709 2015 1445 1811 1226 2082 1032 1448 1138 1355 1215 1579 1631 1768 2909 1357
521 "XLOC_000521" 38.6631716906946 6867 "gi|340714249|ref|XP_003395643.1|" "PREDICTED: annulin isoform X2 [Bombus terrestris]" 1321 2322 2253 2602 1581 2373 1552 2412 1443 2343 1684 1895 1519 2112 2163 2526 3944 2044
522 "XLOC_000522" 35.7894736842105 380 NA NA 33 38 34 44 34 59 19 17 32 39 37 37 28 18 45 44 79 35
523 "XLOC_000523" 33.903743315508 935 "gi|607359106|gb|EZA53489.1|" "hypothetical protein X777_07372 [Cerapachys biroi]" 2 2 0 0 0 4 3 7 11 29 0 1 0 3 1 4 1 2
524 "XLOC_000524" 39.0895953757225 2768 NA NA 19 18 36 31 17 22 32 39 19 30 25 31 28 46 29 25 70 37
525 "XLOC_000525" 43.7261753494282 6296 "gi|571528737|ref|XP_003250685.2|" "PREDICTED: uncharacterized protein LOC100576129 isoform X1 [Apis mellifera]" 751 1377 1371 1738 982 1400 933 1733 835 1471 1032 1352 873 1454 1148 1456 2677 1287
526 "XLOC_000526" 33.3333333333333 189 NA NA 0 0 0 0 0 0 0 0 0 0 0 0 0 0 0 0 0 0
527 "XLOC_000527" 40.7509881422925 2530 "gi|307211749|gb|EFN87744.1|" "RNA-binding protein 34 [Harpegnathos saltator]" 96 144 161 175 124 164 203 292 37 116 98 106 139 135 126 150 226 117
528 "XLOC_000528" 38.6903059765513 3497 "gi|350425370|ref|XP_003494100.1|" "PREDICTED: ATP-dependent DNA helicase Q5-like isoform X1 [Bombus impatiens]" 505 1043 882 1112 650 999 692 1205 661 934 668 970 685 936 946 1127 1625 790
529 "XLOC_000529" 36.7123287671233 730 NA NA 9 17 20 10 7 8 3 28 7 3 4 7 3 8 19 9 45 5
530 "XLOC_000530" 35.9154929577465 284 "gi|397519711|ref|XP_003829997.1|" "PREDICTED: B-cell scaffold protein with ankyrin repeats [Pan paniscus]" 0 0 0 0 0 0 0 0 0 0 0 0 0 0 0 0 0 0
531 "XLOC_000531" 39.4708806818182 5632 "gi|805781079|ref|XP_012139185.1|" "PREDICTED: tubulin--tyrosine ligase-like protein 12 [Megachile rotundata]" 749 1119 1324 1687 984 1426 1295 1862 961 1418 1204 1560 969 1450 1338 1547 2547 1231
532 "XLOC_000532" 39.1282311201216 1973 "gi|572316623|ref|XP_006623931.1|" "PREDICTED: cysteine-rich DPF motif domain-containing protein 1-like [Apis dorsata]" 121 216 194 249 147 192 95 163 119 176 121 154 120 181 197 208 332 161
533 "XLOC_000533" 37.9470198675497 1510 "gi|340714147|ref|XP_003395593.1|" "PREDICTED: putative transferase CAF17 homolog	mitochondrial [Bombus terrestris]" 204 346 392 405 295 388 266 398 194 273 250 265 247 332 356 432 615 259
534 "XLOC_000534" 41.2513966480447 8950 "gi|345489224|ref|XP_003426075.1|" "PREDICTED: microtubule-associated protein futsch-like isoform X1 [Nasonia vitripennis]" 597 1137 1372 1409 911 1176 1216 1930 762 1096 932 1054 1002 1332 1254 1304 2463 1151
535 "XLOC_000535" 49.4736842105263 190 "gi|307203569|gb|EFN82602.1|" "Neurotrimin [Harpegnathos saltator]" 2 2 5 0 1 4 7 11 0 0 1 3 3 5 1 4 2 3
536 "XLOC_000536" 34.337555631633 2921 NA NA 570 1008 1138 1321 784 1073 771 1301 615 994 744 986 688 1007 1105 1267 1854 1048
537 "XLOC_000537" 37.8539493293592 671 NA NA 8 5 10 15 8 23 7 10 12 17 11 16 6 20 14 3 20 9
538 "XLOC_000538" 43.8388073608199 4293 "gi|571556048|ref|XP_006569237.1|" "PREDICTED: caldesmon-like isoform X1 [Apis mellifera]" 1762 3149 3300 3749 2465 3635 2454 4245 2318 3880 2992 3548 2339 3576 3848 4373 7087 3643
539 "XLOC_000539" 38.6333771353482 761 NA NA 151 252 283 312 194 253 293 485 184 321 232 253 200 253 250 241 349 170
540 "XLOC_000540" 41.0671851371787 4629 "gi|383848614|ref|XP_003699943.1|" "PREDICTED: single-stranded DNA-binding protein 3 isoform X2 [Megachile rotundata]" 4546 7871 6961 9117 5766 8296 4526 7590 4559 7081 5301 6651 4772 7310 6652 8298 12520 6617
541 "XLOC_000541" 37.1142981312473 2301 "gi|554588761|ref|XP_005885735.1|" "PREDICTED: interleukin-7	partial [Myotis brandtii]" 108 235 314 459 165 277 415 854 162 268 292 301 278 415 300 477 730 311
542 "XLOC_000542" 32.1818976825536 2287 NA NA 859 1665 1305 1785 1131 1769 780 1471 880 1534 975 1486 983 1532 1237 1778 2416 1520
543 "XLOC_000543" 35.5013550135501 1845 NA NA 319 594 441 527 423 586 240 438 342 476 312 443 264 447 389 545 819 420
544 "XLOC_000544" 41.2008281573499 5796 "gi|340709978|ref|XP_003393576.1|" "PREDICTED: glycine receptor subunit alpha-3 isoform X1 [Bombus terrestris]" 3919 7241 6513 8212 5185 7307 4858 8458 5293 8497 5777 7665 4196 6319 5889 7636 12097 6301
545 "XLOC_000545" 54.7206165703276 4152 "gi|759080904|ref|XP_011350304.1|" "PREDICTED: laminin subunit beta-1 isoform X1 [Cerapachys biroi]" 34 100 125 175 50 180 155 391 37 162 73 144 48 198 97 177 196 126
546 "XLOC_000546" 33.5056876938987 967 NA NA 55 95 69 89 85 117 26 43 60 105 54 65 49 42 78 90 123 82
547 "XLOC_000547" 42.3339317773788 2785 "gi|383853606|ref|XP_003702313.1|" "PREDICTED: arylsulfatase J isoform X1 [Megachile rotundata]" 102 199 265 334 174 224 225 321 127 257 193 173 148 254 187 235 373 175
548 "XLOC_000548" 52.2430236665489 2831 "gi|572313204|ref|XP_006622303.1|" "PREDICTED: spondin-1-like [Apis dorsata]" 2044 3893 4239 4598 3393 5234 2644 4181 1978 3433 2358 2880 1973 3639 2587 2994 4872 2400
549 "XLOC_000549" 45.4049686931933 4951 "gi|340710383|ref|XP_003393771.1|" "PREDICTED: uncharacterized protein LOC100647836 isoform X1 [Bombus terrestris]" 1469 3154 2393 3003 1791 3012 1627 3034 1245 2465 1477 1972 1222 2330 2032 2585 3877 2080
550 "XLOC_000550" 47.7045908183633 501 "gi|594696539|ref|XP_007195453.1|" "PREDICTED: uncharacterized protein LOC103007149 [Balaenoptera acutorostrata scammoni]" 59 130 71 146 80 121 70 118 14 34 13 38 56 56 40 78 60 35
551 "XLOC_000551" 44.525784935741 6147 "gi|307207316|gb|EFN85066.1|" "Transient receptor potential-gamma protein [Harpegnathos saltator]" 579 1180 967 1238 718 1132 864 1576 617 1014 715 995 537 952 859 1043 1710 904
552 "XLOC_000552" 33.641975308642 648 NA NA 1 2 3 13 0 4 7 21 1 3 1 0 2 2 1 0 1 3
553 "XLOC_000553" 37.4441465594281 1119 "gi|170062595|ref|XP_001866738.1|" "sulfakinin receptor [Culex quinquefasciatus]" 1 1 4 8 0 5 5 18 0 3 5 4 4 2 11 5 12 4
554 "XLOC_000554" 42.1455938697318 522 NA NA 18 52 43 47 26 58 5 20 15 52 31 19 23 29 42 58 78 48
555 "XLOC_000555" 40.9420289855072 4968 "gi|571521734|ref|XP_006557404.1|" "PREDICTED: zinc finger protein 1-like [Apis mellifera]" 165 305 368 449 240 343 790 1379 233 341 394 494 383 588 429 477 930 439
556 "XLOC_000556" 33.7337662337662 3080 "gi|322799974|gb|EFZ21100.1|" "hypothetical protein SINV_16395	partial [Solenopsis invicta]" 643 1229 1299 1634 990 1471 1055 1963 830 1272 1034 1350 1166 1828 1220 1542 2661 1547
557 "XLOC_000557" 35.1145038167939 1834 "gi|759067309|ref|XP_011343121.1|" "PREDICTED: NAD(P)H-hydrate epimerase [Cerapachys biroi]" 13 21 15 25 8 16 17 25 5 11 2 2 13 16 9 15 17 6
558 "XLOC_000558" 40.8611111111111 3600 "gi|383865861|ref|XP_003708391.1|" "PREDICTED: leucine-rich repeat protein soc-2 homolog [Megachile rotundata]" 16 48 81 130 39 85 609 945 46 78 114 187 145 226 228 226 332 129
559 "XLOC_000559" 35.7971790751651 5601 NA NA 2001 3697 3729 4589 2765 3897 3156 5346 2438 4008 2815 3735 2811 3975 3907 4781 6832 3618
560 "XLOC_000560" 36.5403304178814 1029 "gi|759044095|ref|XP_011330953.1|" "PREDICTED: zinc finger CCHC domain-containing protein 10 [Cerapachys biroi]" 196 372 271 368 249 375 133 250 153 231 121 172 174 272 221 320 418 248
561 "XLOC_000561" 35.8886017800747 3483 "gi|571522647|ref|XP_006560615.1|" "PREDICTED: protein zwilch homolog [Apis mellifera]" 124 218 247 272 192 248 213 272 172 277 190 243 175 254 230 271 463 204
562 "XLOC_000562" 37.8819969742814 6610 "gi|572299653|ref|XP_006615947.1|" "PREDICTED: zinc finger BED domain-containing protein 1-like [Apis dorsata]" 1263 2041 2479 2642 1897 2399 2295 3503 1481 2211 1704 1955 1693 2285 2239 2379 4264 2011
563 "XLOC_000563" 43.0003456619426 2893 "gi|759044093|ref|XP_011330952.1|" "PREDICTED: DNA replication licensing factor Mcm2 [Cerapachys biroi]" 370 607 615 681 456 677 398 610 324 517 447 418 444 562 614 640 1078 579
564 "XLOC_000564" 35.8213820078227 3068 "gi|307196546|gb|EFN78076.1|" "GPI mannosyltransferase 3 [Harpegnathos saltator]" 629 1103 1029 1102 792 1002 685 1112 680 977 753 904 724 918 885 1074 1838 842
565 "XLOC_000565" 30.3030303030303 957 NA NA 0 0 0 0 0 0 0 0 0 0 0 0 0 0 0 0 0 0
566 "XLOC_000566" 39.6673743807502 2826 "gi|350422752|ref|XP_003493271.1|" "PREDICTED: centaurin-gamma-1A isoform X2 [Bombus impatiens]" 744 1150 1372 1630 929 1311 1226 2061 651 1093 889 1032 971 1361 1307 1476 2346 1056
567 "XLOC_000567" 33.1360946745562 169 NA NA 2 16 23 24 25 18 7 16 5 6 8 19 11 21 17 9 30 15
568 "XLOC_000568" 37.1924746743849 691 "gi|307214282|gb|EFN89378.1|" "hypothetical protein EAI_00309 [Harpegnathos saltator]" 77 131 118 171 139 109 69 124 94 121 86 139 78 127 131 128 213 124
569 "XLOC_000569" 39.3416927899687 638 "gi|759078863|ref|XP_011349228.1|" "PREDICTED: uncharacterized protein LOC105286178 [Cerapachys biroi]" 0 0 0 0 0 0 0 0 0 0 0 0 0 0 0 0 0 0
570 "XLOC_000570" 37.6259798432251 893 "gi|759078863|ref|XP_011349228.1|" "PREDICTED: uncharacterized protein LOC105286178 [Cerapachys biroi]" 3 5 4 15 10 20 3 15 3 0 4 2 2 15 2 4 9 3
571 "XLOC_000571" 39.8365679264556 979 "gi|607304948|gb|EZA45953.1|" "putative reverse transcriptase-1 [Microplitis demolitor]" 38 52 57 41 34 60 19 28 17 27 50 67 38 42 58 55 98 50
572 "XLOC_000572" 45.7025920873124 1466 "gi|607360221|gb|EZA54556.1|" "hypothetical protein X777_05536 [Cerapachys biroi]" 97 200 249 232 198 266 143 246 105 205 245 214 102 227 213 223 309 181
573 "XLOC_000573" 46.9293163383546 1726 "gi|350424586|ref|XP_003493845.1|" "PREDICTED: protein yellow [Bombus impatiens]" 152 361 370 515 337 522 269 424 176 288 198 291 187 253 263 311 466 228
574 "XLOC_000574" 33.8948092127879 2909 NA NA 417 671 521 779 529 794 458 797 426 635 658 840 512 667 598 726 1309 579
575 "XLOC_000575" 42.5913163335631 1451 "gi|572270421|ref|XP_006613208.1|" "PREDICTED: ubiquitin carboxyl-terminal hydrolase 31-like [Apis dorsata]" 4 18 27 15 20 20 138 244 8 18 31 33 27 48 32 29 78 38
576 "XLOC_000576" 42.7184466019417 1854 "gi|645009148|ref|XP_008210363.1|" "PREDICTED: major royal jelly protein 5 [Nasonia vitripennis]" 18 43 31 29 28 40 39 44 32 42 31 39 24 50 49 21 63 19
577 "XLOC_000577" 27.5811209439528 678 NA NA 1 16 8 5 5 11 2 3 7 7 3 1 1 6 6 8 15 11
578 "XLOC_000578" 35.8974358974359 1989 "gi|156551153|ref|XP_001604251.1|" "PREDICTED: UPF0568 protein C14orf166 homolog [Nasonia vitripennis]" 151 248 243 271 218 229 187 289 124 178 108 127 167 226 210 239 382 152
579 "XLOC_000579" 47.8750351815367 3553 "gi|383850108|ref|XP_003700659.1|" "PREDICTED: mucin-5B isoform X2 [Megachile rotundata]" 1726 3414 3566 3985 2489 3718 2577 4334 2710 4911 3137 3815 2612 4534 3482 4375 6990 3828
580 "XLOC_000580" 41.840223811004 3217 "gi|307212596|gb|EFN88311.1|" "Dynein intermediate chain	cytosolic [Harpegnathos saltator]" 7304 12383 12896 14485 10026 13819 9180 14662 8285 12991 9260 10985 7835 11409 11638 12833 22575 10650
581 "XLOC_000581" 33.2161687170475 569 NA NA 55 114 138 132 137 107 156 273 44 39 43 38 69 88 91 101 202 80
582 "XLOC_000582" 42.3101881894873 1541 "gi|514811677|ref|XP_004980633.1|" "PREDICTED: uncharacterized protein LOC101766063 [Setaria italica]" 11 15 10 12 9 7 10 26 9 8 5 29 14 27 12 12 10 3
583 "XLOC_000583" 35.1491569390402 771 NA NA 27 52 58 84 29 54 59 67 26 34 19 52 28 66 65 60 60 37
584 "XLOC_000584" 37.3634945397816 3846 "gi|749775930|ref|XP_011143015.1|" "PREDICTED: AN1-type zinc finger protein 2A [Harpegnathos saltator]" 564 828 1182 1320 853 1098 931 1444 627 1073 828 1024 967 1211 1183 1340 2145 1029
585 "XLOC_000585" 33.3333333333333 1326 "gi|759037953|ref|XP_011351486.1|" "PREDICTED: protein QIL1-like isoform X1 [Cerapachys biroi]" 1500 2296 2772 2961 2074 2413 1754 2637 1729 2627 1859 2134 1747 2248 2598 2637 4375 1863
586 "XLOC_000586" 54.1968911917098 965 "gi|340380172|ref|XP_003388597.1|" "PREDICTED: uncharacterized protein LOC100641852 [Amphimedon queenslandica]" 10 30 42 36 21 43 29 47 26 47 31 23 10 65 19 30 60 19
587 "XLOC_000587" 39.9922118380062 2568 "gi|229576987|ref|NP_001153415.1|" "eukaryotic translation initiation factor 2A [Nasonia vitripennis]" 807 1516 1526 1826 1276 1665 1063 1867 839 1364 1005 1203 1002 1506 1484 1732 2657 1344
588 "XLOC_000588" 42.042042042042 2997 "gi|340711773|ref|XP_003394443.1|" "PREDICTED: pre-mRNA-splicing factor SYF1 [Bombus terrestris]" 367 578 566 654 382 720 422 633 316 488 349 424 381 587 495 554 1085 448
589 "XLOC_000589" 44.4569288389513 2670 "gi|307193686|gb|EFN76369.1|" "RNA-binding protein 14 [Harpegnathos saltator]" 1041 1935 1683 2024 1484 2229 1013 2017 1297 2011 1379 1744 1164 1882 1548 1922 2853 1599
590 "XLOC_000590" 44.7204968944099 322 NA NA 48 74 73 72 66 115 48 75 24 40 25 25 33 48 52 43 88 38
591 "XLOC_000591" 35.5673758865248 2820 "gi|350424222|ref|XP_003493726.1|" "PREDICTED: uncharacterized protein LOC100744507 [Bombus impatiens]" 1439 2368 2341 2728 2068 2837 1547 2311 1521 2462 1684 2112 1534 2036 2104 2496 4029 1937
592 "XLOC_000592" 41.8811881188119 1010 "gi|110771708|ref|XP_624651.2|" "PREDICTED: 40S ribosomal protein S23-like [Apis mellifera]" 5392 9789 8914 11183 7936 11690 5157 9234 7172 11969 7675 9704 5852 9096 8553 10227 17008 9361
593 "XLOC_000593" 38.9459036354149 5749 "gi|307176881|gb|EFN66222.1|" "Alanyl-tRNA synthetase	cytoplasmic [Camponotus floridanus]" 36 61 124 111 65 98 121 183 44 60 68 65 78 104 115 106 207 43
594 "XLOC_000594" 50.0578703703704 1728 "gi|405963072|gb|EKC28676.1|" "Tubulin alpha-3 chain [Crassostrea gigas]" 3680 7330 6478 7741 5002 7766 3782 6559 3908 7023 4202 5986 3633 6254 5549 6597 11282 5837
595 "XLOC_000595" 39.6579369321219 1871 "gi|332029674|gb|EGI69563.1|" "Activator of 90 kDa heat shock protein ATPase-like protein 1 [Acromyrmex echinatior]" 670 1308 1245 1491 1005 1451 714 1203 722 1175 797 1079 830 1236 1109 1325 2104 1003
596 "XLOC_000596" 41.0753047253298 5989 "gi|332029675|gb|EGI69564.1|" "Muscarinic acetylcholine receptor DM1 [Acromyrmex echinatior]" 361 718 835 954 527 803 1165 1942 343 641 447 579 451 743 671 811 1345 684
597 "XLOC_000597" 37.4468085106383 940 "gi|607352324|gb|EZA47311.1|" "Alanyl-tRNA synthetase	mitochondrial [Cerapachys biroi]" 0 0 0 0 0 0 1 1 0 0 0 0 0 0 2 0 1 1
598 "XLOC_000598" 39.4052044609665 4035 "gi|380017946|ref|XP_003692903.1|" "PREDICTED: mitochondrial GTPase 1 [Apis florea]" 225 355 431 474 340 445 238 387 218 237 207 313 264 364 335 360 627 230
599 "XLOC_000599" 42.0081210778885 2709 "gi|340715847|ref|XP_003396419.1|" "PREDICTED: sodium-independent sulfate anion transporter-like isoform X2 [Bombus terrestris]" 149 262 253 311 240 298 201 341 236 305 211 312 160 232 239 285 606 237
600 "XLOC_000600" 43.9010356731876 5214 "gi|759053298|ref|XP_011335810.1|" "PREDICTED: uncharacterized protein LOC105278426 [Cerapachys biroi]" 1213 2068 2310 2540 1532 2152 1886 3305 1389 2067 1795 2225 1660 2237 2273 2668 4589 2128
601 "XLOC_000601" 41.2675720752919 4197 "gi|307206045|gb|EFN84138.1|" "Clusterin-associated protein 1 [Harpegnathos saltator]" 988 1780 1714 2027 1505 2203 860 1584 935 1562 979 1206 1091 1353 1338 1556 2570 1254
602 "XLOC_000602" 40.6451612903226 465 "gi|607304948|gb|EZA45953.1|" "putative reverse transcriptase-1 [Microplitis demolitor]" 6 34 9 9 7 23 2 3 1 4 4 2 9 10 10 22 30 15
603 "XLOC_000603" 42.6724137931034 696 NA NA 1 1 10 14 6 8 52 57 1 7 2 4 11 8 1 7 8 2
604 "XLOC_000604" 40.7015221707479 1511 NA NA 17 17 3 5 6 3 5 0 8 38 11 7 5 4 5 5 5 6
605 "XLOC_000605" 38.814194401587 4537 "gi|572262300|ref|XP_006609410.1|" "PREDICTED: uncharacterized protein C10orf118-like [Apis dorsata]" 1632 2749 2884 3409 2170 3162 3307 5197 1512 2288 1831 2389 2439 3332 2871 3327 5197 2603
606 "XLOC_000606" 35.8823529411765 170 "gi|170072462|ref|XP_001870187.1|" "integral membrane protein	Tmp21-I [Culex quinquefasciatus]" 35 94 87 96 78 102 51 109 55 112 65 118 50 76 61 80 100 76
607 "XLOC_000607" 37.8482053155539 10949 "gi|383851751|ref|XP_003701395.1|" "PREDICTED: proline-rich nuclear receptor coactivator 2-like [Megachile rotundata]" 9596 17762 14101 18083 11586 16688 10429 18609 11170 17999 12936 18135 10709 15849 14185 17787 27172 14834
608 "XLOC_000608" 38.3755150088287 3398 NA NA 15276 28349 22055 27217 18553 25980 11384 19652 15547 24903 18794 25284 17684 25907 20722 25397 40862 21955
609 "XLOC_000609" 42.6633785450062 811 "gi|749735371|ref|XP_011153851.1|" "PREDICTED: cytochrome b5-related protein-like isoform X1 [Harpegnathos saltator]" 304 476 514 562 475 532 517 664 118 221 247 300 306 356 357 427 546 282
610 "XLOC_000610" 44.8856799037304 831 NA NA 9 1 6 5 0 10 6 22 3 8 7 3 7 8 5 3 7 3
611 "XLOC_000611" 41.8012422360248 1610 "gi|572267219|ref|XP_006611686.1|" "PREDICTED: CUGBP Elav-like family member 5-like	partial [Apis dorsata]" 4 7 18 7 3 9 17 49 1 5 6 5 4 3 14 14 8 12
612 "XLOC_000612" 37.7403846153846 832 NA NA 8 13 6 18 15 16 0 0 9 22 11 3 2 6 8 16 21 13
613 "XLOC_000613" 42.5904317386231 857 NA NA 1 14 17 12 12 12 1 8 20 26 10 13 4 1 17 18 22 20
614 "XLOC_000614" 40.2422611036339 743 "gi|749799271|ref|XP_011153174.1|" "PREDICTED: E3 ubiquitin-protein ligase RNF181 [Harpegnathos saltator]" 667 1333 1222 1624 1089 1550 837 1419 823 1226 846 1133 936 1324 1091 1231 2059 1157
615 "XLOC_000615" 39.6995708154506 11184 "gi|571573853|ref|XP_006560718.1|" "PREDICTED: RING finger protein 38-like isoform X10 [Apis mellifera]" 3050 5149 5473 6606 4009 5847 4546 7311 3481 5303 4113 4916 3879 5540 5477 6320 9956 5319
616 "XLOC_000616" 38.4824235495856 6998 "gi|572262068|ref|XP_006609300.1|" "PREDICTED: WD repeat-containing protein 34-like [Apis dorsata]" 987 1724 2021 2348 1400 2004 1391 2175 959 1605 1156 1409 1206 1781 1630 1898 3121 1459
617 "XLOC_000617" 39.3305439330544 1195 NA NA 36 45 72 78 46 66 48 79 60 108 45 35 31 38 40 38 94 27
618 "XLOC_000618" 41.1442006269592 1276 "gi|527729450|gb|EPV21164.1|" "riboflavin synthase subunit alpha [Streptococcus agalactiae GB00614]" 26 65 47 54 63 45 96 214 34 45 35 55 59 47 58 40 89 28
619 "XLOC_000619" 50.5494505494505 7007 "gi|571538383|ref|XP_006560196.1|" "PREDICTED: lysine-specific demethylase 3B-like isoform X4 [Apis mellifera]" 990 1995 2130 2686 1418 2018 2676 4738 1241 2064 1883 2345 1514 2454 2327 2623 4670 2421
620 "XLOC_000620" 30.6122448979592 245 "gi|402589317|gb|EJW83249.1|" "hypothetical protein WUBG_05838 [Wuchereria bancrofti]" 47 77 90 139 61 105 82 97 62 92 92 148 75 92 99 109 170 81
621 "XLOC_000621" 37.228714524207 599 NA NA 391 734 686 969 492 810 545 922 424 773 558 759 569 914 848 962 1544 760
622 "XLOC_000622" 34.1534008683068 1382 NA NA 2492 4881 3594 4684 3373 4919 1899 3511 2727 4554 2975 4133 2567 3883 3767 4990 7521 4111
623 "XLOC_000623" 44.0978077571669 7116 "gi|571573472|ref|XP_006559093.1|" "PREDICTED: uncharacterized protein LOC727223 isoform X3 [Apis mellifera]" 654 1272 1023 1285 804 1297 899 1538 695 1149 856 994 767 1080 994 1164 2076 1086
624 "XLOC_000624" 37.5217715849714 4019 "gi|332017657|gb|EGI58349.1|" "Beta-1-syntrophin	partial [Acromyrmex echinatior]" 1073 1881 1755 2164 1285 1880 1087 1910 1134 1816 1276 1718 1168 1816 1506 2026 3281 1641
625 "XLOC_000625" 42.9286039108686 2199 "gi|328794375|ref|XP_393292.3|" "PREDICTED: unconventional myosin-IXb-like	partial [Apis mellifera]" 27 55 45 69 31 72 19 27 27 42 29 57 38 32 61 57 89 48
626 "XLOC_000626" 37.9023883696781 963 "gi|328700397|ref|XP_003241242.1|" "PREDICTED: uncharacterized protein K02A2.6-like [Acyrthosiphon pisum]" 11 32 37 32 8 15 95 112 35 34 56 44 62 89 55 57 99 20
627 "XLOC_000627" 44.529262086514 786 NA NA 2 13 11 15 4 14 8 19 2 9 5 4 3 7 3 6 7 5
628 "XLOC_000628" 42.1641791044776 536 "gi|307199585|gb|EFN80162.1|" "hypothetical protein EAI_00128 [Harpegnathos saltator]" 2 0 2 4 2 16 13 20 1 2 3 6 2 5 3 0 5 0
629 "XLOC_000629" 37.5112551773816 5553 "gi|345478784|ref|XP_003423809.1|" "PREDICTED: free fatty acid receptor 4-like isoform X1 [Nasonia vitripennis]" 15 47 52 65 21 60 118 196 22 59 38 67 62 71 48 64 111 42
630 "XLOC_000630" 37.4822795576978 3527 "gi|383860866|ref|XP_003705909.1|" "PREDICTED: serendipity locus protein alpha-like [Megachile rotundata]" 148 246 203 298 194 235 202 326 106 195 115 175 166 215 215 280 435 225
631 "XLOC_000631" 35.7348703170029 1041 "gi|665789969|ref|XP_008560647.1|" "PREDICTED: V-type proton ATPase subunit e 2-like [Microplitis demolitor]" 4534 8131 7391 9227 6109 8519 4362 7353 4782 7272 4547 6078 5047 6904 6757 8209 12404 6457
632 "XLOC_000632" 32.7338129496403 5282 "gi|607362431|gb|EZA56683.1|" "hypothetical protein X777_02287 [Cerapachys biroi]" 67 108 169 191 112 111 265 423 87 86 94 154 107 138 202 164 304 128
633 "XLOC_000633" 37.0629370629371 2145 "gi|345493322|ref|XP_003427045.1|" "PREDICTED: PRELI domain-containing protein 1	mitochondrial isoform X1 [Nasonia vitripennis]" 3145 5116 5836 6685 4405 5788 5148 7993 3869 5423 4424 5458 4247 5439 5745 6326 10597 4976
634 "XLOC_000634" 44.2714819427148 1606 "gi|340722437|ref|XP_003399612.1|" "PREDICTED: TWiK family of potassium channels protein 7 [Bombus terrestris]" 0 1 1 1 1 1 0 4 0 4 1 2 2 0 2 0 4 0
635 "XLOC_000635" 44.218640504555 4281 "gi|572266288|ref|XP_006611257.1|" "PREDICTED: eukaryotic translation initiation factor 5B-like isoform X1 [Apis dorsata]" 129 231 256 292 152 249 510 773 141 229 213 239 288 442 293 327 564 252
636 "XLOC_000636" 41.220556745182 2802 "gi|572266300|ref|XP_006611263.1|" "PREDICTED: TWiK family of potassium channels protein 7-like [Apis dorsata]" 19 32 25 29 22 32 14 12 11 35 18 17 20 19 33 30 64 24
637 "XLOC_000637" 41.5422885572139 804 NA NA 23 36 36 51 32 57 35 49 46 59 38 30 31 28 23 36 42 35
638 "XLOC_000638" 42.6724137931034 1624 "gi|383856068|ref|XP_003703532.1|" "PREDICTED: ras-like protein 3 [Megachile rotundata]" 3642 7105 5261 7143 4776 7059 4110 7238 3611 6303 4512 6142 4566 6968 5574 6998 10552 5926
639 "XLOC_000639" 40.371406766726 3931 "gi|752876695|ref|XP_011255758.1|" "PREDICTED: putative tyrosine-protein kinase Wsck [Camponotus floridanus]" 43 89 103 133 74 103 155 260 60 80 67 99 72 123 141 114 206 118
640 "XLOC_000640" 45.0642431839549 3191 "gi|328777755|ref|XP_396693.2|" "PREDICTED: carboxylesterase 5A [Apis mellifera]" 298 491 489 570 450 606 415 644 444 695 464 534 361 583 543 596 1130 603
641 "XLOC_000641" 38.3170548459805 3993 "gi|380014887|ref|XP_003691447.1|" "PREDICTED: LOW QUALITY PROTEIN: protein trapped in endoderm-1 [Apis florea]" 29 58 93 79 51 69 89 167 39 55 68 104 57 74 75 72 113 61
642 "XLOC_000642" 41.238793806031 2454 "gi|759080904|ref|XP_011350304.1|" "PREDICTED: laminin subunit beta-1 isoform X1 [Cerapachys biroi]" 1324 2453 2171 2911 1903 2747 1262 2234 1346 2122 1626 2277 1420 2056 1874 2438 4288 2482
643 "XLOC_000643" 45.3674121405751 939 NA NA 5 5 18 19 15 19 12 13 5 9 1 11 4 6 7 5 16 2
644 "XLOC_000644" 30.8937368050669 1421 NA NA 10 23 14 16 16 24 13 15 5 17 4 3 7 18 14 16 21 21
645 "XLOC_000645" 36.3636363636364 374 "gi|607354090|gb|EZA48754.1|" "hypothetical protein X777_13147 [Cerapachys biroi]" 12 17 5 8 7 6 5 17 9 2 6 8 7 1 4 6 14 11
646 "XLOC_000646" 51.0625379477839 1647 NA NA 8 18 22 26 18 19 102 173 2 12 6 16 19 28 28 22 49 9
647 "XLOC_000647" 39.1396933560477 2348 "gi|759041671|ref|XP_011329665.1|" "PREDICTED: uncharacterized protein LOC105274893 isoform X3 [Cerapachys biroi]" 11 28 22 40 11 41 15 33 18 30 8 15 5 10 16 50 48 37
648 "XLOC_000648" 37.0292887029289 956 "gi|571561644|ref|XP_006605124.1|" "PREDICTED: uncharacterized protein LOC102670439 [Glycine max]" 105 194 157 204 136 164 269 357 68 94 85 136 108 203 90 126 295 120
649 "XLOC_000649" 37.8653113087675 787 "gi|558163022|ref|XP_006123298.1|" "PREDICTED: amine sulfotransferase-like [Pelodiscus sinensis]" 0 1 0 0 0 0 21 31 1 0 1 2 2 2 0 0 1 0
650 "XLOC_000650" 44.0347721822542 3336 "gi|322790304|gb|EFZ15303.1|" "hypothetical protein SINV_80115	partial [Solenopsis invicta]" 207 398 485 528 326 438 502 733 247 459 403 405 424 438 471 504 930 438
651 "XLOC_000651" 42.5 2320 "gi|350402806|ref|XP_003486610.1|" "PREDICTED: A disintegrin and metalloproteinase with thrombospondin motifs 4 isoform X1 [Bombus impatiens]" 36 15 33 41 44 35 37 34 41 39 23 15 29 39 31 32 70 23
652 "XLOC_000652" 41.4307004470939 1342 "gi|345486124|ref|XP_003425407.1|" "PREDICTED: NFU1 iron-sulfur cluster scaffold homolog	mitochondrial-like [Nasonia vitripennis]" 1321 2064 2124 2298 1871 2241 1300 1786 1235 1639 1118 1256 1239 1758 1839 2004 3215 1437
653 "XLOC_000653" 34.0555555555556 1800 "gi|322801630|gb|EFZ22271.1|" "hypothetical protein SINV_14234	partial [Solenopsis invicta]" 981 1591 1804 1925 1421 1901 1270 1924 1059 1424 1012 1401 1355 1715 1637 1847 2992 1491
654 "XLOC_000654" 37.8579952267303 3352 "gi|322801631|gb|EFZ22272.1|" "hypothetical protein SINV_14598	partial [Solenopsis invicta]" 3869 7143 6990 8240 5451 7892 5893 9585 4285 6802 5284 6476 5666 8099 6928 8200 12867 6672
655 "XLOC_000655" 34.9007314524556 957 NA NA 2 6 12 17 11 8 9 13 13 9 6 12 2 8 10 10 14 7
656 "XLOC_000656" 36.5350409107079 2811 "gi|645003504|ref|XP_008212584.1|" "PREDICTED: uncharacterized protein LOC100679008 [Nasonia vitripennis]" 723 1190 1202 1366 1043 1366 916 1314 829 1118 838 1029 801 1052 1094 1343 2111 1047
657 "XLOC_000657" 45.3142093108059 8227 "gi|307193349|gb|EFN76211.1|" "Mediator of RNA polymerase II transcription subunit 12 [Harpegnathos saltator]" 623 1126 1170 1336 813 1226 1175 1917 623 994 814 872 802 1057 985 1069 1990 925
658 "XLOC_000658" 37.8486055776892 1255 "gi|383853732|ref|XP_003702376.1|" "PREDICTED: sentrin-specific protease 8-like [Megachile rotundata]" 2 9 5 4 2 0 5 3 4 12 4 1 3 1 3 6 4 2
659 "XLOC_000659" 42.8150873965041 5435 "gi|572304555|ref|XP_006618235.1|" "PREDICTED: myosin-3-like isoform X1 [Apis dorsata]" 1209 2344 2547 3293 1657 2545 2921 5392 1406 2493 2083 2609 1865 3170 2557 3089 5025 2660
660 "XLOC_000660" 42.9721362229102 1615 "gi|572319266|ref|XP_006625183.1|" "PREDICTED: neuronal PAS domain-containing protein 4-like isoform X3 [Apis dorsata]" 16 13 14 15 12 8 5 27 20 19 24 14 11 13 14 13 36 15
661 "XLOC_000661" 51.1125039172673 3191 "gi|571518291|ref|XP_006560922.1|" "PREDICTED: rho GTPase-activating protein 20-like isoform X1 [Apis mellifera]" 39 43 80 104 24 62 109 254 29 87 43 64 48 68 75 90 150 94
662 "XLOC_000662" 50.1460564751704 1027 "gi|383848467|ref|XP_003699871.1|" "PREDICTED: rho GTPase-activating protein 20-like isoform X1 [Megachile rotundata]" 1 7 7 7 8 0 24 33 3 10 12 3 7 12 18 20 20 1
663 "XLOC_000663" 44.1295546558704 494 "gi|383852414|ref|XP_003701723.1|" "PREDICTED: guanine nucleotide-binding protein subunit beta-like protein isoform X1 [Megachile rotundata]" 2721 4576 4580 5229 3920 5323 2815 4482 4125 6585 4707 5352 2824 4043 4560 4660 9045 4111
664 "XLOC_000664" 47.3856209150327 918 "gi|156548258|ref|XP_001600152.1|" "PREDICTED: guanine nucleotide-binding protein subunit beta-like protein isoform X1 [Nasonia vitripennis]" 4330 6839 8534 9154 6272 8396 6099 9156 7221 11079 9465 9650 5786 7638 8744 8510 16569 7455
665 "XLOC_000665" 37.1334068357222 4535 "gi|110772447|ref|XP_624199.2|" "PREDICTED: graves disease carrier protein homolog [Apis mellifera]" 1203 2008 2007 2282 1575 2080 1690 2512 1571 2399 1904 2225 1604 2180 2042 2483 4208 1928
666 "XLOC_000666" 37.4625972471574 1671 "gi|383853732|ref|XP_003702376.1|" "PREDICTED: sentrin-specific protease 8-like [Megachile rotundata]" 17 45 48 54 33 50 39 50 26 62 23 49 30 42 36 58 101 42
667 "XLOC_000667" 38.1909547738693 1990 "gi|356690050|gb|AET36539.1|" "ribosomal protein L11 [Apis cerana cerana]" 6306 10025 10099 10825 8849 11867 5997 9373 8935 13173 9585 9869 6622 8860 10100 10382 19642 8755
668 "XLOC_000668" 40.8575872028438 4501 "gi|572260666|ref|XP_006608645.1|" "PREDICTED: muscarinic acetylcholine receptor DM1-like [Apis dorsata]" 5444 9964 8272 10010 6698 9343 5346 9051 6060 9928 7378 9283 5925 8710 8787 10384 17598 9381
669 "XLOC_000669" 51.7581475128645 4664 "gi|383847933|ref|XP_003699607.1|" "PREDICTED: tankyrase isoform X1 [Megachile rotundata]" 1164 2440 2221 2666 1562 2631 1613 2792 1533 2832 1876 2183 1174 2207 1895 2452 4038 2091
670 "XLOC_000670" 52.7544910179641 3340 "gi|383847935|ref|XP_003699608.1|" "PREDICTED: protein phosphatase 1 regulatory subunit 3C-B [Megachile rotundata]" 1303 2687 2675 3567 1725 3113 1776 3417 1450 3178 1777 2517 1473 2749 2456 3265 4259 2534
671 "XLOC_000671" 42.7299703264095 1348 "gi|307214379|gb|EFN89450.1|" "Serine protease snake [Harpegnathos saltator]" 3 21 18 10 21 25 8 19 8 13 16 29 11 20 17 18 41 13
672 "XLOC_000672" 48.3341380975374 2071 "gi|332029079|gb|EGI69093.1|" "Serine protease persephone [Acromyrmex echinatior]" 4 26 17 27 8 31 16 49 11 39 16 22 14 30 30 31 39 20
673 "XLOC_000673" 44.6067415730337 4450 "gi|751223568|ref|XP_011165076.1|" "PREDICTED: zinc transporter 1 [Solenopsis invicta]" 942 1943 1887 2424 1363 2298 1258 2409 1300 2481 1612 2323 1179 2086 1872 2511 3752 2043
674 "XLOC_000674" 44.4015444015444 1036 "gi|57971308|ref|XP_564541.1|" "AGAP007679-PA [Anopheles gambiae str. PEST]" 16 51 58 43 43 84 30 82 17 52 44 48 28 43 64 57 98 38
675 "XLOC_000675" 37.4607447285778 2229 "gi|307188727|gb|EFN73369.1|" "hypothetical protein EAG_08831	partial [Camponotus floridanus]" 28 34 30 45 29 36 41 69 26 11 22 65 37 53 23 50 87 22
676 "XLOC_000676" 46.4454976303318 844 NA NA 2 18 16 24 17 31 62 72 2 11 20 10 8 25 31 19 40 17
677 "XLOC_000677" 46.6499686912962 1597 "gi|322799165|gb|EFZ20604.1|" "hypothetical protein SINV_14825	partial [Solenopsis invicta]" 64 113 156 168 117 162 94 159 89 149 120 117 109 180 121 163 246 110
678 "XLOC_000678" 43.8170788614092 4286 "gi|340712621|ref|XP_003394854.1|" "PREDICTED: beta-1	4-mannosyltransferase egh isoform X2 [Bombus terrestris]" 680 1269 1367 1629 1026 1484 1028 1640 998 1487 1096 1412 883 1287 1420 1545 2451 1223
679 "XLOC_000679" 41.8876755070203 1282 "gi|91080473|ref|XP_970438.1|" "PREDICTED: mitochondrial inner membrane protease subunit 1 [Tribolium castaneum]" 154 214 261 295 181 278 150 227 162 265 169 206 165 293 272 235 447 193
680 "XLOC_000680" 51.5535097813579 1738 "gi|380023972|ref|XP_003695783.1|" "PREDICTED: trypsin-like isoform X1 [Apis florea]" 56 155 109 202 102 212 82 188 80 199 105 199 47 153 117 140 202 145
681 "XLOC_000681" 45.7807118254879 3484 "gi|332022697|gb|EGI62974.1|" "Putative homeodomain transcription factor [Acromyrmex echinatior]" 1657 3015 3106 3587 2366 3301 2018 3326 1701 2692 2162 2410 1834 2715 2701 2956 5206 2586
682 "XLOC_000682" 43.6483583921448 6518 "gi|571573057|ref|XP_006565826.1|" "PREDICTED: transcription factor 12 isoform X13 [Apis mellifera]" 203 409 666 704 263 471 894 1789 287 500 600 725 621 915 675 969 1495 713
683 "XLOC_000683" 37.0552147239264 815 "gi|68480009|ref|XP_716051.1|" "hypothetical protein CaO19.2211 [Candida albicans SC5314]" 2 7 17 17 15 21 16 9 26 48 14 41 2 13 11 18 34 18
684 "XLOC_000684" 43.2372505543237 902 NA NA 70 108 154 159 85 144 312 390 83 132 119 133 143 224 242 312 429 202
685 "XLOC_000685" 38.453500522466 957 "gi|517316872|emb|CCT68119.1|" "related to heterokaryon incompatibility protein (het-6OR allele) [Fusarium fujikuroi IMI 58289]" 10 25 17 18 14 15 1 11 26 28 8 8 4 6 4 6 21 4
686 "XLOC_000686" 40.3720705484417 16556 "gi|571499372|ref|XP_006557431.1|" "PREDICTED: LOW QUALITY PROTEIN: probable E3 ubiquitin-protein ligase MYCBP2-like [Apis mellifera]" 9774 16411 16418 18729 12939 16867 11904 18499 10342 15095 11206 13636 12091 16123 16781 18839 30262 15013
687 "XLOC_000687" 35.4399008674102 807 NA NA 3 12 9 12 8 8 3 2 5 22 8 1 5 1 8 24 16 12
688 "XLOC_000688" 47.2972972972973 3404 "gi|340716256|ref|XP_003396615.1|" "PREDICTED: uncharacterized protein LOC100651566 isoform X1 [Bombus terrestris]" 1235 1950 2388 2564 1791 2237 1824 3107 1406 2199 1899 2242 1564 2233 2265 2460 4346 2026
689 "XLOC_000689" 37.7538829151732 837 "gi|32394793|gb|AAN15747.1|" "reverse transcriptase-like protein [Paralichthys olivaceus]" 3 6 1 12 5 13 25 35 7 8 4 10 6 6 11 0 27 7
690 "XLOC_000690" 32.4736225087925 853 NA NA 19 56 33 60 35 28 27 36 6 28 21 27 30 45 26 38 69 17
691 "XLOC_000691" 49.0070093457944 1712 "gi|607302762|gb|EZA44858.1|" "Ion channel regulatory protein UNC-93 domain-containing protein-1 [Microplitis demolitor]" 0 3 8 2 2 10 43 71 1 2 8 17 13 15 6 12 16 6
692 "XLOC_000692" 38.1378692927484 1117 NA NA 0 0 0 0 0 0 0 0 0 0 0 0 0 0 0 0 0 0
693 "XLOC_000693" 42.586649550706 3116 "gi|307206512|gb|EFN84538.1|" "Uncharacterized family 31 glucosidase KIAA1161 [Harpegnathos saltator]" 1191 1800 2328 2423 1731 2343 1497 2108 1494 2414 1945 1957 1432 1975 2325 2323 4101 1808
694 "XLOC_000694" 41.6899720335597 5006 "gi|571515736|ref|XP_006569068.1|" "PREDICTED: casein kinase I isoform gamma-3 isoform X3 [Apis mellifera]" 989 1765 2385 2788 1519 2065 3750 5929 1344 2295 2223 2847 2135 3257 2491 2890 4868 2606
695 "XLOC_000695" 35.5123674911661 566 NA NA 5 16 20 29 15 23 75 114 1 0 12 15 8 16 15 12 32 10
696 "XLOC_000696" 34.8889802631579 4864 "gi|759071181|ref|XP_011345185.1|" "PREDICTED: nucleolar protein 6 isoform X1 [Cerapachys biroi]" 5237 9212 9460 11332 7165 10185 5934 10271 5870 8925 6792 8982 7095 10141 9166 10467 16804 8786
697 "XLOC_000697" 38.9494549058474 1009 "gi|307201099|gb|EFN81027.1|" "hypothetical protein EAI_05498 [Harpegnathos saltator]" 2385 4312 3786 4940 3509 4670 2090 3663 2259 3724 2297 3011 2572 3554 3162 3878 5730 3002
698 "XLOC_000698" 38.8992537313433 1072 NA NA 1 6 5 11 6 0 5 4 3 0 1 4 2 3 5 7 14 1
699 "XLOC_000699" 41.4860681114551 3230 "gi|571515718|ref|XP_006569064.1|" "PREDICTED: centrosomal protein of 120 kDa-like isoform X1 [Apis mellifera]" 202 355 242 316 226 349 227 366 236 360 220 319 187 264 259 269 609 299
700 "XLOC_000700" 39.0459798377182 4067 "gi|759071181|ref|XP_011345185.1|" "PREDICTED: nucleolar protein 6 isoform X1 [Cerapachys biroi]" 43 45 64 91 47 66 79 90 41 35 48 40 47 56 59 68 114 51
701 "XLOC_000701" 33.1697742885182 2038 NA NA 106 279 215 300 162 300 149 247 134 224 146 217 148 209 207 261 398 234
702 "XLOC_000702" 35.337552742616 948 "gi|321455502|gb|EFX66632.1|" "hypothetical protein DAPPUDRAFT_116125 [Daphnia pulex]" 6 10 35 21 20 39 23 20 9 17 25 32 0 5 6 11 69 36
703 "XLOC_000703" 40.0630150266602 4126 "gi|478264259|gb|ENN82192.1|" "hypothetical protein YQE_01432	partial [Dendroctonus ponderosae]" 65 128 130 163 104 126 64 127 69 143 73 112 53 102 104 110 217 95
704 "XLOC_000704" 38.7238723872387 1818 NA NA 0 4 2 3 3 0 23 30 1 1 3 1 3 7 1 4 2 2
705 "XLOC_000705" 36.0991379310345 928 NA NA 1 0 2 1 1 1 16 14 1 1 1 0 1 1 5 0 0 0
706 "XLOC_000706" 39.9911816578483 2268 NA NA 20 75 39 54 33 74 50 82 5 8 8 10 28 40 20 34 48 19
707 "XLOC_000707" 39.2391304347826 920 "gi|322794384|gb|EFZ17488.1|" "hypothetical protein SINV_80843	partial [Solenopsis invicta]" 80 151 115 149 83 154 41 118 33 36 28 41 44 56 47 69 107 84
708 "XLOC_000708" 37.375415282392 602 NA NA 0 0 0 1 1 4 1 1 5 19 6 4 1 1 0 0 4 6
709 "XLOC_000709" 30.814639905549 847 NA NA 12 25 12 11 6 22 1 4 4 21 22 12 11 11 4 7 19 13
710 "XLOC_000710" 34.8011830430496 3043 NA NA 299 595 454 638 432 665 262 516 346 580 393 493 350 574 477 648 991 529
711 "XLOC_000711" 38.7832699619772 526 "gi|516988483|ref|WP_018200953.1|" "hypothetical protein [Hydrogenedentes bacterium JGI 0000077-D07]" 1 5 9 13 2 10 12 25 4 14 15 17 9 14 9 20 28 8
712 "XLOC_000712" 38.206093803492 2921 NA NA 8 24 20 28 10 24 64 123 11 14 28 46 31 44 55 45 84 41
713 "XLOC_000713" 50.9510869565217 736 "gi|607356445|gb|EZA50967.1|" "Homeobox protein homothorax	partial [Cerapachys biroi]" 0 4 8 12 7 5 8 47 6 7 2 4 4 26 9 3 17 10
714 "XLOC_000714" 51.4460999123576 2282 "gi|572301142|ref|XP_006616634.1|" "PREDICTED: homeobox protein homothorax-like [Apis dorsata]" 4 6 9 11 2 18 53 135 2 14 13 12 16 15 12 26 28 20
715 "XLOC_000715" 36.8956743002545 1572 "gi|746872410|ref|XP_011067470.1|" "PREDICTED: RWD domain-containing protein 2A [Acromyrmex echinatior]" 614 1066 1053 1221 870 1295 591 1058 554 865 624 741 712 895 837 1029 1617 844
716 "XLOC_000716" 41.5492957746479 1846 "gi|751226898|ref|XP_011166902.1|" "PREDICTED: cytochrome c oxidase assembly protein COX15 homolog [Solenopsis invicta]" 497 832 816 984 728 962 507 858 476 684 473 599 511 683 658 817 1316 656
717 "XLOC_000717" 37.7634660421546 1708 "gi|749794000|ref|XP_011150314.1|" "PREDICTED: anaphase-promoting complex subunit 10 isoform X2 [Harpegnathos saltator]" 427 839 841 1020 668 901 370 725 415 718 390 564 438 628 638 800 1292 683
718 "XLOC_000718" 34.8595213319459 3844 "gi|665796759|ref|XP_008546181.1|" "PREDICTED: ubiquitin domain-containing protein 1 [Microplitis demolitor]" 2807 5092 5042 6331 3892 5256 4166 6976 3496 5274 4232 5410 4213 5735 5274 6207 9358 4729
719 "XLOC_000719" 38.9492960970585 8737 "gi|345491950|ref|XP_001601793.2|" "PREDICTED: branched-chain-amino-acid aminotransferase	cytosolic isoform X2 [Nasonia vitripennis]" 2791 4803 4969 5816 4128 5607 4282 7220 3472 5467 4068 5201 3770 5018 4581 5257 9311 4744
720 "XLOC_000720" 33.9421613394216 657 NA NA 17 36 47 44 32 46 22 31 26 25 10 35 18 42 34 45 58 28
721 "XLOC_000721" 41.6116504854369 5150 "gi|350398821|ref|XP_003485314.1|" "PREDICTED: calcium-dependent protein kinase isoform 11-like isoform X1 [Bombus impatiens]" 1283 2359 2827 3608 2095 2972 1622 2879 2556 4281 2577 3182 2134 3338 3029 3684 5882 3131
722 "XLOC_000722" 44.1140024783147 807 "gi|45387409|gb|AAS60195.1|" "hexokinase 4a [Nicotiana tabacum]" 0 2 0 0 1 1 7 25 0 2 1 0 3 7 1 1 3 1
723 "XLOC_000723" 45.8041958041958 572 "gi|546303929|ref|XP_005712169.1|" "unnamed protein product [Chondrus crispus]" 0 1 1 1 2 0 4 25 1 1 1 0 1 6 5 1 1 0
724 "XLOC_000724" 40.0894187779434 671 "gi|383859792|ref|XP_003705376.1|" "PREDICTED: tyrosine-protein phosphatase corkscrew [Megachile rotundata]" 106 161 239 251 148 198 192 355 124 143 139 116 162 178 158 205 343 161
725 "XLOC_000725" 56.8767908309456 698 "gi|478253512|gb|ENN73836.1|" "hypothetical protein YQE_09564	partial [Dendroctonus ponderosae]" 1 11 16 11 10 17 3 12 1 18 9 7 1 6 9 13 14 21
726 "XLOC_000726" 47.3134328358209 4020 "gi|345497849|ref|XP_001605448.2|" "PREDICTED: prominin-1 [Nasonia vitripennis]" 2913 4930 4310 5083 3569 5192 3077 4943 2230 3784 2655 3236 2512 3840 3664 3751 7008 3377
727 "XLOC_000727" 39.0259197324415 4784 "gi|746871094|ref|XP_011066760.1|" "PREDICTED: CREB3 regulatory factor [Acromyrmex echinatior]" 1367 2576 3011 3613 2047 2937 2657 4309 1871 2774 2441 3092 2210 3028 3116 3583 6073 2992
728 "XLOC_000728" 39.3198724760893 5646 "gi|752887173|ref|XP_011261450.1|" "PREDICTED: splicing factor U2af 38 kDa subunit-like [Camponotus floridanus]" 926 1816 1571 2091 1377 2042 1018 1607 1042 1796 1107 1640 1101 1530 1565 1823 3023 1491
729 "XLOC_000729" 40.0753093060785 3718 "gi|759076128|ref|XP_011347789.1|" "PREDICTED: LETM1 domain-containing protein LETM2	mitochondrial [Cerapachys biroi]" 2361 4265 4468 5289 3355 4702 4284 6797 3045 4891 4214 5270 3428 5041 4693 5158 8864 4413
730 "XLOC_000730" 39.6179141872847 3193 "gi|383848601|ref|XP_003699937.1|" "PREDICTED: peroxisomal N(1)-acetyl-spermine/spermidine oxidase isoform X2 [Megachile rotundata]" 481 724 957 1078 718 972 968 1348 532 802 714 782 665 1022 892 949 1588 769
731 "XLOC_000731" 53.3172667989793 7054 "gi|307208813|gb|EFN86066.1|" "Tyrosine kinase receptor Cad96Ca [Harpegnathos saltator]" 1114 2262 1994 2579 1667 2310 1536 2978 1780 3137 2116 2862 1291 2217 2000 2530 4378 2361
732 "XLOC_000732" 42.0120898100173 6948 "gi|571535414|ref|XP_006570034.1|" "PREDICTED: interaptin-like [Apis mellifera]" 1748 2830 2659 2961 2311 3284 1909 2886 1226 2034 1413 1813 1615 2291 2360 2470 4140 1908
733 "XLOC_000733" 38.9387336580364 3901 "gi|322793225|gb|EFZ16882.1|" "hypothetical protein SINV_07109	partial [Solenopsis invicta]" 3049 5527 5818 6664 4311 6048 4202 6866 3992 6018 4891 6273 4023 5555 5696 6408 10516 5291
734 "XLOC_000734" 37.6543209876543 1458 "gi|345493651|ref|XP_003427117.1|" "PREDICTED: uncharacterized protein LOC100678673 [Nasonia vitripennis]" 497 883 884 1071 799 1031 656 1066 470 740 502 677 526 786 742 804 1393 649
735 "XLOC_000735" 43.6146377893951 1339 "gi|551202191|ref|WP_022830241.1|" "hypothetical protein [Cytophagales bacterium B6]" 25 44 62 107 49 74 124 176 59 79 36 65 59 70 60 72 147 68
736 "XLOC_000736" 45.4638124362895 981 NA NA 16 44 47 48 15 43 68 108 8 39 16 29 17 29 23 49 55 36
737 "XLOC_000737" 42.7271609492192 8133 "gi|572316003|ref|XP_006623637.1|" "PREDICTED: LOW QUALITY PROTEIN: nuclear receptor coactivator 3-like [Apis dorsata]" 4115 7814 7265 8968 5508 7648 5827 9366 4495 6893 5418 6746 5058 7455 6748 8310 13392 7098
738 "XLOC_000738" 37.8673957621326 2926 "gi|759065296|ref|XP_011342076.1|" "PREDICTED: FAD-dependent oxidoreductase domain-containing protein 1-like isoform X1 [Cerapachys biroi]" 902 1369 1622 1855 1469 1954 1198 1846 940 1688 1017 1118 1276 1588 1407 1494 2625 1293
739 "XLOC_000739" 33.1616341030195 5630 "gi|307212265|gb|EFN88073.1|" "hypothetical protein EAI_03581 [Harpegnathos saltator]" 282 425 451 506 343 527 314 400 285 389 219 293 290 334 462 383 744 336
740 "XLOC_000740" 33.2086330935252 3475 "gi|332024103|gb|EGI64319.1|" "Tetratricopeptide repeat protein 19 [Acromyrmex echinatior]" 575 939 1011 1279 770 1047 970 1456 532 827 699 713 711 1040 867 990 1687 832
741 "XLOC_000741" 37.0406189555126 2068 "gi|156553805|ref|XP_001603051.1|" "PREDICTED: transcription factor A	mitochondrial [Nasonia vitripennis]" 1301 2201 2201 2634 1756 2476 1367 2430 1430 2204 1732 2140 1514 2020 2124 2395 4086 2103
742 "XLOC_000742" 43.8832252085264 2158 "gi|345483539|ref|XP_003424838.1|" "PREDICTED: probable histone-binding protein Caf1 isoform X2 [Nasonia vitripennis]" 651 1195 1148 1240 913 1349 784 1200 715 1202 799 902 735 1061 1084 1160 1936 901
743 "XLOC_000743" 48.2039397450753 1726 "gi|759072206|ref|XP_011345719.1|" "PREDICTED: homogentisate 1	2-dioxygenase [Cerapachys biroi]" 223 436 514 601 441 596 393 724 392 574 376 519 437 589 405 477 904 410
744 "XLOC_000744" 40.4617253948967 5761 "gi|156547215|ref|XP_001604511.1|" "PREDICTED: uncharacterized protein LOC100120917 [Nasonia vitripennis]" 1361 2246 2409 2728 1820 2318 1688 2775 1567 2475 1975 2211 1773 2198 2212 2303 4130 2036
745 "XLOC_000745" 41.674047829938 2258 "gi|328778543|ref|XP_394714.3|" "PREDICTED: nucleolar protein 10 [Apis mellifera]" 354 621 485 612 423 678 333 556 235 447 355 405 310 493 424 534 806 465
746 "XLOC_000746" 36.4259597806216 2188 "gi|572309182|ref|XP_006620391.1|" "PREDICTED: early endosome antigen 1-like [Apis dorsata]" 0 2 5 1 7 2 2 1 1 0 3 2 1 1 1 1 4 1
747 "XLOC_000747" 32.3456790123457 810 NA NA 4158 8009 5629 7932 6028 8487 3818 7150 4491 7527 5099 7385 5213 7980 5661 7750 10164 6441
748 "XLOC_000748" 43.719298245614 1425 "gi|156553974|ref|XP_001602993.1|" "PREDICTED: ras-related protein Rab-5C isoform X2 [Nasonia vitripennis]" 1962 3722 3385 4532 2753 4122 3754 6597 2369 3722 2926 3884 3671 5564 3645 4561 6775 3919
749 "XLOC_000749" 37.3247033441208 927 "gi|350410584|ref|XP_003489083.1|" "PREDICTED: transmembrane and coiled-coil domain-containing protein 1 isoform X1 [Bombus impatiens]" 464 769 665 823 548 929 472 752 427 698 434 599 503 725 571 693 1012 557
750 "XLOC_000750" 43.2657700322031 5279 "gi|350410581|ref|XP_003489082.1|" "PREDICTED: DNA (cytosine-5)-methyltransferase PliMCI-like [Bombus impatiens]" 352 773 599 814 504 731 566 858 311 671 435 581 442 642 688 667 1306 609
751 "XLOC_000751" 35.4118039346449 5998 "gi|571552789|ref|XP_006562874.1|" "PREDICTED: transmembrane protein C9orf91 homolog isoform X4 [Apis mellifera]" 154 232 386 415 254 301 519 746 188 271 296 279 298 346 368 394 663 285
752 "XLOC_000752" 36.3636363636364 2574 "gi|340719566|ref|XP_003398221.1|" "PREDICTED: protein catecholamines up isoform X2 [Bombus terrestris]" 237 438 654 741 402 506 735 1201 212 362 339 437 547 677 504 592 885 390
753 "XLOC_000753" 38.7096774193548 1860 "gi|340711090|ref|XP_003394114.1|" "PREDICTED: uncharacterized protein LOC100651070 [Bombus terrestris]" 744 1276 1171 1435 1062 1480 866 1480 809 1113 871 1042 868 1109 1254 1253 2181 1123
754 "XLOC_000754" 40.807316304005 6342 "gi|383865391|ref|XP_003708157.1|" "PREDICTED: slowpoke-binding protein isoform X4 [Megachile rotundata]" 4008 7410 6740 8144 5372 7849 4110 6950 3538 6225 4314 5426 3547 5532 5357 6487 10506 5487
755 "XLOC_000755" 48.8818897637795 3175 "gi|322795305|gb|EFZ18110.1|" "hypothetical protein SINV_08511	partial [Solenopsis invicta]" 192 471 387 465 268 523 239 522 334 601 330 537 189 439 400 507 828 488
756 "XLOC_000756" 45.5411844792376 2938 "gi|307215517|gb|EFN90169.1|" "Sialin [Harpegnathos saltator]" 1126 2879 2361 3541 1791 3621 1340 2709 1142 2956 1246 1895 978 2484 1595 2459 3112 1948
757 "XLOC_000757" 44.2705072010019 1597 "gi|759072204|ref|XP_011345718.1|" "PREDICTED: espin [Cerapachys biroi]" 25 56 47 48 38 51 20 34 37 46 38 32 23 26 31 49 74 37
758 "XLOC_000758" 45.007306380906 6159 "gi|332024074|gb|EGI64291.1|" "Proto-oncogene tyrosine-protein kinase receptor ret	partial [Acromyrmex echinatior]" 356 627 664 852 421 705 574 1066 373 713 490 572 455 692 660 677 1214 658
759 "XLOC_000759" 44.4766505636071 3105 "gi|752882985|ref|XP_011259174.1|" "PREDICTED: synaptic vesicle glycoprotein 2A-like isoform X1 [Camponotus floridanus]" 1660 2730 3295 3654 2607 3569 2139 3554 2391 3689 2793 3482 2262 2989 2821 3259 5839 2899
760 "XLOC_000760" 37.7498315742196 4453 NA NA 1618 3159 2952 3762 2322 3237 2358 4300 2088 3314 2222 2918 2158 3093 2997 3695 5649 2870
761 "XLOC_000761" 38.1380065717415 4565 "gi|307215512|gb|EFN90164.1|" "hypothetical protein EAI_03222 [Harpegnathos saltator]" 313 510 600 673 451 510 901 1544 533 742 616 746 421 642 524 686 1100 565
762 "XLOC_000762" 40.5923344947735 574 NA NA 3 13 2 16 10 9 5 10 7 30 13 20 16 15 7 11 27 9
763 "XLOC_000763" 36.2136279926335 13575 "gi|571568040|ref|XP_006560478.1|" "PREDICTED: heterogeneous nuclear ribonucleoprotein 27C isoform X1 [Apis mellifera]" 4933 9346 7615 9772 7620 10757 6557 11504 7077 11512 6896 9435 6422 9655 7869 9836 14882 8065
764 "XLOC_000764" 32.2999772053795 8774 "gi|572262720|ref|XP_006609604.1|" "PREDICTED: heterogeneous nuclear ribonucleoprotein 27C-like isoform X2 [Apis dorsata]" 3805 7528 6863 8516 5515 8006 6579 11977 4007 6079 4486 6108 6561 9670 7034 8409 13100 7455
765 "XLOC_000765" 42.9564411492122 2158 "gi|572262756|ref|XP_006609620.1|" "PREDICTED: obscurin-like protein 1-like isoform X6 [Apis dorsata]" 45 86 92 149 63 102 202 279 19 50 44 42 42 86 68 60 137 54
766 "XLOC_000766" 38.7995198079232 4165 "gi|156541876|ref|XP_001600484.1|" "PREDICTED: uncharacterized protein LOC100115890 [Nasonia vitripennis]" 4793 8102 8209 9417 6458 8850 5732 9260 5679 8736 6204 7171 5672 7879 7683 8552 14617 7252
767 "XLOC_000767" 41.5214866434379 3444 "gi|751200948|ref|XP_011164763.1|" "PREDICTED: lysozyme-like [Solenopsis invicta]" 661 1237 1240 1440 995 1499 878 1440 922 1820 1148 1709 835 1459 961 1347 2434 1328
768 "XLOC_000768" 45.3604806408545 5992 "gi|340723395|ref|XP_003400075.1|" "PREDICTED: chondroitin sulfate synthase 1 [Bombus terrestris]" 1055 2131 2073 2613 1487 2190 1539 2914 1629 2851 1965 2377 1397 2192 2126 2428 3617 1953
769 "XLOC_000769" 40.1433691756272 1674 "gi|545073896|ref|WP_021444577.1|" "peptidase [Pseudomonas sp. EGD-AK9]" 8 28 23 33 22 49 18 46 10 34 20 20 22 28 24 27 50 11
770 "XLOC_000770" 29.6886314265025 1381 NA NA 39 91 59 75 72 116 48 96 42 65 39 56 35 65 65 109 126 65
771 "XLOC_000771" 36.9938065745593 4198 "gi|380017469|ref|XP_003692678.1|" "PREDICTED: ankyrin repeat and death domain-containing protein 1A-like isoform X2 [Apis florea]" 877 1494 1323 1772 1097 1608 1006 1743 707 1045 696 881 749 1208 1024 1276 2035 1051
772 "XLOC_000772" 46.1174242424242 1056 "gi|383857707|ref|XP_003704345.1|" "PREDICTED: neuroendocrine convertase 1-like isoform X1 [Megachile rotundata]" 24 37 28 19 23 29 4 12 17 21 18 17 11 31 15 38 56 10
773 "XLOC_000773" 41.8288818469896 2209 "gi|156541876|ref|XP_001600484.1|" "PREDICTED: uncharacterized protein LOC100115890 [Nasonia vitripennis]" 5163 8682 10929 12497 7060 9739 7195 11245 6304 9887 6848 8601 6533 8863 9154 10134 14703 7002
774 "XLOC_000774" 41.3450937155458 907 "gi|340712631|ref|XP_003394859.1|" "PREDICTED: uncharacterized protein LOC100644923 isoform X1 [Bombus terrestris]" 242 570 481 625 438 753 210 466 218 365 165 251 222 445 278 379 727 359
775 "XLOC_000775" 44.1302136317396 9830 "gi|332016647|gb|EGI57512.1|" "Neurotrypsin [Acromyrmex echinatior]" 9122 16679 15639 18094 13735 20276 11358 18571 8905 15144 10682 12610 9612 14785 12181 13371 24394 12488
776 "XLOC_000776" 44.6592065106816 1966 "gi|746861571|ref|XP_011061670.1|" "PREDICTED: INO80 complex subunit B [Acromyrmex echinatior]" 355 536 542 556 462 562 331 548 347 473 408 445 333 385 446 589 906 436
777 "XLOC_000777" 37.450949615445 6371 "gi|383859028|ref|XP_003705000.1|" "PREDICTED: ras-GEF domain-containing family member 1B [Megachile rotundata]" 82 134 269 330 83 190 699 1224 105 175 254 260 252 377 331 390 718 319
778 "XLOC_000778" 30.8970099667774 301 NA NA 5 7 19 17 12 16 40 69 7 6 13 18 11 22 19 7 26 15
779 "XLOC_000779" 33.6579776568319 3491 "gi|571521722|ref|XP_006557402.1|" "PREDICTED: uncharacterized protein LOC726100 isoform X3 [Apis mellifera]" 351 655 660 777 499 676 621 1111 340 470 358 442 455 616 637 759 1077 513
780 "XLOC_000780" 47.7360477360477 2849 NA NA 3 11 11 11 18 9 99 171 4 21 17 10 18 33 13 21 57 18
781 "XLOC_000781" 48.1397970687711 887 "gi|749751279|ref|XP_011137941.1|" "PREDICTED: putative defense protein 3 [Harpegnathos saltator]" 371 868 1977 2924 491 1042 407 935 2457 5895 2857 5454 673 1803 427 604 3527 2199
782 "XLOC_000782" 39.2590074779062 2942 "gi|752882437|ref|XP_011258868.1|" "PREDICTED: palmitoyltransferase ZDHHC6-like [Camponotus floridanus]" 282 422 489 590 404 570 382 603 293 497 397 513 352 515 506 550 1003 443
783 "XLOC_000783" 37.952430196484 4835 "gi|307177535|gb|EFN66646.1|" "Importin subunit alpha-7 [Camponotus floridanus]" 1192 2030 2681 3273 1695 2437 2733 4403 1698 2635 2306 2872 2351 3013 3063 3307 5487 2643
784 "XLOC_000784" 46.1829436038514 2908 "gi|675878996|ref|XP_009025058.1|" "hypothetical protein HELRODRAFT_178730 [Helobdella robusta]" 4 30 32 63 23 42 26 39 25 42 37 29 29 33 27 37 41 31
785 "XLOC_000785" 42.8571428571429 385 "gi|607361339|gb|EZA55630.1|" "hypothetical protein X777_04256 [Cerapachys biroi]" 1 5 12 16 9 22 3 13 1 6 10 16 10 7 12 7 18 16
786 "XLOC_000786" 40.0540540540541 1850 "gi|383852489|ref|XP_003701759.1|" "PREDICTED: NADH-cytochrome b5 reductase 2 isoform X1 [Megachile rotundata]" 3997 6799 7720 8978 6277 8218 5460 8266 5215 8108 5748 6748 5423 7280 6600 7584 12703 6011
787 "XLOC_000787" 29.7945205479452 292 NA NA 9 9 24 15 16 12 27 26 6 6 12 13 3 5 8 14 25 27
788 "XLOC_000788" 42.0485175202156 2968 "gi|350398791|ref|XP_003485306.1|" "PREDICTED: protein inscuteable homolog [Bombus impatiens]" 75 127 112 142 74 99 70 167 70 176 62 127 75 153 103 138 206 139
789 "XLOC_000789" 39.2905866302865 1466 "gi|383855646|ref|XP_003703321.1|" "PREDICTED: uncharacterized protein LOC100874817 isoform X1 [Megachile rotundata]" 273 461 464 502 433 535 315 521 229 401 269 289 313 371 317 427 801 326
790 "XLOC_000790" 46.3441451346894 1819 "gi|328784241|ref|XP_003250419.1|" "PREDICTED: ADP-ribosylation factor GTPase-activating protein 2-like isoform 1 [Apis mellifera]" 965 1732 1548 1819 1183 1734 1060 1835 923 1628 1130 1288 1006 1464 1467 1467 2804 1302
791 "XLOC_000791" 40.02079002079 962 "gi|110766631|ref|XP_396640.3|" "PREDICTED: calcium-dependent protein kinase 4-like [Apis mellifera]" 33 69 104 131 69 102 130 232 80 114 104 126 98 177 115 169 225 126
792 "XLOC_000792" 38.4410037373198 1873 "gi|383852461|ref|XP_003701745.1|" "PREDICTED: uncharacterized protein LOC100876535 isoform X1 [Megachile rotundata]" 1109 1847 2272 2595 1756 2297 1462 2409 1669 2355 1702 2049 1788 2345 2163 2476 3982 1943
793 "XLOC_000793" 44.9148418491484 2055 "gi|572261028|ref|XP_006608816.1|" "PREDICTED: T-complex protein 1 subunit beta-like [Apis dorsata]" 614 1299 1266 1535 1046 1457 844 1534 753 1200 776 1043 841 1263 1239 1399 2013 1028
794 "XLOC_000794" 36.1182519280206 1556 "gi|808122562|ref|XP_012164565.1|" "PREDICTED: MIT domain-containing protein 1-like isoform X1 [Bombus terrestris]" 51 86 96 102 69 92 61 114 33 60 42 58 27 75 63 88 119 64
795 "XLOC_000795" 37.5818939845146 3358 "gi|571534096|ref|XP_006564170.1|" "PREDICTED: probable protein phosphatase 2C T23F11.1-like isoform X1 [Apis mellifera]" 1484 2365 2366 2693 1899 2603 1520 2659 1189 2041 1480 1666 1577 2182 2020 2301 3504 1776
796 "XLOC_000796" 49.3233082706767 665 "gi|170054075|ref|XP_001862963.1|" "conserved hypothetical protein [Culex quinquefasciatus]" 1 11 5 3 6 6 7 9 7 23 1 2 7 3 7 5 15 6
797 "XLOC_000797" 36.322076389913 6781 "gi|350406548|ref|XP_003487808.1|" "PREDICTED: proteasome subunit beta type-2-like [Bombus impatiens]" 1935 3399 3216 3716 2934 3798 2016 3062 2140 2952 2118 2683 2041 2844 2904 3081 5055 2482
798 "XLOC_000798" 40.2028830752803 1873 "gi|307209413|gb|EFN86430.1|" "hypothetical protein EAI_05268 [Harpegnathos saltator]" 175 283 460 606 310 418 740 1193 141 225 239 254 400 501 360 417 637 301
799 "XLOC_000799" 38.4901450353291 2689 "gi|746841304|ref|XP_011050839.1|" "PREDICTED: uncharacterized protein LOC105143938 [Acromyrmex echinatior]" 2726 4639 5410 6381 3725 4874 4532 7114 3407 5248 4464 5632 4109 5609 5450 6215 9911 5196
800 "XLOC_000800" 32.912723449001 951 NA NA 19 66 73 83 53 51 95 168 11 20 19 21 38 64 39 39 76 26
801 "XLOC_000801" 31.924882629108 213 "gi|590600594|ref|XP_007019498.1|" "Uncharacterized protein TCM_035599 [Theobroma cacao]" 312 520 492 543 510 516 321 386 424 616 481 512 368 463 540 559 298 407
802 "XLOC_000802" 31.7324185248714 583 NA NA 12 12 13 9 9 24 11 22 10 18 10 12 12 12 11 11 22 11
803 "XLOC_000803" 42.2071636011617 3099 "gi|572261684|ref|XP_006609121.1|" "PREDICTED: uncharacterized protein LOC102676494 isoform X2 [Apis dorsata]" 2811 5419 4572 5828 4109 6129 2868 4749 3401 5325 3339 4970 3320 5270 3782 4761 8298 4576
804 "XLOC_000804" 46.5986394557823 294 "gi|340726286|ref|XP_003401491.1|" "PREDICTED: syndecan [Bombus terrestris]" 5 6 11 13 5 4 131 163 2 11 21 41 31 51 24 25 68 21
805 "XLOC_000805" 41.126242974492 9252 "gi|571579761|ref|XP_001123000.3|" "PREDICTED: chitin synthase 6-like	partial [Apis mellifera]" 1033 1759 1648 1790 1832 2599 1429 2433 1742 3016 1959 2195 1500 2219 1748 1791 3450 1694
806 "XLOC_000806" 39.1259815636736 2929 "gi|752893865|ref|XP_011265091.1|" "PREDICTED: minor histocompatibility antigen H13 [Camponotus floridanus]" 90 143 203 258 160 222 230 477 80 126 94 108 137 216 183 219 266 122
807 "XLOC_000807" 39.1906283280085 939 "gi|762084304|ref|XP_011424635.1|" "PREDICTED: uncharacterized protein LOC105326353 [Crassostrea gigas]" 11 16 23 39 12 17 2 16 5 9 2 4 6 10 44 43 69 31
808 "XLOC_000808" 42.423641412138 5042 "gi|665810733|ref|XP_008553801.1|" "PREDICTED: blastoderm-specific protein 25D [Microplitis demolitor]" 211 393 473 478 304 459 616 1001 213 326 318 329 296 479 492 488 759 354
809 "XLOC_000809" 44.5121951219512 3116 "gi|307191880|gb|EFN75299.1|" "UDP-sugar transporter UST74c [Harpegnathos saltator]" 775 1347 1381 1646 1124 1553 914 1702 948 1758 1125 1366 949 1411 1368 1621 2688 1253
810 "XLOC_000810" 39.3993993993994 3330 "gi|752879577|ref|XP_011257321.1|" "PREDICTED: beta-parvin isoform X2 [Camponotus floridanus]" 851 1385 1719 1846 1290 1666 1330 2251 1093 1691 1293 1485 1348 1726 1660 1691 3047 1406
811 "XLOC_000811" 44.1754916792738 2644 "gi|383855219|ref|XP_003703114.1|" "PREDICTED: kinesin-like protein KIF18A [Megachile rotundata]" 63 84 100 84 81 117 51 68 53 124 57 93 49 118 108 118 202 117
812 "XLOC_000812" 43.4285714285714 700 "gi|345495161|ref|XP_003427446.1|" "PREDICTED: kinesin-like protein KIF18A isoform X1 [Nasonia vitripennis]" 1 4 2 7 8 3 20 14 4 5 2 3 4 17 2 10 5 6
813 "XLOC_000813" 44.3295739348371 3192 "gi|572298752|ref|XP_006615518.1|" "PREDICTED: ubiquinone biosynthesis protein COQ4 homolog	mitochondrial-like isoform X1 [Apis dorsata]" 1549 2912 2544 3282 1917 2954 1376 2745 2000 3371 2212 3142 1706 3000 2409 3202 4534 2564
814 "XLOC_000814" 56.0735807167777 3153 "gi|345484848|ref|XP_001601514.2|" "PREDICTED: epithelial discoidin domain-containing receptor 1-like [Nasonia vitripennis]" 342 897 725 1103 437 993 712 1663 274 784 362 531 251 860 461 738 1084 722
815 "XLOC_000815" 37.7960865087539 971 "gi|322789790|gb|EFZ14954.1|" "hypothetical protein SINV_12944	partial [Solenopsis invicta]" 638 1268 1147 1331 912 1250 565 1006 556 855 568 732 747 890 817 985 1585 793
816 "XLOC_000816" 45.4179254783484 993 NA NA 15 11 20 25 32 41 15 32 10 28 14 10 9 13 24 15 36 19
817 "XLOC_000817" 34.2973172532611 8126 "gi|571539085|ref|XP_006564212.1|" "PREDICTED: twin protein isoform X2 [Apis mellifera]" 1473 2596 2910 3640 2255 3318 2321 3688 1663 2640 2060 2550 2141 2852 2825 3082 4777 2549
818 "XLOC_000818" 46.5882352941176 425 "gi|332017070|gb|EGI57869.1|" "CCR4-NOT transcription complex subunit 6 [Acromyrmex echinatior]" 1 5 3 8 2 6 23 30 3 2 2 7 6 8 9 5 24 2
819 "XLOC_000819" 29.8804780876494 753 "gi|568863715|ref|XP_006485278.1|" "PREDICTED: triadin-like isoform X2 [Citrus sinensis]" 6 17 21 10 14 20 8 8 11 13 7 15 7 28 18 28 31 12
820 "XLOC_000820" 36.1702127659574 1551 "gi|805776604|ref|XP_012138041.1|" "PREDICTED: DNA-directed RNA polymerase III subunit RPC8 isoform X2 [Megachile rotundata]" 269 494 488 523 388 567 393 485 339 563 360 429 290 397 497 485 851 397
821 "XLOC_000821" 36.773428232503 1686 "gi|340715785|ref|XP_003396389.1|" "PREDICTED: histone chaperone asf1 [Bombus terrestris]" 401 782 827 950 646 859 517 1007 503 706 496 617 506 758 740 841 1392 689
822 "XLOC_000822" 41.477627471384 4805 "gi|345485449|ref|XP_003425272.1|" "PREDICTED: protein zyg-11 homolog B isoform X2 [Nasonia vitripennis]" 3404 5925 7198 8035 4919 6646 6653 10131 4829 7383 6198 7126 5480 7504 7476 8004 13381 6649
823 "XLOC_000823" 39.3470263641937 6524 "gi|749778667|ref|XP_011144003.1|" "PREDICTED: F-box/LRR-repeat protein 16 isoform X1 [Harpegnathos saltator]" 2089 3601 3791 4861 2916 3706 3623 6126 2353 3601 2906 3359 2961 4033 4088 4542 7241 3669
824 "XLOC_000824" 42.9189857761286 1617 "gi|340716112|ref|XP_003396546.1|" "PREDICTED: actin-related protein 2/3 complex subunit 1A [Bombus terrestris]" 723 1224 1330 1354 1011 1473 798 1195 684 1128 818 841 685 1012 995 1233 1804 968
825 "XLOC_000825" 36.491935483871 2480 "gi|759049876|ref|XP_011334004.1|" "PREDICTED: cell cycle control protein 50A isoform X1 [Cerapachys biroi]" 2875 4738 5179 5787 3755 4963 4270 6531 3319 4722 3874 4755 3826 5209 5261 5758 9720 4699
826 "XLOC_000826" 37.2337404146549 3521 "gi|820846153|ref|XP_012341058.1|" "PREDICTED: polyadenylate-binding protein 2-B [Apis florea]" 1843 3458 3258 3598 2596 3819 2158 3396 1794 3024 2204 2862 2073 3219 2610 3093 4973 2699
827 "XLOC_000827" 34.4842105263158 2375 "gi|358338016|dbj|GAA34496.2|" "hypothetical protein CLF_110667 [Clonorchis sinensis]" 738 1189 1143 1367 953 1254 813 1332 768 1232 770 946 871 1258 1020 1213 2224 1046
828 "XLOC_000828" 47.4368783473604 2614 "gi|749755108|ref|XP_011140020.1|" "PREDICTED: LIM domain only protein 3-like [Harpegnathos saltator]" 883 1806 1428 1907 1081 1843 795 1586 1104 1840 1139 1592 872 1407 1283 1751 2652 1457
829 "XLOC_000829" 39.978563772776 933 "gi|523266233|gb|AGQ20118.1|" "AsIV-cont00009-ORF1 [Apophua simplicipes ichnovirus]" 26 43 47 57 39 47 14 10 28 32 13 25 25 26 38 55 91 36
830 "XLOC_000830" 47.4292316580012 8655 "gi|752871855|ref|XP_011253144.1|" "PREDICTED: brefeldin A-inhibited guanine nucleotide-exchange protein 3 isoform X1 [Camponotus floridanus]" 4993 9060 9187 11104 7131 9881 6916 11169 5984 9349 6872 8305 5935 8769 8763 9695 16856 8323
831 "XLOC_000831" 34.2948717948718 312 "gi|761841825|ref|XP_007818044.2|" "HECT protein [Metarhizium robertsii ARSEF 23]" 4 7 14 26 4 3 30 35 2 2 6 0 3 5 4 17 9 1
832 "XLOC_000832" 38.5650224215247 223 "gi|494009736|ref|WP_006952165.1|" "helicase [Prevotella micans]" 1 6 19 14 5 10 40 39 0 3 2 1 9 11 7 14 17 7
833 "XLOC_000833" 44.5460211926034 4813 "gi|759036919|ref|XP_011347001.1|" "PREDICTED: runt-related transcription factor 1-like isoform X3 [Cerapachys biroi]" 243 358 413 491 319 440 287 518 295 391 266 352 238 337 397 463 699 375
834 "XLOC_000834" 45.1743714517437 4932 "gi|746856337|ref|XP_011058852.1|" "PREDICTED: uncharacterized protein LOC105148686 isoform X2 [Acromyrmex echinatior]" 1393 2513 2585 2932 1787 2766 1909 3068 1721 2842 1858 2433 1570 2638 2417 2659 4468 2329
835 "XLOC_000835" 46.9828656568165 4027 "gi|607367387|gb|EZA61534.1|" "Protein dumpy-19 [Cerapachys biroi]" 252 548 569 820 424 662 612 1055 414 726 548 727 436 669 629 749 1287 662
836 "XLOC_000836" 49.7267759562842 3111 "gi|340724454|ref|XP_003400597.1|" "PREDICTED: protein lozenge [Bombus terrestris]" 313 566 491 573 394 591 437 656 416 620 502 521 335 515 466 491 850 458
837 "XLOC_000837" 45.2631578947368 2755 "gi|350409936|ref|XP_003488893.1|" "PREDICTED: segmentation protein Runt-like [Bombus impatiens]" 198 428 329 405 265 445 204 314 186 371 240 277 201 298 245 354 497 278
838 "XLOC_000838" 49.9217221135029 5110 "gi|749790891|ref|XP_011148644.1|" "PREDICTED: uncharacterized protein LOC105188727 [Harpegnathos saltator]" 557 1115 1047 1263 831 1181 744 1220 651 1197 822 1024 547 1063 967 1046 2052 1062
839 "XLOC_000839" 43.599615014437 4156 "gi|759057710|ref|XP_011338113.1|" "PREDICTED: probable ribonuclease ZC3H12D isoform X1 [Cerapachys biroi]" 189 367 486 582 311 450 612 1070 360 499 465 640 420 544 467 545 1083 470
840 "XLOC_000840" 30.2439024390244 1025 NA NA 426 767 767 860 657 826 523 802 464 735 590 789 521 730 706 747 1384 653
841 "XLOC_000841" 41.4340712223292 4156 "gi|380025651|ref|XP_003696582.1|" "PREDICTED: ubiquitin carboxyl-terminal hydrolase 45 isoform X1 [Apis florea]" 850 1349 1569 1637 1118 1677 1168 1722 984 1388 1189 1365 1068 1308 1548 1687 2516 1239
842 "XLOC_000842" 49.6395963479097 2081 "gi|345492839|ref|XP_001600300.2|" "PREDICTED: frizzled-4-like isoform X1 [Nasonia vitripennis]" 79 203 198 198 103 284 90 191 139 227 142 209 95 187 166 159 319 148
843 "XLOC_000843" 48.6426999266324 9541 "gi|607356819|gb|EZA51315.1|" "RING finger protein [Cerapachys biroi]" 2743 5265 6210 7376 4000 6222 3950 6843 5087 8324 6363 7595 5324 8153 6543 7811 14057 7004
844 "XLOC_000844" 46.0431654676259 417 "gi|519002198|ref|WP_020158073.1|" "hypothetical protein [Methylobacter marinus]" 4 42 21 40 27 16 33 84 22 22 19 40 30 39 27 47 79 40
845 "XLOC_000845" 33.9339339339339 666 NA NA 46 55 62 86 54 68 24 59 18 55 42 33 34 52 56 62 74 34
846 "XLOC_000846" 48.0565371024735 566 NA NA 60 119 184 186 117 159 345 601 30 119 78 62 138 241 183 139 266 108
847 "XLOC_000847" 45.2676240208877 3064 "gi|820860279|ref|XP_012347001.1|" "PREDICTED: uncharacterized protein LOC100866119 isoform X2 [Apis florea]" 986 1963 1735 2266 1482 2170 1403 2608 1209 1946 1601 2383 1154 1862 1413 1813 2688 1432
848 "XLOC_000848" 35.5150214592275 932 "gi|512919090|ref|XP_004929290.1|" "PREDICTED: uncharacterized protein LOC101741636 [Bombyx mori]" 200 367 416 420 243 412 164 311 134 259 128 221 176 309 281 356 504 294
849 "XLOC_000849" 40.8496732026144 918 "gi|149033908|gb|EDL88691.1|" "transcription elongation factor A (SII)	2 [Rattus norvegicus]" 6 8 1 8 5 3 14 5 18 36 5 12 3 10 13 7 15 2
850 "XLOC_000850" 39.4491525423729 4720 "gi|383855063|ref|XP_003703038.1|" "PREDICTED: testican-1 isoform X2 [Megachile rotundata]" 10772 18844 16844 20292 12782 18236 13788 24179 13230 21114 15574 21038 12304 18372 16968 20120 33877 17776
851 "XLOC_000851" 35.8762659621312 9084 "gi|746865875|ref|XP_011063978.1|" "PREDICTED: alcohol dehydrogenase class-3 [Acromyrmex echinatior]" 15719 27224 27021 30746 21729 29518 17344 27426 16513 25225 19010 23022 17746 23964 24750 27608 46691 22751
852 "XLOC_000852" 36.8102796674225 1323 "gi|645025579|ref|XP_008202097.1|" "PREDICTED: peroxiredoxin-6 [Nasonia vitripennis]" 487 745 657 851 711 848 372 500 371 539 382 512 428 592 549 728 1042 528
853 "XLOC_000853" 36.1668321747766 5035 "gi|383863388|ref|XP_003707163.1|" "PREDICTED: ras-related protein Rab-14 [Megachile rotundata]" 8328 14975 14796 17628 11355 15601 11900 20251 9636 14943 12069 14860 11790 16692 14754 17249 28611 14449
854 "XLOC_000854" 39.5050412465628 1091 "gi|340722655|ref|XP_003399719.1|" "PREDICTED: PITH domain-containing protein GA19395 [Bombus terrestris]" 511 868 783 920 701 982 430 815 515 859 574 784 496 737 757 875 1218 721
855 "XLOC_000855" 46.9449378330373 16890 "gi|307172263|gb|EFN63768.1|" "Chromodomain-helicase-DNA-binding protein 7 [Camponotus floridanus]" 5518 10608 7865 10179 6285 9559 6674 11881 4844 8780 6103 8396 4900 8000 7156 8867 15401 8163
856 "XLOC_000856" 34.5263157894737 475 "gi|517016713|ref|WP_018214377.1|" "2-succinyl-6-hydroxy-2	4-cyclohexadiene-1-carboxylate synthase [Desulfitobacterium hafniense]" 9 18 6 5 9 11 2 0 1 0 2 3 2 1 19 11 24 3
857 "XLOC_000857" 40.5228758169935 918 NA NA 7 24 10 15 16 17 2 2 3 0 2 0 2 5 28 24 25 9
858 "XLOC_000858" 40.7905138339921 1265 "gi|522084410|ref|WP_020595619.1|" "hypothetical protein [Spirosoma panaciterrae]" 4 4 9 16 6 10 1 4 1 4 0 1 1 5 12 19 20 4
859 "XLOC_000859" 46.6666666666667 330 "gi|503728701|ref|WP_013962777.1|" "ribosomal large subunit pseudouridine synthase D [Roseobacter litoralis]" 5 19 11 31 30 43 32 48 3 13 7 11 18 31 12 10 38 18
860 "XLOC_000860" 46.6055571469493 3491 "gi|307202406|gb|EFN81826.1|" "Protein furry-like protein-like [Harpegnathos saltator]" 321 702 687 770 479 675 923 1399 159 324 241 288 328 417 421 428 868 422
861 "XLOC_000861" 45.105716523101 1277 "gi|340716262|ref|XP_003396618.1|" "PREDICTED: protein furry isoform X3 [Bombus terrestris]" 86 140 181 201 107 168 292 385 40 101 89 72 110 123 176 124 227 91
862 "XLOC_000862" 31.4081408140814 3636 NA NA 29 90 99 127 60 120 82 152 53 71 31 55 77 91 88 116 150 94
863 "XLOC_000863" 43.598615916955 289 "gi|617592361|ref|XP_007520758.1|" "PREDICTED: olfactory receptor 147-like [Erinaceus europaeus]" 7 19 9 19 8 22 6 10 16 10 1 6 3 15 12 18 20 15
864 "XLOC_000864" 45.627923713566 5558 "gi|350418083|ref|XP_003491726.1|" "PREDICTED: uncharacterized protein LOC100740632 [Bombus impatiens]" 145 270 327 364 165 267 402 679 131 222 244 260 219 306 284 346 525 304
865 "XLOC_000865" 33.375156838143 1594 NA NA 587 1148 911 1219 863 1224 454 883 713 1012 714 1026 690 939 962 1105 1760 787
866 "XLOC_000866" 47.9240806642942 843 "gi|321476256|gb|EFX87217.1|" "hypothetical protein DAPPUDRAFT_312636 [Daphnia pulex]" 61 124 168 229 139 182 77 157 194 323 102 105 63 52 105 114 277 143
867 "XLOC_000867" 34.1801385681293 433 NA NA 0 0 4 5 0 0 6 14 0 0 2 0 8 0 4 2 5 3
868 "XLOC_000868" 35.1648351648352 455 "gi|501144738|ref|WP_012192886.1|" "hypothetical protein [Methanococcus maripaludis]" 19 32 29 27 16 21 10 25 12 19 13 16 9 21 17 20 46 24
869 "XLOC_000869" 35.4693140794224 1108 NA NA 29 25 29 31 22 35 27 64 34 45 40 69 21 47 35 37 67 36
870 "XLOC_000870" 45.6134094151213 2804 "gi|750321441|ref|NP_001291369.1|" "allatotropin receptor precursor [Bombus terrestris]" 36 77 69 81 31 52 111 193 30 63 40 48 37 80 72 64 134 73
871 "XLOC_000871" 42.4697986577181 7450 "gi|759067850|ref|XP_011343407.1|" "PREDICTED: bone morphogenetic protein 4-like isoform X1 [Cerapachys biroi]" 2433 4224 4064 4810 3493 4857 2261 3891 2576 3940 2819 3499 2390 3607 3810 4503 7288 3770
872 "XLOC_000872" 43.1053203040174 921 "gi|759067854|ref|XP_011343409.1|" "PREDICTED: uncharacterized protein LOC105282844 isoform X1 [Cerapachys biroi]" 2410 4399 4061 4740 3735 5127 2682 3976 2975 4853 3135 3820 2399 3458 3723 4290 7187 3683
873 "XLOC_000873" 35.8565737051793 502 NA NA 4 16 3 4 10 4 2 6 2 1 3 9 5 5 0 10 17 16
874 "XLOC_000874" 40.9677419354839 930 "gi|380027414|ref|XP_003697419.1|" "PREDICTED: cytochrome P450 6k1-like [Apis florea]" 6495 11084 11507 12929 10502 14126 5874 9246 7461 11094 6726 8067 6805 9107 8276 9567 19268 9306
875 "XLOC_000875" 45.8251473477407 6108 "gi|307208773|gb|EFN86050.1|" "Dynein beta chain	ciliary [Harpegnathos saltator]" 111 222 235 237 160 263 168 215 137 238 172 196 120 123 199 241 524 199
876 "XLOC_000876" 48.5746864310148 877 "gi|350426363|ref|XP_003494416.1|" "PREDICTED: uncharacterized protein LOC100747664 [Bombus impatiens]" 2 6 9 12 3 6 43 62 3 2 4 2 17 6 8 11 18 4
877 "XLOC_000877" 47.4976392823418 1059 NA NA 14 20 11 11 13 15 0 5 20 30 25 25 9 11 7 14 23 6
878 "XLOC_000878" 39.389997108991 6918 "gi|815927601|ref|XP_012248325.1|" "PREDICTED: protein bride of sevenless isoform X1 [Bombus impatiens]" 3245 5522 5737 6294 4611 6074 4112 6387 3143 4742 3792 4367 3610 4880 4600 5016 8480 3985
879 "XLOC_000879" 34.7294938917976 1146 NA NA 82 122 60 113 86 109 52 86 44 100 58 81 37 98 92 118 197 86
880 "XLOC_000880" 42.3705722070845 734 "gi|307190432|gb|EFN74470.1|" "hypothetical protein EAG_05051 [Camponotus floridanus]" 41 69 74 81 53 69 39 52 53 70 35 48 29 40 50 58 107 58
881 "XLOC_000881" 34.7931873479319 411 "gi|322783577|gb|EFZ10965.1|" "hypothetical protein SINV_11463	partial [Solenopsis invicta]" 43 77 38 98 44 79 49 47 54 72 61 48 43 51 78 76 149 68
882 "XLOC_000882" 41.3793103448276 261 NA NA 24 70 30 49 46 51 25 41 31 55 31 52 24 36 15 50 71 35
883 "XLOC_000883" 39.4348894348894 814 "gi|557419575|ref|WP_023421658.1|" "Lipoprotein [Streptomyces sp. GBA 94-10]" 11 21 11 5 16 7 4 20 4 10 7 6 10 6 7 13 29 4
884 "XLOC_000884" 36.2785862785863 962 "gi|571574002|ref|XP_001122029.2|" "PREDICTED: vesicular acetylcholine transporter unc-17-like [Apis mellifera]" 0 0 0 0 0 0 0 0 0 0 0 0 0 0 0 0 0 0
885 "XLOC_000885" 39.1647855530474 886 "gi|307204576|gb|EFN83239.1|" "Zinc finger protein KIAA0543	partial [Harpegnathos saltator]" 4 2 0 3 0 1 5 6 6 21 4 10 0 1 4 3 4 4
886 "XLOC_000886" 39.4117647058824 5610 "gi|645014146|ref|XP_008203353.1|" "PREDICTED: follistatin-related protein 5-like [Nasonia vitripennis]" 2917 5079 5186 6247 3901 5255 4663 7348 3333 5258 3957 5055 3926 5455 5118 6336 9823 4946
887 "XLOC_000887" 39.8929471032746 3176 "gi|749745293|ref|XP_011155183.1|" "PREDICTED: transmembrane 9 superfamily member 3 [Harpegnathos saltator]" 2514 4267 4850 5584 3947 4961 3377 5364 3336 5066 3637 4129 3088 4327 4465 5085 8432 3977
888 "XLOC_000888" 38.5420182247722 2963 "gi|156550197|ref|XP_001600810.1|" "PREDICTED: caspase-1-like isoform X2 [Nasonia vitripennis]" 59 32 72 108 60 93 47 57 46 56 40 55 36 49 73 60 110 55
889 "XLOC_000889" 42.7818398231593 5881 "gi|572312742|ref|XP_006622081.1|" "PREDICTED: high-affinity choline transporter 1-like isoform X3 [Apis dorsata]" 3860 6868 7199 8328 5493 7402 5667 9044 4941 7156 5165 5971 4702 6328 7551 8151 13431 6491
890 "XLOC_000890" 38.1897764577146 6397 "gi|749743280|ref|XP_011154339.1|" "PREDICTED: uncharacterized protein LOC105192132 isoform X1 [Harpegnathos saltator]" 1113 2149 2197 2630 1760 2541 1703 2888 1212 2372 1448 1784 1309 2024 1774 2244 3572 1878
891 "XLOC_000891" 40.9992912827782 2822 "gi|607359048|gb|EZA53434.1|" "U4/U6.U5 tri-snRNP-associated protein [Cerapachys biroi]" 441 721 767 907 699 913 670 1060 352 568 421 526 517 733 641 663 1144 585
892 "XLOC_000892" 41.6706904876871 2071 "gi|340715959|ref|XP_003396473.1|" "PREDICTED: uncharacterized protein PFB0315w [Bombus terrestris]" 340 559 455 534 457 542 419 588 257 354 332 365 395 560 389 490 852 417
893 "XLOC_000893" 46.8706047819972 2844 "gi|340715976|ref|XP_003396481.1|" "PREDICTED: WW domain-containing adapter protein with coiled-coil isoform X1 [Bombus terrestris]" 1285 2347 1952 2321 1582 2475 1598 2708 1109 1827 1392 1560 1274 2114 1698 1941 3398 1713
894 "XLOC_000894" 38.5861561119293 2037 "gi|307196627|gb|EFN78124.1|" "Sushi	von Willebrand factor type A	EGF and pentraxin domain-containing protein 1 [Harpegnathos saltator]" 133 284 261 357 200 289 150 280 225 409 270 360 168 263 249 272 503 248
895 "XLOC_000895" 38.734243697479 3808 "gi|156541487|ref|XP_001600405.1|" "PREDICTED: kelch domain-containing protein 4-like isoform X1 [Nasonia vitripennis]" 229 429 440 489 426 580 390 724 345 448 439 422 346 436 396 460 830 375
896 "XLOC_000896" 40.8671586715867 1084 "gi|156547279|ref|XP_001605527.1|" "PREDICTED: endothelial differentiation-related factor 1 homolog [Nasonia vitripennis]" 2710 5005 4557 5892 3623 5574 2780 5087 2649 4395 2921 3937 2838 4453 3773 4842 6797 3659
897 "XLOC_000897" 37.6923076923077 1300 "gi|156537085|ref|XP_001602396.1|" "PREDICTED: tRNA pseudouridine(38/39) synthase [Nasonia vitripennis]" 978 1553 1655 2043 1347 1675 1120 1711 1026 1451 1180 1287 1103 1521 1575 1664 3099 1423
898 "XLOC_000898" 40.7842268498006 4514 "gi|340716359|ref|XP_003396666.1|" "PREDICTED: suppressor APC domain-containing protein 2 isoform X1 [Bombus terrestris]" 557 883 982 1091 653 1079 723 1230 494 754 612 613 573 866 758 801 1512 711
899 "XLOC_000899" 41.1473500291206 3434 "gi|571567176|ref|XP_006560120.1|" "PREDICTED: membrane metallo-endopeptidase-like 1-like isoform X3 [Apis mellifera]" 467 732 759 955 605 1007 549 989 547 812 644 871 545 852 614 694 1211 572
900 "XLOC_000900" 42.6762758083366 5134 "gi|749733924|ref|XP_011148575.1|" "PREDICTED: uncharacterized protein LOC105188686 isoform X1 [Harpegnathos saltator]" 2550 4235 4912 5940 3525 4980 4183 6593 3179 4930 4234 4822 3630 5109 4768 5388 8938 4660
901 "XLOC_000901" 37.5735294117647 1360 "gi|746852400|ref|XP_011056753.1|" "PREDICTED: stress-associated endoplasmic reticulum protein 2 [Acromyrmex echinatior]" 2058 3333 3925 4514 3218 4171 2749 4627 2864 4103 3577 4372 2887 3937 3595 4165 6967 3382
902 "XLOC_000902" 32.4770642201835 545 "gi|156550197|ref|XP_001600810.1|" "PREDICTED: caspase-1-like isoform X2 [Nasonia vitripennis]" 0 0 0 0 0 0 0 0 0 0 0 0 0 0 0 0 0 0
903 "XLOC_000903" 43.1678634613383 9609 "gi|345481400|ref|XP_003424357.1|" "PREDICTED: uncharacterized protein LOC100678834 isoform X1 [Nasonia vitripennis]" 995 1790 1746 2015 1348 1828 1584 2494 1083 1915 1545 1789 1152 1717 1802 2051 3578 1801
904 "XLOC_000904" 34.1392034610001 7859 NA NA 2267 4089 4050 4882 3165 4164 2782 4719 2635 3914 2845 3367 2736 4136 3921 4449 7360 3690
905 "XLOC_000905" 42.6918570591681 6828 "gi|759077290|ref|XP_011348409.1|" "PREDICTED: tolloid-like protein 2 isoform X1 [Cerapachys biroi]" 489 1053 1239 1514 694 1145 1719 2898 635 945 888 1058 1021 1366 1284 1526 2347 1111
906 "XLOC_000906" 35.102533172497 829 "gi|322786965|gb|EFZ13189.1|" "hypothetical protein SINV_02571	partial [Solenopsis invicta]" 1 1 0 0 0 2 0 1 0 0 0 0 0 0 0 0 2 0
907 "XLOC_000907" 36.1678931588989 3669 "gi|665810707|ref|XP_008553786.1|" "PREDICTED: protein phosphatase 1 regulatory subunit 14B isoform X1 [Microplitis demolitor]" 956 1783 2132 2640 1344 1969 1886 3082 1139 1893 1743 2050 1443 2128 2083 2356 3799 1998
908 "XLOC_000908" 45.7918326693227 4016 "gi|383860213|ref|XP_003705585.1|" "PREDICTED: aryl hydrocarbon receptor nuclear translocator-like protein 1 isoform X2 [Megachile rotundata]" 9591 17670 16480 20129 12902 19226 13882 23842 10282 17543 13713 17120 10545 16753 14420 17160 26806 14028
909 "XLOC_000909" 38.8124547429399 1381 "gi|644994461|ref|XP_008215744.1|" "PREDICTED: nitric oxide synthase-interacting protein homolog [Nasonia vitripennis]" 1412 2390 2116 2694 1889 2629 1278 2151 1269 1928 1665 2024 1395 1926 1866 2094 3853 2035
910 "XLOC_000910" 33.7450592885375 2024 "gi|572271297|ref|XP_006613597.1|" "PREDICTED: protein SREK1IP1-like [Apis dorsata]" 543 1083 828 1005 678 1131 394 709 405 649 451 636 492 789 611 908 1242 647
911 "XLOC_000911" 33.5284280936455 2392 "gi|518103973|ref|WP_019274181.1|" "hypothetical protein [Vibrio coralliilyticus]" 164 410 411 409 305 368 268 558 202 282 244 223 233 380 361 436 623 298
912 "XLOC_000912" 45.3572956782199 2337 "gi|815920985|ref|XP_012245399.1|" "PREDICTED: neuropeptide Y receptor-like [Bombus impatiens]" 51 96 149 173 115 105 238 373 78 141 57 154 71 160 155 141 259 107
913 "XLOC_000913" 36.6888519134775 1202 NA NA 146 347 311 284 238 283 136 256 221 275 230 320 154 241 225 294 423 246
914 "XLOC_000914" 39.7937024972856 3684 "gi|307208266|gb|EFN85698.1|" "hypothetical protein EAI_10511 [Harpegnathos saltator]" 1000 1739 1988 2237 1353 1917 1644 2615 1095 1795 1355 1702 1313 1774 1784 1892 3258 1661
915 "XLOC_000915" 33.3793420749942 4347 NA NA 986 1685 1476 2005 1341 1866 873 1549 1106 1901 1295 1722 1134 1588 1520 1763 2896 1502
916 "XLOC_000916" 33.0735930735931 1155 "gi|494047332|ref|WP_006989450.1|" "hypothetical protein [Gillisia limnaea]" 160 307 351 446 245 389 315 503 218 320 270 487 264 398 362 469 739 370
917 "XLOC_000917" 48.003646308113 5485 "gi|749750568|ref|XP_011137550.1|" "PREDICTED: nuclear pore complex protein Nup153-like [Harpegnathos saltator]" 433 787 805 938 640 902 966 1621 505 880 738 789 688 903 802 922 1746 802
918 "XLOC_000918" 43.804920913884 2276 "gi|572271335|ref|XP_006613615.1|" "PREDICTED: putative serine protease K12H4.7-like [Apis dorsata]" 1775 3079 2928 3385 2489 3486 1435 2425 1634 2638 1951 2259 1799 2299 2413 2580 3954 2047
919 "XLOC_000919" 39.683908045977 3480 "gi|307196996|gb|EFN78371.1|" "Valyl-tRNA synthetase	mitochondrial [Harpegnathos saltator]" 180 264 363 391 247 397 389 587 148 203 182 228 258 335 283 366 522 247
920 "XLOC_000920" 39.257006300239 4603 "gi|749794317|ref|XP_011150485.1|" "PREDICTED: peptidoglycan-recognition protein LC-like isoform X1 [Harpegnathos saltator]" 1560 2722 3206 3555 2321 3363 2802 4165 2022 3158 2774 3317 2314 3105 3090 3458 5893 2908
921 "XLOC_000921" 36.125786163522 3975 "gi|340716357|ref|XP_003396665.1|" "PREDICTED: platelet endothelial aggregation receptor 1-like [Bombus terrestris]" 356 550 502 610 484 641 283 484 353 566 325 469 287 461 444 581 890 421
922 "XLOC_000922" 39.0346274921301 5718 "gi|156537407|ref|XP_001606818.1|" "PREDICTED: cold shock domain-containing protein E1 isoform X1 [Nasonia vitripennis]" 2183 4387 4022 4917 3196 4583 3138 5364 2530 4021 3090 4090 3092 4339 3964 4779 7751 3721
923 "XLOC_000923" 50.4606661941885 1411 "gi|307196336|gb|EFN77946.1|" "Cyclic nucleotide-gated cation channel alpha-3	partial [Harpegnathos saltator]" 9 12 21 22 18 30 88 189 18 17 28 26 4 27 28 32 38 34
924 "XLOC_000924" 38.2697947214076 682 "gi|607304332|gb|EZA45579.1|" "fatty-acid amide hydrolase 2-like protein [Microplitis demolitor]" 37 28 48 52 15 19 41 72 34 59 62 68 52 76 25 44 106 44
925 "XLOC_000925" 40.7755102040816 2450 "gi|665786479|ref|XP_008552590.1|" "PREDICTED: lysosomal Pro-X carboxypeptidase [Microplitis demolitor]" 0 0 0 0 0 0 0 0 0 0 0 0 0 0 0 0 0 0
926 "XLOC_000926" 33.073566084788 3208 "gi|114051115|ref|NP_001040393.1|" "ubiquitin conjugating enzyme E2 [Bombyx mori]" 3325 5478 5995 7627 4479 6404 5118 8301 3415 5501 4123 5429 4451 6289 5598 6960 10485 5313
927 "XLOC_000927" 47.8658536585366 984 "gi|340708749|ref|XP_003392984.1|" "PREDICTED: proto-oncogene tyrosine-protein kinase ROS isoform X1 [Bombus terrestris]" 4 7 14 16 7 15 26 66 12 10 10 21 4 21 22 20 29 10
928 "XLOC_000928" 39.8311897106109 7464 "gi|380027954|ref|XP_003697677.1|" "PREDICTED: kinesin-like protein KIF3A [Apis florea]" 823 1546 1599 1763 1246 1664 1393 2176 658 1020 737 893 1099 1458 1243 1475 2301 979
929 "XLOC_000929" 36.3529238474002 6789 "gi|328793153|ref|XP_001123207.2|" "PREDICTED: protein lin-10 isoform X1 [Apis mellifera]" 3010 5463 5532 6606 3917 5829 4513 7196 2948 4893 3505 4520 3937 5582 5367 6239 9706 5075
930 "XLOC_000930" 36.3530778164925 1722 NA NA 0 5 8 15 2 4 62 142 3 8 3 7 4 7 14 2 15 14
931 "XLOC_000931" 32.4745356500899 1669 "gi|446383265|ref|WP_000461120.1|" "hypothetical protein [Streptococcus mitis]" 3 9 6 27 9 15 41 84 5 10 15 18 13 10 25 19 45 18
932 "XLOC_000932" 36.6807610993658 1892 "gi|307198792|gb|EFN79579.1|" "hypothetical protein EAI_01278 [Harpegnathos saltator]" 65 73 53 67 52 95 56 64 37 52 46 76 40 55 73 83 182 62
933 "XLOC_000933" 42.3022264329702 2111 "gi|383864417|ref|XP_003707675.1|" "PREDICTED: mediator of RNA polymerase II transcription subunit 19 [Megachile rotundata]" 442 750 788 835 578 858 582 1015 487 810 564 700 555 814 717 876 1468 661
934 "XLOC_000934" 48.8805970149254 536 "gi|607368563|gb|EZA62675.1|" "RNA-binding protein EWS [Cerapachys biroi]" 175 310 268 343 180 301 276 514 110 198 146 212 253 294 249 300 458 233
935 "XLOC_000935" 40.960194469766 3291 "gi|322792857|gb|EFZ16690.1|" "hypothetical protein SINV_10530	partial [Solenopsis invicta]" 3539 6348 4838 6127 4110 6043 2826 4929 2583 4792 3186 4353 2992 4779 4299 5170 8279 4384
936 "XLOC_000936" 33.7508239947264 1517 NA NA 142 200 279 390 185 213 416 640 59 79 60 95 243 323 160 255 361 163
937 "XLOC_000937" 35.70581257414 843 NA NA 67 77 45 70 83 60 60 63 71 60 55 65 41 39 43 59 116 53
938 "XLOC_000938" 44.3620636391721 3237 "gi|307196201|gb|EFN77858.1|" "Protein scarlet [Harpegnathos saltator]" 1824 3252 2827 3189 2431 3603 2231 3530 1623 2859 2138 2274 1890 2728 2138 2308 4440 2038
939 "XLOC_000939" 43.4193033767615 3761 "gi|350412731|ref|XP_003489743.1|" "PREDICTED: protein white isoform X1 [Bombus impatiens]" 1750 3046 2932 3354 2355 3281 2369 3909 1718 2768 2422 2880 1981 2781 2490 2921 5125 2538
940 "XLOC_000940" 38.0477564943584 7622 "gi|383847267|ref|XP_003699276.1|" "PREDICTED: phosphatidylinositol 4	5-bisphosphate 3-kinase catalytic subunit delta isoform [Megachile rotundata]" 727 1260 1637 1997 1264 1562 1594 2567 1252 1774 1461 1730 1359 1785 1763 2020 3225 1610
941 "XLOC_000941" 40.308019118428 1883 "gi|156542785|ref|XP_001605379.1|" "PREDICTED: bax inhibitor 1 isoform X1 [Nasonia vitripennis]" 8014 13874 13883 15814 11509 15297 8657 13863 7914 11949 8751 10398 8998 12437 12400 13627 21312 11074
942 "XLOC_000942" 39.9434762129063 2123 "gi|340728355|ref|XP_003402491.1|" "PREDICTED: endoplasmic reticulum lectin 1 [Bombus terrestris]" 2726 4415 4339 4807 3747 5050 2864 4535 2330 3599 2659 2991 2932 3833 3578 3810 6328 2990
943 "XLOC_000943" 60.9090909090909 440 "gi|340719461|ref|XP_003398172.1|" "PREDICTED: beta-1-syntrophin isoform X2 [Bombus terrestris]" 1 12 2 11 4 13 6 41 0 3 0 4 0 11 2 17 5 16
944 "XLOC_000944" 44.3946188340807 892 "gi|307178362|gb|EFN67111.1|" "PiggyBac transposable element-derived protein 4	partial [Camponotus floridanus]" 20 20 31 34 32 48 29 59 12 23 10 19 16 41 35 25 59 20
945 "XLOC_000945" 40.5236907730673 802 "gi|307190171|gb|EFN74294.1|" "120.7 kDa protein in NOF-FB transposable element	partial [Camponotus floridanus]" 0 0 0 0 0 0 0 0 0 0 0 0 0 0 0 0 0 0
946 "XLOC_000946" 39.7212543554007 861 "gi|607305033|gb|EZA46032.1|" "120.7 kDa protein in NOF-FB transposable element-like protein [Microplitis demolitor]" 0 0 0 0 0 0 0 0 0 0 0 0 0 0 0 0 0 0
947 "XLOC_000947" 40.5694816256997 4109 "gi|607303108|gb|EZA44982.1|" "dopamine receptor-like protein	partial [Microplitis demolitor]" 2348 4079 3916 4938 2895 4265 2381 4111 2489 3912 2716 3431 2478 3882 3895 4333 7248 3589
948 "XLOC_000948" 42.4375422012154 2962 "gi|350421998|ref|XP_003493024.1|" "PREDICTED: band 4.1-like protein 5 isoform X1 [Bombus impatiens]" 828 1481 1606 1937 1179 1636 1339 2117 807 1321 921 1296 1115 1569 1453 1603 2533 1146
949 "XLOC_000949" 39.7379912663755 3893 "gi|307187597|gb|EFN72601.1|" "Hermansky-Pudlak syndrome 3 protein-like protein [Camponotus floridanus]" 477 716 866 1027 605 855 988 1732 507 814 637 809 708 933 922 1034 1581 763
950 "XLOC_000950" 33.9251743817375 1577 "gi|307191026|gb|EFN74780.1|" "hypothetical protein EAG_10189 [Camponotus floridanus]" 414 699 712 724 529 677 435 653 365 656 458 538 441 623 656 682 1094 531
951 "XLOC_000951" 43.1500872600349 2292 "gi|332018089|gb|EGI58703.1|" "Methionyl-tRNA synthetase	mitochondrial [Acromyrmex echinatior]" 926 1664 1477 1946 1379 1789 1010 1586 921 1453 1040 1121 1041 1349 1322 1601 2547 1210
952 "XLOC_000952" 40.2452619843924 3588 "gi|307172447|gb|EFN63900.1|" "GRAM domain-containing protein 1C [Camponotus floridanus]" 1787 3118 3111 3455 2461 3273 2043 3266 1735 2788 1975 2264 1824 2564 2659 2900 5003 2482
953 "XLOC_000953" 36.0434782608696 2300 "gi|350403562|ref|XP_003486836.1|" "PREDICTED: kaptin-like isoform X1 [Bombus impatiens]" 324 459 523 543 431 535 392 547 309 475 313 376 352 447 560 537 838 404
954 "XLOC_000954" 36.7243133265514 983 "gi|665788010|ref|XP_008559585.1|" "PREDICTED: 39S ribosomal protein L18	mitochondrial [Microplitis demolitor]" 1920 3008 2987 3391 2454 3427 1753 2539 1813 2621 1772 1908 1999 2488 2668 2865 4799 2440
955 "XLOC_000955" 36.0071301247772 1122 "gi|759044707|ref|XP_011331281.1|" "PREDICTED: uncharacterized protein LOC105275838 [Cerapachys biroi]" 3026 5367 5171 6164 4361 6030 2402 4036 3398 5136 2901 3865 2870 4096 4406 4966 7650 3916
956 "XLOC_000956" 36.5430909966298 2077 NA NA 16 12 24 24 23 29 21 19 5 9 14 20 15 14 35 28 51 18
957 "XLOC_000957" 42.513770655984 1997 "gi|465961561|gb|EMP29391.1|" "C-Jun-amino-terminal kinase-interacting protein 2 [Chelonia mydas]" 257 417 445 559 270 506 238 377 203 316 218 304 254 477 351 414 623 374
958 "XLOC_000958" 35.0997935306263 1453 NA NA 0 0 0 0 0 0 0 0 0 0 0 0 0 0 0 0 0 0
959 "XLOC_000959" 36.5122615803815 734 NA NA 2 1 3 0 4 1 3 15 3 3 1 1 3 12 2 3 6 5
960 "XLOC_000960" 29.5932678821879 713 NA NA 0 0 0 0 0 0 0 0 0 0 0 0 0 0 0 0 0 0
961 "XLOC_000961" 29.1347207009858 913 NA NA 23 34 36 36 21 33 28 38 18 34 29 33 23 32 27 29 50 33
962 "XLOC_000962" 49.2985971943888 998 "gi|590055893|gb|EXK83417.1|" "hypothetical protein FOQG_12279 [Fusarium oxysporum f. sp. raphani 54005]" 2 1 8 6 4 6 10 25 1 9 2 5 3 8 4 6 17 1
963 "XLOC_000963" 32.5991189427313 454 "gi|489849719|ref|WP_003753401.1|" "hypothetical protein [Neisseria polysaccharea]" 1 7 3 19 2 14 1 13 5 2 1 8 6 7 5 6 2 1
964 "XLOC_000964" 33.7895637296835 1169 NA NA 24 47 17 58 33 35 16 41 17 26 9 24 32 25 27 43 46 34
965 "XLOC_000965" 36.0258481421648 19808 "gi|345488191|ref|XP_001605398.2|" "PREDICTED: putative GPI-anchored protein PB15E9.01c [Nasonia vitripennis]" 2424 4441 4417 5668 3313 4521 3731 5958 2927 4160 3461 4249 3451 4932 4565 5357 8431 4106
966 "XLOC_000966" 40.3166869671133 821 "gi|357625637|gb|EHJ76019.1|" "vitellogenin receptor [Danaus plexippus]" 3 13 13 26 2 5 2 0 4 5 0 1 4 2 13 15 12 3
967 "XLOC_000967" 54.292343387471 431 NA NA 1 14 1 6 0 8 1 3 0 15 1 2 2 14 0 1 4 4
968 "XLOC_000968" 49.7991967871486 747 "gi|403178830|ref|XP_003888620.1|" "hypothetical protein PGTG_22611 [Puccinia graminis f. sp. tritici CRL 75-36-700-3]" 6 14 6 26 4 7 2 10 5 10 5 5 8 9 1 12 14 2
969 "XLOC_000969" 43.8351379671673 2863 "gi|759063256|ref|XP_011340995.1|" "PREDICTED: rab11 family-interacting protein 2 [Cerapachys biroi]" 2562 5126 4680 6103 3745 5808 3377 6115 3159 5601 3941 5245 3235 5246 4606 5802 8989 4877
970 "XLOC_000970" 39.5786305492852 1329 "gi|746831079|ref|XP_011051085.1|" "PREDICTED: uncharacterized protein LOC105144094 isoform X1 [Acromyrmex echinatior]" 171 279 365 399 249 388 147 236 147 289 195 203 200 291 295 389 482 209
971 "XLOC_000971" 36.181867981375 3651 "gi|572260367|ref|XP_006608504.1|" "PREDICTED: protein RER1-like isoform X4 [Apis dorsata]" 2265 3888 3860 4417 3156 4274 2547 4363 2497 4020 2937 3636 2778 3710 3790 4151 7071 3532
972 "XLOC_000972" 44.9922158796056 3854 "gi|383856494|ref|XP_003703743.1|" "PREDICTED: 3-hydroxy-3-methylglutaryl-coenzyme A reductase [Megachile rotundata]" 3368 5698 5061 6625 4355 6250 3779 6455 3597 5648 4185 5414 3697 5646 5434 6326 9900 5170
973 "XLOC_000973" 37.7358490566038 2385 "gi|156550406|ref|XP_001599958.1|" "PREDICTED: cell division cycle protein 123 homolog [Nasonia vitripennis]" 1130 2040 1941 2192 1664 2041 1228 1985 1090 1556 1073 1360 1191 1477 1819 1791 2922 1432
974 "XLOC_000974" 47.8559870550162 2472 "gi|451173139|gb|AGF33487.1|" "heat shock cognate 70 [Polyrhachis vicina]" 23906 43508 38798 44586 33248 49217 20390 33892 21839 38830 26243 32401 21818 34315 30657 36079 58398 30201
975 "XLOC_000975" 44.3037974683544 1580 NA NA 377 683 625 806 536 900 352 606 375 527 406 480 384 530 540 553 1083 567
976 "XLOC_000976" 53.8208955223881 3350 "gi|350418115|ref|XP_003491742.1|" "PREDICTED: uncharacterized protein LOC100742315 isoform X1 [Bombus impatiens]" 710 1713 1329 1757 1032 2083 793 1574 952 2054 965 1428 592 1513 1048 1516 2297 1412
977 "XLOC_000977" 50.6336405529954 1736 "gi|380019548|ref|XP_003693666.1|" "PREDICTED: serine--pyruvate aminotransferase	mitochondrial [Apis florea]" 207 398 319 524 347 543 261 437 234 498 305 490 202 382 278 387 577 364
978 "XLOC_000978" 50.5817028027499 3782 "gi|607368473|gb|EZA62586.1|" "Dorsal-ventral patterning protein Sog [Cerapachys biroi]" 73 170 85 114 141 137 81 183 130 198 177 190 67 177 137 166 220 138
979 "XLOC_000979" 40.1478532840489 3517 "gi|156546078|ref|XP_001601019.1|" "PREDICTED: F-box only protein 21-like [Nasonia vitripennis]" 1103 2029 1948 2258 1420 2154 1228 2025 1038 1863 1626 1727 1202 1706 1618 1968 3311 1671
980 "XLOC_000980" 42.9618768328446 2046 "gi|345481794|ref|XP_001604770.2|" "PREDICTED: putative ribosomal RNA methyltransferase nop2 [Nasonia vitripennis]" 311 560 558 644 433 709 363 627 354 520 471 475 383 526 529 640 1061 456
981 "XLOC_000981" 39.3899204244032 1508 "gi|340728604|ref|XP_003402610.1|" "PREDICTED: DNA-directed RNA polymerase III subunit RPC7-like [Bombus terrestris]" 1352 2193 2073 2279 1834 2494 1276 2012 1301 2007 1525 1743 1443 1697 2106 2303 3778 1713
982 "XLOC_000982" 46.3959390862944 985 "gi|380026403|ref|XP_003696941.1|" "PREDICTED: Na(+)/H(+) exchange regulatory cofactor NHE-RF1 [Apis florea]" 45 101 111 107 84 101 102 216 52 77 42 90 68 140 90 114 203 83
983 "XLOC_000983" 43.121091529278 3518 "gi|572260369|ref|XP_006608505.1|" "PREDICTED: diuretic hormone receptor-like isoform X1 [Apis dorsata]" 53 110 95 146 63 111 107 189 50 97 46 49 52 94 71 74 132 47
984 "XLOC_000984" 43.2081911262799 2930 "gi|752870866|ref|XP_011252605.1|" "PREDICTED: RAD50-interacting protein 1 [Camponotus floridanus]" 669 1063 1140 1317 926 1170 796 1278 661 1039 790 861 662 958 1025 1195 1814 804
985 "XLOC_000985" 37.697963800905 3536 "gi|607303987|gb|EZA45360.1|" "conserved uncharacterized protein [Microplitis demolitor]" 219 387 348 411 390 475 202 387 201 340 242 284 195 304 418 469 678 283
986 "XLOC_000986" 38.8958594730238 797 "gi|752888234|ref|XP_011262024.1|" "PREDICTED: transcription initiation factor TFIID subunit 12 [Camponotus floridanus]" 119 170 199 206 129 211 65 108 130 146 93 123 85 94 161 129 273 138
987 "XLOC_000987" 36.4354201917654 1773 NA NA 1177 2119 1757 2351 1489 2157 981 1813 1277 2297 1469 1921 1340 1944 1877 2220 3778 2026
988 "XLOC_000988" 47.6293740758995 10145 "gi|607352920|gb|EZA47798.1|" "hypothetical protein X777_15231 [Cerapachys biroi]" 850 1584 1531 1912 1008 1530 2112 3648 904 1475 1297 1830 1143 1972 1550 1965 3174 1708
989 "XLOC_000989" 50.1883948756594 2654 "gi|307189543|gb|EFN73920.1|" "hypothetical protein EAG_10024 [Camponotus floridanus]" 15 47 48 76 24 26 132 313 28 27 27 44 32 55 42 61 107 58
990 "XLOC_000990" 47.1922246220302 926 NA NA 13 45 49 61 18 53 55 134 44 53 27 31 30 36 35 33 68 36
991 "XLOC_000991" 49.5472186287193 773 "gi|524572139|emb|CDC98346.1|" "putative uncharacterized protein [Alistipes sp. CAG:268]" 5 13 4 5 2 4 1 2 8 28 8 24 0 7 4 5 26 9
992 "XLOC_000992" 50.3472222222222 576 NA NA 7 21 2 2 0 3 0 3 10 9 8 12 1 6 3 5 10 2
993 "XLOC_000993" 49.103690685413 2845 "gi|350423542|ref|XP_003493513.1|" "PREDICTED: transketolase-like protein 2 isoform X2 [Bombus impatiens]" 4664 10258 8508 11785 7387 12330 6067 11792 7043 13500 7081 10624 5008 9795 6820 9113 15884 9367
994 "XLOC_000994" 28.6549707602339 855 NA NA 424 818 701 845 628 788 426 720 602 862 616 769 523 692 550 674 1159 588
995 "XLOC_000995" 45.1799049558724 2946 "gi|645002064|ref|XP_008209812.1|" "PREDICTED: RING finger protein 10 [Nasonia vitripennis]" 3893 6694 7513 8547 5289 7329 5763 9432 4736 7645 6331 7763 5170 7369 6982 7738 13957 6704
996 "XLOC_000996" 35.4118552732871 1299 NA NA 1828 3198 2922 3445 2501 3577 1713 2762 2261 3359 2368 2848 2128 2902 3013 3600 5575 2959
997 "XLOC_000997" 45.0314000738825 2707 "gi|749795192|ref|XP_011150969.1|" "PREDICTED: transmembrane protein 47 isoform X1 [Harpegnathos saltator]" 267 501 756 880 384 637 777 1459 377 593 485 523 547 942 721 887 1328 665
998 "XLOC_000998" 45.703070236927 7133 "gi|805776813|ref|XP_012138092.1|" "PREDICTED: rho guanine nucleotide exchange factor 10-like protein isoform X3 [Megachile rotundata]" 1689 2837 3134 3985 2233 3210 2693 4637 2132 3515 3140 3764 2443 3661 3227 3648 6461 3229
999 "XLOC_000999" 57.5898030127462 863 "gi|380019365|ref|XP_003693579.1|" "PREDICTED: rho guanine nucleotide exchange factor 10-like protein isoform X1 [Apis florea]" 1 1 0 6 0 5 7 11 0 1 1 0 1 1 3 0 1 0
1000 "XLOC_001000" 41.0214835832996 2467 "gi|307169940|gb|EFN62449.1|" "Dorsal-ventral patterning protein Sog [Camponotus floridanus]" 759 1416 1358 1568 977 1614 740 1321 900 1500 1077 1356 837 1270 1211 1410 2648 1391
1001 "XLOC_001001" 56.4331210191083 3925 "gi|340715753|ref|XP_003396373.1|" "PREDICTED: dorsal-ventral patterning protein Sog isoform X1 [Bombus terrestris]" 27 106 54 216 49 182 124 443 34 208 49 135 32 210 73 128 158 170
1002 "XLOC_001002" 43.6575875486381 1285 "gi|474495597|gb|EMS83685.1|" "coproporphyrinogen dehydrogenase [Leptospira noguchii str. Cascata]" 3152 5718 5177 6195 4604 6922 2692 4764 4302 7130 4626 5818 3372 5046 4822 5608 9149 4994
1003 "XLOC_001003" 42.1592574499267 2047 "gi|17136866|ref|NP_476955.1|" "ADP ribosylation factor at 79F	isoform B [Drosophila melanogaster]" 4250 7961 7851 9804 6074 9307 6282 10656 5252 8509 6584 8411 6232 9239 7520 9218 13944 7475
1004 "XLOC_001004" 42.495784148398 3558 "gi|383855141|ref|XP_003703076.1|" "PREDICTED: uncharacterized protein LOC100875937 [Megachile rotundata]" 598 1041 986 1124 802 1134 663 938 474 709 483 581 542 743 736 807 1376 609
1005 "XLOC_001005" 46.3367763631996 4163 "gi|383857056|ref|XP_003704022.1|" "PREDICTED: E3 ubiquitin-protein ligase TRIM37-like isoform X4 [Megachile rotundata]" 1038 1893 1716 2204 1262 2002 1310 2399 962 1799 1168 1466 983 1641 1482 1569 2867 1540
1006 "XLOC_001006" 37.8591954022989 2784 "gi|383851250|ref|XP_003701147.1|" "PREDICTED: vacuolar fusion protein CCZ1 homolog [Megachile rotundata]" 1018 1723 1862 2009 1510 1929 1194 1948 829 1445 1033 1141 1141 1358 1623 1678 2840 1347
1007 "XLOC_001007" 34.6352247605011 2714 NA NA 6640 11612 10051 13034 8267 11735 5824 10274 6807 10747 8180 10740 7394 11112 9523 12084 18857 10339
1008 "XLOC_001008" 36.4417705199828 2327 NA NA 4266 7893 5951 7417 5264 7689 3347 5873 4970 8399 5634 7974 4691 7213 5949 7546 12035 6738
1009 "XLOC_001009" 38.2218844984802 3948 "gi|383856822|ref|XP_003703906.1|" "PREDICTED: ubiquitin-conjugating enzyme E2-17 kDa isoform X2 [Megachile rotundata]" 8877 16437 14150 17469 11696 17806 8922 15478 10198 16957 12053 17330 10485 15999 13784 17141 26610 14875
1010 "XLOC_001010" 44.5846477392219 2853 "gi|571523660|ref|XP_006562705.1|" "PREDICTED: progestin and adipoQ receptor family member 3-like isoform X3 [Apis mellifera]" 2298 4047 4343 4778 3318 4563 3272 5292 3000 4688 3514 3963 2759 3984 3550 3971 7266 3375
1011 "XLOC_001011" 44.0585009140768 1094 NA NA 6 2 6 9 4 9 46 76 7 1 4 8 7 12 11 20 9 3
1012 "XLOC_001012" 39.0607101947308 873 "gi|448098485|ref|XP_004198938.1|" "Piso0_002333 [Millerozyma farinosa CBS 7064]" 3 5 8 13 6 8 3 6 9 9 4 8 2 6 9 8 8 6
1013 "XLOC_001013" 40.6934306569343 548 "gi|667649415|ref|XP_008596539.1|" "hypothetical protein BBA_03220 [Beauveria bassiana ARSEF 2860]" 32 104 66 118 64 151 47 127 74 190 42 105 27 154 36 93 100 79
1014 "XLOC_001014" 43.2116788321168 685 "gi|607301889|gb|EZA44659.1|" "hypothetical protein K425_520 [Microplitis demolitor]" 0 0 0 0 0 0 0 0 0 0 0 0 0 0 0 0 0 0
1015 "XLOC_001015" 43.9240506329114 790 "gi|607301889|gb|EZA44659.1|" "hypothetical protein K425_520 [Microplitis demolitor]" 6 5 4 6 10 3 7 0 11 5 4 1 3 6 6 6 5 3
1016 "XLOC_001016" 34.0320591861899 1622 "gi|345487346|ref|XP_001606729.2|" "PREDICTED: uncharacterized protein LOC100120756 [Nasonia vitripennis]" 225 341 498 433 332 432 368 527 248 303 324 308 312 402 414 443 663 369
1017 "XLOC_001017" 39.5103857566766 6740 "gi|340714821|ref|XP_003395922.1|" "PREDICTED: sodium- and chloride-dependent glycine transporter 1-like isoform X1 [Bombus terrestris]" 4152 7721 7020 8598 5220 7342 5486 9341 4342 7269 5377 7225 5126 7083 6419 7720 12720 6870
1018 "XLOC_001018" 32.103825136612 732 NA NA 132 238 200 254 207 277 111 222 191 243 200 262 116 216 190 200 399 180
1019 "XLOC_001019" 41.5336181695525 4447 "gi|383855932|ref|XP_003703464.1|" "PREDICTED: cyclic AMP response element-binding protein A [Megachile rotundata]" 102 147 314 321 223 300 330 574 226 299 326 485 272 382 296 325 606 273
1020 "XLOC_001020" 43.046511627907 4300 "gi|752895171|ref|XP_011265795.1|" "PREDICTED: ubiquitin-protein ligase E3A isoform X1 [Camponotus floridanus]" 1588 2760 3125 3648 2318 3289 2409 3947 2223 3647 2803 3299 2141 3270 3230 3596 6668 3192
1021 "XLOC_001021" 39.6129032258064 2325 "gi|322798655|gb|EFZ20259.1|" "hypothetical protein SINV_13731	partial [Solenopsis invicta]" 451 877 1139 1216 727 1037 983 1779 670 963 825 996 830 1108 1211 1202 2077 1037
1022 "XLOC_001022" 45.7236842105263 3344 "gi|572271676|ref|XP_006613773.1|" "PREDICTED: homeobox protein Nkx-2.4-like [Apis dorsata]" 1982 3805 3252 3858 2897 4200 2058 3703 1949 3476 2203 2956 2027 3265 2799 3333 5576 2972
1023 "XLOC_001023" 38.4060873047657 2497 NA NA 561 999 999 1171 731 997 715 1108 820 1107 860 1096 750 992 1060 1183 2015 947
1024 "XLOC_001024" 39.8684210526316 760 "gi|145534959|ref|XP_001453218.1|" "hypothetical protein [Paramecium tetraurelia strain d4-2]" 19 35 35 26 13 13 25 39 10 6 16 35 14 16 27 22 52 23
1025 "XLOC_001025" 48.5925925925926 675 "gi|332030095|gb|EGI69920.1|" "E3 ubiquitin-protein ligase [Acromyrmex echinatior]" 121 270 245 337 183 359 440 660 167 277 190 329 150 334 242 355 482 297
1026 "XLOC_001026" 39.1990291262136 824 "gi|445659006|gb|ELZ11818.1|" "amidase [Haloterrigena thermotolerans DSM 11522]" 30 28 57 43 17 57 7 13 27 65 32 12 35 45 53 75 101 56
1027 "XLOC_001027" 37.5121006776379 2066 "gi|91087275|ref|XP_975544.1|" "PREDICTED: probable complex I intermediate-associated protein 30	mitochondrial [Tribolium castaneum]" 785 1253 1297 1573 1103 1501 779 1308 775 1085 907 826 953 1203 1105 1180 2105 929
1028 "XLOC_001028" 39.4875164257556 6088 "gi|752890738|ref|XP_011263375.1|" "PREDICTED: synaptotagmin-14 isoform X1 [Camponotus floridanus]" 127 291 395 496 263 334 647 1137 164 288 266 276 270 487 392 450 733 335
1029 "XLOC_001029" 45.9122632103689 2006 "gi|752895338|ref|XP_011265886.1|" "PREDICTED: intraflagellar transport protein 74 homolog isoform X2 [Camponotus floridanus]" 88 188 173 179 101 171 135 216 100 221 164 155 120 192 128 140 271 105
1030 "XLOC_001030" 40.7901761879338 1873 "gi|751202193|ref|XP_011170870.1|" "PREDICTED: protein FAM50 homolog [Solenopsis invicta]" 738 1406 1202 1414 998 1356 806 1274 790 1294 756 930 855 1111 1273 1310 2134 1073
1031 "XLOC_001031" 39.7037037037037 2700 "gi|383864073|ref|XP_003707504.1|" "PREDICTED: ras-related protein Rab-8A isoform X2 [Megachile rotundata]" 682 1256 1676 1935 1083 1526 1387 2443 914 1507 1313 1714 1280 1792 1603 1819 2902 1500
1032 "XLOC_001032" 36.6597366597367 1443 "gi|156543900|ref|XP_001607058.1|" "PREDICTED: probable cardiolipin synthase [Nasonia vitripennis]" 648 1094 1269 1410 998 1233 657 1092 717 1090 748 908 846 1140 1053 1116 1952 939
1033 "XLOC_001033" 37.2867587327376 3693 "gi|572300980|ref|XP_006616558.1|" "PREDICTED: pre-mRNA-splicing factor ISY1 homolog [Apis dorsata]" 110 186 125 171 90 191 122 192 40 96 93 82 95 139 101 131 201 124
1034 "XLOC_001034" 42.0506912442396 3472 "gi|512922079|ref|XP_004930031.1|" "PREDICTED: leucine-rich PPR motif-containing protein	mitochondrial [Bombyx mori]" 1062 1769 1989 2156 1308 2086 1479 2428 1107 1698 1497 1670 1364 1829 1873 2130 3389 1701
1035 "XLOC_001035" 41.1948529411765 5440 "gi|350421624|ref|XP_003492904.1|" "PREDICTED: protein CLP1 homolog [Bombus impatiens]" 1387 2352 2509 2768 1807 2599 1468 2276 1582 2556 1975 2178 1552 2072 2402 2694 4368 2003
1036 "XLOC_001036" 43.7290969899666 1196 NA NA 6 23 18 27 11 14 18 23 16 37 10 29 14 13 27 10 26 17
1037 "XLOC_001037" 32.375 800 NA NA 0 0 0 1 0 0 7 20 1 1 0 0 0 1 2 0 14 1
1038 "XLOC_001038" 36.9085173501577 317 NA NA 8 22 11 12 25 12 4 5 5 12 3 0 9 7 12 25 21 10
1039 "XLOC_001039" 45.6338028169014 1065 NA NA 2 16 13 23 10 17 26 31 2 7 8 11 6 23 14 9 21 6
1040 "XLOC_001040" 52.7027027027027 296 "gi|307208856|gb|EFN86087.1|" "hypothetical protein EAI_07632 [Harpegnathos saltator]" 0 8 7 6 4 4 1 14 13 8 7 9 7 17 4 8 10 7
1041 "XLOC_001041" 43.0024410089504 2458 "gi|221222661|gb|ACM09853.1|" "truncated nicotinic acetylcholine receptor subunit a4 [Tribolium castaneum]" 23 64 86 94 53 58 138 271 18 36 36 24 61 70 58 62 134 62
1042 "XLOC_001042" 40.5712319339298 2906 NA NA 0 1 2 2 0 1 39 100 1 1 3 2 1 2 2 6 8 2
1043 "XLOC_001043" 30.8943089430894 492 NA NA 8 11 12 22 10 20 1 4 10 10 4 4 10 5 7 3 12 3
1044 "XLOC_001044" 37.7777777777778 225 "gi|156555450|ref|XP_001606025.1|" "PREDICTED: E3 ubiquitin-protein ligase MIB2 [Nasonia vitripennis]" 0 0 0 0 0 0 0 0 0 0 0 0 0 0 0 0 0 0
1045 "XLOC_001045" 36.5771812080537 894 "gi|350411247|ref|XP_003489284.1|" "PREDICTED: E3 ubiquitin-protein ligase MIB2 [Bombus impatiens]" 10 19 27 17 10 9 13 27 9 17 14 4 9 16 15 14 32 11
1046 "XLOC_001046" 47.165922363449 2911 "gi|350402252|ref|XP_003486421.1|" "PREDICTED: forkhead box protein I1-B-like isoform X2 [Bombus impatiens]" 227 360 297 382 320 399 260 479 255 389 266 379 194 356 221 290 754 315
1047 "XLOC_001047" 34.4630281690141 2272 NA NA 683 1149 958 1102 977 1308 661 1014 811 1114 769 1048 675 824 969 1130 1891 936
1048 "XLOC_001048" 36.7491777739311 5777 "gi|156537127|ref|XP_001603251.1|" "PREDICTED: CCAAT/enhancer-binding protein zeta [Nasonia vitripennis]" 170 252 254 321 182 256 230 381 126 210 172 207 136 244 234 297 492 233
1049 "XLOC_001049" 40.9505520883341 2083 "gi|752888130|ref|XP_011261966.1|" "PREDICTED: DEAD-box helicase Dbp80 [Camponotus floridanus]" 668 1176 1460 1656 1078 1418 974 1504 903 1317 997 1112 1030 1214 1349 1504 2436 1116
1050 "XLOC_001050" 34.1513292433538 4401 "gi|340722476|ref|XP_003399631.1|" "PREDICTED: something about silencing protein 10 isoform X2 [Bombus terrestris]" 1652 2542 2639 2773 2227 2773 1551 2474 1520 2005 1543 1679 1853 2166 2404 2642 3848 1799
1051 "XLOC_001051" 37.6588983050847 1888 "gi|759081436|ref|XP_011350572.1|" "PREDICTED: U1 small nuclear ribonucleoprotein A [Cerapachys biroi]" 46 68 67 80 65 71 57 80 32 41 28 60 34 46 38 69 84 45
1052 "XLOC_001052" 42.1009098428453 1209 "gi|157120868|ref|XP_001653700.1|" "AAEL009160-PB [Aedes aegypti]" 5853 9795 10702 11914 8557 11236 6639 10521 6879 10423 7373 8705 6902 9138 9214 10586 17304 8674
1053 "XLOC_001053" 42.39163848755 3253 "gi|350407367|ref|XP_003488067.1|" "PREDICTED: uncharacterized protein LOC100750111 [Bombus impatiens]" 133 277 266 250 257 334 141 281 184 282 211 253 150 247 272 301 505 238
1054 "XLOC_001054" 45.3947368421053 608 NA NA 2 0 4 2 1 0 1 15 1 3 1 0 4 0 1 4 3 0
1055 "XLOC_001055" 53.3333333333333 1050 "gi|565444405|ref|XP_006284107.1|" "hypothetical protein CARUB_v10005240mg [Capsella rubella]" 0 1 4 0 1 1 1 1 0 0 1 1 3 5 1 14 1 0
1056 "XLOC_001056" 54.6218487394958 714 NA NA 2 1 4 19 3 4 2 30 0 8 9 5 2 5 13 11 13 11
1057 "XLOC_001057" 60.4125083166999 1503 "gi|749777706|ref|XP_011143657.1|" "PREDICTED: uncharacterized protein LOC105185680 [Harpegnathos saltator]" 9 14 7 37 14 6 23 76 1 33 12 12 3 25 12 22 19 23
1058 "XLOC_001058" 48.1621112158341 4244 "gi|759054260|ref|XP_011336326.1|" "PREDICTED: uncharacterized protein LOC105278722 [Cerapachys biroi]" 259 557 579 704 363 564 415 696 458 832 661 906 465 805 657 784 1223 730
1059 "XLOC_001059" 44.9122807017544 3420 "gi|815906063|ref|XP_012238860.1|" "PREDICTED: uncharacterized protein LOC100749993 [Bombus impatiens]" 82 147 114 137 138 155 100 180 91 174 85 141 113 133 111 143 247 76
1060 "XLOC_001060" 39.7738951695786 973 "gi|319749880|gb|ADV61640.1|" "ABC transporter related protein [Isosphaera pallida ATCC 43644]" 2 3 7 15 11 16 10 7 10 13 5 14 9 22 3 7 17 14
1061 "XLOC_001061" 42.7327935222672 9880 "gi|571568205|ref|XP_006562809.1|" "PREDICTED: paired amphipathic helix protein Sin3a isoform X3 [Apis mellifera]" 2700 5003 4743 6035 3413 5191 4156 7584 2891 4734 3905 5056 3406 4966 4766 5560 9279 4661
1062 "XLOC_001062" 38.5921665297179 3651 "gi|156551964|ref|XP_001602403.1|" "PREDICTED: dnaJ homolog subfamily C member 7 isoform X1 [Nasonia vitripennis]" 4475 8028 9069 10532 6590 8741 8610 13735 6448 10336 7786 9793 7345 10397 9497 10778 17754 9051
1063 "XLOC_001063" 42.2566371681416 4068 "gi|759059074|ref|XP_011338784.1|" "PREDICTED: Niemann-Pick C1-like protein 1 isoform X1 [Cerapachys biroi]" 656 1267 1319 1418 925 1402 865 1529 711 1278 917 1064 733 1094 1074 1209 2152 1085
1064 "XLOC_001064" 41.7690417690418 407 "gi|571556826|ref|XP_006558084.1|" "PREDICTED: uncharacterized protein LOC725750 isoform X3 [Apis mellifera]" 19 20 31 49 25 58 35 82 9 20 25 22 29 31 26 30 57 35
1065 "XLOC_001065" 37.3286926256254 4597 "gi|752881334|ref|XP_011258269.1|" "PREDICTED: uncharacterized protein LOC105252544 [Camponotus floridanus]" 993 1661 1530 1959 1251 1847 1166 1947 1052 1661 1269 1521 1048 1475 1475 1634 2997 1384
1066 "XLOC_001066" 35.8612219834203 3257 "gi|752888462|ref|XP_011262149.1|" "PREDICTED: chromobox protein homolog 1-like isoform X2 [Camponotus floridanus]" 53 79 110 83 60 89 81 113 40 88 49 77 55 61 61 81 178 65
1067 "XLOC_001067" 41.4036265950302 2978 "gi|226442059|gb|ACO57619.1|" "heat shock protein 60 [Pteromalus puparum]" 1366 2604 2688 3150 2079 2754 1764 3101 1664 2484 1716 2159 1977 2675 2692 3086 4193 2128
1068 "XLOC_001068" 37.4971815107103 4435 "gi|665787414|ref|XP_008557282.1|" "PREDICTED: triosephosphate isomerase [Microplitis demolitor]" 14399 24194 28397 31885 20686 28042 18995 30273 19903 29379 21205 26034 19144 25900 26225 28950 47124 22732
1069 "XLOC_001069" 35.1904638507385 3859 "gi|665787396|ref|XP_008557189.1|" "PREDICTED: histone-lysine N-methyltransferase pr-set7 [Microplitis demolitor]" 656 1150 1238 1487 843 1250 1179 1871 801 1269 841 1144 1027 1204 1244 1422 2386 1173
1070 "XLOC_001070" 35.5327868852459 2440 "gi|322797045|gb|EFZ19352.1|" "hypothetical protein SINV_13322	partial [Solenopsis invicta]" 22 67 47 57 36 68 23 35 30 41 40 52 22 44 23 34 88 36
1071 "XLOC_001071" 40.2492668621701 1364 NA NA 9 6 5 18 6 8 8 20 10 4 4 14 8 5 9 14 12 16
1072 "XLOC_001072" 42.0496136640911 4918 "gi|380019031|ref|XP_003693421.1|" "PREDICTED: protein HGH1 homolog [Apis florea]" 891 1484 1484 1651 1240 1549 983 1552 939 1492 1099 1183 971 1462 1509 1512 2690 1258
1073 "XLOC_001073" 39.7668744917322 3689 NA NA 318 586 619 815 443 671 456 886 488 737 486 608 553 829 637 803 1203 622
1074 "XLOC_001074" 36.2959983913131 4973 "gi|156550466|ref|XP_001601232.1|" "PREDICTED: protein patched homolog 2-like isoform X1 [Nasonia vitripennis]" 1643 3314 2403 3198 1946 3114 1700 3282 1584 2664 1864 2600 1825 2908 2232 2853 4350 2544
1075 "XLOC_001075" 49.1674828599412 7147 "gi|350407175|ref|XP_003488009.1|" "PREDICTED: plexin-A4 isoform X1 [Bombus impatiens]" 101 224 191 314 121 193 967 1600 108 284 181 277 195 341 252 387 568 340
1076 "XLOC_001076" 46.7483108108108 2368 "gi|572263930|ref|XP_006610156.1|" "PREDICTED: uncharacterized protein LOC102678614 [Apis dorsata]" 51 109 65 84 50 94 37 106 35 74 40 68 29 105 70 71 118 76
1077 "XLOC_001077" 40.6604238541153 4058 "gi|572302494|ref|XP_006617262.1|" "PREDICTED: protein giant-lens-like [Apis dorsata]" 171 354 355 434 263 369 302 512 272 414 226 307 278 385 359 447 684 355
1078 "XLOC_001078" 46.264367816092 348 "gi|571536157|ref|XP_006570742.1|" "PREDICTED: elongation factor Tu GTP-binding domain-containing protein 1-like isoform X3 [Apis mellifera]" 18 36 57 35 40 48 18 38 28 63 28 32 42 36 40 52 78 32
1079 "XLOC_001079" 32.6966292134831 890 NA NA 0 0 0 0 0 0 0 0 0 0 0 0 0 0 0 0 0 0
1080 "XLOC_001080" 32.3232323232323 891 NA NA 0 0 0 0 0 0 0 0 0 0 0 0 0 0 0 0 0 0
1081 "XLOC_001081" 49.4296577946768 2367 "gi|759045365|ref|XP_011331632.1|" "PREDICTED: cadherin-23 [Cerapachys biroi]" 66 151 137 134 97 177 76 99 63 81 52 73 63 112 75 114 179 77
1082 "XLOC_001082" 42.4827586206897 1450 NA NA 48 117 80 81 76 94 47 66 41 60 51 61 68 78 86 59 153 62
1083 "XLOC_001083" 46.0663507109005 2110 "gi|156541122|ref|XP_001601573.1|" "PREDICTED: nicotinamidase-like [Nasonia vitripennis]" 555 1035 931 1161 770 1174 714 1190 736 1324 660 953 671 1070 821 1128 1622 821
1084 "XLOC_001084" 48.6005089058524 1965 "gi|752870396|ref|XP_011252348.1|" "PREDICTED: protein FAM188B2 [Camponotus floridanus]" 196 366 365 393 302 417 283 432 246 521 271 297 222 315 417 490 809 355
1085 "XLOC_001085" 43.3333333333333 2490 "gi|345487104|ref|XP_001601400.2|" "PREDICTED: methylcrotonoyl-CoA carboxylase subunit alpha	mitochondrial [Nasonia vitripennis]" 239 438 443 472 385 549 323 500 275 409 353 344 310 440 337 394 707 306
1086 "XLOC_001086" 39.5985401459854 548 "gi|307210533|gb|EFN87023.1|" "Probable ATP-dependent RNA helicase DHX34 [Harpegnathos saltator]" 7 6 5 18 4 14 16 23 4 5 4 6 10 13 9 16 8 7
1087 "XLOC_001087" 35.4166666666667 432 NA NA 450 894 630 831 597 842 357 631 422 717 423 562 480 697 510 680 821 467
1088 "XLOC_001088" 40.162980209546 1718 "gi|350398615|ref|XP_003485250.1|" "PREDICTED: L-galactose dehydrogenase-like isoform X1 [Bombus impatiens]" 103 161 214 219 129 188 166 253 90 165 118 123 121 134 127 176 253 113
1089 "XLOC_001089" 44.3641003828158 2351 "gi|357625270|gb|EHJ75771.1|" "putative golgin IMH1 [Danaus plexippus]" 13 47 28 69 32 47 16 31 12 58 19 31 12 47 13 27 64 20
1090 "XLOC_001090" 35.4070305272895 4324 "gi|383850566|ref|XP_003700866.1|" "PREDICTED: probable N-acetyltransferase CML3 [Megachile rotundata]" 211 394 475 548 356 415 470 726 262 360 338 380 451 532 491 567 883 383
1091 "XLOC_001091" 40.9536692593845 5914 "gi|307166041|gb|EFN60318.1|" "Centromeric protein E [Camponotus floridanus]" 154 185 212 258 159 219 188 215 100 190 98 110 125 207 191 228 352 158
1092 "XLOC_001092" 41.0821643286573 998 "gi|307206630|gb|EFN84609.1|" "Centromeric protein E [Harpegnathos saltator]" 2 2 11 17 6 2 5 19 2 5 3 6 5 1 2 8 15 6
1093 "XLOC_001093" 39.1168599464764 2242 "gi|340722966|ref|XP_003399870.1|" "PREDICTED: uncharacterized protein LOC100644221 [Bombus terrestris]" 96 196 245 267 136 198 171 304 129 238 212 291 116 207 149 305 439 208
1094 "XLOC_001094" 41.0249601699416 3766 "gi|340722064|ref|XP_003399430.1|" "PREDICTED: NCK-interacting protein with SH3 domain [Bombus terrestris]" 1494 2393 2802 3321 2081 2920 2304 3664 1736 2560 2101 2510 1950 2712 2577 3058 4874 2377
1095 "XLOC_001095" 39.9694306457776 2617 "gi|504930603|ref|WP_015117705.1|" "transcriptional regulator [Rivularia sp. PCC 7116]" 87 197 256 290 196 231 116 199 129 218 144 154 114 184 265 319 362 200
1096 "XLOC_001096" 39.8997493734336 1995 "gi|759038782|ref|XP_011351939.1|" "PREDICTED: adenosine kinase-like [Cerapachys biroi]" 1403 2367 2425 2636 1930 2560 1666 2697 1516 2455 1678 1921 1603 2086 2290 2301 3812 1782
1097 "XLOC_001097" 43.6517533252721 1654 "gi|156551449|ref|XP_001604590.1|" "PREDICTED: glutamyl-tRNA(Gln) amidotransferase subunit A	mitochondrial [Nasonia vitripennis]" 27 39 51 54 35 34 65 90 26 33 32 33 67 46 56 67 76 45
1098 "XLOC_001098" 40.5048076923077 832 NA NA 21 43 37 56 16 59 91 183 24 15 31 31 31 36 18 24 56 32
1099 "XLOC_001099" 43.956043956044 1911 "gi|345480545|ref|XP_003424169.1|" "PREDICTED: troponin C	isoform 3 isoform X2 [Nasonia vitripennis]" 72993 123762 149307 166669 112785 156496 79260 126101 141016 215711 140269 166416 119266 167635 142787 156395 273328 134102
1100 "XLOC_001100" 37.593984962406 1330 "gi|517502736|ref|WP_018672944.1|" "methylase [Brevibacillus laterosporus]" 8 8 16 16 10 12 13 27 16 19 15 19 23 34 13 27 21 16
1101 "XLOC_001101" 41.4786967418546 798 "gi|383860542|ref|XP_003705748.1|" "PREDICTED: translocon-associated protein subunit gamma [Megachile rotundata]" 3870 6261 7886 8471 6189 8421 4397 6852 5865 8104 5533 6464 5085 6515 7164 7444 13292 6148
1102 "XLOC_001102" 43.1822971548999 4745 "gi|341901480|gb|EGT57415.1|" "hypothetical protein CAEBREN_25496 [Caenorhabditis brenneri]" 3631 6224 5876 6850 5144 6766 4295 7368 3282 5094 4343 5395 4059 5840 5312 6050 8686 4664
1103 "XLOC_001103" 31.3099041533546 313 NA NA 13 37 28 15 25 17 8 14 7 1 4 25 19 22 8 12 18 15
1104 "XLOC_001104" 45.5938697318008 783 "gi|156547534|ref|XP_001607285.1|" "PREDICTED: apolipoprotein D [Nasonia vitripennis]" 305 478 475 412 478 645 195 336 272 484 351 442 324 411 318 357 617 330
1105 "XLOC_001105" 42.0486700622524 1767 "gi|156551449|ref|XP_001604590.1|" "PREDICTED: glutamyl-tRNA(Gln) amidotransferase subunit A	mitochondrial [Nasonia vitripennis]" 8 30 26 51 9 35 14 37 9 24 23 19 30 46 42 29 47 11
1106 "XLOC_001106" 39.1959798994975 597 "gi|383859792|ref|XP_003705376.1|" "PREDICTED: tyrosine-protein phosphatase corkscrew [Megachile rotundata]" 43 49 98 85 46 84 75 70 22 20 44 33 53 59 67 78 119 57
1107 "XLOC_001107" 41.7470525187567 5598 "gi|345492480|ref|XP_001601445.2|" "PREDICTED: scavenger receptor class B member 1 [Nasonia vitripennis]" 3531 6126 5379 6225 4645 6792 3058 5111 2678 4226 3003 3715 2971 4334 4219 4642 7427 3677
1108 "XLOC_001108" 39.7301349325337 4669 "gi|665810661|ref|XP_008553761.1|" "PREDICTED: leucine-rich PPR motif-containing protein	mitochondrial-like [Microplitis demolitor]" 2121 3842 3691 4630 3165 4473 2860 4986 2166 3257 2327 3114 2628 3786 3359 3924 5937 3017
1109 "XLOC_001109" 42.6435406698565 5016 "gi|350406495|ref|XP_003487791.1|" "PREDICTED: transcription initiation factor TFIID subunit 4 isoform X1 [Bombus impatiens]" 799 1479 1355 1659 1030 1510 1028 1822 712 1393 922 1303 831 1386 1248 1531 2396 1282
1110 "XLOC_001110" 41.6204986149584 4332 "gi|752887840|ref|XP_011261812.1|" "PREDICTED: striatin-3 [Camponotus floridanus]" 4910 8805 7394 9560 6293 9413 6367 11150 4754 7838 5587 7870 5957 9336 7302 9406 14287 7854
1111 "XLOC_001111" 36.8006304176517 1269 "gi|340722649|ref|XP_003399716.1|" "PREDICTED: barrier-to-autointegration factor [Bombus terrestris]" 672 1212 1129 1351 957 1376 624 1131 645 1051 698 845 710 1098 1052 1267 1816 943
1112 "XLOC_001112" 41.4519906323185 1708 "gi|332026455|gb|EGI66583.1|" "BTB/POZ domain-containing protein KCTD15 [Acromyrmex echinatior]" 223 356 303 446 259 432 192 328 216 337 237 315 193 338 287 355 534 284
1113 "XLOC_001113" 54.8229548229548 819 "gi|498986115|ref|XP_004530774.1|" "PREDICTED: uncharacterized protein LOC101448749 [Ceratitis capitata]" 8 16 20 26 7 23 11 36 14 29 16 26 24 32 11 15 47 4
1114 "XLOC_001114" 36.4705882352941 765 "gi|571578749|ref|XP_006572490.1|" "PREDICTED: transcriptional regulator ATRX homolog	partial [Apis mellifera]" 16 56 34 57 20 54 50 87 14 23 24 29 23 36 51 36 85 43
1115 "XLOC_001115" 32.6618705035971 695 NA NA 8 36 26 43 28 28 19 25 33 49 12 33 31 30 21 12 47 37
1116 "XLOC_001116" 42.8881179531657 4612 "gi|571531153|ref|XP_006569964.1|" "PREDICTED: DNA-directed RNA polymerase III subunit RPC1-like isoform X1 [Apis mellifera]" 418 791 829 850 535 784 563 809 545 846 430 474 495 672 688 584 1495 769
1117 "XLOC_001117" 36.7912087912088 4550 "gi|40365371|gb|AAR85358.1|" "angiotensin converting enzyme	partial [Locusta migratoria]" 3581 6253 6614 7600 4904 6805 4511 7072 4365 6696 4686 5731 4983 6872 6709 7734 11069 5561
1118 "XLOC_001118" 41.5894039735099 755 "gi|307208519|gb|EFN85870.1|" "Xanthine dehydrogenase/oxidase [Harpegnathos saltator]" 287 567 712 797 505 749 454 772 317 625 351 501 389 580 555 602 960 516
1119 "XLOC_001119" 40.3193612774451 501 "gi|512919090|ref|XP_004929290.1|" "PREDICTED: uncharacterized protein LOC101741636 [Bombyx mori]" 68 129 215 307 118 134 149 287 82 139 141 236 130 195 244 242 413 224
1120 "XLOC_001120" 51.26504544338 4071 "gi|607355090|gb|EZA49685.1|" "Nuclear receptor corepressor [Cerapachys biroi]" 343 698 671 917 401 764 939 1654 165 386 271 401 285 525 468 569 931 523
1121 "XLOC_001121" 46.2204062011777 8321 "gi|571501089|ref|XP_006562020.1|" "PREDICTED: uncharacterized protein LOC724535 [Apis mellifera]" 5953 11038 8972 10279 7273 10663 6413 10825 6692 10865 7929 10004 6195 8888 8745 10103 17718 9075
1122 "XLOC_001122" 43.9104314582196 1831 "gi|307176620|gb|EFN66088.1|" "Meckel syndrome type 1 protein [Camponotus floridanus]" 23 39 17 63 26 47 31 47 23 70 31 75 10 52 13 57 48 32
1123 "XLOC_001123" 42.090395480226 2832 "gi|340718078|ref|XP_003397499.1|" "PREDICTED: rhomboid-related protein 2 isoform X2 [Bombus terrestris]" 735 1435 1238 1639 999 1498 997 1629 1071 1648 1186 1542 903 1440 1203 1490 2428 1280
1124 "XLOC_001124" 44.8667324777887 2026 "gi|759037369|ref|XP_011349397.1|" "PREDICTED: Meckel syndrome type 1 protein [Cerapachys biroi]" 9 13 8 19 15 16 21 26 9 13 13 25 12 16 21 29 33 9
1125 "XLOC_001125" 45.0128818549871 5434 "gi|665800416|ref|XP_008548171.1|" "PREDICTED: carboxypeptidase D-like [Microplitis demolitor]" 2568 4868 4187 4792 3223 4626 2576 4534 3414 5643 4050 5107 2691 4276 3670 4386 8007 4092
1126 "XLOC_001126" 41.8017338861666 2653 "gi|340715096|ref|XP_003396056.1|" "PREDICTED: LOW QUALITY PROTEIN: carboxypeptidase D-like [Bombus terrestris]" 2680 4968 4567 5802 3339 4997 4038 6675 3028 4805 3772 4789 3365 5310 4150 5334 8632 4582
1127 "XLOC_001127" 45.9677419354839 248 "gi|485822679|ref|WP_001439073.1|" "terminase [Escherichia coli]" 16 8 5 15 9 15 7 3 8 23 14 7 2 5 20 14 19 6
1128 "XLOC_001128" 41.7094017094017 585 "gi|350395986|ref|XP_003484399.1|" "PREDICTED: bifunctional 3'-phosphoadenosine 5'-phosphosulfate synthase isoform X1 [Bombus impatiens]" 98 165 137 120 73 152 49 74 63 82 77 80 66 133 152 168 233 102
1129 "XLOC_001129" 42.1399885255307 3486 "gi|307206629|gb|EFN84608.1|" "Rootletin [Harpegnathos saltator]" 44 73 118 127 63 90 130 202 18 48 50 50 47 100 83 74 146 57
1130 "XLOC_001130" 42.8658536585366 6560 "gi|307206629|gb|EFN84608.1|" "Rootletin [Harpegnathos saltator]" 277 508 555 696 477 636 430 670 410 684 473 601 369 609 585 647 1141 549
1131 "XLOC_001131" 45.2946621413144 3241 "gi|746843373|ref|XP_011051918.1|" "PREDICTED: venom acid phosphatase Acph-1-like [Acromyrmex echinatior]" 527 943 939 1126 813 1046 519 893 518 817 620 757 485 642 802 825 1487 723
1132 "XLOC_001132" 31.280193236715 828 NA NA 1 21 15 27 19 29 6 9 1 12 6 14 9 8 10 27 24 4
1133 "XLOC_001133" 37.089715536105 914 NA NA 12 19 29 22 14 13 20 19 6 17 15 5 21 10 19 35 34 25
1134 "XLOC_001134" 29.6791443850267 374 NA NA 9 28 26 38 31 36 16 35 19 30 26 25 16 30 18 33 30 28
1135 "XLOC_001135" 35.7361963190184 652 "gi|307199807|gb|EFN80240.1|" "hypothetical protein EAI_00020	partial [Harpegnathos saltator]" 1 9 13 9 7 12 23 20 2 0 1 3 2 3 6 7 2 4
1136 "XLOC_001136" 49.0514905149051 5904 "gi|328777757|ref|XP_395056.4|" "PREDICTED: uncharacterized protein LOC411586 isoform X2 [Apis mellifera]" 1484 2826 2550 3333 1772 2962 2152 4138 1897 3283 2110 3047 1797 3069 2664 3340 5465 3075
1137 "XLOC_001137" 30.5084745762712 413 NA NA 242 411 317 413 325 454 191 304 328 520 413 535 228 321 299 359 614 333
1138 "XLOC_001138" 40.5643738977072 1701 "gi|340710112|ref|XP_003393640.1|" "PREDICTED: vacuolar protein-sorting-associated protein 36 isoform X1 [Bombus terrestris]" 590 948 928 1254 783 1065 627 1000 546 851 711 808 605 895 880 1050 1709 853
1139 "XLOC_001139" 38.8185654008439 4503 "gi|749787934|ref|XP_011147453.1|" "PREDICTED: uncharacterized protein LOC105187974 [Harpegnathos saltator]" 1348 2310 2539 2994 2048 2676 1945 3128 1575 2471 2001 2294 1683 2349 2536 2641 4613 2187
1140 "XLOC_001140" 47.3820003035362 6589 "gi|340717409|ref|XP_003397176.1|" "PREDICTED: protein kinase C-binding protein NELL1-like isoform X2 [Bombus terrestris]" 472 920 850 998 568 937 1197 2059 609 1077 820 1013 700 1087 815 1049 1634 874
1141 "XLOC_001141" 31.3385826771654 635 NA NA 3 29 4 12 18 26 9 9 12 9 14 13 11 15 21 29 30 16
1142 "XLOC_001142" 36.2083333333333 12000 "gi|607305002|gb|EZA46007.1|" "Haloacid dehalogenase-like hydrolase domain-containing protein-1 [Microplitis demolitor]" 6131 11257 9659 11696 8386 12096 7006 12120 6927 11015 7917 10200 7339 10502 9375 11448 17615 9046
1143 "XLOC_001143" 36.5033621517771 1041 "gi|493569671|ref|WP_006522940.1|" "pantoate--beta-alanine ligase [Desulfotomaculum gibsoniae]" 14 48 46 54 32 64 36 58 40 82 30 35 51 40 33 34 50 28
1144 "XLOC_001144" 44.4610778443114 3340 "gi|307192255|gb|EFN75549.1|" "hypothetical protein EAI_01213 [Harpegnathos saltator]" 53 98 82 145 91 129 101 130 69 153 61 75 82 96 88 128 161 90
1145 "XLOC_001145" 38.3991147178163 2711 "gi|307168317|gb|EFN61523.1|" "hypothetical protein EAG_11759 [Camponotus floridanus]" 0 0 0 0 0 0 0 0 0 0 0 0 0 0 0 0 0 0
1146 "XLOC_001146" 38.4525790349418 6010 "gi|383852547|ref|XP_003701788.1|" "PREDICTED: protein RCC2 homolog isoform X1 [Megachile rotundata]" 239 392 397 477 336 453 323 608 250 367 304 407 313 482 466 521 768 368
1147 "XLOC_001147" 38.488860187278 3097 "gi|752888120|ref|XP_011261961.1|" "PREDICTED: GTP-binding protein 10 homolog isoform X1 [Camponotus floridanus]" 855 1335 1361 1641 1186 1463 837 1280 880 1264 928 1003 801 1142 1337 1419 2448 1078
1148 "XLOC_001148" 39.9343232438607 7004 "gi|383849832|ref|XP_003700539.1|" "PREDICTED: RNA-binding protein 33 isoform X2 [Megachile rotundata]" 5254 9206 8133 9771 6654 9525 6391 10574 4698 8072 6130 7325 4829 7237 7325 8496 14794 7431
1149 "XLOC_001149" 41.7737003058104 4905 "gi|759043072|ref|XP_011330402.1|" "PREDICTED: protein RRP5 homolog [Cerapachys biroi]" 256 380 470 488 315 549 399 668 290 385 356 401 253 444 366 485 718 339
1150 "XLOC_001150" 40.3688524590164 488 NA NA 4 12 11 38 14 4 64 99 13 29 16 29 18 26 24 29 41 29
1151 "XLOC_001151" 45.5950540958269 647 "gi|524799189|emb|CDE95721.1|" "lexA repressor [Clostridium sp. CAG:914]" 9 11 36 33 3 20 47 84 11 24 21 38 25 36 50 27 84 29
1152 "XLOC_001152" 35.5982274741507 677 NA NA 2 10 8 0 4 2 3 17 14 5 4 3 1 14 2 2 22 4
1153 "XLOC_001153" 34.032634032634 1287 NA NA 4 5 6 14 5 10 6 6 17 3 6 4 4 11 23 13 30 18
1154 "XLOC_001154" 36.6186209583171 2567 NA NA 272 349 499 480 362 488 322 510 253 493 299 368 288 431 447 488 833 381
1155 "XLOC_001155" 34.6098056280824 3447 NA NA 4063 6965 8206 9759 5952 7727 5695 8738 5407 7764 6626 8201 5951 8413 8312 9654 15361 7552
1156 "XLOC_001156" 46.7230902777778 4608 "gi|383856380|ref|XP_003703687.1|" "PREDICTED: uncharacterized protein LOC100878744 isoform X1 [Megachile rotundata]" 202 418 794 937 356 650 2226 3445 334 680 652 818 782 1235 1024 1041 1788 906
1157 "XLOC_001157" 35.5060034305317 583 "gi|595435125|gb|EXX50284.1|" "hypothetical protein RirG_272270 [Rhizophagus irregularis DAOM 197198w]" 8 17 20 17 10 15 4 3 1 7 2 1 5 1 9 8 18 5
1158 "XLOC_001158" 39.2040418365538 11282 "gi|752896055|ref|XP_011266272.1|" "PREDICTED: protein takeout-like [Camponotus floridanus]" 1494 2838 3053 3513 1713 2301 2242 3663 1155 1824 1755 2185 1731 2389 2453 2770 4539 2210
1159 "XLOC_001159" 29.0282902829028 813 NA NA 15 14 11 19 20 28 17 21 12 13 13 19 7 15 17 34 28 12
1160 "XLOC_001160" 36.0603653693407 2518 "gi|322803217|gb|EFZ23238.1|" "hypothetical protein SINV_08216	partial [Solenopsis invicta]" 134 246 213 239 150 208 121 211 90 154 98 114 124 168 167 209 300 133
1161 "XLOC_001161" 40.9230769230769 650 "gi|407407391|gb|EKF31211.1|" "methyltransferase	putative [Trypanosoma cruzi marinkellei]" 4 8 9 7 6 4 3 24 7 10 5 8 3 16 5 7 20 3
1162 "XLOC_001162" 28.328173374613 646 NA NA 5 4 14 3 3 7 1 8 3 8 8 5 8 9 10 16 26 8
1163 "XLOC_001163" 48.3870967741936 992 NA NA 0 6 4 4 1 0 30 33 0 2 3 4 0 5 3 9 3 7
1164 "XLOC_001164" 34.575260804769 671 "gi|308811476|ref|XP_003083046.1|" "isoamylase (IC) [Ostreococcus tauri]" 26 17 23 32 32 34 19 17 23 34 23 20 20 23 29 32 66 20
1165 "XLOC_001165" 20.3149606299213 635 "gi|215789168|gb|ACJ69615.1|" "cytochrome c oxidase subunit I [Venturia canescens]" 15828 29401 30315 38667 18813 27009 24185 42968 10406 16680 14149 20303 21404 30807 17317 23122 38030 21434
1166 "XLOC_001166" 52.7472527472527 2275 "gi|380025319|ref|XP_003696423.1|" "PREDICTED: uncharacterized protein LOC100871586 [Apis florea]" 22 55 42 75 24 37 107 209 29 71 30 30 20 98 67 79 132 37
1167 "XLOC_001167" 30.1566579634465 766 NA NA 41 54 55 130 52 127 16 96 66 34 62 68 74 111 51 37 77 40
1168 "XLOC_001168" 41.2023460410557 682 "gi|114549080|gb|EAU51963.1|" "adenine phosphoribosyltransferase [alpha proteobacterium HTCC2255]" 1 3 8 10 7 4 4 19 4 9 7 6 3 7 7 4 14 3
1169 "XLOC_001169" 48.2982171799028 1234 "gi|332022803|gb|EGI63076.1|" "hypothetical protein G5I_08522 [Acromyrmex echinatior]" 1 8 3 10 1 7 109 181 2 12 11 18 16 31 13 31 21 20
1170 "XLOC_001170" 43.9950980392157 816 "gi|607304948|gb|EZA45953.1|" "putative reverse transcriptase-1 [Microplitis demolitor]" 1 0 1 1 4 0 2 22 6 0 5 4 2 3 3 2 6 1
1171 "XLOC_001171" 47.5834578973592 4014 "gi|572258185|ref|XP_006607479.1|" "PREDICTED: plasma membrane calcium-transporting ATPase 3-like isoform X6 [Apis dorsata]" 559 968 935 1015 680 1025 1901 3047 581 997 782 1003 757 1046 1076 1253 2058 999
1172 "XLOC_001172" 40.1820546163849 769 NA NA 176 272 201 221 197 319 52 73 100 244 181 182 117 144 167 188 359 221
1173 "XLOC_001173" 45.4945054945055 455 NA NA 67 150 87 77 108 114 20 59 72 68 90 87 35 59 90 103 144 83
1174 "XLOC_001174" 39.6495071193866 913 "gi|557317904|ref|XP_006032156.1|" "PREDICTED: E3 ubiquitin-protein ligase RNF213-like [Alligator sinensis]" 41 108 78 71 45 98 46 47 42 76 45 65 35 34 69 72 147 60
1175 "XLOC_001175" 28.1616688396349 767 NA NA 3 6 15 23 8 24 24 30 16 12 8 9 26 38 37 9 8 1
1176 "XLOC_001176" 36.5234375 4608 "gi|156549776|ref|XP_001606274.1|" "PREDICTED: gamma-taxilin-like [Nasonia vitripennis]" 585 979 951 1148 756 1024 686 1115 530 786 560 763 708 1018 815 970 1497 677
1177 "XLOC_001177" 42.690233672858 3338 "gi|383861873|ref|XP_003706409.1|" "PREDICTED: putative uncharacterized protein DDB_G0291608 isoform X2 [Megachile rotundata]" 136 254 233 252 147 260 206 323 128 205 196 221 146 170 204 185 384 214
1178 "XLOC_001178" 45.8079489411082 3447 "gi|332018308|gb|EGI58913.1|" "Thrombospondin type-1 domain-containing protein 4 [Acromyrmex echinatior]" 148 275 213 326 195 324 151 230 153 314 153 283 129 227 194 279 399 207
1179 "XLOC_001179" 43.6416184971098 1384 "gi|571576518|ref|XP_006563189.1|" "PREDICTED: neural-cadherin isoform X1 [Apis mellifera]" 156 326 331 440 200 295 437 735 121 200 207 251 211 321 224 246 483 207
1180 "XLOC_001180" 35.6721698113208 1696 NA NA 6 4 6 11 11 9 34 78 1 8 6 3 2 7 4 5 17 2
1181 "XLOC_001181" 44.578313253012 166 "gi|607303084|gb|EZA44958.1|" "carboxylesterase domain-containing protein-4 [Microplitis demolitor]" 2 10 14 7 9 11 18 31 3 5 4 7 12 7 12 7 15 8
1182 "XLOC_001182" 37.739288969918 1097 "gi|357622609|gb|EHJ74035.1|" "putative pol-like protein [Danaus plexippus]" 3 16 12 11 4 7 17 17 1 3 4 1 8 6 4 17 12 4
1183 "XLOC_001183" 38.7968613775065 1147 "gi|322800828|gb|EFZ21702.1|" "hypothetical protein SINV_10641	partial [Solenopsis invicta]" 6 15 8 29 15 23 5 14 1 10 2 2 9 12 20 36 22 11
1184 "XLOC_001184" 39.7810218978102 5206 "gi|759068727|ref|XP_011343874.1|" "PREDICTED: E3 ubiquitin-protein ligase synoviolin B [Cerapachys biroi]" 1844 3316 3566 4108 2572 3714 2586 4358 2116 3324 2778 3502 2373 3593 3282 3706 6597 3193
1185 "XLOC_001185" 34.0627973358706 1051 "gi|645028507|ref|XP_008208426.1|" "PREDICTED: speedy protein A-like [Nasonia vitripennis]" 124 185 197 216 154 200 78 119 82 160 121 119 96 170 173 192 312 138
1186 "XLOC_001186" 40.1626338754463 5042 "gi|383863979|ref|XP_003707457.1|" "PREDICTED: rho GTPase-activating protein gacF-like isoform X1 [Megachile rotundata]" 857 1395 1341 1570 1001 1415 1077 1658 959 1560 1230 1484 856 1232 1174 1370 2352 1280
1187 "XLOC_001187" 27.9816513761468 218 NA NA 0 0 0 0 0 0 0 0 0 0 0 0 0 0 0 0 0 0
1188 "XLOC_001188" 28.494623655914 186 NA NA 0 0 0 0 0 0 0 0 0 0 0 0 0 0 0 0 0 0
1189 "XLOC_001189" 48.668407310705 1915 "gi|332027056|gb|EGI67152.1|" "hypothetical protein G5I_04308 [Acromyrmex echinatior]" 6 8 26 17 11 5 121 180 4 18 13 9 13 16 15 14 35 19
1190 "XLOC_001190" 45.9578207381371 1138 NA NA 24 27 21 40 16 29 11 21 30 29 8 12 7 24 43 50 64 31
1191 "XLOC_001191" 49.375 960 NA NA 1 6 1 5 1 6 15 51 0 1 2 10 8 4 2 5 14 3
1192 "XLOC_001192" 56.062461726883 3266 "gi|307171699|gb|EFN63434.1|" "Frizzled-2	partial [Camponotus floridanus]" 11 29 35 45 19 23 112 267 13 46 15 35 46 71 39 50 98 37
1193 "XLOC_001193" 38.473400154202 1297 NA NA 43 99 82 82 56 85 86 174 21 39 29 45 60 88 66 99 138 57
1194 "XLOC_001194" 35.1931330472103 699 NA NA 38 44 61 50 31 26 39 59 5 16 10 20 34 31 22 36 62 27
1195 "XLOC_001195" 35.0808700501952 1793 NA NA 755 1637 1171 1578 1127 1612 661 1059 948 1596 990 1440 941 1478 1245 1566 2414 1267
1196 "XLOC_001196" 45.7427352164194 4921 "gi|572258991|ref|XP_006607852.1|" "PREDICTED: glycogenin-1-like isoform X2 [Apis dorsata]" 9228 19407 18533 23914 12729 21051 11431 20720 15397 28353 18386 25196 14140 25130 21219 26915 43665 24365
1197 "XLOC_001197" 30.9734513274336 904 NA NA 4 14 10 9 4 3 7 12 7 21 8 3 13 21 3 2 24 6
1198 "XLOC_001198" 36.2086776859504 1936 "gi|595801616|ref|XP_007201849.1|" "hypothetical protein PRUPE_ppa011562mg [Prunus persica]" 34 73 54 68 56 82 81 118 31 69 33 65 45 79 65 36 143 61
1199 "XLOC_001199" 41.3590604026846 2384 "gi|156545129|ref|XP_001602384.1|" "PREDICTED: protein aubergine-like isoform X1 [Nasonia vitripennis]" 61 95 140 190 103 99 86 132 96 129 117 136 152 132 113 131 244 116
1200 "XLOC_001200" 40.8544027898867 5735 "gi|345497332|ref|XP_001602043.2|" "PREDICTED: uncharacterized protein LOC100117932 [Nasonia vitripennis]" 1158 1978 2001 2276 1469 2263 2038 3623 1156 1969 1537 2004 1508 2023 1767 1995 3940 1926
1201 "XLOC_001201" 39.4464562855665 3866 "gi|340718812|ref|XP_003397857.1|" "PREDICTED: protein KRI1 homolog [Bombus terrestris]" 321 615 531 634 463 734 424 751 286 449 310 441 376 566 559 614 910 521
1202 "XLOC_001202" 36.007702182285 1558 "gi|339904672|gb|AEK20114.1|" "glycosyl transferase group 1 [Methanococcus maripaludis X1]" 12 12 24 17 24 23 14 25 15 18 12 29 14 18 23 27 59 28
1203 "XLOC_001203" 40.0927766732936 1509 NA NA 5 29 20 29 16 22 8 11 11 8 9 4 10 28 21 23 46 21
1204 "XLOC_001204" 37.9391100702576 1708 NA NA 3 8 9 8 11 4 17 47 1 7 2 4 3 7 8 13 14 9
1205 "XLOC_001205" 42.128901863912 4453 "gi|148189777|dbj|BAF62631.1|" "arginine kinase-like protein [Cyphononyx dorsalis]" 85265 143265 165996 188048 125068 162683 125941 198228 138483 202659 148260 177326 125105 168342 161099 176560 314152 153839
1206 "XLOC_001206" 29.6672828096118 1082 NA NA 0 0 0 0 0 0 0 0 0 0 0 0 0 0 0 0 0 0
1207 "XLOC_001207" 49.7211895910781 2152 "gi|501052904|ref|WP_012104488.1|" "fibronectin [Yersinia pseudotuberculosis]" 45 150 86 127 97 172 42 113 45 98 52 100 53 90 87 120 136 94
1208 "XLOC_001208" 40.8998783948115 2467 "gi|740885773|ref|WP_038671021.1|" "glycerol dehydrogenase [Ruminococcus bicirculans]" 25 46 24 33 19 23 36 36 50 57 40 51 23 46 50 23 85 39
1209 "XLOC_001209" 41.36460554371 938 NA NA 4 9 3 11 0 2 7 11 4 7 10 21 7 7 18 14 17 5
1210 "XLOC_001210" 41.0660364973087 7617 "gi|572258965|ref|XP_006607840.1|" "PREDICTED: guanine nucleotide exchange factor DBS-like isoform X2 [Apis dorsata]" 5099 9330 9023 10721 7082 9358 8100 13349 5792 9125 7056 9276 6315 9111 8888 10368 17142 8562
1211 "XLOC_001211" 40.4545454545455 2420 "gi|322796896|gb|EFZ19264.1|" "hypothetical protein SINV_01608	partial [Solenopsis invicta]" 740 1215 1277 1446 915 1278 932 1445 893 1242 1014 1263 808 1202 1378 1329 2240 1122
1212 "XLOC_001212" 41.7004048582996 247 "gi|147793118|emb|CAN68691.1|" "hypothetical protein VITISV_010394 [Vitis vinifera]" 6 20 29 44 16 29 15 30 11 19 13 18 24 22 19 29 37 11
1213 "XLOC_001213" 42.1109902067465 919 "gi|307174828|gb|EFN65122.1|" "Helix-loop-helix protein 1 [Camponotus floridanus]" 15 31 18 20 16 20 19 23 5 30 5 15 9 10 20 12 32 17
1214 "XLOC_001214" 39.0347764371895 1409 "gi|342869044|gb|EGU73001.1|" "hypothetical protein FOXB_16489 [Fusarium oxysporum Fo5176]" 2 3 7 9 2 6 7 22 2 8 15 8 7 4 5 7 13 10
1215 "XLOC_001215" 35.4066985645933 4180 "gi|322795951|gb|EFZ18577.1|" "hypothetical protein SINV_02896	partial [Solenopsis invicta]" 412 561 880 920 563 723 772 1153 478 655 700 853 623 814 848 892 1625 720
1216 "XLOC_001216" 37.6986521826594 4971 "gi|571545715|ref|XP_006566882.1|" "PREDICTED: chitinase-like protein Idgf4-like isoform X2 [Apis mellifera]" 21775 47525 41770 54256 38101 65787 28062 51812 33517 64484 34388 49761 23189 49312 37559 49711 79611 43956
1217 "XLOC_001217" 38.365549302667 8174 "gi|572315112|ref|XP_006623216.1|" "PREDICTED: SH3 and cysteine-rich domain-containing protein 3-like isoform X1 [Apis dorsata]" 2989 5208 5342 6668 3453 5129 5019 8838 3110 4655 4220 5342 3933 6001 5069 6471 10210 5382
1218 "XLOC_001218" 39.6854764107308 1081 NA NA 1 4 7 6 2 7 49 78 1 3 5 0 1 20 15 12 5 2
1219 "XLOC_001219" 36.4445323314218 5057 NA NA 1943 3418 4409 5183 2650 3644 2534 4553 3801 6020 4097 5589 3969 5959 3772 4631 8278 4464
1220 "XLOC_001220" 34.9788434414669 709 NA NA 32 60 44 69 24 54 55 86 38 70 62 58 40 33 51 69 107 48
1221 "XLOC_001221" 39.8550724637681 414 "gi|317408132|gb|ADV17598.1|" "transposase [Ctenoplusia agnata]" 25 29 34 61 39 57 7 10 3 7 9 15 9 13 42 42 53 32
1222 "XLOC_001222" 34.1176470588235 595 "gi|748520466|ref|XP_011125702.1|" "hypothetical protein AOL_s00169g43 [Arthrobotrys oligospora ATCC 24927]" 1 5 0 0 2 0 1 1 1 2 3 10 0 4 8 11 5 0
1223 "XLOC_001223" 33.5343787696019 829 "gi|572268045|ref|XP_006612083.1|" "PREDICTED: nucleolar pre-ribosomal-associated protein 1-like [Apis dorsata]" 22 32 32 23 23 13 29 36 33 47 34 42 32 35 43 45 73 22
1224 "XLOC_001224" 34.1657207718502 1762 "gi|170064380|ref|XP_001867501.1|" "conserved hypothetical protein [Culex quinquefasciatus]" 197 316 457 595 468 622 175 261 340 595 388 497 414 439 438 504 518 262
1225 "XLOC_001225" 40.29590948651 1149 "gi|805822276|ref|XP_012151148.1|" "PREDICTED: alpha-tocopherol transfer protein-like isoform X3 [Megachile rotundata]" 204 415 509 573 377 479 475 882 216 329 308 400 397 555 392 495 565 305
1226 "XLOC_001226" 34.5076523245741 6926 "gi|156554811|ref|XP_001606208.1|" "PREDICTED: alpha-tocopherol transfer protein-like [Nasonia vitripennis]" 4399 7854 7430 8621 6610 9287 4581 7841 4882 7372 5352 7012 5211 7774 6085 7212 10267 5318
1227 "XLOC_001227" 34.1890315052509 857 "gi|495679253|ref|WP_008403832.1|" "hypothetical protein [Bacillus isronensis]" 19 54 45 47 34 53 39 74 20 32 24 19 29 41 31 35 56 40
1228 "XLOC_001228" 35.1174934725849 1532 NA NA 425 673 739 811 567 813 738 1126 496 793 875 1110 665 1033 676 879 1368 724
1229 "XLOC_001229" 47.1246006389776 626 "gi|307189433|gb|EFN73843.1|" "Esterase FE4 [Camponotus floridanus]" 36 69 110 101 43 84 146 201 30 58 73 61 86 114 112 93 124 63
1230 "XLOC_001230" 40.8265739667825 2589 "gi|572302238|ref|XP_006617146.1|" "PREDICTED: astakine-like [Apis dorsata]" 5799 10164 10397 12367 9388 13223 5105 8461 5951 9717 4366 5825 6844 9810 7024 8344 17637 8919
1231 "XLOC_001231" 40.171577769489 5362 "gi|383852553|ref|XP_003701791.1|" "PREDICTED: moesin/ezrin/radixin homolog 1 isoform X2 [Megachile rotundata]" 6109 10532 10820 12405 8362 11297 7061 11958 6893 10202 8374 10500 7583 10900 10291 11380 19744 9734
1232 "XLOC_001232" 36.5814696485623 1878 "gi|156537815|ref|XP_001608071.1|" "PREDICTED: deoxyhypusine hydroxylase [Nasonia vitripennis]" 282 477 437 511 371 534 349 542 289 432 329 381 251 458 449 471 824 381
1233 "XLOC_001233" 40.3242147922999 3948 "gi|91078392|ref|XP_974372.1|" "PREDICTED: facilitated trehalose transporter Tret1 [Tribolium castaneum]" 16 28 29 30 25 37 17 34 24 17 12 27 23 19 15 23 42 20
1234 "XLOC_001234" 40.0653832183073 2753 "gi|158285602|ref|XP_308390.4|" "AGAP007483-PA [Anopheles gambiae str. PEST]" 0 0 0 0 1 1 0 0 1 0 0 0 0 1 0 0 3 0
1235 "XLOC_001235" 47.7310924369748 595 NA NA 7 9 6 12 4 2 40 115 2 2 5 13 8 21 7 11 19 16
1236 "XLOC_001236" 33.264887063655 487 "gi|459367172|gb|EMG46261.1|" "hypothetical protein G210_3491 [Candida maltosa Xu316]" 197 382 313 393 281 389 167 275 267 429 265 307 231 293 307 345 604 293
1237 "XLOC_001237" 35.7805907172996 1185 "gi|380014241|ref|XP_003691148.1|" "PREDICTED: diacylglycerol O-acyltransferase 1-like [Apis florea]" 276 438 550 532 377 461 391 632 350 488 499 514 434 503 514 583 905 499
1238 "XLOC_001238" 41.8790968681719 1373 "gi|332019571|gb|EGI60050.1|" "Diacylglycerol O-acyltransferase 1 [Acromyrmex echinatior]" 14 7 18 28 11 7 3 10 9 10 6 4 6 12 16 29 19 24
1239 "XLOC_001239" 35.4194407456724 1502 "gi|509688450|gb|EOZ69021.1|" "TraD domain protein	partial [Klebsiella pneumoniae 440_1540]" 0 0 0 0 0 0 0 0 0 0 0 0 0 0 0 0 0 0
1240 "XLOC_001240" 40.625549112634 5691 "gi|571525887|ref|XP_006569341.1|" "PREDICTED: uncharacterized protein LOC100577272 [Apis mellifera]" 238 404 607 731 344 545 678 991 361 502 548 562 497 584 668 650 1159 481
1241 "XLOC_001241" 38.4004688832055 18768 "gi|332030985|gb|EGI70611.1|" "Excitatory amino acid transporter [Acromyrmex echinatior]" 20104 35194 37655 44756 27335 37056 34954 57021 23541 35381 27131 32629 26308 36523 37761 42921 67779 34491
1242 "XLOC_001242" 34.5036844386649 2307 "gi|383863247|ref|XP_003707093.1|" "PREDICTED: uncharacterized protein LOC100877676 isoform X1 [Megachile rotundata]" 347 563 620 703 512 606 380 610 354 389 316 425 331 483 444 550 860 418
1243 "XLOC_001243" 37.37658674189 1418 "gi|571525887|ref|XP_006569341.1|" "PREDICTED: uncharacterized protein LOC100577272 [Apis mellifera]" 0 0 0 0 0 0 0 0 0 0 0 0 0 0 0 0 0 0
1244 "XLOC_001244" 37.8651685393258 890 NA NA 19 35 18 21 35 26 10 12 31 40 13 38 4 22 25 19 36 13
1245 "XLOC_001245" 36.2341772151899 632 "gi|568254912|gb|ETN63801.1|" "thymus-specific serine protease [Anopheles darlingi]" 15 24 30 20 24 34 4 6 21 42 14 16 13 13 21 23 36 19
1246 "XLOC_001246" 30.1136363636364 352 NA NA 4 5 10 12 5 12 5 0 0 2 4 0 4 7 14 10 14 6
1247 "XLOC_001247" 39.4574599260173 811 "gi|322787242|gb|EFZ13393.1|" "hypothetical protein SINV_12345	partial [Solenopsis invicta]" 0 0 0 1 0 0 13 26 1 6 2 0 0 1 1 1 1 1
1248 "XLOC_001248" 40.7287822878229 2168 "gi|307182415|gb|EFN69651.1|" "hypothetical protein EAG_11988 [Camponotus floridanus]" 433 880 897 996 619 941 497 989 634 1090 677 846 474 783 703 880 1427 759
1249 "XLOC_001249" 42.1708185053381 2248 "gi|607358246|gb|EZA52660.1|" "Leucine-rich repeat-containing protein [Cerapachys biroi]" 461 792 771 799 609 743 534 891 422 722 639 810 490 667 662 679 1271 644
1250 "XLOC_001250" 33.1531531531532 555 "gi|524420340|emb|CDB68366.1|" "putative uncharacterized protein [Eubacterium sp. CAG:252]" 6 7 12 12 10 19 9 28 0 2 1 2 7 7 5 13 7 11
1251 "XLOC_001251" 37.583043340715 3161 "gi|607366374|gb|EZA60544.1|" "Serine protease snake [Cerapachys biroi]" 169 280 363 345 230 376 234 378 224 340 257 296 221 318 303 316 502 255
1252 "XLOC_001252" 44.4789607455521 3541 "gi|571500246|ref|XP_006559914.1|" "PREDICTED: zinc finger CCCH domain-containing protein 11A-like [Apis mellifera]" 292 517 599 780 470 580 907 1480 451 771 605 765 536 712 726 713 1334 689
1253 "XLOC_001253" 35.7091084803093 4139 "gi|563777614|ref|WP_023791253.1|" "methionine aminopeptidase [candidate division SR1 bacterium RAAC1_SR1_1]" 3048 5432 5581 6923 4202 6085 4468 7597 3830 5681 4664 6124 4436 6522 5263 6659 10261 5545
1254 "XLOC_001254" 24.1525423728814 236 "gi|71746520|ref|XP_822315.1|" "hypothetical protein [Trypanosoma brucei brucei TREU927]" 41 52 37 43 33 57 23 24 26 39 27 29 13 23 24 43 67 33
1255 "XLOC_001255" 39.6922260546564 7538 "gi|350414142|ref|XP_003490218.1|" "PREDICTED: protein O-GlcNAcase isoform X3 [Bombus impatiens]" 1705 2903 3417 3948 2390 3360 2600 4122 2064 3238 2425 2966 2370 3267 3321 3448 6172 2901
1256 "XLOC_001256" 40.7268170426065 798 "gi|350409494|ref|XP_003488759.1|" "PREDICTED: proclotting enzyme [Bombus impatiens]" 2 5 6 1 1 2 0 4 0 13 2 5 1 4 3 5 1 1
1257 "XLOC_001257" 40.8163265306122 1568 "gi|752897627|ref|XP_011267129.1|" "PREDICTED: eukaryotic translation initiation factor 2 subunit 1 isoform X1 [Camponotus floridanus]" 731 1279 1234 1445 1146 1666 786 1268 751 1225 902 1185 832 1136 1231 1358 2282 1035
1258 "XLOC_001258" 42.7769985974755 2139 "gi|322780455|gb|EFZ09943.1|" "hypothetical protein SINV_14691	partial [Solenopsis invicta]" 354 727 789 830 608 842 509 823 436 797 627 697 459 720 633 701 1311 617
1259 "XLOC_001259" 37.0132476916901 2491 "gi|345497872|ref|XP_003428087.1|" "PREDICTED: lysM and putative peptidoglycan-binding domain-containing protein 2 [Nasonia vitripennis]" 1129 1714 2127 2442 1593 2061 1704 2670 1585 2348 1983 2493 1753 2398 2386 2561 4194 2139
1260 "XLOC_001260" 36.2955032119914 1868 "gi|493935515|ref|WP_006879896.1|" "RNA polymerase sigma factor [Vibrio brasiliensis]" 24 86 75 86 40 68 33 79 59 106 77 102 37 71 64 58 144 54
1261 "XLOC_001261" 36.6272824919441 931 NA NA 2 3 8 8 1 14 4 9 8 1 3 9 5 2 3 1 5 6
1262 "XLOC_001262" 41.0548635038431 3773 "gi|383852744|ref|XP_003701885.1|" "PREDICTED: serine/threonine-protein kinase greatwall [Megachile rotundata]" 184 376 337 395 240 410 242 399 222 395 308 308 224 303 290 349 619 303
1263 "XLOC_001263" 40.7782864617397 3058 "gi|340723680|ref|XP_003400217.1|" "PREDICTED: peroxisomal targeting signal 1 receptor [Bombus terrestris]" 2639 4786 4513 5197 3787 5232 3594 5986 2863 4605 3478 4209 3459 4831 4291 4962 7873 3973
1264 "XLOC_001264" 29.2974588938715 669 NA NA 12 16 50 30 15 21 29 55 6 8 4 8 16 22 17 24 30 23
1265 "XLOC_001265" 33.022170361727 857 NA NA 89 122 184 193 105 189 91 129 153 207 86 121 108 178 73 97 276 103
1266 "XLOC_001266" 38.370720188902 847 "gi|384483425|gb|EIE75605.1|" "hypothetical protein RO3G_00309 [Rhizopus delemar RA 99-880]" 2 12 0 1 1 0 4 16 3 4 3 9 9 10 1 5 4 0
1267 "XLOC_001267" 31.5315315315315 222 "gi|446934072|ref|WP_001011328.1|" "MULTISPECIES: hypothetical protein [Leptospira]" 4 6 5 9 1 2 9 7 2 3 1 5 2 2 2 9 6 3
1268 "XLOC_001268" 49.8837209302326 860 "gi|607303753|gb|EZA45134.1|" "hemicentin-1-like protein-2 [Microplitis demolitor]" 3 4 14 7 8 11 75 77 13 29 28 27 19 31 22 28 67 27
1269 "XLOC_001269" 37.7279102384292 2139 "gi|345479990|ref|XP_003424070.1|" "PREDICTED: probable GPI-anchored adhesin-like protein PGA55 [Nasonia vitripennis]" 375 770 837 1059 508 788 820 1535 400 717 622 998 686 1026 835 1086 1638 862
1270 "XLOC_001270" 32.3097463284379 1498 NA NA 262 463 438 558 299 441 298 561 281 441 340 485 353 486 507 515 907 446
1271 "XLOC_001271" 41.8666225384743 6043 "gi|383848418|ref|XP_003699847.1|" "PREDICTED: gamma-aminobutyric acid type B receptor subunit 1 isoform X3 [Megachile rotundata]" 2490 4265 4372 5281 3161 4364 3373 5212 2450 3924 2777 3206 2572 3964 4080 4708 7086 3477
1272 "XLOC_001272" 45.7413249211357 2536 "gi|345479988|ref|XP_003424069.1|" "PREDICTED: nuclear pore complex protein Nup54 isoform X1 [Nasonia vitripennis]" 783 1289 1314 1609 1019 1460 1062 1572 1003 1514 1208 1375 944 1362 1335 1475 2685 1348
1273 "XLOC_001273" 39.8161244695898 1414 "gi|383848426|ref|XP_003699851.1|" "PREDICTED: autophagy protein 5 [Megachile rotundata]" 708 1182 1236 1347 974 1261 835 1247 712 1102 713 980 882 1157 1093 1366 2090 1051
1274 "XLOC_001274" 41.501976284585 3795 "gi|752878585|ref|XP_011256784.1|" "PREDICTED: uncharacterized protein LOC105251571 [Camponotus floridanus]" 680 1352 1082 1445 933 1311 839 1398 785 1234 795 993 784 1094 1146 1347 2118 1119
1275 "XLOC_001275" 45.2722715880611 4389 "gi|759073658|ref|XP_011346486.1|" "PREDICTED: cytoplasmic protein NCK1 isoform X1 [Cerapachys biroi]" 640 1561 1287 1717 1103 1778 1105 2213 932 1813 1118 1433 844 1721 1219 1684 2641 1550
1276 "XLOC_001276" 44.2301612393298 3163 "gi|383858158|ref|XP_003704569.1|" "PREDICTED: integral membrane protein 2B [Megachile rotundata]" 13746 23520 22528 26833 18592 25397 14496 23918 15255 23408 16986 21124 14522 21187 21259 24236 41943 20386
1277 "XLOC_001277" 34.0802987861811 2142 "gi|350415962|ref|XP_003490803.1|" "PREDICTED: mediator of RNA polymerase II transcription subunit 22-like [Bombus impatiens]" 501 828 834 1025 700 893 452 747 456 714 502 605 482 729 821 876 1492 686
1278 "XLOC_001278" 46.9740634005764 4164 "gi|383848424|ref|XP_003699850.1|" "PREDICTED: zinc finger protein GLI1-like isoform X1 [Megachile rotundata]" 1378 2780 2305 2827 1984 3078 1841 3422 1761 2764 2104 2942 1582 2658 2266 2737 4730 2588
1279 "XLOC_001279" 39.3133997785161 903 "gi|350416144|ref|XP_003490856.1|" "PREDICTED: uncharacterized protein LOC100745747 [Bombus impatiens]" 62 95 105 100 70 111 70 80 51 119 54 54 76 68 61 98 169 95
1280 "XLOC_001280" 41.9810002794077 7158 "gi|340711540|ref|XP_003394333.1|" "PREDICTED: uncharacterized protein LOC100647570 [Bombus terrestris]" 1429 2488 2305 2841 1755 2538 1921 3246 1476 2381 1768 2302 1526 2388 2278 2778 4244 2260
1281 "XLOC_001281" 32.6 500 NA NA 2 13 6 11 2 21 3 1 7 13 10 9 6 13 7 4 12 6
1282 "XLOC_001282" 39.5652173913044 460 NA NA 5 1 4 18 6 9 6 5 14 2 1 3 9 7 3 11 12 15
1283 "XLOC_001283" 39.9554813578186 1797 "gi|345479982|ref|XP_001604974.2|" "PREDICTED: surfeit locus protein 6 homolog [Nasonia vitripennis]" 269 443 471 577 376 480 300 665 238 437 280 391 353 522 495 543 879 402
1284 "XLOC_001284" 42.535446205171 3597 "gi|572262486|ref|XP_006609494.1|" "PREDICTED: arf-GAP domain and FG repeat-containing protein 2-like isoform X1 [Apis dorsata]" 2151 4303 3722 4546 2809 4544 2634 4648 2579 4825 3164 4210 2708 4208 3716 4400 7313 3930
1285 "XLOC_001285" 40.8866995073892 1218 "gi|759045592|ref|XP_011331750.1|" "PREDICTED: zinc finger Ran-binding domain-containing protein 2-like [Cerapachys biroi]" 315 596 670 898 492 732 413 660 423 572 444 603 467 668 713 803 1212 567
1286 "XLOC_001286" 37.0675830469645 4365 "gi|296491757|tpg|DAA33790.1|" "TPA: hypothetical protein BOS_429 [Bos taurus]" 850 1615 1641 2003 1165 1710 1100 1801 1154 1841 1602 1973 1137 1641 1620 1826 3108 1638
1287 "XLOC_001287" 38.2730455075846 857 NA NA 1 5 9 7 4 1 12 15 0 5 2 0 1 3 5 9 20 1
1288 "XLOC_001288" 36.6060606060606 2475 "gi|749794068|ref|XP_011150352.1|" "PREDICTED: seipin [Harpegnathos saltator]" 956 1546 1776 1917 1392 1644 1185 1731 1012 1376 1004 1073 1060 1383 1500 1628 2547 1235
1289 "XLOC_001289" 30.7973219720024 1643 "gi|511026919|ref|WP_016281159.1|" "hypothetical protein [Lachnospiraceae bacterium A4]" 30 45 56 57 44 87 19 32 10 39 21 16 25 33 64 57 68 45
1290 "XLOC_001290" 42.6328502415459 828 NA NA 20 13 26 21 13 10 11 18 16 22 9 13 13 14 9 6 31 7
1291 "XLOC_001291" 33.0853174603175 2016 NA NA 41 119 82 105 40 76 48 89 55 75 52 73 36 78 55 63 123 66
1292 "XLOC_001292" 42.825361512792 2697 "gi|345479910|ref|XP_001605286.2|" "PREDICTED: tripartite motif-containing protein 45 [Nasonia vitripennis]" 70 162 274 357 136 255 289 510 272 497 316 440 290 467 343 420 606 310
1293 "XLOC_001293" 39.1684901531729 914 "gi|307191278|gb|EFN74925.1|" "hypothetical protein EAG_09445 [Camponotus floridanus]" 14 17 25 17 20 27 36 46 13 18 11 12 8 44 23 23 66 18
1294 "XLOC_001294" 31.4021830394626 1191 NA NA 10 32 32 33 14 31 15 30 17 43 27 21 14 11 33 25 50 39
1295 "XLOC_001295" 39.0194075587334 979 NA NA 2 4 12 26 14 7 8 16 4 20 9 9 12 23 12 15 21 10
1296 "XLOC_001296" 36.8260590500642 6232 "gi|815924240|ref|XP_012246816.1|" "PREDICTED: putative ATP-dependent RNA helicase TDRD12 isoform X2 [Bombus impatiens]" 136 219 433 520 199 319 368 576 221 359 190 216 219 297 296 346 529 231
1297 "XLOC_001297" 38.1972111553785 4016 "gi|383857020|ref|XP_003704004.1|" "PREDICTED: protein unzipped [Megachile rotundata]" 8613 15451 15409 18998 11769 16287 10104 17322 9924 15260 10377 13872 10554 15704 13987 17024 25330 13709
1298 "XLOC_001298" 35.5181576616475 1129 NA NA 12 11 9 7 8 5 6 1 3 7 9 17 1 2 7 22 22 15
1299 "XLOC_001299" 33.8874680306905 782 "gi|357605563|gb|EHJ64678.1|" "hypothetical protein KGM_22331 [Danaus plexippus]" 418 855 442 569 437 580 142 279 415 616 514 659 359 461 483 635 953 492
1300 "XLOC_001300" 39.5161290322581 372 "gi|322796669|gb|EFZ19111.1|" "hypothetical protein SINV_01847	partial [Solenopsis invicta]" 29 73 71 67 53 63 39 50 54 99 95 99 75 78 78 95 161 101
1301 "XLOC_001301" 35.6022944550669 2615 "gi|749791809|ref|XP_011149120.1|" "PREDICTED: glutamyl aminopeptidase-like isoform X2 [Harpegnathos saltator]" 19 32 37 62 34 54 34 70 16 19 20 16 23 49 41 31 60 23
1302 "XLOC_001302" 41.1042944785276 2282 NA NA 26 41 23 46 30 45 22 61 41 53 24 42 25 43 55 55 78 24
1303 "XLOC_001303" 41.7763157894737 608 NA NA 325 621 306 440 697 1193 541 1032 474 918 5193 7902 623 1181 343 414 1339 768
1304 "XLOC_001304" 35.1239669421488 968 NA NA 94 167 128 174 189 215 85 143 167 174 123 187 127 214 158 123 242 101
1305 "XLOC_001305" 41.1810111925897 2591 "gi|345493567|ref|XP_001600113.2|" "PREDICTED: uncharacterized protein LOC100115374 isoform X2 [Nasonia vitripennis]" 141 232 295 363 248 286 351 545 216 263 368 413 259 416 328 384 646 284
1306 "XLOC_001306" 34.5314505776637 779 NA NA 12 21 14 17 15 20 8 9 8 9 5 12 4 14 27 24 27 9
1307 "XLOC_001307" 41.7647058823529 3740 "gi|380020925|ref|XP_003694326.1|" "PREDICTED: glutamyl aminopeptidase isoform X1 [Apis florea]" 221 355 448 454 334 415 486 683 107 214 208 225 276 359 376 359 552 244
1308 "XLOC_001308" 44.2817570241393 2527 "gi|752894638|ref|XP_011265505.1|" "PREDICTED: acyl-CoA Delta(11) desaturase-like [Camponotus floridanus]" 1147 2032 1885 2126 1563 2263 1146 2089 1357 1997 1317 1574 1301 1785 1747 1871 3464 1512
1309 "XLOC_001309" 36.8421052631579 1140 NA NA 58 114 125 145 71 133 81 105 57 113 57 104 65 61 127 126 147 80
1310 "XLOC_001310" 38.0829015544041 1544 "gi|383849619|ref|XP_003700442.1|" "PREDICTED: protein AAR2 homolog isoform X1 [Megachile rotundata]" 418 687 800 893 574 822 520 833 539 747 517 691 494 735 697 841 1212 604
1311 "XLOC_001311" 34.5750873108265 859 "gi|322790897|gb|EFZ15563.1|" "hypothetical protein SINV_05542	partial [Solenopsis invicta]" 251 478 333 435 335 490 201 364 235 340 237 260 256 370 311 457 748 399
1312 "XLOC_001312" 49.6293550778354 2698 "gi|380021495|ref|XP_003694600.1|" "PREDICTED: fork head domain transcription factor slp1-like [Apis florea]" 268 639 459 680 376 539 308 658 315 711 360 564 302 453 416 576 840 528
1313 "XLOC_001313" 40.7828282828283 792 "gi|350401186|ref|XP_003486077.1|" "PREDICTED: dual specificity mitogen-activated protein kinase kinase dSOR1 [Bombus impatiens]" 17 36 39 44 11 24 65 154 11 30 25 33 23 49 27 30 54 34
1314 "XLOC_001314" 34.6109175377468 861 "gi|322790897|gb|EFZ15563.1|" "hypothetical protein SINV_05542	partial [Solenopsis invicta]" 454 802 600 735 637 859 471 843 623 974 527 623 488 760 468 517 1347 706
1315 "XLOC_001315" 35.6862745098039 510 "gi|307166028|gb|EFN60310.1|" "Zinc finger protein KIAA0543	partial [Camponotus floridanus]" 856 1346 1457 1440 1358 1760 34 40 5 12 29 30 274 294 1810 1932 2337 1082
1316 "XLOC_001316" 48.659793814433 485 "gi|571565962|ref|XP_006567042.1|" "PREDICTED: ankyrin repeat domain-containing protein 6-like isoform X4 [Apis mellifera]" 2 6 10 4 5 17 7 9 3 5 9 11 2 6 9 8 10 2
1317 "XLOC_001317" 41.626213592233 824 "gi|307167181|gb|EFN60904.1|" "hypothetical protein EAG_04440	partial [Camponotus floridanus]" 2 12 0 3 0 3 6 18 38 62 8 0 9 5 12 9 5 1
1318 "XLOC_001318" 40.5167674546454 1819 NA NA 0 0 0 0 0 0 0 0 0 0 0 0 0 0 0 0 0 0
1319 "XLOC_001319" 37.013849364447 5271 "gi|572296533|ref|XP_006614689.1|" "PREDICTED: TELO2-interacting protein 1 homolog isoform X1 [Apis dorsata]" 453 762 960 1156 674 920 516 809 344 638 560 565 531 788 1005 1076 1624 681
1320 "XLOC_001320" 34.4155844155844 462 NA NA 2 5 2 8 7 5 28 49 1 5 3 8 8 4 9 1 10 3
1321 "XLOC_001321" 40.9677419354839 4030 NA NA 4 23 34 29 13 36 82 129 9 17 25 36 35 41 29 48 50 17
1322 "XLOC_001322" 36.7803330689929 6305 "gi|749798353|ref|XP_011152672.1|" "PREDICTED: MOB kinase activator-like 1 [Harpegnathos saltator]" 2308 4271 4488 5599 3116 4736 3708 6213 3137 4859 3604 4637 3537 5417 4660 5520 8562 4722
1323 "XLOC_001323" 37.5545851528384 1603 "gi|350413287|ref|XP_003489947.1|" "PREDICTED: exosome complex component RRP42 isoform X1 [Bombus impatiens]" 41 36 50 74 46 59 39 33 43 56 46 65 52 43 54 51 105 38
1324 "XLOC_001324" 37.3300872387908 4929 "gi|156549403|ref|XP_001602540.1|" "PREDICTED: acyl-CoA Delta(11) desaturase-like [Nasonia vitripennis]" 2853 5060 5504 6498 4637 6160 3086 5231 3618 5362 3717 4533 4779 6381 4671 5097 7673 3745
1325 "XLOC_001325" 37.3417721518987 4582 "gi|307175138|gb|EFN65246.1|" "N-acetyllactosaminide beta-1	3-N-acetylglucosaminyltransferase [Camponotus floridanus]" 787 1128 1705 1907 952 1306 1509 2457 934 1444 1260 1703 1314 1879 1687 1952 3124 1484
1326 "XLOC_001326" 47.376311844078 667 "gi|551033444|ref|WP_022777294.1|" "hypothetical protein [Butyrivibrio sp. AE3009]" 5 22 21 18 13 31 34 52 7 14 1 18 9 20 12 18 34 12
1327 "XLOC_001327" 41.4032382420971 6485 "gi|759041520|ref|XP_011329582.1|" "PREDICTED: uncharacterized protein LOC105274835 [Cerapachys biroi]" 1534 2900 2976 3686 2054 3113 2475 4247 2009 3137 2550 3242 2235 3348 3122 3658 5666 3068
1328 "XLOC_001328" 40.9007832898172 7660 "gi|607303013|gb|EZA44905.1|" "slit-like protein [Microplitis demolitor]" 4947 8535 9790 11535 6483 8983 6985 11356 7446 11114 8477 10634 6951 9888 9241 10745 18266 9257
1329 "XLOC_001329" 38.9730328777244 2707 "gi|490462182|ref|WP_004332743.1|" "bacterioferritin [Thauera linaloolentis]" 164 276 312 363 228 328 226 346 187 365 214 309 219 296 372 318 601 326
1330 "XLOC_001330" 45.2205882352941 272 "gi|607359221|gb|EZA53593.1|" "hypothetical protein X777_06949 [Cerapachys biroi]" 1 8 6 12 6 7 6 6 12 15 8 4 0 7 3 4 19 12
1331 "XLOC_001331" 39.8058252427184 5974 "gi|332018758|gb|EGI59323.1|" "Neuroligin-1 [Acromyrmex echinatior]" 1431 2550 2735 3134 1916 2787 1823 2960 1606 2687 1679 2315 1766 2621 2546 2965 4958 2405
1332 "XLOC_001332" 37.9125095932464 1303 "gi|645017341|ref|XP_008205547.1|" "PREDICTED: translationally-controlled tumor protein homolog isoform X1 [Nasonia vitripennis]" 612 964 1399 1378 948 1196 883 1333 903 1231 1011 1316 948 1246 1276 1269 2036 918
1333 "XLOC_001333" 45.6081885265413 4201 NA NA 14733 31464 31226 40881 21330 35151 14887 28438 27138 51300 28815 40018 19983 36806 30938 40939 57989 32466
1334 "XLOC_001334" 38.8572905894519 7736 "gi|571529464|ref|XP_006567787.1|" "PREDICTED: uncharacterized protein LOC727423 isoform X2 [Apis mellifera]" 1828 3795 3744 4981 2548 4192 4321 8319 2682 4498 3279 4462 3094 5371 3774 5120 7722 4252
1335 "XLOC_001335" 42.9697221070095 2411 "gi|307173321|gb|EFN64335.1|" "hypothetical protein EAG_05185 [Camponotus floridanus]" 7882 13373 12877 14904 10642 14478 9659 15328 8907 13797 10182 12827 9367 12873 13171 14647 24026 11568
1336 "XLOC_001336" 35.5552463122739 7186 "gi|307169094|gb|EFN61936.1|" "Aprataxin and PNK-like factor [Camponotus floridanus]" 1318 2419 2702 2997 1902 2671 1951 3474 1456 2455 1787 2347 1919 2628 2557 2813 5036 2411
1337 "XLOC_001337" 38.7065637065637 2072 "gi|307208893|gb|EFN86108.1|" "Ectonucleotide pyrophosphatase/phosphodiesterase family member 4 [Harpegnathos saltator]" 282 369 685 891 435 573 1038 1652 288 394 450 525 631 847 806 872 1279 588
1338 "XLOC_001338" 33.9092872570194 3241 "gi|759078425|ref|XP_011349010.1|" "PREDICTED: UPF0536 protein C12orf66 homolog [Cerapachys biroi]" 1980 3078 3618 3922 2774 3529 2426 3597 2523 3619 2804 3184 2617 3411 3592 3766 6741 3289
1339 "XLOC_001339" 48.5675766767779 5934 "gi|572286250|ref|XP_006614608.1|" "PREDICTED: biorientation of chromosomes in cell division protein 1-like 1-like isoform X1 [Apis dorsata]" 356 885 660 879 483 833 708 1160 581 1118 856 999 496 816 619 769 1288 633
1340 "XLOC_001340" 38.6092150170648 2344 "gi|383848821|ref|XP_003700046.1|" "PREDICTED: la protein homolog [Megachile rotundata]" 318 628 545 665 517 676 535 835 227 337 298 313 356 562 523 563 886 404
1341 "XLOC_001341" 36.6295264623955 15796 "gi|383848789|ref|XP_003700030.1|" "PREDICTED: retinoic acid receptor RXR-alpha-B isoform X1 [Megachile rotundata]" 6009 10293 11289 13183 8267 11044 8667 14216 7296 10814 8414 10714 7792 10820 11372 12881 21305 10720
1342 "XLOC_001342" 34.7222222222222 3240 "gi|383848187|ref|XP_003699733.1|" "PREDICTED: beta-1	3-galactosyltransferase brn isoform X1 [Megachile rotundata]" 74 186 232 206 146 193 156 296 80 181 104 139 172 222 184 195 381 143
1343 "XLOC_001343" 36.3636363636364 4125 "gi|380025764|ref|XP_003696638.1|" "PREDICTED: transmembrane protein 192 isoform X1 [Apis florea]" 158 277 385 399 209 325 464 688 167 297 295 357 323 389 403 429 736 352
1344 "XLOC_001344" 36.4935064935065 1540 NA NA 1 10 12 29 15 11 59 60 10 15 20 18 16 29 32 20 33 13
1345 "XLOC_001345" 34.7866419294991 2156 "gi|345488032|ref|XP_003425818.1|" "PREDICTED: translin-associated protein X [Nasonia vitripennis]" 295 469 433 576 344 573 313 426 294 433 323 361 360 461 408 500 918 429
1346 "XLOC_001346" 37.7096114519427 2445 "gi|759078425|ref|XP_011349010.1|" "PREDICTED: UPF0536 protein C12orf66 homolog [Cerapachys biroi]" 218 349 423 440 284 387 400 524 194 317 341 327 236 394 412 417 741 342
1347 "XLOC_001347" 36.822695035461 7050 "gi|345488093|ref|XP_001603893.2|" "PREDICTED: calcium uniporter protein	mitochondrial [Nasonia vitripennis]" 876 1670 1815 2188 1263 1819 1818 3055 1230 2103 1670 2112 1613 2250 1905 2401 3793 2106
1348 "XLOC_001348" 40.3589507593189 6519 "gi|328775894|ref|XP_396688.3|" "PREDICTED: bifunctional heparan sulfate N-deacetylase/N-sulfotransferase-like isoform X4 [Apis mellifera]" 3561 6223 6306 7600 4905 6557 5237 8429 5093 7808 5961 7110 4629 6134 6741 7468 13454 6702
1349 "XLOC_001349" 46.8819106590004 2261 "gi|226423695|dbj|BAH56302.1|" "ecdysone receptor A isoform [Urocerus antennatus]" 1 10 7 8 7 12 74 140 9 12 3 12 6 7 9 19 31 5
1350 "XLOC_001350" 39.549436795995 799 "gi|531034105|emb|CCQ71355.1|" "hypothetical protein CcPL6.027 [Cotesia congregata bracovirus]" 0 0 23 16 0 1 0 0 0 0 1 1 0 0 2 0 0 1
1351 "XLOC_001351" 34.8324514991182 4536 "gi|391332901|ref|XP_003740867.1|" "PREDICTED: protein roadkill-like [Metaseiulus occidentalis]" 46 81 76 113 120 118 98 123 30 54 49 60 65 82 55 59 271 116
1352 "XLOC_001352" 37.1527777777778 1152 "gi|391332901|ref|XP_003740867.1|" "PREDICTED: protein roadkill-like [Metaseiulus occidentalis]" 2 2 9 1 5 5 9 30 4 9 8 14 1 5 0 2 10 3
1353 "XLOC_001353" 34.5060624130392 5031 "gi|345489672|ref|XP_001602264.2|" "PREDICTED: speckle-type POZ protein A-like [Nasonia vitripennis]" 92 167 160 210 272 314 313 513 147 238 227 307 158 222 97 120 550 284
1354 "XLOC_001354" 33.7950138504155 361 NA NA 24 38 31 57 32 54 20 23 47 50 53 64 28 67 32 28 61 17
1355 "XLOC_001355" 46.7049808429119 2610 "gi|572314892|ref|XP_006623110.1|" "PREDICTED: zinc finger protein 184-like isoform X11 [Apis dorsata]" 91 215 340 390 196 290 659 1270 92 163 163 231 231 339 274 297 504 264
1356 "XLOC_001356" 46.9867211440245 1958 "gi|572314882|ref|XP_006623105.1|" "PREDICTED: zinc finger protein 184-like isoform X6 [Apis dorsata]" 349 694 996 1217 546 873 1503 2565 515 831 776 1002 828 1230 965 1226 2031 1051
1357 "XLOC_001357" 35.3535353535354 3465 NA NA 4383 8135 7358 9006 5796 8542 5325 8859 5445 9097 6557 8973 5410 8164 7164 8912 14422 7610
1358 "XLOC_001358" 44.1220238095238 1344 "gi|345487811|ref|XP_001606601.2|" "PREDICTED: E3 ubiquitin-protein ligase SMURF2 [Nasonia vitripennis]" 2 1 0 2 0 0 0 1 0 0 0 1 0 0 0 0 2 0
1359 "XLOC_001359" 42.5115207373272 4340 "gi|749740268|ref|XP_011154288.1|" "PREDICTED: UV radiation resistance-associated gene protein isoform X1 [Harpegnathos saltator]" 1114 1997 2097 2259 1553 2218 1750 2604 1060 1899 1661 1750 1472 2164 1925 2111 3820 1655
1360 "XLOC_001360" 44.6864111498258 1148 "gi|751216679|ref|XP_011161299.1|" "PREDICTED: rRNA methyltransferase 2	mitochondrial [Solenopsis invicta]" 216 352 346 414 329 454 244 376 196 345 247 300 269 335 367 460 624 270
1361 "XLOC_001361" 37.9813796022006 4726 "gi|307202664|gb|EFN81984.1|" "E3 ubiquitin-protein ligase Smurf1 [Harpegnathos saltator]" 2373 4190 4113 5245 3210 4610 2914 5198 2866 4591 3696 4865 2917 4273 4218 4977 8343 4216
1362 "XLOC_001362" 49.2820512820513 1950 "gi|322793996|gb|EFZ17234.1|" "hypothetical protein SINV_00995	partial [Solenopsis invicta]" 36 82 108 126 56 91 213 350 53 107 117 135 95 131 142 136 254 151
1363 "XLOC_001363" 38.0625476735317 1311 NA NA 74 117 90 103 59 119 63 105 70 137 73 83 48 99 98 92 167 91
1364 "XLOC_001364" 40.8416344785525 4919 "gi|665786771|ref|XP_008554022.1|" "PREDICTED: retinol dehydrogenase 11-like [Microplitis demolitor]" 1743 3119 3247 4006 2470 3386 2656 4359 2347 3442 2592 3213 2495 3631 3034 3568 5821 2932
1365 "XLOC_001365" 43.3146924250127 1967 "gi|746840626|ref|XP_011050537.1|" "PREDICTED: WD repeat domain phosphoinositide-interacting protein 3 isoform X1 [Acromyrmex echinatior]" 1677 3105 2975 3711 2505 3532 2235 3640 2046 3287 2459 2983 2160 3277 2822 3409 5463 2818
1366 "XLOC_001366" 43.4606741573034 4450 "gi|571558229|ref|XP_006563366.1|" "PREDICTED: zonadhesin-like [Apis mellifera]" 1356 2576 2503 2977 1780 2874 1691 3243 1897 3469 2257 3122 1916 2703 2522 2863 4854 2792
1367 "XLOC_001367" 52.9968454258675 634 "gi|332019701|gb|EGI60174.1|" "hypothetical protein G5I_11648 [Acromyrmex echinatior]" 9 11 14 12 10 36 17 12 15 18 16 20 5 43 16 26 28 13
1368 "XLOC_001368" 36.1223571749888 2223 "gi|307187723|gb|EFN72695.1|" "Probable O-sialoglycoprotein endopeptidase [Camponotus floridanus]" 344 492 509 613 547 561 354 557 385 553 438 430 331 520 521 488 1050 516
1369 "XLOC_001369" 39.9564598509587 11943 "gi|110767819|ref|XP_393546.3|" "PREDICTED: potassium voltage-gated channel protein Shab-like isoform X6 [Apis mellifera]" 5501 10166 10205 11865 7173 10336 7507 12570 5715 9163 7090 8983 6661 9343 9283 10742 18233 9525
1370 "XLOC_001370" 37.012987012987 924 "gi|410079098|ref|XP_003957130.1|" "hypothetical protein KAFR_0D03470 [Kazachstania africana CBS 2517]" 248 415 411 518 304 408 341 520 270 423 287 349 304 473 358 399 715 367
1371 "XLOC_001371" 30.7368421052632 475 NA NA 184 365 289 364 287 404 191 310 266 358 235 337 190 325 325 352 574 290
1372 "XLOC_001372" 36.5740740740741 432 "gi|378756042|gb|EHY66067.1|" "atypical/PIKK/TRRAP protein kinase [Nematocida sp. 1 ERTm2]" 271 414 423 469 353 471 183 328 360 575 385 388 266 324 419 515 909 341
1373 "XLOC_001373" 35.8974358974359 234 "gi|598024730|ref|XP_007341738.1|" "hypothetical protein AURDEDRAFT_160745 [Auricularia delicata TFB-10046 SS5]" 22 42 56 44 29 46 16 39 22 31 7 6 36 30 27 33 118 58
1374 "XLOC_001374" 29.8611111111111 720 "gi|367005057|ref|XP_003687261.1|" "hypothetical protein TPHA_0I03260 [Tetrapisispora phaffii CBS 4417]" 23 35 42 45 38 44 12 24 31 31 5 38 14 33 34 27 54 19
1375 "XLOC_001375" 40.5542598435999 7289 "gi|340716306|ref|XP_003396640.1|" "PREDICTED: mitogen-activated protein kinase kinase kinase 12 isoform X1 [Bombus terrestris]" 112 178 285 287 124 199 382 693 114 137 163 226 175 268 266 265 436 226
1376 "XLOC_001376" 37.3795761078998 519 "gi|572316095|ref|XP_006623680.1|" "PREDICTED: LOW QUALITY PROTEIN: DNA helicase MCM8-like	partial [Apis dorsata]" 12 23 23 30 27 14 37 54 7 7 14 3 13 14 25 22 64 13
1377 "XLOC_001377" 41.5289256198347 968 "gi|380018079|ref|XP_003692964.1|" "PREDICTED: mitogen-activated protein kinase kinase kinase 12 isoform X1 [Apis florea]" 4 7 20 5 9 7 6 22 6 8 3 5 10 11 8 7 14 18
1378 "XLOC_001378" 35.4043392504931 6084 "gi|350406480|ref|XP_003487786.1|" "PREDICTED: uncharacterized protein LOC100746332 isoform X2 [Bombus impatiens]" 738 1195 1384 1945 1066 1505 1370 2241 845 1180 911 1114 1044 1356 1387 1607 2556 1166
1379 "XLOC_001379" 42.1052631578947 266 "gi|490228519|ref|WP_004126866.1|" "transcriptional regulator [Klebsiella oxytoca]" 10 14 18 27 19 18 10 25 5 2 0 0 3 4 21 27 21 22
1380 "XLOC_001380" 38.3854005567584 3233 "gi|383861146|ref|XP_003706047.1|" "PREDICTED: protein phosphatase 1L isoform X1 [Megachile rotundata]" 1906 3282 3548 4264 2539 3647 2564 4214 1897 2890 2109 2338 2318 3194 2931 3328 5535 2631
1381 "XLOC_001381" 30.8157099697885 662 NA NA 1036 1931 1563 2080 1251 1857 962 1456 1444 2211 1460 1778 1214 1682 1487 1922 2913 1588
1382 "XLOC_001382" 45.8188824662813 2595 "gi|383864354|ref|XP_003707644.1|" "PREDICTED: RNA-binding protein 39 isoform X7 [Megachile rotundata]" 1945 3839 4272 4917 2873 4670 3453 5893 2019 3679 2427 3244 2313 4116 3274 3972 6464 3452
1383 "XLOC_001383" 32.6815642458101 716 "gi|612020337|ref|XP_007494645.1|" "PREDICTED: spermatogenesis associated	serine-rich 2-like isoform X1 [Monodelphis domestica]" 2555 4379 3355 4372 3308 4279 2354 3617 3027 4663 3448 4397 2693 3605 3647 4351 7215 3683
1384 "XLOC_001384" 35.1118760757315 581 "gi|478259716|gb|ENN79560.1|" "hypothetical protein YQE_04022	partial [Dendroctonus ponderosae]" 0 3 0 1 1 6 1 2 1 0 0 6 6 0 2 1 2 0
1385 "XLOC_001385" 41.7840375586854 2556 "gi|350424183|ref|XP_003493714.1|" "PREDICTED: CDK5RAP1-like protein [Bombus impatiens]" 944 1546 1617 1869 1262 1828 1094 1965 976 1504 1024 1308 1078 1561 1450 1648 2597 1192
1386 "XLOC_001386" 38.8084402151427 2417 "gi|307180961|gb|EFN68749.1|" "2'	5'-phosphodiesterase 12 [Camponotus floridanus]" 314 511 674 755 553 593 583 897 410 580 484 561 483 626 675 614 1114 537
1387 "XLOC_001387" 50.1388337961127 2521 "gi|815925647|ref|XP_012247445.1|" "PREDICTED: ankyrin repeat domain-containing protein 6 isoform X2 [Bombus impatiens]" 227 500 376 481 258 420 251 433 256 425 375 360 191 373 380 397 632 368
1388 "XLOC_001388" 54.3589743589744 390 "gi|491140514|ref|WP_004998930.1|" "MULTISPECIES: hypothetical protein [Acinetobacter]" 0 8 1 8 0 2 0 4 1 8 1 20 0 5 0 8 8 13
1389 "XLOC_001389" 48.8405797101449 690 "gi|572309202|ref|XP_006620399.1|" "PREDICTED: knirps-related protein-like isoform X1 [Apis dorsata]" 3 2 5 4 4 3 6 18 3 4 3 4 2 2 0 7 8 8
1390 "XLOC_001390" 50.2508361204013 2392 "gi|572309202|ref|XP_006620399.1|" "PREDICTED: knirps-related protein-like isoform X1 [Apis dorsata]" 59 96 82 121 48 120 28 71 60 147 73 109 44 77 74 99 158 113
1391 "XLOC_001391" 54.0137614678899 3488 "gi|350408109|ref|XP_003488307.1|" "PREDICTED: 26S proteasome non-ATPase regulatory subunit 1 [Bombus impatiens]" 1165 3296 2051 3491 1519 3933 1243 3118 1470 3862 1494 3011 831 2794 1694 3029 3585 2470
1392 "XLOC_001392" 48.6735870818916 2601 "gi|607360483|gb|EZA54814.1|" "5-hydroxytryptamine receptor 2A [Cerapachys biroi]" 219 353 233 355 236 330 152 316 213 406 221 327 130 324 241 289 580 295
1393 "XLOC_001393" 52.5073746312684 1356 "gi|307200652|gb|EFN80760.1|" "5-hydroxytryptamine receptor 2A [Harpegnathos saltator]" 11 16 25 29 16 16 47 62 9 31 10 18 19 23 15 28 49 21
1394 "XLOC_001394" 48.2492581602374 1685 "gi|350416557|ref|XP_003490990.1|" "PREDICTED: ubiquitin-like protein 7 [Bombus impatiens]" 493 1363 948 1503 666 1493 652 1492 648 1643 715 1328 523 1177 816 1384 1590 1083
1395 "XLOC_001395" 43.7134502923977 684 "gi|524652038|emb|CDD63682.1|" "putative uncharacterized protein [Firmicutes bacterium CAG:341]" 2029 3630 5126 5789 4026 5675 7818 12666 2148 3512 3675 4248 3986 5511 3744 4538 6898 3379
1396 "XLOC_001396" 53.5276073619632 652 "gi|695389569|ref|XP_009519472.1|" "hypothetical protein PHYSODRAFT_296338 [Phytophthora sojae]" 1 24 10 12 5 23 2 4 5 26 0 9 1 18 1 15 4 19
1397 "XLOC_001397" 39.471007121058 3932 "gi|328782515|ref|XP_396816.3|" "PREDICTED: mothers against decapentaplegic homolog 6 [Apis mellifera]" 831 1480 1656 1856 1177 1642 1100 1966 1096 1707 1365 1785 1160 1797 1569 1811 3146 1613
1398 "XLOC_001398" 45.0999355254674 3102 "gi|383847809|ref|XP_003699545.1|" "PREDICTED: xylulose kinase isoform X1 [Megachile rotundata]" 644 1176 1380 1697 1090 1520 1154 1780 927 1452 1145 1306 801 1336 1164 1232 2244 1048
1399 "XLOC_001399" 44.0707350901526 2884 "gi|383852647|ref|XP_003701838.1|" "PREDICTED: non-canonical poly(A) RNA polymerase PAPD5-like isoform X1 [Megachile rotundata]" 204 378 445 524 319 444 422 650 203 272 255 317 242 408 398 379 716 297
1400 "XLOC_001400" 32.7773144286906 1199 NA NA 103 189 167 236 128 186 97 216 118 203 114 189 121 147 153 209 372 178
1401 "XLOC_001401" 41.7647058823529 1020 "gi|350405866|ref|XP_003487576.1|" "PREDICTED: 40S ribosomal protein S7 [Bombus impatiens]" 7181 12334 12477 13909 10123 14091 7376 11511 10142 15501 12294 14790 7907 11213 11300 12730 23837 11896
1402 "XLOC_001402" 38.8270980788675 989 "gi|384494036|gb|EIE84527.1|" "hypothetical protein RO3G_09237 [Rhizopus delemar RA 99-880]" 49 102 41 69 131 185 95 157 55 135 85 120 85 112 46 104 153 72
1403 "XLOC_001403" 42.7320490367776 1142 "gi|498948408|ref|XP_004522691.1|" "PREDICTED: coenzyme Q-binding protein COQ10	mitochondrial [Ceratitis capitata]" 26 50 46 65 63 65 39 58 24 54 40 36 30 57 28 72 112 54
1404 "XLOC_001404" 45.8955223880597 2948 "gi|383847807|ref|XP_003699544.1|" "PREDICTED: splicing factor 3A subunit 1 [Megachile rotundata]" 393 835 659 793 550 848 422 804 306 581 404 630 333 616 521 623 1137 627
1405 "XLOC_001405" 37.7562028047465 1854 "gi|665810697|ref|XP_008553781.1|" "PREDICTED: cytochrome c oxidase subunit 4 isoform 1	mitochondrial [Microplitis demolitor]" 19275 33717 35737 41108 27800 39510 18436 30009 22619 35090 21622 25916 19896 28650 29599 32889 53932 25764
1406 "XLOC_001406" 34.3934040047114 849 NA NA 649 1109 816 1077 777 1163 520 955 692 1016 739 922 530 800 1057 1172 1913 1002
1407 "XLOC_001407" 32.9577464788732 355 NA NA 17 18 17 24 20 27 7 4 2 8 7 4 8 11 10 37 32 35
1408 "XLOC_001408" 42.4452554744526 2740 NA NA 16 34 51 53 31 33 106 225 7 35 20 21 16 22 29 22 65 23
1409 "XLOC_001409" 40.3508771929825 228 NA NA 0 1 1 2 0 0 4 10 0 0 5 20 0 1 2 6 1 0
1410 "XLOC_001410" 40.2513089005236 4775 "gi|340709944|ref|XP_003393559.1|" "PREDICTED: lachesin-like isoform X1 [Bombus terrestris]" 571 919 981 1177 744 1089 766 1320 677 1007 703 894 759 1169 941 1247 1775 921
1411 "XLOC_001411" 39.856490541422 4599 "gi|749759715|ref|XP_011141214.1|" "PREDICTED: testis-expressed sequence 2 protein isoform X2 [Harpegnathos saltator]" 1393 2822 2671 3299 2205 2976 2288 3862 1613 2834 2145 2781 2044 3020 2633 3282 4964 2641
1412 "XLOC_001412" 44.8261416003351 2387 NA NA 17 30 47 38 23 45 21 36 43 79 37 40 15 62 31 36 63 42
1413 "XLOC_001413" 48.5576923076923 416 "gi|617424095|ref|XP_007559527.1|" "PREDICTED: laminin subunit alpha-3 [Poecilia formosa]" 3 19 4 14 3 7 6 6 9 9 4 7 2 0 5 14 7 10
1414 "XLOC_001414" 40 1980 NA NA 4 8 15 22 3 17 9 22 7 10 4 2 11 7 18 10 17 12
1415 "XLOC_001415" 46 3900 NA NA 44 126 147 184 121 156 79 132 77 156 122 136 88 119 156 149 268 121
1416 "XLOC_001416" 34.5454545454545 4290 "gi|383854595|ref|XP_003702806.1|" "PREDICTED: protein KTI12 homolog [Megachile rotundata]" 39 47 58 79 40 48 47 57 23 31 13 28 38 52 62 58 82 48
1417 "XLOC_001417" 38.3739837398374 615 NA NA 5 18 10 5 7 9 13 26 5 8 2 1 0 5 2 9 22 7
1418 "XLOC_001418" 45.1289071412275 4383 "gi|571572750|ref|XP_006565697.1|" "PREDICTED: inhibin beta chain-like [Apis mellifera]" 29 69 75 94 51 68 129 222 58 59 53 46 65 102 81 90 194 92
1419 "XLOC_001419" 30.2937062937063 3575 NA NA 361 777 499 783 483 779 339 632 431 642 360 581 472 773 509 702 1061 657
1420 "XLOC_001420" 41.1842105263158 760 "gi|409218638|gb|EKN11606.1|" "hypothetical protein HMPREF1060_02336 [Parabacteroides merdae CL03T12C32]" 3 10 18 10 11 11 7 10 7 16 1 4 0 6 9 2 10 16
1421 "XLOC_001421" 42.0289855072464 966 "gi|494880659|ref|WP_007606709.1|" "dTDP-4-dehydrorhamnose reductase [Bradyrhizobium sp. WSM471]" 9 19 12 32 12 11 64 105 2 20 12 22 18 19 12 18 36 17
1422 "XLOC_001422" 48.206106870229 2620 "gi|307200288|gb|EFN80556.1|" "hypothetical protein EAI_14166 [Harpegnathos saltator]" 53 84 99 144 61 113 289 532 50 113 70 96 70 142 121 149 270 144
1423 "XLOC_001423" 36.6451173868663 5878 "gi|383852368|ref|XP_003701700.1|" "PREDICTED: Golgi phosphoprotein 3 homolog rotini [Megachile rotundata]" 3026 5466 5815 7300 4177 5909 5841 9569 3671 5772 4699 5859 4751 6548 5982 6834 11295 5475
1424 "XLOC_001424" 45.007874015748 3175 "gi|156536953|ref|XP_001608246.1|" "PREDICTED: meteorin-like protein [Nasonia vitripennis]" 739 1419 1454 1831 1096 1772 1023 1993 1085 1885 1309 1844 1028 1822 1428 1990 2688 1521
1425 "XLOC_001425" 43.7574518821325 11742 "gi|746848578|ref|XP_011054699.1|" "PREDICTED: uncharacterized protein CG7065-like [Acromyrmex echinatior]" 1550 2729 2644 3394 2102 3012 2266 3631 1709 2867 2290 2810 1796 2617 2655 2898 5067 2551
1426 "XLOC_001426" 43.5186488388459 7105 "gi|350397639|ref|XP_003484939.1|" "PREDICTED: enhancer of polycomb homolog 1 [Bombus impatiens]" 1693 3163 2503 3215 2073 3132 1893 3329 1545 2701 1899 2622 1664 2761 2345 2992 4750 2565
1427 "XLOC_001427" 36.5375418460067 4182 "gi|571572372|ref|XP_006564998.1|" "PREDICTED: UPF0586 protein C9orf41-like isoform X2 [Apis mellifera]" 129 211 204 244 130 205 138 238 128 163 107 146 159 170 218 206 350 163
1428 "XLOC_001428" 44.4132653061224 3920 "gi|350420781|ref|XP_003492623.1|" "PREDICTED: kelch-like protein diablo [Bombus impatiens]" 490 936 811 1011 637 987 668 1203 477 1041 653 908 458 764 749 901 1400 859
1429 "XLOC_001429" 45.4345434543454 1818 NA NA 28 49 60 75 24 49 25 54 21 30 18 49 28 24 27 33 96 20
1430 "XLOC_001430" 31.7647058823529 1020 "gi|572307527|ref|XP_006619624.1|" "PREDICTED: APOPT family protein CG14806	mitochondrial-like [Apis dorsata]" 229 388 338 427 311 448 177 360 181 237 163 202 233 277 274 324 557 259
1431 "XLOC_001431" 35.8956276445698 1418 "gi|383847491|ref|XP_003699386.1|" "PREDICTED: replication protein A 32 kDa subunit-like [Megachile rotundata]" 1023 1621 1748 1845 1359 1671 1018 1451 979 1217 951 1026 978 1442 1492 1425 2724 1244
1432 "XLOC_001432" 35.7216494845361 3880 "gi|571568171|ref|XP_006562803.1|" "PREDICTED: COP9 signalosome complex subunit 7-like isoform X2 [Apis mellifera]" 1870 3208 3086 3594 2540 3370 2305 3827 1892 2873 2104 2913 2079 3061 2895 3324 5182 2539
1433 "XLOC_001433" 39.1910358021317 3659 "gi|808134714|ref|XP_012169802.1|" "PREDICTED: transmembrane GTPase Marf [Bombus terrestris]" 3735 6450 7057 8392 5398 7295 5904 9343 4526 7132 5287 6245 5668 7809 7920 8391 13782 6747
1434 "XLOC_001434" 36.9342632438047 6739 "gi|571568126|ref|XP_006562791.1|" "PREDICTED: metabotropic glutamate receptor B isoform X1 [Apis mellifera]" 1498 2596 2725 3218 2001 2581 2369 4167 1433 2131 1442 1829 2197 3279 2383 2733 4337 2254
1435 "XLOC_001435" 47.1226021684737 1199 "gi|307189180|gb|EFN73628.1|" "A disintegrin and metalloproteinase with thrombospondin motifs 7 [Camponotus floridanus]" 28 36 11 11 11 32 21 31 12 26 30 35 13 31 9 10 43 14
1436 "XLOC_001436" 38.0731581658939 1941 "gi|350425460|ref|XP_003494128.1|" "PREDICTED: uncharacterized protein LOC100741880 [Bombus impatiens]" 22 43 55 63 31 39 17 37 11 26 13 37 31 35 46 89 60 24
1437 "XLOC_001437" 34.4978165938865 229 NA NA 100 149 124 161 117 194 27 33 113 136 94 142 70 107 86 96 216 80
1438 "XLOC_001438" 45.7983193277311 3808 "gi|746851532|ref|XP_011056296.1|" "PREDICTED: guanine nucleotide exchange factor for Rab-3A-like [Acromyrmex echinatior]" 1250 2092 2649 3042 1729 2313 2425 4375 1339 2142 1804 1934 1773 2595 2618 2754 4834 2405
1439 "XLOC_001439" 40.4099560761347 683 "gi|91086587|ref|XP_973540.1|" "PREDICTED: NADH dehydrogenase [ubiquinone]1 beta subcomplex subunit 9 [Tribolium castaneum]" 4200 6744 7399 8168 5602 7811 3419 5521 4634 6628 4281 5043 4177 5291 5903 6250 10437 4918
1440 "XLOC_001440" 34.4215199791068 3829 "gi|820855184|ref|XP_012344838.1|" "PREDICTED: uncharacterized protein LOC100863975 [Apis florea]" 181 349 354 432 258 321 256 382 204 343 299 345 223 434 344 371 641 308
1441 "XLOC_001441" 44.124513618677 1285 "gi|759057387|ref|XP_011337942.1|" "PREDICTED: lipase 3-like [Cerapachys biroi]" 4 24 16 11 7 7 5 15 9 26 9 30 11 18 19 24 38 21
1442 "XLOC_001442" 48.5355648535565 717 NA NA 11 36 26 35 25 56 13 20 11 35 15 17 12 32 43 25 57 43
1443 "XLOC_001443" 34.1726618705036 834 "gi|749781612|ref|XP_011145068.1|" "PREDICTED: E3 ubiquitin-protein ligase MIB2 [Harpegnathos saltator]" 0 0 0 0 0 0 0 0 0 0 0 0 0 0 0 0 0 0
1444 "XLOC_001444" 35.0698856416773 787 "gi|749781612|ref|XP_011145068.1|" "PREDICTED: E3 ubiquitin-protein ligase MIB2 [Harpegnathos saltator]" 0 0 0 0 0 0 0 0 0 0 0 0 0 0 0 0 0 0
1445 "XLOC_001445" 38.525111252384 1573 "gi|759070559|ref|XP_011344858.1|" "PREDICTED: transmembrane emp24 domain-containing protein 7-like [Cerapachys biroi]" 1936 3036 3752 4074 2686 3480 2627 4117 2501 3710 2962 3371 2512 3453 3562 3637 6958 3271
1446 "XLOC_001446" 33.8543992853953 4478 "gi|321272303|gb|ADW80188.1|" "ankyrin repeat protein [Wolbachia endosymbiont wVitA of Nasonia vitripennis phage WOVitA1]" 103 192 225 278 187 223 319 439 157 231 145 204 234 339 293 273 556 235
1447 "XLOC_001447" 36.8320180383315 8870 "gi|571525126|ref|XP_006567242.1|" "PREDICTED: probable phospholipid-transporting ATPase IIB-like [Apis mellifera]" 4522 7185 8192 9447 6364 8187 6984 10354 5225 7539 6346 7345 5689 7922 8139 8523 14547 6914
1448 "XLOC_001448" 37.4609485941494 7042 "gi|751199958|ref|XP_011159621.1|" "PREDICTED: mitoferrin-1 isoform X1 [Solenopsis invicta]" 1608 2661 3252 3770 2171 2926 3003 4514 2115 3155 2761 3390 2560 3485 3503 3679 6174 2862
1449 "XLOC_001449" 40.5523255813954 1376 "gi|383854124|ref|XP_003702572.1|" "PREDICTED: sterile alpha motif domain-containing protein 5-like [Megachile rotundata]" 218 425 429 483 346 498 235 425 589 985 464 599 290 412 291 356 880 477
1450 "XLOC_001450" 45.665878644602 2538 NA NA 90 217 185 264 140 227 115 175 124 234 137 187 95 183 84 100 245 131
1451 "XLOC_001451" 21.0216110019646 509 "gi|215789168|gb|ACJ69615.1|" "cytochrome c oxidase subunit I [Venturia canescens]" 3719 7173 6226 8164 3607 5131 4329 7804 2010 3440 2778 3341 5261 7853 4631 5694 8524 4823
1452 "XLOC_001452" 45.653798256538 4015 "gi|572263849|ref|XP_006610117.1|" "PREDICTED: 5-hydroxytryptamine receptor 2B-like isoform X1 [Apis dorsata]" 500 1015 797 1041 739 1241 596 916 622 1107 659 875 438 814 703 892 1412 724
1453 "XLOC_001453" 38.1768953068592 1108 "gi|607361981|gb|EZA56241.1|" "Putative gamma-glutamylcyclotransferase [Cerapachys biroi]" 314 613 538 608 471 718 323 503 371 516 352 414 345 461 437 535 827 363
1454 "XLOC_001454" 40.3987863025574 2307 "gi|345495629|ref|XP_003427543.1|" "PREDICTED: [Pyruvate dehydrogenase (acetyl-transferring)]kinase	mitochondrial [Nasonia vitripennis]" 1987 3750 4037 4748 3156 4339 3122 4768 2877 4323 3193 3811 2923 4376 3861 4381 7302 3731
1455 "XLOC_001455" 46.1271676300578 4325 "gi|380012545|ref|XP_003690340.1|" "PREDICTED: zinc finger CCCH domain-containing protein 14 [Apis florea]" 802 1525 1395 1639 1009 1714 924 1680 829 1635 934 1223 796 1305 1269 1435 2547 1224
1456 "XLOC_001456" 40.1834862385321 2725 "gi|752862225|ref|XP_011261641.1|" "PREDICTED: protein CDV3 homolog [Camponotus floridanus]" 2320 4379 3978 4882 3157 4693 2595 4761 2528 4085 3108 4137 2983 4477 3641 4557 7274 3990
1457 "XLOC_001457" 44.6015964150679 7141 "gi|805794611|ref|XP_012142793.1|" "PREDICTED: protein FAM214A isoform X2 [Megachile rotundata]" 2475 4899 4457 5734 3350 4664 3521 6427 2854 5059 3639 4982 3291 5237 4368 5305 7998 4413
1458 "XLOC_001458" 34.0189873417722 632 NA NA 6 22 9 39 15 10 12 8 8 29 16 15 11 19 22 15 33 20
1459 "XLOC_001459" 31.1193111931119 813 NA NA 15 15 5 1 1 9 8 8 11 27 47 55 17 24 7 9 57 24
1460 "XLOC_001460" 36.6635687732342 4304 "gi|388607570|gb|EIM36774.1|" "DNA-binding transcriptional regulator ChbR [Enterobacter cloacae subsp. cloacae GS1]" 30 39 42 52 35 48 66 99 18 45 54 67 64 61 25 45 115 44
1461 "XLOC_001461" 36.2186788154898 3073 "gi|350415052|ref|XP_003490517.1|" "PREDICTED: GPI mannosyltransferase 2-like isoform X1 [Bombus impatiens]" 832 1230 1250 1402 1154 1437 774 1148 714 1086 627 995 777 1081 1215 1255 2028 964
1462 "XLOC_001462" 31.5052508751459 857 "gi|504700074|ref|WP_014887176.1|" "ribosome recycling factor [Candidatus Carsonella ruddii]" 0 0 0 0 0 0 0 0 0 0 0 0 0 0 0 0 0 0
1463 "XLOC_001463" 41.7278617710583 2315 "gi|350417981|ref|XP_003491675.1|" "PREDICTED: alpha-(1	3)-fucosyltransferase 7-like [Bombus impatiens]" 11 48 37 38 28 82 8 15 7 28 11 11 19 37 41 40 39 25
1464 "XLOC_001464" 36.8888888888889 1125 "gi|340714708|ref|XP_003395868.1|" "PREDICTED: ribosome production factor 2 homolog isoform X1 [Bombus terrestris]" 104 151 172 158 97 137 92 129 77 90 85 111 112 114 111 124 227 116
1465 "XLOC_001465" 46.8499427262314 873 "gi|383849433|ref|XP_003700349.1|" "PREDICTED: mediator of RNA polymerase II transcription subunit 20 [Megachile rotundata]" 30 54 78 67 39 69 26 57 23 87 40 57 52 56 49 61 98 43
1466 "XLOC_001466" 41.8859649122807 10032 "gi|380025456|ref|XP_003696490.1|" "PREDICTED: dystroglycan-like isoform X1 [Apis florea]" 2642 4511 4966 5886 3426 5124 3907 6568 3190 5330 4149 5350 3900 5555 4848 6062 9862 4988
1467 "XLOC_001467" 40.7518796992481 3325 "gi|156543433|ref|XP_001600913.1|" "PREDICTED: carbonic anhydrase 2 isoform X3 [Nasonia vitripennis]" 17506 31830 35125 42976 24637 34762 32403 55346 22468 35506 31089 41058 26438 40589 33650 40025 66682 35330
1468 "XLOC_001468" 41.3833875258646 3383 "gi|91084105|ref|XP_975991.1|" "PREDICTED: neprilysin-2 isoform X3 [Tribolium castaneum]" 74 73 122 142 78 109 61 107 65 129 103 76 69 84 107 81 209 106
1469 "XLOC_001469" 45.1678535096643 1966 "gi|661350345|gb|AIE12450.1|" "farnesoic acid O-methyltransferase [Apis mellifera ligustica]" 6498 12464 14177 17451 9803 15219 8961 15574 10516 17985 10697 14534 9252 15111 13039 15559 22839 11933
1470 "XLOC_001470" 44.0568475452196 774 "gi|170062446|ref|XP_001866672.1|" "serine proteinase stubble [Culex quinquefasciatus]" 4 5 9 11 13 18 12 3 1 11 12 5 10 18 9 19 20 14
1471 "XLOC_001471" 38.6936457223997 2817 "gi|572312263|ref|XP_006621848.1|" "PREDICTED: vacuolar fusion protein MON1 homolog A-like [Apis dorsata]" 244 370 504 565 329 459 524 762 227 302 279 312 370 452 493 489 806 395
1472 "XLOC_001472" 44.4976076555024 2299 "gi|751206284|ref|XP_011155655.1|" "PREDICTED: lipoma HMGIC fusion partner-like 3 protein [Solenopsis invicta]" 121 227 286 323 212 230 217 311 213 340 304 273 224 265 259 271 486 228
1473 "XLOC_001473" 35.8105772554442 2893 "gi|350409335|ref|XP_003488698.1|" "PREDICTED: ataxin-10 [Bombus impatiens]" 287 378 444 453 326 438 295 470 222 317 266 295 256 320 399 426 690 309
1474 "XLOC_001474" 46.6446644664466 909 NA NA 2 3 1 5 2 2 5 13 4 1 1 4 2 4 0 5 8 2
1475 "XLOC_001475" 46.7032967032967 2184 "gi|345498226|ref|XP_001606342.2|" "PREDICTED: protein Wnt-7b isoform X1 [Nasonia vitripennis]" 14 44 38 52 37 53 71 155 24 18 30 30 27 47 22 23 82 41
1476 "XLOC_001476" 52.7331189710611 311 "gi|498349907|ref|WP_010664063.1|" "hypothetical protein [Marinilabilia salmonicolor]" 4 1 6 15 2 7 16 41 2 5 1 1 1 9 13 6 16 5
1477 "XLOC_001477" 56.917885264342 889 "gi|350414365|ref|XP_003490294.1|" "PREDICTED: uncharacterized protein LOC100748169 [Bombus impatiens]" 0 7 2 7 2 3 6 27 0 2 1 1 2 3 0 2 6 2
1478 "XLOC_001478" 41.3731991767665 17492 "gi|307184870|gb|EFN71148.1|" "Uncharacterized protein KIAA0564-like protein [Camponotus floridanus]" 1967 3327 3982 4474 2785 3791 3101 4826 2361 3632 2811 3200 2481 3671 3553 3856 6500 3065
1479 "XLOC_001479" 45.4871293580971 3069 "gi|307202190|gb|EFN81677.1|" "Techylectin-5B [Harpegnathos saltator]" 13 35 83 76 50 51 70 126 18 39 37 41 43 54 47 58 110 52
1480 "XLOC_001480" 33.0935251798561 973 "gi|328793684|ref|XP_003251915.1|" "PREDICTED: uncharacterized protein LOC100578223 isoform X1 [Apis mellifera]" 15 44 32 40 21 38 43 60 19 33 22 16 21 21 22 28 67 37
1481 "XLOC_001481" 39.6139705882353 6528 "gi|572315651|ref|XP_006623472.1|" "PREDICTED: protein polybromo-1-like isoform X4 [Apis dorsata]" 905 1513 1763 1912 1140 1614 1586 2529 966 1569 1174 1338 1152 1754 1637 1803 3040 1442
1482 "XLOC_001482" 38.7718952962015 5081 "gi|759041109|ref|XP_011329364.1|" "PREDICTED: probable cysteine--tRNA ligase	mitochondrial [Cerapachys biroi]" 259 453 442 600 353 445 411 667 267 349 395 439 352 473 381 497 904 459
1483 "XLOC_001483" 36.7078517337585 2509 "gi|340713970|ref|XP_003395506.1|" "PREDICTED: very-long-chain enoyl-CoA reductase [Bombus terrestris]" 2247 3551 4030 4545 3255 4214 2512 3791 2386 3770 2687 3329 2813 3622 3602 3840 5936 2999
1484 "XLOC_001484" 43.0007964954202 10044 "gi|571527569|ref|XP_006562209.1|" "PREDICTED: facilitated trehalose transporter Tret1-2 homolog isoform X2 [Apis mellifera]" 3465 5940 6288 7680 4808 6601 5258 8536 3653 5704 4958 6309 4884 6530 6671 7660 12127 6047
1485 "XLOC_001485" 43.167701863354 966 NA NA 13 12 4 1 5 15 3 2 28 47 23 41 15 11 5 7 43 22
1486 "XLOC_001486" 45.4463480613165 1109 NA NA 1 0 0 1 1 0 11 36 0 5 1 1 2 1 2 2 2 2
1487 "XLOC_001487" 41.4993306559572 747 NA NA 0 1 1 1 0 0 11 27 0 1 1 1 1 2 0 1 1 1
1488 "XLOC_001488" 29.1111111111111 450 NA NA 0 0 0 0 0 0 0 0 0 0 0 0 0 0 0 0 0 0
1489 "XLOC_001489" 37.3668925459826 2066 "gi|572312265|ref|XP_006621849.1|" "PREDICTED: pre-mRNA-splicing factor 38A-like [Apis dorsata]" 171 315 285 305 199 343 151 225 132 221 140 165 157 246 218 212 407 225
1490 "XLOC_001490" 36.5979381443299 2716 "gi|350409330|ref|XP_003488696.1|" "PREDICTED: paired box pox-neuro protein [Bombus impatiens]" 79 130 113 127 96 129 90 129 89 131 107 95 54 117 120 134 216 105
1491 "XLOC_001491" 44.4230769230769 1040 "gi|751206278|ref|XP_011155652.1|" "PREDICTED: proteasome subunit alpha type-5 [Solenopsis invicta]" 1976 3157 3264 3741 2844 3817 1930 3065 2155 3534 2434 2743 2134 2827 3153 3209 5265 2726
1492 "XLOC_001492" 35.5458036204059 3646 NA NA 460 701 696 928 560 874 545 874 392 715 503 671 514 712 625 865 1262 609
1493 "XLOC_001493" 36.8258859784284 649 NA NA 0 0 1 6 0 0 0 5 1 6 1 7 0 0 1 2 2 1
1494 "XLOC_001494" 41.1985018726592 1068 "gi|571559117|ref|XP_006566323.1|" "PREDICTED: uncharacterized protein LOC413109 [Apis mellifera]" 5 12 5 8 6 4 0 3 6 17 8 8 8 12 11 9 11 1
1495 "XLOC_001495" 48.0093676814988 854 "gi|516955127|ref|WP_018182840.1|" "hypothetical protein [Kaistia granuli]" 0 8 2 2 2 2 20 40 0 3 2 4 1 6 5 3 4 7
1496 "XLOC_001496" 43.4232920009725 4113 "gi|328786976|ref|XP_003250869.1|" "PREDICTED: carbonic anhydrase-related protein 10-like isoform X1 [Apis mellifera]" 64 128 209 288 112 167 425 702 87 168 127 142 184 277 190 272 347 229
1497 "XLOC_001497" 33.6004273504274 1872 "gi|559218388|ref|WP_023580112.1|" "UBA/THIF-type NAD/FAD-binding protein [Flavobacterium limnosediminis]" 565 979 1123 1225 846 1138 612 905 538 824 567 721 659 872 855 1090 1539 691
1498 "XLOC_001498" 45.7337883959044 1172 "gi|607364221|gb|EZA58440.1|" "Nucleoporin-like protein [Cerapachys biroi]" 5 10 15 6 4 5 14 21 4 7 14 8 4 19 9 6 12 10
1499 "XLOC_001499" 45.6296722254169 3478 "gi|307198825|gb|EFN79601.1|" "Nucleoporin NUP188-like protein [Harpegnathos saltator]" 141 229 260 283 217 261 198 310 147 263 201 190 163 236 234 209 495 254
1500 "XLOC_001500" 31.5789473684211 494 NA NA 0 0 0 0 0 0 0 0 0 0 0 0 0 0 0 0 0 0
1501 "XLOC_001501" 42.9040196882691 19504 "gi|307194694|gb|EFN76953.1|" "Serine/threonine-protein kinase SMG1 [Harpegnathos saltator]" 1700 3034 3204 3503 2248 3184 3179 4924 2187 3148 2714 3323 2194 3091 3040 3376 6390 2965
1502 "XLOC_001502" 37.8759747493502 2693 "gi|156552906|ref|XP_001601459.1|" "PREDICTED: adenosine 3'-phospho 5'-phosphosulfate transporter 2 [Nasonia vitripennis]" 504 906 992 1100 765 909 656 1019 555 838 640 708 663 832 878 1007 1742 797
1503 "XLOC_001503" 47.729810197246 5374 "gi|307169371|gb|EFN62092.1|" "Ankyrin repeat and fibronectin type-III domain-containing protein 1 [Camponotus floridanus]" 1213 2218 1920 2061 1557 2282 1691 2889 1534 2370 2009 2241 1366 2042 2050 2221 4405 2127
1504 "XLOC_001504" 43.8300531084036 6402 "gi|345495182|ref|XP_003427452.1|" "PREDICTED: ATP-binding cassette sub-family G member 1 [Nasonia vitripennis]" 2126 4141 3978 4975 2911 4772 3036 5497 2966 5389 3649 4894 2355 3809 3558 4444 6902 3901
1505 "XLOC_001505" 31.0975609756098 328 "gi|524855650|emb|CCX58523.1|" "putative uncharacterized protein [Blautia hydrogenotrophica CAG:147]" 0 0 0 0 0 0 0 0 0 0 0 0 0 0 0 0 0 0
1506 "XLOC_001506" 36.1883408071749 2230 "gi|307209341|gb|EFN86401.1|" "Thioredoxin domain-containing protein 15 [Harpegnathos saltator]" 761 1119 1447 1467 1081 1405 753 1099 750 1058 925 1010 836 1032 1256 1222 2206 999
1507 "XLOC_001507" 46.3398692810458 1530 "gi|307168969|gb|EFN61855.1|" "Mesoderm induction early response protein 1 [Camponotus floridanus]" 757 1292 1173 1350 961 1387 640 1036 865 1341 916 1185 774 1071 1046 1169 2216 1120
1508 "XLOC_001508" 37.8378378378378 2960 "gi|322789045|gb|EFZ14503.1|" "hypothetical protein SINV_12307	partial [Solenopsis invicta]" 185 351 419 435 311 440 350 419 176 244 232 268 240 352 311 409 743 356
1509 "XLOC_001509" 41.1599625818522 5345 "gi|307191190|gb|EFN74887.1|" "TATA element modulatory factor [Camponotus floridanus]" 1 3 16 24 7 8 14 44 0 4 4 0 6 1 8 12 5 4
1510 "XLOC_001510" 42.8670842032011 8622 "gi|350406703|ref|XP_003487855.1|" "PREDICTED: uncharacterized protein LOC100745009 isoform X1 [Bombus impatiens]" 1798 2978 3199 3783 2302 3185 2717 4407 1976 3081 2379 2660 2298 3364 3285 3868 5894 2974
1511 "XLOC_001511" 45.0917153799637 4961 "gi|749755233|ref|XP_011140088.1|" "PREDICTED: splicing factor 3B subunit 3 [Harpegnathos saltator]" 1104 1869 2170 2384 1565 2062 1500 2491 1223 1849 1571 1750 1468 1879 1972 2046 3873 1796
1512 "XLOC_001512" 37.548955613577 6128 "gi|607368286|gb|EZA62400.1|" "Putative RNA-binding protein Luc7-like protein [Cerapachys biroi]" 4474 8379 7350 8708 5999 8499 5874 9664 4266 7296 4651 6241 4631 7084 6694 8051 12840 6806
1513 "XLOC_001513" 36.698386429458 2417 "gi|749791627|ref|XP_011149020.1|" "PREDICTED: eukaryotic peptide chain release factor GTP-binding subunit ERF3A isoform X1 [Harpegnathos saltator]" 2336 4277 4015 5000 3313 4634 2918 4848 2530 3992 3027 3970 3068 4397 3759 4790 7206 3720
1514 "XLOC_001514" 48.7261146496815 1884 "gi|380015643|ref|XP_003691809.1|" "PREDICTED: LOW QUALITY PROTEIN: eukaryotic peptide chain release factor GTP-binding subunit ERF3A [Apis florea]" 123 236 267 300 156 221 489 808 116 199 205 237 233 372 254 327 538 246
1515 "XLOC_001515" 41.7815962016731 4423 "gi|645034624|ref|XP_001607004.3|" "PREDICTED: uncharacterized protein LOC100123370 [Nasonia vitripennis]" 2496 4601 4409 5420 3391 4762 3711 6005 3357 5403 3711 4819 3250 4860 4585 5259 9237 4504
1516 "XLOC_001516" 42.7152317880795 1510 "gi|571554250|ref|XP_006566065.1|" "PREDICTED: DNA-directed RNA polymerase III subunit RPC4-like [Apis mellifera]" 375 630 603 737 503 733 454 659 359 582 436 460 425 612 557 630 1065 596
1517 "XLOC_001517" 31.9004524886878 442 NA NA 21 36 25 16 15 43 17 31 5 3 14 9 11 17 13 11 28 10
1518 "XLOC_001518" 48.6496485386607 2703 "gi|307183195|gb|EFN70104.1|" "Sodium/calcium exchanger 3 [Camponotus floridanus]" 22 29 36 56 24 45 172 300 16 31 32 33 29 26 41 33 74 33
1519 "XLOC_001519" 40.8582089552239 1072 NA NA 21 36 62 79 56 79 45 46 45 40 66 68 44 56 49 33 96 27
1520 "XLOC_001520" 37.2991749891446 2303 "gi|332017454|gb|EGI58177.1|" "Leucine-rich repeat-containing protein 15 [Acromyrmex echinatior]" 13526 23156 24285 28221 26554 35442 14952 23663 13409 20207 14332 17495 14293 19549 17794 20090 30162 14899
1521 "XLOC_001521" 43.485395470955 6094 "gi|572309880|ref|XP_006620717.1|" "PREDICTED: serine/arginine repetitive matrix protein 1-like isoform X4 [Apis dorsata]" 13074 23083 20807 24875 17128 24862 12669 21706 11775 18821 13656 17644 13648 20087 17232 20757 35532 18414
1522 "XLOC_001522" 40.2762224710713 2679 "gi|749754655|ref|XP_011139774.1|" "PREDICTED: brahma-associated protein of 60 kDa isoform X1 [Harpegnathos saltator]" 1376 2374 2302 2748 1844 2597 1537 2642 1443 2235 1731 1983 1556 2197 2004 2382 4085 2026
1523 "XLOC_001523" 40 130 "gi|500159031|ref|WP_011833701.1|" "hypothetical protein [Methanocorpusculum labreanum]" 13 12 14 33 15 13 2 1 1 0 0 2 4 11 36 45 33 21
1524 "XLOC_001524" 39.9524728946978 6733 "gi|350424209|ref|XP_003493722.1|" "PREDICTED: nucleolar pre-ribosomal-associated protein 1 isoform X3 [Bombus impatiens]" 619 1067 1132 1312 865 1121 1077 1646 714 1113 907 1038 720 952 1012 1217 2091 998
1525 "XLOC_001525" 41.4436838830118 3214 "gi|332030968|gb|EGI70594.1|" "hypothetical protein G5I_00641 [Acromyrmex echinatior]" 325 575 684 687 437 652 933 1419 256 379 389 553 474 572 557 651 1105 631
1526 "XLOC_001526" 37.8227848101266 1975 "gi|322798220|gb|EFZ20012.1|" "hypothetical protein SINV_00172	partial [Solenopsis invicta]" 25 66 46 77 48 55 33 77 34 39 36 50 50 59 47 65 86 56
1527 "XLOC_001527" 33.7567171470445 2047 NA NA 1824 3218 3311 3823 2586 3332 1928 3430 2316 3477 2342 3146 2023 3053 3031 3473 5593 2775
1528 "XLOC_001528" 39.4081632653061 4900 "gi|383849234|ref|XP_003700250.1|" "PREDICTED: dnaJ homolog subfamily C member 16 [Megachile rotundata]" 449 815 1204 1277 742 980 1631 2655 575 914 808 884 972 1298 1278 1335 2242 993
1529 "XLOC_001529" 38.0404354587869 9645 "gi|345490227|ref|XP_001604944.2|" "PREDICTED: dehydrogenase/reductase SDR family member 11-like [Nasonia vitripennis]" 10541 18188 18363 21316 14805 21145 11967 20080 12599 20173 15932 19330 12642 17869 17120 19695 26840 13670
1530 "XLOC_001530" 33.3333333333333 312 NA NA 19 47 51 68 41 45 29 42 29 38 31 51 45 46 30 28 73 34
1531 "XLOC_001531" 33.9699863574352 733 NA NA 6 16 31 31 13 14 25 43 10 23 17 18 6 13 18 26 30 12
1532 "XLOC_001532" 36.7783321454027 1403 "gi|519807471|emb|CDC14704.1|" "exonuclease DNA polymerase III epsilon subunit family [Ruminococcus sp. CAG:55]" 13 12 3 23 11 25 29 28 15 20 15 6 7 6 20 31 20 7
1533 "XLOC_001533" 42.9078014184397 3948 "gi|156552077|ref|XP_001604760.1|" "PREDICTED: arylsulfatase B-like [Nasonia vitripennis]" 49 105 166 181 94 118 162 286 58 96 141 118 108 132 167 194 217 86
1534 "XLOC_001534" 42.3334823424229 15659 "gi|332027517|gb|EGI67594.1|" "Protein lava lamp [Acromyrmex echinatior]" 3286 5962 6273 7620 4762 6530 5925 9724 3523 5519 5199 6203 4592 6474 6177 6877 11622 5749
1535 "XLOC_001535" 31.8883174136664 1361 NA NA 4 3 16 15 6 14 41 56 0 1 3 11 6 2 3 14 5 1
1536 "XLOC_001536" 28.3783783783784 222 NA NA 11 5 10 14 15 11 8 11 10 25 9 5 5 1 9 2 26 6
1537 "XLOC_001537" 33.6312323612418 2126 "gi|645017558|ref|XP_008206662.1|" "PREDICTED: solute carrier family 25 member 45 isoform X1 [Nasonia vitripennis]" 9 20 23 23 11 17 13 9 12 22 15 28 3 6 14 9 44 9
1538 "XLOC_001538" 40.5469678953627 841 "gi|383859145|ref|XP_003705057.1|" "PREDICTED: ejaculatory bulb-specific protein 3-like [Megachile rotundata]" 292 489 463 484 353 464 202 322 218 313 292 321 226 300 430 432 695 357
1539 "XLOC_001539" 38.874445633889 6539 "gi|749775609|ref|XP_011142899.1|" "PREDICTED: uncharacterized protein LOC105185259 [Harpegnathos saltator]" 401 654 795 850 526 753 671 1120 404 559 499 541 483 695 641 693 1343 573
1540 "XLOC_001540" 47.1727955713721 2529 "gi|746830286|ref|XP_011062106.1|" "PREDICTED: carbohydrate sulfotransferase 11-like [Acromyrmex echinatior]" 1747 2923 2929 3324 2508 3426 1960 3243 2216 3559 2814 3409 2179 3093 2659 3191 5272 2722
1541 "XLOC_001541" 39.8045507584597 6856 "gi|752896233|ref|XP_011266369.1|" "PREDICTED: long-chain-fatty-acid--CoA ligase 4 isoform X4 [Camponotus floridanus]" 7140 12716 14165 16624 10372 13566 12766 20754 9570 14043 12539 14585 11372 15583 15172 17260 26437 13049
1542 "XLOC_001542" 31.9654427645788 463 "gi|831347101|ref|XP_012743398.1|" "hypothetical protein GMDG_04971 [Pseudogymnoascus destructans 20631-21]" 0 6 5 10 2 9 4 8 6 19 6 1 2 8 5 5 7 7
1543 "XLOC_001543" 42.5228891149542 983 "gi|607357494|gb|EZA51951.1|" "hypothetical protein X777_09266 [Cerapachys biroi]" 18 33 37 34 26 32 22 25 31 45 30 34 34 51 36 48 87 56
1544 "XLOC_001544" 41.2081984897519 927 NA NA 31 55 37 77 32 77 8 10 1 14 5 1 21 16 29 55 63 40
1545 "XLOC_001545" 39.4553304549983 3011 "gi|746841122|ref|XP_011050738.1|" "PREDICTED: 3'(2')	5'-bisphosphate nucleotidase 1 [Acromyrmex echinatior]" 388 760 777 849 621 883 493 843 372 664 425 518 465 684 603 634 1105 543
1546 "XLOC_001546" 42.5185185185185 2700 "gi|340722801|ref|XP_003399790.1|" "PREDICTED: DNA replication licensing factor Mcm3 [Bombus terrestris]" 62 119 124 123 105 143 93 130 44 99 80 79 69 110 120 124 203 99
1547 "XLOC_001547" 45.581551927285 5941 "gi|328784915|ref|XP_001120289.2|" "PREDICTED: endothelin-converting enzyme-like 1-like isoform X1 [Apis mellifera]" 5424 9796 8154 10121 7039 10335 6406 11367 5687 9147 6586 8316 6177 9046 7461 8728 14600 7831
1548 "XLOC_001548" 38.5068299576072 12738 "gi|383859429|ref|XP_003705197.1|" "PREDICTED: neuroendocrine convertase 2 isoform X1 [Megachile rotundata]" 9007 15242 16391 19478 11622 16214 14057 23848 9457 14427 10992 14223 12530 17172 16299 19358 29824 15483
1549 "XLOC_001549" 38.8197859415678 3457 "gi|156551201|ref|XP_001604903.1|" "PREDICTED: 4-coumarate--CoA ligase 1 [Nasonia vitripennis]" 153 339 291 356 231 314 326 577 198 225 199 258 182 303 356 329 510 243
1550 "XLOC_001550" 35.5828220858896 489 "gi|572312343|ref|XP_006621888.1|" "PREDICTED: signal recognition particle 14 kDa protein-like [Apis dorsata]" 425 754 768 902 606 909 417 697 488 754 461 610 514 596 688 799 1224 632
1551 "XLOC_001551" 41.36694556123 9203 "gi|307176278|gb|EFN65909.1|" "Sodium leak channel non-selective protein [Camponotus floridanus]" 2534 4506 4936 5904 3568 4800 4285 7024 3074 4590 3230 4231 3529 4991 4884 5207 8962 4579
1552 "XLOC_001552" 44.1079034548036 2113 "gi|571522084|ref|XP_006558759.1|" "PREDICTED: tubulin alpha-2/alpha-4 chain-like isoform X1 [Apis mellifera]" 28 43 89 79 54 61 57 69 53 93 49 51 50 51 56 47 113 48
1553 "XLOC_001553" 37.8957169459963 2148 NA NA 198 322 246 292 265 381 120 223 136 208 178 195 213 287 221 241 342 140
1554 "XLOC_001554" 32.8061638280616 2466 "gi|489679107|ref|WP_003583337.1|" "N-acetylglucosaminyltransferase [Rhizobium leguminosarum]" 3708 6260 6256 7404 5113 6765 4174 6959 4749 7187 5435 6891 4594 6267 6524 7312 12687 6215
1555 "XLOC_001555" 41.5252090195085 3947 "gi|572268410|ref|XP_006612255.1|" "PREDICTED: vesicular glutamate transporter 2-like isoform X4 [Apis dorsata]" 295 583 941 1226 513 778 1555 2667 286 634 619 773 779 1186 930 1042 1666 858
1556 "XLOC_001556" 36.1233480176211 681 "gi|607354682|gb|EZA49298.1|" "hypothetical protein X777_12383 [Cerapachys biroi]" 6 12 23 19 25 41 22 45 5 18 8 19 22 18 18 20 44 20
1557 "XLOC_001557" 37.4540594721016 2993 "gi|746833035|ref|XP_011061270.1|" "PREDICTED: uncharacterized protein LOC105150106 [Acromyrmex echinatior]" 1172 1930 1957 2525 1664 2404 1187 2111 1669 2548 1782 2457 1340 2127 1896 2189 3897 1815
1558 "XLOC_001558" 41.2089871611983 5608 "gi|307181046|gb|EFN68820.1|" "Liprin-beta-1 [Camponotus floridanus]" 1332 2462 2534 2866 1844 2536 2272 3620 1464 2277 1765 2385 1970 2744 2453 2890 5045 2517
1559 "XLOC_001559" 35.1490733279613 6205 "gi|332030554|gb|EGI70242.1|" "DNA-binding protein Ikaros [Acromyrmex echinatior]" 2985 5407 5131 6328 3990 5780 4173 7378 2929 4684 3935 5279 3924 5919 4868 5829 8506 4511
1560 "XLOC_001560" 36.191974822974 1271 NA NA 1 2 9 10 3 9 10 12 2 24 4 2 1 7 3 10 11 2
1561 "XLOC_001561" 39.4503546099291 2256 "gi|307191144|gb|EFN74842.1|" "hypothetical protein EAG_06331 [Camponotus floridanus]" 26 53 18 50 36 37 16 31 24 42 33 19 8 40 35 43 52 39
1562 "XLOC_001562" 46.0474308300395 506 "gi|307213071|gb|EFN88601.1|" "hypothetical protein EAI_10829	partial [Harpegnathos saltator]" 22 43 26 20 27 11 25 16 14 34 15 17 22 22 18 24 39 20
1563 "XLOC_001563" 39.020979020979 715 NA NA 3 16 34 35 6 4 45 78 3 11 7 5 15 16 19 18 24 17
1564 "XLOC_001564" 37.5154257507199 2431 NA NA 10 29 24 61 19 48 3 10 1 1 0 0 12 4 45 44 77 22
1565 "XLOC_001565" 53.8461538461538 780 "gi|403334965|gb|EJY66653.1|" "hypothetical protein OXYTRI_13058 [Oxytricha trifallax]" 3607 7713 7263 9489 5320 9805 2868 5153 9478 20196 14175 17770 3946 7238 8311 9810 16768 9259
1566 "XLOC_001566" 39.6839142671574 4619 "gi|571547752|ref|XP_006560798.1|" "PREDICTED: tropomodulin isoform X4 [Apis mellifera]" 2625 4691 6290 7769 3903 5380 5814 10319 4240 6682 6103 8066 5731 8403 7078 8751 13437 7041
1567 "XLOC_001567" 39.2446633825944 609 "gi|471203242|ref|XP_004258442.1|" "serine/threonine protein kinase prp4	putative [Entamoeba invadens IP1]" 10 21 25 31 15 30 8 23 15 47 30 48 10 24 20 21 29 29
1568 "XLOC_001568" 35.7221609702315 907 NA NA 2 11 5 22 2 5 1 6 3 17 4 6 2 9 6 3 15 5
1569 "XLOC_001569" 46.0694698354662 547 "gi|322788482|gb|EFZ14143.1|" "hypothetical protein SINV_15937	partial [Solenopsis invicta]" 5 14 12 9 7 9 9 11 5 9 6 4 9 10 3 7 12 1
1570 "XLOC_001570" 48.2007095793208 1973 "gi|158298338|ref|XP_554247.3|" "AGAP010796-PA [Anopheles gambiae str. PEST]" 75 130 139 199 116 178 133 223 59 125 64 110 55 191 133 151 262 123
1571 "XLOC_001571" 45.1492537313433 536 NA NA 31 63 106 88 52 61 122 186 44 50 55 51 71 82 62 49 114 38
1572 "XLOC_001572" 46.677833612507 1791 "gi|350405739|ref|XP_003487534.1|" "PREDICTED: aquaporin AQPAn.G isoform X1 [Bombus impatiens]" 30 113 146 175 65 96 314 622 59 102 81 134 98 213 143 211 259 123
1573 "XLOC_001573" 37.9716981132075 424 "gi|322779553|gb|EFZ09710.1|" "hypothetical protein SINV_01676	partial [Solenopsis invicta]" 8 8 1 7 0 4 4 15 1 3 3 6 1 5 1 6 9 2
1574 "XLOC_001574" 35.632183908046 1566 "gi|307180950|gb|EFN68738.1|" "Transmembrane protein 222 [Camponotus floridanus]" 632 1073 1215 1446 856 1185 985 1583 656 904 768 843 844 1185 1117 1227 2044 975
1575 "XLOC_001575" 45.2189725716018 6599 "gi|328791373|ref|XP_393763.3|" "PREDICTED: uncharacterized protein LOC410282 isoform X3 [Apis mellifera]" 9555 22485 14979 20471 12028 23195 10028 19919 9564 19260 10876 17364 7181 15745 12708 18331 26948 16242
1576 "XLOC_001576" 35.4716981132075 1590 "gi|749798692|ref|XP_011152858.1|" "PREDICTED: uncharacterized protein LOC105191271 isoform X2 [Harpegnathos saltator]" 542 981 1077 1279 803 1033 896 1574 674 872 765 932 762 1014 1011 1180 1940 819
1577 "XLOC_001577" 39.9687337154768 1919 "gi|751231508|ref|XP_011169318.1|" "PREDICTED: macrophage erythroblast attacher [Solenopsis invicta]" 1467 2282 2551 2836 2008 2724 1749 2696 1374 2014 1531 1693 1717 2236 2194 2291 3801 1728
1578 "XLOC_001578" 38.3430962343096 5975 "gi|328789175|ref|XP_001121788.2|" "PREDICTED: polycomb protein Scm isoform X1 [Apis mellifera]" 1212 2073 2492 3031 1674 2412 2119 3266 1635 2668 1964 2519 1977 2663 2367 2777 4622 2304
1579 "XLOC_001579" 42.8571428571429 210 "gi|383860897|ref|XP_003705924.1|" "PREDICTED: hexokinase type 2 isoform X1 [Megachile rotundata]" 3 1 3 3 1 1 20 19 6 1 8 7 10 6 9 13 8 10
1580 "XLOC_001580" 42.8825622775801 1124 "gi|695389986|ref|XP_009519587.1|" "hypothetical protein PHYSODRAFT_556892 [Phytophthora sojae]" 5 6 10 16 5 2 39 111 3 6 8 12 6 8 10 5 7 13
1581 "XLOC_001581" 36.0025522411868 6269 "gi|749783268|ref|XP_011145665.1|" "PREDICTED: equilibrative nucleoside transporter 1 [Harpegnathos saltator]" 1669 2554 3213 3757 2299 3102 3051 4705 2169 3087 2604 2994 2356 3247 3294 3507 5976 2929
1582 "XLOC_001582" 39.2792792792793 2775 "gi|322784382|gb|EFZ11353.1|" "hypothetical protein SINV_05455	partial [Solenopsis invicta]" 754 1175 1141 1234 993 1185 704 1108 596 1007 668 903 713 883 1043 1147 1883 914
1583 "XLOC_001583" 36.6576819407008 6678 "gi|383863438|ref|XP_003707188.1|" "PREDICTED: uncharacterized protein LOC100878831 [Megachile rotundata]" 1064 1747 2267 2522 1547 2012 2055 3613 1341 1978 1654 1885 1860 2685 2346 2736 4208 2219
1584 "XLOC_001584" 27.6497695852535 434 NA NA 126 198 166 221 161 206 41 90 138 202 124 148 109 137 168 211 254 156
1585 "XLOC_001585" 44.5169712793734 766 "gi|307181153|gb|EFN68871.1|" "hypothetical protein EAG_11855	partial [Camponotus floridanus]" 0 12 18 11 19 26 9 12 1 12 2 7 10 1 12 25 33 5
1586 "XLOC_001586" 42.0710355177589 1999 "gi|350423849|ref|XP_003493611.1|" "PREDICTED: outer dense fiber protein 3-like [Bombus impatiens]" 288 443 474 527 349 534 208 418 285 398 279 348 256 404 358 425 742 361
1587 "XLOC_001587" 50.96011816839 677 "gi|391333135|ref|XP_003740977.1|" "PREDICTED: glutamate [NMDA]receptor subunit 1-like [Metaseiulus occidentalis]" 64 98 142 180 84 113 112 171 78 157 134 163 85 105 138 156 249 147
1588 "XLOC_001588" 46.9543147208122 788 "gi|156555680|ref|XP_001601418.1|" "PREDICTED: ecdysteroid-regulated 16 kDa protein [Nasonia vitripennis]" 6169 10593 11385 13148 10288 13761 6751 10616 8007 12389 9716 11377 7300 10215 9566 10498 19702 9669
1589 "XLOC_001589" 41.324311261479 2069 NA NA 25 33 37 32 19 45 74 136 5 17 10 17 25 30 30 38 62 35
1590 "XLOC_001590" 52.6217228464419 2136 "gi|340714305|ref|XP_003395670.1|" "PREDICTED: nephrin-like [Bombus terrestris]" 54 70 95 99 59 108 137 252 29 67 46 53 64 156 110 129 174 82
1591 "XLOC_001591" 42.1223021582734 2780 "gi|307166260|gb|EFN60474.1|" "hypothetical protein EAG_07703 [Camponotus floridanus]" 728 1287 1186 1536 1004 1439 670 1238 899 1459 937 1251 854 1208 1146 1382 2387 1070
1592 "XLOC_001592" 47.5409836065574 2257 "gi|402465657|gb|EJW01369.1|" "hypothetical protein EDEG_04002 [Edhazardia aedis USNM 41457]" 6 9 30 12 9 14 45 79 12 9 8 21 21 30 19 38 77 47
1593 "XLOC_001593" 47.0899470899471 2079 "gi|345496196|ref|XP_001604417.2|" "PREDICTED: glucose dehydrogenase [FAD	quinone]-like [Nasonia vitripennis]" 1943 3542 3480 3927 3654 5152 1611 2651 2117 3411 1690 2069 2826 3940 3017 3235 4718 2271
1594 "XLOC_001594" 45.6336939721793 2588 "gi|815917520|ref|XP_012243841.1|" "PREDICTED: glucose dehydrogenase [FAD	quinone]-like isoform X1 [Bombus impatiens]" 209 290 331 447 259 411 198 319 252 364 351 347 281 354 343 348 473 207
1595 "XLOC_001595" 40.5850091407678 547 "gi|307176689|gb|EFN66122.1|" "hypothetical protein EAG_10643	partial [Camponotus floridanus]" 1 2 2 2 0 1 0 1 1 8 36 51 2 2 6 1 24 7
1596 "XLOC_001596" 36.4690721649485 3104 "gi|572300263|ref|XP_006616235.1|" "PREDICTED: chloride channel CLIC-like protein 1-like [Apis dorsata]" 753 1324 1437 1680 1152 1315 1119 1693 769 1186 921 1130 1028 1339 1293 1425 2589 1201
1597 "XLOC_001597" 36.8098159509202 652 "gi|518325227|ref|WP_019495434.1|" "hypothetical protein [Calothrix sp. PCC 7103]" 0 0 0 0 0 0 0 0 0 0 0 0 0 0 0 0 0 0
1598 "XLOC_001598" 40.0359066427289 557 NA NA 0 0 0 0 0 1 0 1 0 0 1 0 0 0 0 0 1 0
1599 "XLOC_001599" 49.8545101842871 1031 "gi|527305205|gb|EPT05978.1|" "hypothetical protein FOMPIDRAFT_1044456 [Fomitopsis pinicola FP-58527 SS1]" 0 1 2 6 1 6 10 41 3 4 2 2 1 3 3 3 17 2
1600 "XLOC_001600" 41.8536585365854 6150 "gi|383860399|ref|XP_003705678.1|" "PREDICTED: glutamyl aminopeptidase isoform X2 [Megachile rotundata]" 577 1139 1046 1425 735 1014 1139 2052 905 1558 962 1550 711 1121 959 1116 1913 1171
1601 "XLOC_001601" 31.7498020585907 1263 NA NA 330 692 713 860 483 669 577 984 387 554 463 644 462 679 572 666 1159 600
1602 "XLOC_001602" 30.4373522458629 1692 "gi|347944948|gb|AEP28298.1|" "N-acetylglucosamine-6-phosphate deacetylase [Glaciecola nitratireducens FR1064]" 825 1487 1196 1337 1016 1481 720 1160 825 1327 872 1102 747 1050 1109 1402 2187 1165
1603 "XLOC_001603" 39.0528905289053 3252 "gi|307202299|gb|EFN81763.1|" "hypothetical protein EAI_14259 [Harpegnathos saltator]" 25 52 60 66 37 40 158 205 30 58 67 104 55 78 64 81 131 62
1604 "XLOC_001604" 48.3221476510067 596 "gi|350412311|ref|XP_003489605.1|" "PREDICTED: endoplasmic reticulum aminopeptidase 1-like isoform X1 [Bombus impatiens]" 0 1 0 1 1 0 0 3 1 2 1 1 1 2 0 1 2 0
1605 "XLOC_001605" 38.8888888888889 1098 "gi|522159535|ref|WP_020670743.1|" "hypothetical protein [Amycolatopsis nigrescens]" 0 0 0 0 0 0 0 0 0 0 0 0 0 0 0 0 0 0
1606 "XLOC_001606" 39.1459074733096 281 NA NA 17 34 32 35 32 29 17 25 14 16 15 24 13 20 24 30 44 18
1607 "XLOC_001607" 34.5398138572906 2901 "gi|665789945|ref|XP_008560634.1|" "PREDICTED: uncharacterized protein LOC103580599 [Microplitis demolitor]" 606 965 1131 1292 902 1131 922 1466 692 1059 814 1006 808 1161 1131 1220 2063 1068
1608 "XLOC_001608" 36.4298724954463 6039 "gi|759036839|ref|XP_011346608.1|" "PREDICTED: ras-related protein Rab-8A [Cerapachys biroi]" 834 1513 1767 2096 1240 1603 1817 2988 871 1226 917 1239 1227 1833 1632 2005 2916 1502
1609 "XLOC_001609" 45.1987235277052 3447 "gi|350413380|ref|XP_003489977.1|" "PREDICTED: uncharacterized protein LOC100749530 [Bombus impatiens]" 618 1029 1397 1630 1012 1327 1053 1756 929 1524 1227 1365 865 1310 1225 1508 2471 1294
1610 "XLOC_001610" 41.5547923821417 3203 "gi|307193227|gb|EFN76118.1|" "Two pore potassium channel protein sup-9 [Harpegnathos saltator]" 19 45 46 56 35 71 27 68 44 74 57 56 41 65 64 49 87 45
1611 "XLOC_001611" 33.0618892508143 1842 "gi|307206330|gb|EFN84387.1|" "hypothetical protein EAI_13570 [Harpegnathos saltator]" 153 285 281 354 198 271 280 423 95 123 131 157 201 255 271 208 351 178
1612 "XLOC_001612" 39.2516507703595 1363 NA NA 13 39 14 34 20 30 19 20 17 37 10 19 28 35 26 30 43 11
1613 "XLOC_001613" 31.8912237330037 809 "gi|503316577|ref|WP_013551238.1|" "sulfatase [Cellulophaga algicola]" 0 2 7 8 1 2 3 17 2 4 2 9 3 1 6 3 8 3
1614 "XLOC_001614" 36.4339152119701 4010 "gi|383847831|ref|XP_003699556.1|" "PREDICTED: UDP-xylose and UDP-N-acetylglucosamine transporter [Megachile rotundata]" 119 201 250 230 158 234 219 262 166 233 189 229 156 253 182 168 435 187
1615 "XLOC_001615" 36.5758754863813 771 "gi|357612321|gb|EHJ67915.1|" "hypothetical protein KGM_18541 [Danaus plexippus]" 0 4 3 3 0 2 22 47 3 4 2 3 6 4 3 1 16 0
1616 "XLOC_001616" 40.6651549508692 6615 "gi|607365476|gb|EZA59668.1|" "Fanconi-associated nuclease [Cerapachys biroi]" 129 179 217 232 154 241 133 239 106 144 120 124 148 202 186 183 388 172
1617 "XLOC_001617" 38.7305699481865 4632 "gi|383859627|ref|XP_003705294.1|" "PREDICTED: probable RNA-binding protein CG14230 [Megachile rotundata]" 289 379 349 482 420 424 321 554 257 424 361 330 296 369 370 417 704 331
1618 "XLOC_001618" 46.9761759315822 1637 NA NA 42 96 89 127 49 84 26 44 31 61 51 32 33 77 56 95 134 65
1619 "XLOC_001619" 47.3563218390805 1740 NA NA 5 10 14 26 4 10 19 35 10 7 5 4 6 2 14 13 19 3
1620 "XLOC_001620" 38.8459464317814 5563 "gi|572306762|ref|XP_006619265.1|" "PREDICTED: uncharacterized protein LOC102675960 isoform X1 [Apis dorsata]" 256 464 750 714 543 738 373 748 322 479 414 466 402 463 420 456 957 453
1621 "XLOC_001621" 47.1568064330844 1741 "gi|571566904|ref|XP_006558594.1|" "PREDICTED: uncharacterized protein LOC100577569 [Apis mellifera]" 9 36 25 15 13 17 13 20 9 13 15 24 12 15 17 8 30 17
1622 "XLOC_001622" 44.4933920704846 454 NA NA 1 5 5 7 1 2 15 28 1 2 2 2 4 1 2 14 5 2
1623 "XLOC_001623" 40.8088235294118 1088 "gi|517976380|ref|WP_019146588.1|" "hypothetical protein [Aeromicrobium massiliense]" 43 97 70 92 48 103 41 77 35 67 70 66 44 46 49 65 133 60
1624 "XLOC_001624" 39.4886363636364 2464 "gi|380015769|ref|XP_003691868.1|" "PREDICTED: poly(A) RNA polymerase gld-2 homolog A-like isoform X2 [Apis florea]" 40 57 101 128 50 80 141 227 30 64 52 92 69 114 103 115 202 75
1625 "XLOC_001625" 31.9114470842333 1852 "gi|495690262|ref|WP_008414841.1|" "hypothetical protein [Halalkalicoccus jeotgali]" 204 299 354 410 277 387 253 412 184 312 293 296 257 333 297 380 607 295
1626 "XLOC_001626" 43.4494195688226 603 "gi|665807458|ref|XP_008552006.1|" "PREDICTED: probable peroxisomal acyl-coenzyme A oxidase 1 [Microplitis demolitor]" 18 27 24 58 20 59 50 102 5 26 18 24 32 33 39 31 71 24
1627 "XLOC_001627" 55.03746877602 1201 "gi|307191854|gb|EFN75278.1|" "hypothetical protein EAI_03101 [Harpegnathos saltator]" 8 15 5 32 0 6 8 26 4 14 4 16 5 12 4 16 8 10
1628 "XLOC_001628" 38.5394070860448 1383 "gi|350406041|ref|XP_003487636.1|" "PREDICTED: immediate early response 3-interacting protein 1 [Bombus impatiens]" 347 575 680 671 469 643 326 506 381 615 395 542 421 508 641 620 1126 518
1629 "XLOC_001629" 43.0741878131566 6187 "gi|759069682|ref|XP_011344396.1|" "PREDICTED: regulator of nonsense transcripts 1 [Cerapachys biroi]" 3781 6807 7003 8073 5384 7165 5114 8216 4458 7026 5314 6338 5110 6620 6615 7526 12996 6471
1630 "XLOC_001630" 38.6126457949662 4887 "gi|328778190|ref|XP_001119855.2|" "PREDICTED: translation initiation factor eIF-2B subunit delta-like isoform X1 [Apis mellifera]" 646 1262 1305 1645 1062 1613 1217 2007 903 1421 1212 1482 1169 1603 1499 1544 2809 1315
1631 "XLOC_001631" 41.1042944785276 978 "gi|156554769|ref|XP_001602817.1|" "PREDICTED: 60S ribosomal protein L19 isoform X2 [Nasonia vitripennis]" 5601 9233 8950 9907 8094 10843 5191 8231 7387 10778 7253 8533 5825 7876 8234 9236 17023 7873
1632 "XLOC_001632" 47.1428571428571 420 "gi|572257521|ref|XP_006607167.1|" "PREDICTED: diacylglycerol O-acyltransferase 1-like	partial [Apis dorsata]" 9 16 32 44 15 24 46 44 12 29 16 22 17 34 35 31 47 22
1633 "XLOC_001633" 45.9036144578313 1660 "gi|380023584|ref|XP_003695598.1|" "PREDICTED: trace amine-associated receptor 9-like [Apis florea]" 15 24 52 34 19 34 112 146 12 17 22 20 16 28 28 87 59 36
1634 "XLOC_001634" 50.8967223252938 1617 "gi|572259234|ref|XP_006607968.1|" "PREDICTED: transcription factor GATA-4-like [Apis dorsata]" 59 110 99 92 56 80 111 218 57 109 88 105 51 77 73 113 216 94
1635 "XLOC_001635" 34.1782502044154 1223 "gi|516031749|ref|WP_017462332.1|" "serine hydrolase [Dyella ginsengisoli]" 251 530 400 501 435 572 289 549 397 618 464 722 336 438 425 561 941 469
1636 "XLOC_001636" 32.9113924050633 158 "gi|489048057|ref|WP_002958277.1|" "tryptophan halogenase [Pseudoalteromonas haloplanktis]" 16 31 20 25 16 35 23 23 14 38 11 22 16 33 19 34 47 22
1637 "XLOC_001637" 43.9801699716714 1412 NA NA 3 1 1 0 0 0 18 31 1 5 0 2 1 1 2 1 10 4
1638 "XLOC_001638" 35.0544304567293 16443 "gi|380021809|ref|XP_003694749.1|" "PREDICTED: ephrin type-A receptor 7-like [Apis florea]" 4828 8340 7642 9515 5907 8182 8019 13141 4560 6929 5180 6545 5918 8262 7792 9632 14687 7204
1639 "XLOC_001639" 32.361963190184 652 "gi|322778705|gb|EFZ09122.1|" "hypothetical protein SINV_14057	partial [Solenopsis invicta]" 1 0 3 2 0 0 22 23 1 2 0 0 0 2 2 6 8 2
1640 "XLOC_001640" 39.1891891891892 962 "gi|322781894|gb|EFZ10300.1|" "hypothetical protein SINV_80282	partial [Solenopsis invicta]" 0 0 1 2 0 1 13 31 2 0 9 3 1 5 4 1 1 6
1641 "XLOC_001641" 44.0878378378378 592 "gi|322785042|gb|EFZ11798.1|" "hypothetical protein SINV_03639	partial [Solenopsis invicta]" 17 15 30 24 18 13 25 43 13 19 5 10 15 36 12 13 29 10
1642 "XLOC_001642" 40.1847575057737 433 NA NA 0 0 0 0 0 0 0 0 0 0 0 0 0 0 0 0 0 0
1643 "XLOC_001643" 35.3919631093544 6072 "gi|350398626|ref|XP_003485254.1|" "PREDICTED: serine/threonine-protein kinase VRK1-like [Bombus impatiens]" 632 1249 1254 1462 976 1205 944 1420 711 978 796 975 833 1103 1152 1333 2224 1140
1644 "XLOC_001644" 44.9152542372881 3540 "gi|820841800|ref|XP_012339240.1|" "PREDICTED: 7SK snRNA methylphosphate capping enzyme-like [Apis florea]" 39 75 150 136 72 106 305 559 70 153 106 148 148 221 164 146 312 169
1645 "XLOC_001645" 36.2196409714889 947 "gi|503337204|ref|WP_013571865.1|" "glycosyl transferase [Vibrio vulnificus]" 70 136 205 227 109 139 192 318 98 187 156 198 148 209 211 250 345 219
1646 "XLOC_001646" 34.1751746372918 1861 NA NA 607 1069 915 1243 824 1171 619 888 740 1101 764 1106 713 1076 934 1204 1888 1027
1647 "XLOC_001647" 40.1331719128329 3304 "gi|345481315|ref|XP_003424337.1|" "PREDICTED: uncharacterized protein LOC100680021 [Nasonia vitripennis]" 381 619 619 665 540 678 337 565 366 685 469 599 376 558 644 666 941 512
1648 "XLOC_001648" 41.1522633744856 2430 "gi|299523122|ref|NP_001177436.1|" "gustatory receptor 10 [Nasonia vitripennis]" 43 64 90 114 60 82 54 96 85 122 95 133 62 95 69 55 185 87
1649 "XLOC_001649" 44.7318908748824 2126 "gi|340712780|ref|XP_003394933.1|" "PREDICTED: orexin receptor type 1-like isoform X2 [Bombus terrestris]" 0 0 0 0 0 0 0 0 0 0 0 0 0 0 0 0 0 0
1650 "XLOC_001650" 42.1245421245421 3276 NA NA 161 324 292 366 248 350 207 407 236 330 278 360 200 291 283 279 613 340
1651 "XLOC_001651" 38.5192127460169 1067 "gi|307189175|gb|EFN73623.1|" "Torso-like protein [Camponotus floridanus]" 10 24 16 40 16 41 13 28 3 22 14 16 7 15 22 25 37 7
1652 "XLOC_001652" 42.8380634390651 2995 NA NA 23 43 54 64 46 54 69 109 25 37 32 45 29 50 66 77 125 49
1653 "XLOC_001653" 42.5363276089828 757 NA NA 14 17 14 22 5 23 12 17 6 9 13 3 8 14 1 11 16 16
1654 "XLOC_001654" 45.7110609480813 886 NA NA 21 41 26 24 26 38 9 23 16 30 15 28 9 13 20 26 40 25
1655 "XLOC_001655" 38.0871050384287 1171 NA NA 11 10 1 7 8 13 9 7 11 18 7 8 5 5 13 1 28 17
1656 "XLOC_001656" 40.4235727440147 1086 NA NA 33 56 43 68 50 53 97 172 36 55 46 45 45 72 45 84 111 56
1657 "XLOC_001657" 47.612424663885 2157 "gi|332028465|gb|EGI68508.1|" "hypothetical protein G5I_02862 [Acromyrmex echinatior]" 43 100 44 87 31 82 31 88 72 125 35 75 41 92 63 79 120 82
1658 "XLOC_001658" 46.8277945619335 662 NA NA 5 4 19 16 12 19 11 8 6 22 3 10 6 8 3 10 22 8
1659 "XLOC_001659" 42.9818515966 4353 "gi|380011609|ref|XP_003689892.1|" "PREDICTED: splicing factor 3B subunit 4 [Apis florea]" 535 1034 914 1248 681 1104 690 1045 599 1004 627 823 569 884 806 1071 1681 925
1660 "XLOC_001660" 35.1190476190476 1176 "gi|572307546|ref|XP_006619633.1|" "PREDICTED: uncharacterized protein LOC102675781 [Apis dorsata]" 0 0 0 0 0 0 0 0 0 0 0 0 0 0 0 0 0 0
1661 "XLOC_001661" 44.9822204662189 5062 "gi|571560741|ref|XP_006566603.1|" "PREDICTED: echinoderm microtubule-associated protein-like CG42247-like isoform X1 [Apis mellifera]" 400 572 691 757 501 781 490 798 479 790 602 712 418 788 611 761 1239 731
1662 "XLOC_001662" 47.008547008547 702 "gi|544667501|ref|WP_021100860.1|" "hypothetical protein [Litoreibacter arenae]" 3 2 10 6 1 18 4 5 6 9 7 2 8 6 14 2 11 9
1663 "XLOC_001663" 36.802270577105 3171 "gi|340722018|ref|XP_003399409.1|" "PREDICTED: probable 28S rRNA (cytosine-C(5))-methyltransferase [Bombus terrestris]" 1041 1849 1891 2163 1519 2128 1204 1965 1227 1824 1231 1696 1235 1731 1561 1769 2941 1403
1664 "XLOC_001664" 40.6269993602047 1563 "gi|752863047|ref|XP_011266079.1|" "PREDICTED: mitochondrial 2-oxoglutarate/malate carrier protein-like isoform X1 [Camponotus floridanus]" 1414 2381 2878 3266 2001 2705 2427 3810 1660 2663 2039 2324 2169 2933 2366 2608 5040 2425
1665 "XLOC_001665" 42.4537224699365 7401 "gi|156543569|ref|XP_001603683.1|" "PREDICTED: putative uncharacterized protein DDB_G0291608 [Nasonia vitripennis]" 1554 3170 2512 3471 1949 3148 1608 2828 1706 3226 2041 3031 1536 2788 2350 3154 4618 2790
1666 "XLOC_001666" 46.5865992414665 3164 "gi|383850086|ref|XP_003700648.1|" "PREDICTED: zinc finger protein Noc [Megachile rotundata]" 973 1913 1852 2446 1303 2218 1151 2196 1231 2466 1476 2020 1162 2000 1806 2141 3077 1818
1667 "XLOC_001667" 30.8139534883721 172 "gi|675859612|ref|XP_009015366.1|" "hypothetical protein HELRODRAFT_160103 [Helobdella robusta]" 5 11 11 13 7 18 0 0 0 0 0 0 1 6 14 23 7 16
1668 "XLOC_001668" 41.830288543623 5857 "gi|340728213|ref|XP_003402422.1|" "PREDICTED: uncharacterized protein LOC100642711 [Bombus terrestris]" 740 1436 1463 1849 1104 1645 1168 2021 1009 1857 1385 1668 918 1611 1437 1837 2810 1443
1669 "XLOC_001669" 45.2376178062964 9974 "gi|307212264|gb|EFN88072.1|" "Connector enhancer of kinase suppressor of ras 3 [Harpegnathos saltator]" 878 1594 1622 1956 1081 1741 1305 2177 1076 1910 1438 1758 1132 1618 1401 1613 2967 1466
1670 "XLOC_001670" 47.8571428571429 700 NA NA 0 0 2 0 0 0 10 17 0 3 0 4 1 0 0 1 1 1
1671 "XLOC_001671" 38.4323640960809 2373 NA NA 5 7 8 5 7 17 17 66 3 8 3 11 10 15 14 12 15 6
1672 "XLOC_001672" 46.7166979362101 533 "gi|572301885|ref|XP_006616978.1|" "PREDICTED: sodium/potassium/calcium exchanger Nckx30C-like [Apis dorsata]" 2 5 3 1 6 5 19 23 2 7 7 1 2 5 8 7 8 2
1673 "XLOC_001673" 31.3432835820896 201 "gi|460848299|gb|EMI45828.1|" "thiol-disulfide oxidoreductase DCC [Rhodopirellula sp. SWK7]" 0 0 0 0 0 0 0 0 0 0 0 0 0 0 0 0 0 0
1674 "XLOC_001674" 34.0970350404313 742 NA NA 1 1 1 0 1 0 16 15 0 2 1 0 0 0 0 4 1 1
1675 "XLOC_001675" 35.0832576445655 16515 "gi|332020069|gb|EGI60515.1|" "Sodium/potassium/calcium exchanger Nckx30C [Acromyrmex echinatior]" 8361 15883 13756 17015 10467 14624 13221 23069 8891 13979 9713 13006 9931 14441 13162 15437 24255 13185
1676 "XLOC_001676" 33.006993006993 1430 NA NA 8 10 13 24 7 14 29 29 9 8 4 10 16 2 23 7 11 6
1677 "XLOC_001677" 36.1111111111111 720 "gi|307182531|gb|EFN69728.1|" "Pogo transposable element with KRAB domain	partial [Camponotus floridanus]" 2 0 6 10 2 3 15 30 3 6 7 11 2 3 5 14 16 6
1678 "XLOC_001678" 37.5183913683178 4078 "gi|322781798|gb|EFZ10282.1|" "hypothetical protein SINV_06178	partial [Solenopsis invicta]" 2 13 22 19 13 7 49 83 12 21 14 6 15 10 22 21 12 13
1679 "XLOC_001679" 32.0284697508897 281 "gi|460848299|gb|EMI45828.1|" "thiol-disulfide oxidoreductase DCC [Rhodopirellula sp. SWK7]" 0 0 0 0 0 0 0 0 0 1 0 0 0 0 0 0 0 0
1680 "XLOC_001680" 41.283863368669 1698 "gi|749754066|ref|XP_011139450.1|" "PREDICTED: DNA methyltransferase 1-associated protein 1 [Harpegnathos saltator]" 623 951 976 1173 803 1073 631 1041 510 853 728 902 749 949 902 997 1700 833
1681 "XLOC_001681" 36.9878822850548 1733 NA NA 0 0 0 0 0 0 0 0 0 0 0 0 0 0 0 0 0 0
1682 "XLOC_001682" 35.582154515778 919 "gi|307198944|gb|EFN79696.1|" "Exonuclease 1 [Harpegnathos saltator]" 0 2 6 9 1 14 4 4 50 110 5 2 7 2 5 6 4 0
1683 "XLOC_001683" 39.5862068965517 3625 "gi|307204555|gb|EFN83230.1|" "Endoplasmic reticulum mannosyl-oligosaccharide 1	2-alpha-mannosidase [Harpegnathos saltator]" 436 705 859 1144 641 824 1028 1449 511 726 759 876 677 968 802 961 1677 867
1684 "XLOC_001684" 32.3389021479714 838 NA NA 212 422 245 337 240 441 137 274 217 418 201 313 207 271 354 342 528 251
1685 "XLOC_001685" 43.8840349483717 2518 "gi|201023313|ref|NP_001128399.1|" "epoxide hydrolase 1 precursor [Nasonia vitripennis]" 5314 9587 9675 11663 7830 11853 4997 8503 6299 10394 6594 8097 6012 8912 8204 9508 14060 7233
1686 "XLOC_001686" 30.4347826086957 207 NA NA 18 33 38 42 21 33 18 34 17 28 26 34 12 26 40 47 48 25
1687 "XLOC_001687" 35.5529131985731 841 "gi|491250731|ref|WP_005108919.1|" "MULTISPECIES: type IV secretion system protein VirB4 [Acinetobacter]" 4 1 3 8 6 8 3 13 3 14 6 17 9 5 5 5 18 7
1688 "XLOC_001688" 31.1661506707946 969 NA NA 40 62 42 61 56 78 21 62 48 79 51 45 36 66 51 52 102 41
1689 "XLOC_001689" 39.1673570836785 4828 "gi|156547353|ref|XP_001602895.1|" "PREDICTED: juvenile hormone epoxide hydrolase 1-like isoform X1 [Nasonia vitripennis]" 949 1791 1789 2213 1576 2269 1064 1836 1070 1832 1182 1750 994 1582 1529 1928 2896 1679
1690 "XLOC_001690" 36.8948247078464 599 "gi|322783430|gb|EFZ10937.1|" "hypothetical protein SINV_16056	partial [Solenopsis invicta]" 23 33 38 53 8 6 34 53 30 61 41 51 30 54 21 27 56 23
1691 "XLOC_001691" 34.8308525033829 3695 "gi|752882567|ref|XP_011258943.1|" "PREDICTED: uncharacterized protein LOC105252946 [Camponotus floridanus]" 59 72 69 105 49 68 128 165 18 17 34 35 49 64 77 44 80 55
1692 "XLOC_001692" 37.7731529656608 961 NA NA 9 12 1 4 4 12 7 8 2 4 7 8 3 25 1 18 11 0
1693 "XLOC_001693" 45.979964038017 3893 NA NA 187 330 252 247 230 284 156 271 157 271 197 189 161 248 214 249 528 254
1694 "XLOC_001694" 38.8107416879795 1564 "gi|571513706|ref|XP_006568274.1|" "PREDICTED: cell cycle checkpoint protein RAD1 [Apis mellifera]" 308 575 521 595 479 708 325 576 294 458 326 304 360 472 527 541 972 482
1695 "XLOC_001695" 36.3997024547483 4033 "gi|607304175|gb|EZA45422.1|" "SET domain-containing protein [Microplitis demolitor]" 64 115 150 189 110 152 89 186 78 103 93 95 134 114 154 148 216 122
1696 "XLOC_001696" 44.0718562874251 835 "gi|322794725|gb|EFZ17675.1|" "hypothetical protein SINV_00978	partial [Solenopsis invicta]" 11 14 13 13 14 7 37 79 4 6 8 20 22 15 10 16 28 16
1697 "XLOC_001697" 44.6090534979424 1215 "gi|572261277|ref|XP_006608929.1|" "PREDICTED: facilitated trehalose transporter Tret1-like [Apis dorsata]" 1 20 18 20 2 10 9 7 16 21 8 15 5 6 7 6 22 6
1698 "XLOC_001698" 43.0232558139535 1118 NA NA 20 14 23 27 20 39 20 29 7 18 16 21 18 18 18 23 46 20
1699 "XLOC_001699" 50.4283965728274 817 "gi|641678808|ref|XP_008188303.1|" "PREDICTED: protein pangolin	isoforms A/H/I/S isoform X5 [Acyrthosiphon pisum]" 3 18 11 9 9 6 87 122 1 6 9 12 6 16 7 16 16 18
1700 "XLOC_001700" 40.3755868544601 639 "gi|572301160|ref|XP_006616642.1|" "PREDICTED: uncharacterized protein LOC102673651 [Apis dorsata]" 6 9 15 17 12 15 6 29 8 10 6 5 5 21 11 20 48 12
1701 "XLOC_001701" 41.5476190476191 840 "gi|524531685|emb|CDC67168.1|" "conserved domain protein [Ruminococcus sp. CAG:57]" 7 14 21 17 6 27 15 23 3 8 3 5 18 4 7 6 22 7
1702 "XLOC_001702" 40.5760485093482 1979 NA NA 29 53 37 47 40 80 22 28 53 76 44 36 46 48 41 52 105 42
1703 "XLOC_001703" 42.9594272076372 419 "gi|599397021|ref|XP_007400228.1|" "hypothetical protein PHACADRAFT_177767 [Phanerochaete carnosa HHB-10118-sp]" 1430 2597 2434 2928 2249 3234 1116 1992 1558 2503 1606 1924 1350 2087 2516 3010 4518 2349
1704 "XLOC_001704" 44.4839857651246 843 "gi|524153182|emb|CCZ26873.1|" "m2.BsaI [Ruminococcus torques CAG:61]" 12 19 14 29 7 12 9 16 7 8 5 10 4 5 10 2 9 3
1705 "XLOC_001705" 34.9693251533742 978 NA NA 11 11 9 16 9 11 2 8 18 5 13 10 4 5 8 18 14 13
1706 "XLOC_001706" 41.5445831072527 5529 "gi|759057068|ref|XP_011337778.1|" "PREDICTED: mitogen-activated protein kinase kinase kinase 15 isoform X2 [Cerapachys biroi]" 855 1456 1737 1912 1271 1707 1421 2150 960 1634 1292 1547 1192 1676 1543 1828 3048 1461
1707 "XLOC_001707" 43.4931506849315 876 "gi|307208770|gb|EFN86047.1|" "Muscle-specific protein 20 [Harpegnathos saltator]" 998 2204 2624 3737 1834 3221 2209 4144 2560 4784 3502 5328 1932 3794 3231 4436 4034 2395
1708 "XLOC_001708" 35.6521739130435 805 NA NA 83 186 179 224 154 224 200 326 87 115 106 102 151 171 181 172 312 147
1709 "XLOC_001709" 40.3490028490029 2808 "gi|345495017|ref|XP_001605600.2|" "PREDICTED: probable cytochrome P450 305a1 [Nasonia vitripennis]" 1489 2738 2274 2585 2221 3238 1608 2814 1754 2914 1905 2652 1479 2175 2339 2961 3513 1851
1710 "XLOC_001710" 34.7457627118644 354 NA NA 7 18 15 27 21 51 4 14 26 43 12 22 16 9 18 12 40 9
1711 "XLOC_001711" 43.3146924250127 3934 "gi|571522602|ref|XP_006560607.1|" "PREDICTED: intraflagellar transport protein 88 homolog isoform X2 [Apis mellifera]" 41 95 79 95 49 73 49 71 43 80 50 83 27 71 35 51 111 60
1712 "XLOC_001712" 42.3285198555957 5540 "gi|759043343|ref|XP_011330552.1|" "PREDICTED: hexokinase-2-like [Cerapachys biroi]" 10248 18399 19566 24645 14643 22070 18831 33017 15054 25500 17934 23669 14372 21570 16820 20583 36704 19725
1713 "XLOC_001713" 45.9183673469388 490 NA NA 0 4 4 9 1 1 5 15 0 1 0 0 3 0 1 4 3 1
1714 "XLOC_001714" 40.9906676238335 1393 "gi|749793697|ref|XP_011150150.1|" "PREDICTED: intraflagellar transport protein 88 homolog isoform X2 [Harpegnathos saltator]" 0 3 1 6 1 3 6 0 3 0 0 5 0 1 2 2 2 2
1715 "XLOC_001715" 36.6003510825044 3418 "gi|383849788|ref|XP_003700518.1|" "PREDICTED: elongation of very long chain fatty acids protein AAEL008004-like isoform X1 [Megachile rotundata]" 427 716 869 1038 684 915 629 953 560 789 624 783 601 786 913 936 1443 688
1716 "XLOC_001716" 38.2336500838457 1789 "gi|156553608|ref|XP_001599867.1|" "PREDICTED: elongation of very long chain fatty acids protein AAEL008004 [Nasonia vitripennis]" 20 52 31 33 24 31 12 20 41 32 9 17 12 3 59 84 85 62
1717 "XLOC_001717" 44.8784082535004 1357 "gi|322800879|gb|EFZ21723.1|" "hypothetical protein SINV_13439	partial [Solenopsis invicta]" 53 80 127 118 65 91 183 314 44 83 104 86 114 115 154 147 245 145
1718 "XLOC_001718" 41.8233082706767 1064 NA NA 15 11 22 25 17 18 101 126 31 49 22 34 16 22 11 10 44 21
1719 "XLOC_001719" 32.7095808383234 1336 NA NA 1659 2708 2755 3247 2115 2706 1534 2391 1783 2502 1699 2043 1697 2272 2309 2697 4208 2172
1720 "XLOC_001720" 39.1662849289968 4366 "gi|383849786|ref|XP_003700517.1|" "PREDICTED: DNA fragmentation factor subunit beta [Megachile rotundata]" 812 1234 1949 1900 1157 1480 2187 3475 798 1140 1255 1454 1449 1767 1897 2118 3384 1610
1721 "XLOC_001721" 35.2788586251621 2313 NA NA 16 21 28 50 20 31 42 63 19 34 12 38 23 23 28 28 88 21
1722 "XLOC_001722" 37.2463315641586 6406 "gi|383849792|ref|XP_003700520.1|" "PREDICTED: elongation of very long chain fatty acids protein AAEL008004 [Megachile rotundata]" 3342 5688 6817 8109 4355 5983 5555 8592 3625 5560 4795 6018 5107 7341 6978 8200 11105 5492
1723 "XLOC_001723" 30.5810397553517 654 NA NA 21 49 14 22 11 11 11 25 32 38 34 33 14 22 15 15 70 24
1724 "XLOC_001724" 37.7350240489725 4574 "gi|345489260|ref|XP_003426083.1|" "PREDICTED: uncharacterized protein LOC100679460 [Nasonia vitripennis]" 922 1712 1800 1951 1139 1578 1320 2232 943 1361 1184 1434 1251 1697 1552 1804 3052 1656
1725 "XLOC_001725" 36.9491525423729 885 NA NA 2 10 3 3 1 3 0 11 7 20 4 2 3 3 2 3 8 1
1726 "XLOC_001726" 33.4067547723935 1362 NA NA 15 13 22 14 11 20 6 23 20 3 14 10 3 12 24 16 26 1
1727 "XLOC_001727" 36.3344051446945 311 NA NA 4 1 3 2 11 39 21 47 0 0 47 78 3 1 16 19 8 2
1728 "XLOC_001728" 37.5406787540679 4302 "gi|156545243|ref|XP_001604643.1|" "PREDICTED: 3-oxoacyl-[acyl-carrier-protein]synthase	mitochondrial [Nasonia vitripennis]" 1867 3378 3695 4255 2943 3631 2293 3501 2449 3633 2518 3070 2586 3574 3676 3747 6726 3242
1729 "XLOC_001729" 33.704635285663 2783 "gi|759033808|ref|XP_011330537.1|" "PREDICTED: neuferricin [Cerapachys biroi]" 294 577 617 690 477 594 354 621 266 480 293 452 342 491 511 623 929 456
1730 "XLOC_001730" 42.3524150268336 4472 "gi|383856938|ref|XP_003703963.1|" "PREDICTED: transcription initiation factor TFIID subunit 2 [Megachile rotundata]" 2048 3509 3083 3637 2542 3541 1875 3203 1836 2877 2145 2478 1861 2587 2593 2921 5175 2595
1731 "XLOC_001731" 38.6780905752754 1634 "gi|749755369|ref|XP_011140163.1|" "PREDICTED: transcription factor E2F4 [Harpegnathos saltator]" 7 3 8 6 3 5 5 4 2 6 3 6 5 11 9 2 8 9
1732 "XLOC_001732" 34.46875 3200 "gi|645004299|ref|XP_008208620.1|" "PREDICTED: mpv17-like protein [Nasonia vitripennis]" 2610 4413 4946 5602 3584 4858 3666 6154 3570 5199 4029 4677 3621 4606 4973 5481 8825 4218
1733 "XLOC_001733" 40.5569620253165 1975 "gi|572260328|ref|XP_006608485.1|" "PREDICTED: uncharacterized protein LOC102673497 isoform X1 [Apis dorsata]" 572 1099 1098 1237 825 1162 736 1213 610 930 789 941 741 984 1011 1089 1926 873
1734 "XLOC_001734" 44.6185997910136 957 "gi|383852185|ref|XP_003701609.1|" "PREDICTED: probable salivary secreted peptide [Megachile rotundata]" 7 24 17 15 15 33 8 20 10 14 14 9 14 27 20 23 25 17
1735 "XLOC_001735" 48.7266553480475 589 "gi|345478768|ref|XP_003423804.1|" "PREDICTED: probable salivary secreted peptide [Nasonia vitripennis]" 44 167 61 136 61 200 48 198 19 100 58 194 31 127 64 106 134 166
1736 "XLOC_001736" 40.600363856883 3298 "gi|383856956|ref|XP_003703972.1|" "PREDICTED: gametogenetin-binding protein 2-like isoform X2 [Megachile rotundata]" 241 371 390 521 309 521 394 593 223 317 308 323 286 412 389 398 672 351
1737 "XLOC_001737" 34.5884413309983 1142 "gi|350413995|ref|XP_003490175.1|" "PREDICTED: protein tantalus-like [Bombus impatiens]" 54 115 126 132 100 135 98 120 50 95 53 105 98 86 119 142 171 86
1738 "XLOC_001738" 33.8921846788754 3877 "gi|749755369|ref|XP_011140163.1|" "PREDICTED: transcription factor E2F4 [Harpegnathos saltator]" 141 265 218 279 200 253 165 280 155 194 156 199 174 262 207 257 488 243
1739 "XLOC_001739" 36.555023923445 2090 "gi|815913268|ref|XP_012241987.1|" "PREDICTED: leucine-rich repeat-containing protein 28-like [Bombus impatiens]" 1054 2092 2015 2467 1741 2311 1308 2291 1223 1887 1358 1717 1476 1921 1877 2219 3096 1665
1740 "XLOC_001740" 44.529262086514 786 "gi|759062783|ref|XP_011340749.1|" "PREDICTED: glutathione S-transferase-like [Cerapachys biroi]" 191 342 315 318 269 376 114 192 192 247 182 269 157 236 300 332 402 186
1741 "XLOC_001741" 43.0099312452254 1309 NA NA 7 20 17 15 5 27 91 105 7 17 11 23 13 20 15 27 29 13
1742 "XLOC_001742" 45.7755359394704 793 "gi|572298356|ref|XP_006615331.1|" "PREDICTED: cap-specific mRNA (nucleoside-2'-O-)-methyltransferase 1-like [Apis dorsata]" 12 38 64 59 31 36 175 309 17 50 43 57 62 69 89 90 142 42
1743 "XLOC_001743" 38.0503144654088 1908 "gi|350419211|ref|XP_003492107.1|" "PREDICTED: proline-rich protein PRCC isoform X1 [Bombus impatiens]" 414 634 652 828 490 740 547 892 369 552 423 497 444 625 586 660 1107 523
1744 "XLOC_001744" 35.5674709562109 2238 "gi|383861930|ref|XP_003706437.1|" "PREDICTED: alpha-endosulfine [Megachile rotundata]" 2961 4782 4836 5308 3891 5017 3456 5469 3693 5133 3506 4319 3349 4296 4465 5095 9128 4264
1745 "XLOC_001745" 47.7272727272727 660 "gi|383861926|ref|XP_003706435.1|" "PREDICTED: aristaless-related homeobox protein [Megachile rotundata]" 6 8 15 19 3 17 25 50 2 5 7 12 4 26 15 20 28 19
1746 "XLOC_001746" 35.8117326057299 1466 "gi|383861857|ref|XP_003706401.1|" "PREDICTED: uncharacterized protein LOC100882854 [Megachile rotundata]" 236 463 398 460 340 428 284 429 251 293 249 324 258 303 319 330 615 307
1747 "XLOC_001747" 38.976511970952 8813 "gi|307186079|gb|EFN71811.1|" "Amyloid beta A4 precursor protein-binding family B member 2 [Camponotus floridanus]" 4990 9294 9550 11811 7112 9973 7706 12754 5939 9527 7491 9813 6859 10178 9622 11526 17773 9109
1748 "XLOC_001748" 42.5970873786408 824 "gi|156555722|ref|XP_001601148.1|" "PREDICTED: mpv17-like protein 2 [Nasonia vitripennis]" 59 117 226 182 139 186 105 182 102 155 171 223 134 227 235 235 332 209
1749 "XLOC_001749" 56.0411311053985 389 NA NA 15 27 22 18 14 10 12 15 14 22 16 17 12 11 13 7 49 17
1750 "XLOC_001750" 42.7307206068268 791 NA NA 40 86 14 57 28 31 24 43 84 201 29 49 29 91 26 89 41 23
1751 "XLOC_001751" 38.4892086330935 1112 NA NA 3551 6411 6313 7553 5138 6918 2906 4966 4887 7476 5568 6813 4175 6132 5809 7072 11254 5791
1752 "XLOC_001752" 38.972972972973 1850 "gi|170044846|ref|XP_001850042.1|" "cyclin G-associated kinase [Culex quinquefasciatus]" 14 22 19 25 12 25 11 7 10 14 13 5 11 8 27 13 46 26
1753 "XLOC_001753" 40.4864091559371 699 "gi|345496179|ref|XP_001603746.2|" "PREDICTED: nucleolar protein 56 [Nasonia vitripennis]" 32 70 84 114 40 43 50 123 34 44 37 31 38 65 68 55 109 59
1754 "XLOC_001754" 36.6302273121638 5763 "gi|156541837|ref|XP_001601244.1|" "PREDICTED: NADH dehydrogenase [ubiquinone]1 alpha subcomplex assembly factor 5 [Nasonia vitripennis]" 3175 5700 5497 6565 4529 6258 4227 7280 3463 4852 3994 5128 4206 6012 5335 6326 10353 5259
1755 "XLOC_001755" 40.5376910911966 1897 "gi|350403715|ref|XP_003486882.1|" "PREDICTED: suppressor of lurcher protein 1 isoform X2 [Bombus impatiens]" 3 5 21 22 3 5 120 220 8 15 7 29 12 20 21 16 31 10
1756 "XLOC_001756" 35.1344157572531 3757 "gi|383859790|ref|XP_003705375.1|" "PREDICTED: ubiquitin-fold modifier-conjugating enzyme 1 isoform X3 [Megachile rotundata]" 1047 1750 1716 1754 1493 1944 925 1373 896 1305 1014 1068 1066 1434 1587 1610 2777 1223
1757 "XLOC_001757" 35.2266521026761 1831 NA NA 5 21 16 23 13 27 9 21 17 25 18 9 21 12 22 19 51 22
1758 "XLOC_001758" 40.9470752089137 718 "gi|757136403|ref|WP_042690653.1|" "ATPase [Thermococcus nautili]" 1 3 14 18 7 4 12 10 3 1 6 5 5 9 7 22 10 8
1759 "XLOC_001759" 39.9671951886277 3658 "gi|322796020|gb|EFZ18644.1|" "hypothetical protein SINV_12141	partial [Solenopsis invicta]" 87 174 142 212 145 207 121 175 93 159 102 113 107 212 178 149 342 142
1760 "XLOC_001760" 39.3905191873589 3544 "gi|332019829|gb|EGI60290.1|" "hypothetical protein G5I_11472 [Acromyrmex echinatior]" 118 178 184 207 141 183 119 165 112 148 103 149 107 154 159 156 321 114
1761 "XLOC_001761" 36.8249837345478 4611 "gi|572306041|ref|XP_006618927.1|" "PREDICTED: signal recognition particle 19 kDa protein-like [Apis dorsata]" 786 1281 1323 1442 1140 1457 777 1164 948 1309 1068 1325 814 1150 1259 1309 2271 1113
1762 "XLOC_001762" 42.9021497405486 5396 "gi|665802844|ref|XP_008549496.1|" "PREDICTED: glutamate dehydrogenase	mitochondrial [Microplitis demolitor]" 7723 13900 14213 16442 11038 15792 9309 15968 10125 16521 12246 15533 9335 14203 13552 15638 25408 13138
1763 "XLOC_001763" 36.6742596810934 1317 "gi|516846003|ref|WP_018128382.1|" "hypothetical protein [Balneola vulgaris]" 7 5 11 10 2 4 28 34 1 1 4 9 5 11 4 8 5 2
1764 "XLOC_001764" 38.8475836431227 538 NA NA 0 1 0 1 0 0 8 16 0 0 0 1 0 0 0 2 3 2
1765 "XLOC_001765" 37.0429252782194 629 "gi|607362517|gb|EZA56768.1|" "hypothetical protein X777_03233 [Cerapachys biroi]" 6 17 11 28 7 13 2 22 2 20 2 9 9 19 10 5 18 8
1766 "XLOC_001766" 36.1788617886179 738 NA NA 14 19 1 0 0 1 8 9 15 16 4 7 1 2 5 20 8 4
1767 "XLOC_001767" 42.0106524633822 1502 "gi|307194401|gb|EFN76719.1|" "Elongation of very long chain fatty acids protein AAEL008004 [Harpegnathos saltator]" 597 1032 1175 1211 700 993 787 1301 662 951 912 1007 764 1080 1139 1342 2160 1066
1768 "XLOC_001768" 32.9778506972929 1219 NA NA 37 77 116 116 80 102 60 85 67 71 56 112 59 74 115 129 162 97
1769 "XLOC_001769" 41.0687022900763 655 "gi|383849641|ref|XP_003700453.1|" "PREDICTED: NADH dehydrogenase [ubiquinone]1 beta subcomplex subunit 7 [Megachile rotundata]" 2576 4488 4503 5221 3553 5083 1994 3562 2712 4244 2392 3176 2800 3851 3604 4042 6294 3019
1770 "XLOC_001770" 41.9202518363064 9530 "gi|383851526|ref|XP_003701283.1|" "PREDICTED: HEAT repeat-containing protein 5B isoform X1 [Megachile rotundata]" 1746 3030 3574 4298 2435 3370 3057 5111 1800 2808 2325 2789 2606 3473 3196 3587 6103 3002
1771 "XLOC_001771" 35.4966887417219 755 "gi|607353772|gb|EZA48477.1|" "hypothetical protein X777_13775 [Cerapachys biroi]" 12 17 24 14 11 3 36 43 6 3 24 16 2 0 18 25 8 10
1772 "XLOC_001772" 40.3311529026983 4892 "gi|572272443|ref|XP_006614130.1|" "PREDICTED: uncharacterized protein LOC102672338 isoform X1 [Apis dorsata]" 10 30 43 52 31 56 44 109 21 36 22 43 35 49 38 58 72 53
1773 "XLOC_001773" 46.7619848612279 1189 "gi|752893391|ref|XP_011264834.1|" "PREDICTED: venom serine protease 34-like [Camponotus floridanus]" 35 36 46 44 31 53 24 36 35 40 26 43 24 21 46 33 81 26
1774 "XLOC_001774" 42.3844537815126 1904 "gi|751208629|ref|XP_011156932.1|" "PREDICTED: uncharacterized protein LOC105193941 [Solenopsis invicta]" 190 327 364 398 328 334 161 320 205 303 179 209 216 261 234 336 557 271
1775 "XLOC_001775" 40.9193669932178 5308 "gi|572272443|ref|XP_006614130.1|" "PREDICTED: uncharacterized protein LOC102672338 isoform X1 [Apis dorsata]" 36 70 91 117 37 68 137 209 16 73 59 73 41 107 89 92 158 102
1776 "XLOC_001776" 41.3870246085011 447 "gi|593799148|ref|XP_007162612.1|" "hypothetical protein PHAVU_001G166000g [Phaseolus vulgaris]" 6 13 11 24 19 12 7 14 7 2 2 11 6 11 30 24 46 13
1777 "XLOC_001777" 40.9368635437882 982 "gi|746848080|ref|XP_011054433.1|" "PREDICTED: mitochondrial assembly of ribosomal large subunit protein 1 isoform X1 [Acromyrmex echinatior]" 483 732 775 817 605 870 408 674 446 676 403 586 434 655 691 689 1178 515
1778 "XLOC_001778" 43.8921205711264 1891 "gi|383855362|ref|XP_003703182.1|" "PREDICTED: rac GTPase-activating protein 1 [Megachile rotundata]" 85 187 202 191 113 162 170 304 211 343 244 223 142 172 154 157 192 114
1779 "XLOC_001779" 41.2474849094567 1988 "gi|746865225|ref|XP_011063640.1|" "PREDICTED: uronyl 2-sulfotransferase-like [Acromyrmex echinatior]" 16 46 61 63 39 71 39 82 43 50 38 47 30 77 30 39 85 43
1780 "XLOC_001780" 41.4450035945363 2782 "gi|383857463|ref|XP_003704224.1|" "PREDICTED: obg-like ATPase 1 isoform X2 [Megachile rotundata]" 474 844 856 1066 663 1008 592 965 604 886 747 835 629 845 811 887 1579 692
1781 "XLOC_001781" 44.3298969072165 1164 "gi|607359941|gb|EZA54290.1|" "EF-hand calcium-binding domain-containing protein [Cerapachys biroi]" 41 112 120 112 112 155 66 99 41 141 45 63 60 107 80 87 183 97
1782 "XLOC_001782" 39.8991857309035 7737 "gi|749798579|ref|XP_011152794.1|" "PREDICTED: solute carrier organic anion transporter family member 3A1 [Harpegnathos saltator]" 1201 2288 2392 2931 1677 2556 1853 3398 1587 2553 2001 2712 1803 2810 2421 2901 4645 2510
1783 "XLOC_001783" 32.8816621499548 3321 NA NA 202 400 365 459 298 401 309 509 264 430 350 380 271 371 424 419 757 423
1784 "XLOC_001784" 39.5029085140137 1891 "gi|759064460|ref|XP_011341633.1|" "PREDICTED: CD63 antigen-like [Cerapachys biroi]" 131 232 194 281 175 221 163 306 232 322 189 282 162 225 231 281 386 225
1785 "XLOC_001785" 40.8706166868198 827 "gi|170060587|ref|XP_001865869.1|" "conserved hypothetical protein [Culex quinquefasciatus]" 4 4 10 12 10 19 18 21 14 16 29 15 5 9 28 18 68 13
1786 "XLOC_001786" 34.8971193415638 1215 "gi|560470592|ref|WP_023630193.1|" "hypothetical protein [Pseudomonas mosselii]" 35 75 37 45 36 70 48 102 99 170 58 44 74 99 151 181 162 87
1787 "XLOC_001787" 53.156146179402 301 "gi|572317811|ref|XP_006624494.1|" "PREDICTED: disco-interacting protein 2-like isoform X4 [Apis dorsata]" 1 3 2 7 1 3 27 30 2 1 3 13 5 3 7 12 7 12
1788 "XLOC_001788" 39.6704689480355 789 "gi|547278319|ref|WP_022011923.1|" "hypothetical protein [Bacteroides fragilis]" 380 679 486 531 463 587 155 245 189 274 199 275 204 266 232 340 533 245
1789 "XLOC_001789" 47.3958333333333 384 "gi|307213071|gb|EFN88601.1|" "hypothetical protein EAI_10829	partial [Harpegnathos saltator]" 53 126 63 60 48 71 22 39 70 125 57 45 46 61 60 54 99 44
1790 "XLOC_001790" 52.851711026616 526 "gi|332019701|gb|EGI60174.1|" "hypothetical protein G5I_11648 [Acromyrmex echinatior]" 0 5 10 15 9 17 10 32 6 5 7 18 5 21 7 10 24 9
1791 "XLOC_001791" 56.7086970578726 3093 "gi|340721886|ref|XP_003399344.1|" "PREDICTED: neurogenic locus protein delta-like [Bombus terrestris]" 2 13 17 26 4 24 39 123 5 35 13 20 10 35 13 35 41 46
1792 "XLOC_001792" 41.5690269994906 3926 "gi|340721886|ref|XP_003399344.1|" "PREDICTED: neurogenic locus protein delta-like [Bombus terrestris]" 349 682 565 775 400 625 345 646 427 716 496 691 406 676 538 731 1193 678
1793 "XLOC_001793" 43.5299714557564 2102 NA NA 10 18 16 8 13 10 1 4 18 24 25 23 7 21 15 6 29 22
1794 "XLOC_001794" 40.6143344709898 2637 "gi|322802314|gb|EFZ22710.1|" "hypothetical protein SINV_12046	partial [Solenopsis invicta]" 64 95 135 139 75 80 424 583 62 66 88 119 72 102 124 137 232 96
1795 "XLOC_001795" 35.0492880613363 2739 "gi|156554759|ref|XP_001605679.1|" "PREDICTED: geranylgeranyl pyrophosphate synthase [Nasonia vitripennis]" 902 1484 1804 2090 1178 1656 1713 2667 1014 1608 1245 1701 1268 1738 1756 2111 3171 1515
1796 "XLOC_001796" 39.7183098591549 710 "gi|751220110|ref|XP_011163169.1|" "PREDICTED: 39S ribosomal protein L52	mitochondrial [Solenopsis invicta]" 542 1024 860 1046 883 1147 430 747 465 839 504 669 504 682 725 851 1261 684
1797 "XLOC_001797" 40.6130268199234 1827 "gi|328776779|ref|XP_001121559.2|" "PREDICTED: uncharacterized protein LOC725750 isoform X1 [Apis mellifera]" 292 523 591 753 446 600 491 770 365 600 503 528 368 563 640 662 1037 500
1798 "XLOC_001798" 40.7439697762278 6882 "gi|350426330|ref|XP_003494406.1|" "PREDICTED: potassium voltage-gated channel subfamily H member 8 [Bombus impatiens]" 1607 3163 2781 3496 2025 3071 1721 2865 1630 2557 1815 2430 1656 2523 2532 3169 4767 2498
1799 "XLOC_001799" 38.1447963800905 2210 "gi|746860321|ref|XP_011060996.1|" "PREDICTED: syntenin-1-like [Acromyrmex echinatior]" 2605 4085 4309 4902 3432 4677 3275 5499 2178 3449 2700 3203 3127 4434 4006 4598 7184 3596
1800 "XLOC_001800" 41.6112956810631 1204 "gi|749785179|ref|XP_011146347.1|" "PREDICTED: prefoldin subunit 1 [Harpegnathos saltator]" 1206 2140 2252 2359 2016 2651 1079 1707 1233 1804 1274 1595 1136 1711 1884 1851 3456 1621
1801 "XLOC_001801" 47.6365868631062 3258 "gi|350424651|ref|XP_003493867.1|" "PREDICTED: ATP-binding cassette sub-family F member 3 [Bombus impatiens]" 558 1067 1084 1339 755 1200 753 1323 659 1169 949 1209 752 1140 1071 1206 1900 1051
1802 "XLOC_001802" 43.0849673202614 7650 "gi|110761280|ref|XP_623891.2|" "PREDICTED: pre-mRNA-processing factor 6-like [Apis mellifera]" 7831 14526 13472 17130 10724 15117 8269 14607 9311 15027 10513 14388 8763 13883 12772 15726 24028 13222
1803 "XLOC_001803" 48.6852917009039 4868 "gi|759058736|ref|XP_011338615.1|" "PREDICTED: uncharacterized protein LOC105280091 [Cerapachys biroi]" 692 1305 1155 1471 863 1486 779 1411 746 1396 878 1086 664 1096 976 1251 1993 1073
1804 "XLOC_001804" 37.020202020202 1980 NA NA 57 106 103 99 62 146 73 114 57 87 68 66 61 71 107 125 175 75
1805 "XLOC_001805" 36.9299221357063 899 "gi|746867323|ref|XP_011064755.1|" "PREDICTED: putative protein MSS51 homolog	mitochondrial [Acromyrmex echinatior]" 10 11 22 12 7 14 6 16 12 6 4 10 8 11 26 15 23 12
1806 "XLOC_001806" 38.9181426519866 2089 "gi|746867323|ref|XP_011064755.1|" "PREDICTED: putative protein MSS51 homolog	mitochondrial [Acromyrmex echinatior]" 15 13 22 37 22 16 48 37 24 22 43 22 20 32 51 51 65 30
1807 "XLOC_001807" 35.1843210452637 2143 "gi|746867323|ref|XP_011064755.1|" "PREDICTED: putative protein MSS51 homolog	mitochondrial [Acromyrmex echinatior]" 9 37 31 38 24 34 17 48 34 44 25 18 18 19 21 18 59 24
1808 "XLOC_001808" 36.045197740113 1770 "gi|746867323|ref|XP_011064755.1|" "PREDICTED: putative protein MSS51 homolog	mitochondrial [Acromyrmex echinatior]" 33 66 71 50 34 79 30 42 10 24 13 21 32 34 50 58 101 21
1809 "XLOC_001809" 33.8932806324111 2024 "gi|607352993|gb|EZA47856.1|" "Zinc finger MYND domain-containing protein [Cerapachys biroi]" 7 22 24 13 20 18 19 36 26 46 16 28 26 52 10 11 44 25
1810 "XLOC_001810" 36.6975881261596 2695 "gi|749762222|ref|XP_011141312.1|" "PREDICTED: uncharacterized protein C4orf29 isoform X1 [Harpegnathos saltator]" 1011 1707 1871 2298 1414 1923 1350 2161 1125 1760 1205 1417 1283 1683 1915 2027 3248 1471
1811 "XLOC_001811" 41.5702193815858 11578 "gi|383855520|ref|XP_003703258.1|" "PREDICTED: la-related protein 1 isoform X1 [Megachile rotundata]" 1437 2434 2445 3031 2002 2643 2470 4050 1667 2636 2057 2739 1910 2921 2542 2940 4984 2687
1812 "XLOC_001812" 39.9685287175452 1271 "gi|751224775|ref|XP_011165749.1|" "PREDICTED: ras-related protein Ral-a isoform X1 [Solenopsis invicta]" 0 1 2 4 1 3 3 3 0 0 0 0 0 0 1 2 0 0
1813 "XLOC_001813" 33.038961038961 1925 "gi|383865237|ref|XP_003708081.1|" "PREDICTED: RIP-like protein [Megachile rotundata]" 911 1554 1390 1701 1217 1570 972 1440 942 1379 957 1219 963 1435 1400 1578 2564 1295
1814 "XLOC_001814" 30.4100227790433 878 NA NA 34 45 70 56 35 64 15 47 51 67 40 44 48 55 32 56 87 55
1815 "XLOC_001815" 44.0292445166531 1231 "gi|653273833|ref|WP_027471767.1|" "(4Fe-4S)-binding protein [Saccharicrinis fermentans]" 6 31 18 30 13 23 5 12 16 31 12 24 15 30 18 13 31 3
1816 "XLOC_001816" 53.2524807056229 907 NA NA 0 3 5 6 4 4 2 9 0 2 2 8 3 15 3 8 9 3
1817 "XLOC_001817" 44.7870311506675 3146 "gi|322792027|gb|EFZ16132.1|" "hypothetical protein SINV_11662	partial [Solenopsis invicta]" 547 1121 1278 1457 938 1241 900 1406 1028 1471 1126 1405 743 1293 1175 1438 2311 978
1818 "XLOC_001818" 46.1690623763682 7583 "gi|383851360|ref|XP_003701201.1|" "PREDICTED: chromodomain-helicase-DNA-binding protein Mi-2 homolog isoform X3 [Megachile rotundata]" 1985 3883 3305 3989 2411 3776 2755 4927 1926 3497 2351 3003 1969 3231 2773 3398 5799 2876
1819 "XLOC_001819" 47.4570069520673 2733 "gi|383851498|ref|XP_003701269.1|" "PREDICTED: WAS/WASL-interacting protein family member 1-like [Megachile rotundata]" 495 1270 877 1390 684 1314 498 1115 660 1191 670 1103 509 907 870 1118 1574 1003
1820 "XLOC_001820" 45.397489539749 478 "gi|759058732|ref|XP_011338613.1|" "PREDICTED: acyl-CoA-binding protein homolog isoform X3 [Cerapachys biroi]" 2167 3550 3341 3962 2846 3864 1872 3280 2253 3584 2310 3041 1925 3035 2930 3641 5284 2557
1821 "XLOC_001821" 39.7655922980327 2389 "gi|383847180|ref|XP_003699233.1|" "PREDICTED: transmembrane emp24 domain-containing protein 5-like [Megachile rotundata]" 1687 2910 3258 3870 2543 3502 2425 3817 2040 3245 2711 3056 2400 3247 3151 3579 5838 2856
1822 "XLOC_001822" 36.5350089766607 1114 NA NA 0 3 5 6 4 4 6 7 10 1 2 0 8 14 2 3 7 6
1823 "XLOC_001823" 33.095577746077 1402 "gi|746867323|ref|XP_011064755.1|" "PREDICTED: putative protein MSS51 homolog	mitochondrial [Acromyrmex echinatior]" 1 4 15 28 8 30 18 26 23 23 3 3 3 19 19 24 38 29
1824 "XLOC_001824" 37.4677002583979 1161 "gi|607352993|gb|EZA47856.1|" "Zinc finger MYND domain-containing protein [Cerapachys biroi]" 0 1 0 4 0 4 0 1 0 1 4 1 0 1 1 2 4 1
1825 "XLOC_001825" 36.1493123772102 1018 NA NA 12 33 25 61 25 27 33 42 7 39 18 19 16 18 13 24 44 13
1826 "XLOC_001826" 52.2865853658537 656 "gi|350397469|ref|XP_003484887.1|" "PREDICTED: la-related protein 1B isoform X1 [Bombus impatiens]" 0 0 0 0 0 0 0 0 0 0 0 0 0 0 0 0 0 0
1827 "XLOC_001827" 47.2549019607843 1020 "gi|307215255|gb|EFN90009.1|" "PBAN-type neuropeptides [Harpegnathos saltator]" 208 412 371 535 285 520 108 284 186 367 132 240 139 303 230 293 426 258
1828 "XLOC_001828" 46.1645422943221 4315 "gi|345481647|ref|XP_001605811.2|" "PREDICTED: nose resistant to fluoxetine protein 6-like [Nasonia vitripennis]" 236 591 643 818 396 762 439 723 394 778 460 671 355 567 357 461 948 537
1829 "XLOC_001829" 39.6430502974581 1849 "gi|665800651|ref|XP_008548299.1|" "PREDICTED: UMP-CMP kinase isoform X1 [Microplitis demolitor]" 3418 5615 5916 6584 5210 6915 4360 6635 3752 5637 4405 5236 4127 5729 5562 6242 10875 5033
1830 "XLOC_001830" 37.195974280123 7154 "gi|383856006|ref|XP_003703501.1|" "PREDICTED: WD repeat-containing protein 24 [Megachile rotundata]" 666 1395 1297 1583 900 1344 997 1617 789 1272 867 1082 810 1288 1248 1408 2324 1184
1831 "XLOC_001831" 38.1766381766382 351 "gi|67608398|ref|XP_666872.1|" "hypothetical protein [Cryptosporidium hominis TU502]" 37 101 78 88 64 80 44 51 66 92 47 78 60 60 77 94 118 69
1832 "XLOC_001832" 42.3880597014925 3015 "gi|558636669|ref|WP_023511500.1|" "cytosine deaminase [Sporolactobacillus laevolacticus]" 395 636 658 684 422 590 248 462 597 836 683 801 479 617 664 665 1351 704
1833 "XLOC_001833" 37.8985507246377 1380 "gi|383858573|ref|XP_003704775.1|" "PREDICTED: pre-mRNA-splicing factor SPF27 [Megachile rotundata]" 511 807 874 961 805 994 550 885 483 738 608 784 557 801 866 960 1378 717
1834 "XLOC_001834" 37.720207253886 965 "gi|512900367|ref|XP_004924874.1|" "PREDICTED: small integral membrane protein 4 [Bombyx mori]" 832 1363 1453 1780 1147 1605 805 1502 836 1095 847 1022 984 1408 1373 1578 2367 1143
1835 "XLOC_001835" 41.241890639481 1079 "gi|332027733|gb|EGI67801.1|" "hypothetical protein G5I_03675 [Acromyrmex echinatior]" 1140 2407 2322 3192 1617 3096 1163 2552 1870 3883 1631 2954 1254 2627 1645 2648 3481 2060
1836 "XLOC_001836" 48.0694296847326 2823 "gi|759063949|ref|XP_011341366.1|" "PREDICTED: neuronal acetylcholine receptor subunit alpha-7-like isoform X3 [Cerapachys biroi]" 139 287 251 257 189 317 124 219 126 193 148 178 98 202 217 200 379 176
1837 "XLOC_001837" 50.299043062201 1672 "gi|350415276|ref|XP_003490589.1|" "PREDICTED: 60S ribosomal protein L4 [Bombus impatiens]" 8312 18185 16105 21213 12818 22788 9128 16965 12189 24536 14027 20143 7914 16245 13806 17874 27517 15269
1838 "XLOC_001838" 44.4507201355549 3541 "gi|332027732|gb|EGI67800.1|" "Colorectal mutant cancer protein [Acromyrmex echinatior]" 1693 3126 2981 3320 2234 3314 1886 3418 1926 3219 2253 2959 1781 2890 2870 3132 5247 2803
1839 "XLOC_001839" 38.3638928067701 2127 "gi|559173790|gb|ESU36462.1|" "Putative membrane spanning protein	partial [Giardia intestinalis]" 103 178 168 246 135 191 251 435 87 186 159 165 143 227 194 222 395 191
1840 "XLOC_001840" 41.0612760581175 1583 "gi|497414649|ref|WP_009728847.1|" "hypothetical protein [Selenomonas sp. F0473]" 34 47 26 65 39 69 42 54 19 51 37 23 34 59 58 56 88 54
1841 "XLOC_001841" 38.43399750934 6424 "gi|749751841|ref|XP_011138241.1|" "PREDICTED: ras-related protein Rab-3 isoform X3 [Harpegnathos saltator]" 10878 19524 18764 23088 14340 20366 15194 25818 11811 19100 13986 18477 13868 20513 18486 22311 34943 18422
1842 "XLOC_001842" 41.5617128463476 397 "gi|545619287|ref|WP_021742958.1|" "DNA/RNA non-specific endonuclease [Lactobacillus brevis]" 22 39 45 34 13 28 13 10 63 88 41 41 23 42 29 46 52 26
1843 "XLOC_001843" 45.2941176470588 340 "gi|407835609|gb|EKF99337.1|" "hypothetical protein TCSYLVIO_009745 [Trypanosoma cruzi]" 32 33 20 38 12 30 6 10 34 75 19 30 10 7 23 11 46 20
1844 "XLOC_001844" 45.2450621799561 2734 "gi|340729791|ref|XP_003403179.1|" "PREDICTED: facilitated trehalose transporter Tret1 [Bombus terrestris]" 341 648 652 808 517 714 418 773 453 727 487 601 345 648 596 681 1128 527
1845 "XLOC_001845" 38.5979049153908 1241 "gi|340729791|ref|XP_003403179.1|" "PREDICTED: facilitated trehalose transporter Tret1 [Bombus terrestris]" 146 277 243 295 158 318 174 276 175 405 243 305 127 186 258 331 552 235
1846 "XLOC_001846" 36.122618061309 2414 "gi|759043403|ref|XP_011330586.1|" "PREDICTED: cytoplasmic tRNA 2-thiolation protein 2 [Cerapachys biroi]" 368 633 594 714 519 688 578 764 465 628 612 617 575 703 724 844 1211 614
1847 "XLOC_001847" 37.8740970072239 969 "gi|170029242|ref|XP_001842502.1|" "mitochondrial NADH dehydrogenase Fe-S protein [Culex quinquefasciatus]" 5283 8541 8740 10031 7562 9769 4123 6900 5887 8883 5352 6347 5040 6566 6924 7891 12094 5980
1848 "XLOC_001848" 44.1422594142259 956 "gi|572319066|ref|XP_006625089.1|" "PREDICTED: ran-binding protein 10-like [Apis dorsata]" 15 50 67 44 21 44 135 217 13 45 34 65 42 69 57 65 95 60
1849 "XLOC_001849" 36.3590772316951 1994 "gi|759071740|ref|XP_011345476.1|" "PREDICTED: uncharacterized protein LOC105284005 [Cerapachys biroi]" 124 220 252 257 184 297 208 324 127 184 173 222 209 272 203 272 385 229
1850 "XLOC_001850" 39.6232996163237 2867 "gi|307167511|gb|EFN61084.1|" "Cytochrome P450 9e2	partial [Camponotus floridanus]" 2031 3339 3589 4042 2663 3582 1361 2301 1833 2720 1699 2117 1633 2088 3529 3750 5598 2703
1851 "XLOC_001851" 40.641158221303 1934 "gi|746837708|ref|XP_011049356.1|" "PREDICTED: phospholipase B1	membrane-associated-like [Acromyrmex echinatior]" 174 389 478 578 346 556 288 420 253 409 329 414 238 364 451 508 735 326
1852 "XLOC_001852" 36.7781155015198 658 "gi|490078984|ref|WP_003981107.1|" "MULTISPECIES: salicylyl-CoA 5-hydroxylase [Streptomyces]" 9 15 16 25 6 7 18 4 9 11 20 6 20 14 8 14 19 5
1853 "XLOC_001853" 38.6652542372881 1888 "gi|307193255|gb|EFN76146.1|" "Phospholipase B1	membrane-associated [Harpegnathos saltator]" 12 20 37 25 21 44 20 20 30 53 49 38 26 32 34 22 51 36
1854 "XLOC_001854" 43.5718809373021 1579 "gi|307193254|gb|EFN76145.1|" "hypothetical protein EAI_08723 [Harpegnathos saltator]" 5085 8946 8329 9151 7407 10081 6058 9519 5816 8999 6169 7437 5488 7876 8356 9546 16947 8192
1855 "XLOC_001855" 45.6359102244389 1203 "gi|607304110|gb|EZA45410.1|" "adenylate cyclase type 3-like protein [Microplitis demolitor]" 7 22 18 16 9 11 12 48 7 9 16 7 11 6 17 10 30 7
1856 "XLOC_001856" 27.8145695364238 453 NA NA 72 127 71 109 73 115 35 77 40 105 44 72 41 34 70 81 131 77
1857 "XLOC_001857" 44.9111470113086 619 "gi|332028989|gb|EGI69003.1|" "hypothetical protein G5I_02171 [Acromyrmex echinatior]" 6 18 9 33 10 17 52 106 11 23 23 16 10 27 17 33 34 19
1858 "XLOC_001858" 44.0366972477064 763 NA NA 5 9 3 7 11 12 3 2 9 27 3 6 3 17 0 6 4 2
1859 "XLOC_001859" 55.6561085972851 221 "gi|307204498|gb|EFN83178.1|" "Protein piccolo	partial [Harpegnathos saltator]" 1 10 2 7 3 8 18 58 0 3 2 5 3 10 7 4 18 3
1860 "XLOC_001860" 42.1122994652406 9724 "gi|571564306|ref|XP_006562309.1|" "PREDICTED: uncharacterized protein LOC410363 isoform X4 [Apis mellifera]" 4321 6801 7925 8738 5544 7400 5938 9627 5064 7531 6509 7554 5259 7148 7977 8391 15142 7028
1861 "XLOC_001861" 40.4059040590406 542 "gi|322785850|gb|EFZ12469.1|" "hypothetical protein SINV_09102	partial [Solenopsis invicta]" 481 776 876 948 730 1012 1188 1803 589 757 653 722 888 1162 740 776 1566 797
1862 "XLOC_001862" 43.3506044905009 579 "gi|307208429|gb|EFN85808.1|" "Mediator of RNA polymerase II transcription subunit 23 [Harpegnathos saltator]" 91 209 232 277 119 225 160 227 150 249 140 210 134 285 98 142 345 194
1863 "XLOC_001863" 40.9158050221566 677 "gi|322783784|gb|EFZ11050.1|" "hypothetical protein SINV_02056	partial [Solenopsis invicta]" 16 30 51 48 25 28 130 185 17 53 38 57 55 52 48 81 107 37
1864 "XLOC_001864" 37.5168856686725 8143 "gi|749785074|ref|XP_011146305.1|" "PREDICTED: solute carrier organic anion transporter family member 5A1 [Harpegnathos saltator]" 1554 2858 2729 3828 2054 3048 2018 3805 1420 2315 1748 2318 2037 3017 2469 2902 4479 2371
1865 "XLOC_001865" 40.6273909716909 1307 NA NA 4 19 12 22 9 20 15 18 10 20 11 20 7 13 14 22 21 12
1866 "XLOC_001866" 48.1107369996259 2673 "gi|307186326|gb|EFN71976.1|" "G-protein coupled receptor Mth2 [Camponotus floridanus]" 7 11 9 13 5 8 6 36 2 2 2 10 1 15 10 17 22 11
1867 "XLOC_001867" 37.5611592021076 2657 "gi|383857477|ref|XP_003704231.1|" "PREDICTED: GATA zinc finger domain-containing protein 1 isoform X1 [Megachile rotundata]" 436 669 671 797 640 844 439 757 497 709 449 612 449 638 677 681 1208 580
1868 "XLOC_001868" 47.972972972973 592 "gi|827555560|ref|XP_012549229.1|" "PREDICTED: solute carrier organic anion transporter family member 5A1 isoform X1 [Bombyx mori]" 0 0 0 1 0 0 0 0 0 1 0 3 0 4 1 0 0 0
1869 "XLOC_001869" 44.7995808226356 3817 "gi|307186326|gb|EFN71976.1|" "G-protein coupled receptor Mth2 [Camponotus floridanus]" 61 103 61 65 62 67 40 62 55 63 51 76 36 65 103 102 143 67
1870 "XLOC_001870" 40.1761517615176 1476 "gi|752892496|ref|XP_011264335.1|" "PREDICTED: myosin-2 essential light chain isoform X2 [Camponotus floridanus]" 5941 10785 10687 12642 8393 12206 7043 12193 7197 12004 8541 11399 7057 10665 9914 11890 18519 9701
1871 "XLOC_001871" 44.4469993101862 4349 "gi|749787665|ref|XP_011147345.1|" "PREDICTED: WD repeat	SAM and U-box domain-containing protein 1-like [Harpegnathos saltator]" 1408 2299 2288 2656 1805 2585 1562 2606 1268 2187 1507 1879 1552 2172 2051 2385 3695 1942
1872 "XLOC_001872" 38.6915887850467 1605 "gi|156541000|ref|XP_001600897.1|" "PREDICTED: AP-3 complex subunit sigma-2 isoform X2 [Nasonia vitripennis]" 460 816 840 892 593 889 586 898 482 670 609 608 509 616 662 740 1258 626
1873 "XLOC_001873" 36.6653338664534 2501 "gi|340720375|ref|XP_003398616.1|" "PREDICTED: tachykinin-like peptides receptor 86C [Bombus terrestris]" 178 274 299 358 238 274 259 413 208 326 249 287 209 331 265 336 565 284
1874 "XLOC_001874" 39.4230769230769 624 NA NA 23 64 44 66 44 62 23 28 46 103 41 80 44 60 43 59 88 68
1875 "XLOC_001875" 42.2386784391911 3511 "gi|572263863|ref|XP_006610124.1|" "PREDICTED: heterogeneous nuclear ribonucleoprotein K-like [Apis dorsata]" 5917 10238 9295 11791 7426 10281 6090 10066 6188 9689 7906 10155 6578 9449 8816 10804 17911 9354
1876 "XLOC_001876" 45.1592356687898 1570 "gi|328782654|ref|XP_393394.3|" "PREDICTED: GTP-binding protein RAD-like isoform X2 [Apis mellifera]" 24 53 66 84 26 57 223 327 18 23 44 81 58 91 52 66 116 66
1877 "XLOC_001877" 44.5283018867925 265 "gi|477529455|gb|ENH81217.1|" "hypothetical protein Cob_00039 [Colletotrichum orbiculare MAFF 240422]" 502 793 788 864 565 841 423 702 400 577 490 725 374 650 747 726 1037 445
1878 "XLOC_001878" 27.7078085642317 397 NA NA 8 7 6 10 10 7 1 8 8 19 5 2 7 3 10 5 13 5
1879 "XLOC_001879" 42.1330517423442 947 "gi|383848829|ref|XP_003700050.1|" "PREDICTED: cytochrome b5-like [Megachile rotundata]" 605 1198 1195 1387 1147 1515 434 741 646 1109 564 712 783 1100 765 946 1119 590
1880 "XLOC_001880" 41.0852713178295 774 "gi|156551007|ref|XP_001604756.1|" "PREDICTED: probable RNA 3'-terminal phosphate cyclase-like protein [Nasonia vitripennis]" 11 43 35 50 39 39 13 50 36 35 21 52 29 29 34 39 72 34
1881 "XLOC_001881" 48.5294117647059 408 "gi|383856867|ref|XP_003703928.1|" "PREDICTED: RNA 3'-terminal phosphate cyclase-like protein [Megachile rotundata]" 0 0 0 0 0 0 0 0 0 0 0 0 0 0 0 0 0 0
1882 "XLOC_001882" 38.9380530973451 678 NA NA 3 7 2 3 2 9 3 5 7 13 6 4 2 3 6 9 19 10
1883 "XLOC_001883" 46.2370649106303 4252 "gi|307201199|gb|EFN81105.1|" "Tripartite motif-containing protein 9	partial [Harpegnathos saltator]" 374 719 756 879 535 890 499 807 480 761 639 648 557 711 752 859 1605 711
1884 "XLOC_001884" 48.8584474885845 657 "gi|170579899|ref|XP_001895031.1|" "hypothetical protein Bm1_17870 [Brugia malayi]" 4678 7917 9436 10090 7123 10173 4858 7189 10457 17499 15209 16155 5669 8112 10392 10604 20420 9500
1885 "XLOC_001885" 33.9943342776204 706 "gi|405975718|gb|EKC40266.1|" "hypothetical protein CGI_10023699 [Crassostrea gigas]" 13 16 40 22 24 30 33 28 0 9 2 7 7 13 24 18 47 15
1886 "XLOC_001886" 42.9555416405761 1597 "gi|383849900|ref|XP_003700572.1|" "PREDICTED: eukaryotic translation initiation factor 3 subunit F [Megachile rotundata]" 1290 2039 2390 2536 2033 2444 1510 2315 1432 2101 1664 1796 1508 1975 2082 2181 3798 1712
1887 "XLOC_001887" 42.0382165605096 1413 "gi|299764400|ref|NP_001177675.1|" "actin related protein 11 [Nasonia vitripennis]" 421 658 744 931 616 785 569 845 403 547 531 586 545 686 764 777 1255 537
1888 "XLOC_001888" 38.9540126239856 3327 "gi|571576773|ref|XP_006571839.1|" "PREDICTED: homeobox protein prophet of Pit-1-like [Apis mellifera]" 197 389 325 448 284 396 240 436 239 490 285 417 288 400 339 433 835 407
1889 "XLOC_001889" 53.5781544256121 1062 "gi|322799616|gb|EFZ20888.1|" "hypothetical protein SINV_04062	partial [Solenopsis invicta]" 1 4 1 14 0 2 19 25 1 1 0 4 1 6 0 7 5 3
1890 "XLOC_001890" 42.6621160409556 293 NA NA 16 28 35 36 30 35 103 146 15 40 33 30 52 59 40 46 91 41
1891 "XLOC_001891" 35.6297093649085 929 "gi|571545449|ref|XP_006564725.1|" "PREDICTED: disintegrin and metalloproteinase domain-containing protein 12 isoform X7 [Apis mellifera]" 51 71 92 82 59 67 94 166 39 45 48 39 83 94 90 87 156 74
1892 "XLOC_001892" 36.096256684492 748 "gi|307185067|gb|EFN71274.1|" "hypothetical protein EAG_04616	partial [Camponotus floridanus]" 15 18 5 6 12 13 0 2 8 31 2 18 8 8 6 19 18 9
1893 "XLOC_001893" 35.8752166377816 577 "gi|407919866|gb|EKG13087.1|" "AMP-dependent synthetase/ligase [Macrophomina phaseolina MS6]" 307 566 523 609 380 568 418 869 379 654 663 958 476 690 346 512 689 385
1894 "XLOC_001894" 42.5449515905947 3615 "gi|571531544|ref|XP_006570015.1|" "PREDICTED: prolyl 4-hydroxylase subunit alpha-2 isoform X1 [Apis mellifera]" 707 1244 1279 1433 1022 1305 914 1471 917 1397 981 1198 957 1317 1191 1333 2374 1175
1895 "XLOC_001895" 48.261109577698 7246 "gi|571531462|ref|XP_394598.5|" "PREDICTED: phosphoinositide 3-kinase adapter protein 1-like isoform X3 [Apis mellifera]" 1318 2513 2671 3334 1781 2749 1855 3200 2356 3955 2653 3481 1893 3018 3208 3917 6228 3148
1896 "XLOC_001896" 41.0488245931284 4977 "gi|572312764|ref|XP_006622091.1|" "PREDICTED: receptor-binding cancer antigen expressed on SiSo cells-like [Apis dorsata]" 3431 6122 6437 7544 5658 8259 3986 6549 4161 6431 4554 5625 4632 6325 5996 6629 11465 5657
1897 "XLOC_001897" 41.642997596679 4577 "gi|383859760|ref|XP_003705360.1|" "PREDICTED: histone acetyltransferase KAT8 [Megachile rotundata]" 901 1652 1560 1824 1300 1798 1042 1599 835 1472 1045 1270 985 1450 1373 1560 2667 1242
1898 "XLOC_001898" 42.6283367556468 2435 "gi|340713193|ref|XP_003395131.1|" "PREDICTED: kynurenine 3-monooxygenase [Bombus terrestris]" 117 129 144 178 104 176 166 323 59 112 97 133 120 158 104 137 188 105
1899 "XLOC_001899" 37.0281963300015 6703 "gi|751214966|ref|XP_011160368.1|" "PREDICTED: lysosomal protein NCU-G1-like [Solenopsis invicta]" 3056 5232 5118 5972 4610 6201 3350 5251 2898 4675 3333 3980 3252 4555 4335 4654 8010 3858
1900 "XLOC_001900" 43.2634198364735 2813 "gi|805817717|ref|XP_012149124.1|" "PREDICTED: UDP-glucose 4-epimerase-like isoform X2 [Megachile rotundata]" 345 599 719 695 465 727 591 938 444 852 602 651 505 697 651 748 1191 554
1901 "XLOC_001901" 40.6976744186046 6020 "gi|752891141|ref|XP_011263596.1|" "PREDICTED: dystrophin	isoform E-like [Camponotus floridanus]" 410 800 847 884 566 964 520 821 429 799 559 627 471 682 722 808 1497 712
1902 "XLOC_001902" 46.6513585916571 5226 "gi|345481322|ref|XP_003424340.1|" "PREDICTED: probable helicase with zinc finger domain [Nasonia vitripennis]" 1252 2481 2321 3157 1777 2855 1982 3427 1724 2887 1941 2801 1505 2773 2201 2988 4740 2602
1903 "XLOC_001903" 43.9300411522634 972 "gi|497517528|ref|WP_009831726.1|" "hypothetical protein [Marinomonas sp. MED121]" 6 9 9 13 8 4 7 24 2 4 8 4 10 4 4 5 11 13
1904 "XLOC_001904" 43.2759548144164 3718 "gi|572309003|ref|XP_006620306.1|" "PREDICTED: J domain-containing protein-like isoform X1 [Apis dorsata]" 15506 27712 24342 29778 20873 30029 17183 30305 15997 25191 17482 23220 17069 24569 23376 27793 46869 24412
1905 "XLOC_001905" 43.7597223884169 8357 "gi|759032921|ref|XP_011333030.1|" "PREDICTED: uncharacterized protein LOC105276699 isoform X3 [Cerapachys biroi]" 1276 2491 3287 3577 2008 2938 2289 3824 3119 4953 3613 4496 2938 4340 3576 3973 6966 3663
1906 "XLOC_001906" 37.0114942528736 435 "gi|569371700|gb|ETO11637.1|" "hypothetical protein RFI_25739	partial [Reticulomyxa filosa]" 12 17 24 31 13 15 13 36 11 20 15 27 18 15 23 32 30 19
1907 "XLOC_001907" 42.4745462594068 4518 "gi|759032897|ref|XP_011331949.1|" "PREDICTED: 2-acylglycerol O-acyltransferase 2-A-like [Cerapachys biroi]" 179 273 360 416 193 312 162 312 168 296 244 337 182 318 281 336 546 259
1908 "XLOC_001908" 39.7534668721109 5841 "gi|340713206|ref|XP_003395137.1|" "PREDICTED: protein GDAP2 homolog [Bombus terrestris]" 10702 18864 21525 25579 14961 20778 20202 33594 14739 23461 19872 24759 16445 22994 21756 25474 40995 20743
1909 "XLOC_001909" 37.0748299319728 3234 "gi|572259213|ref|XP_006607958.1|" "PREDICTED: PRKCA-binding protein-like isoform X3 [Apis dorsata]" 1606 2641 2596 3254 2188 2826 2011 3165 1766 2606 2107 2323 2015 2704 2543 2558 4925 2246
1910 "XLOC_001910" 39.2726608187134 5472 "gi|746860949|ref|XP_011061340.1|" "PREDICTED: protein cueball [Acromyrmex echinatior]" 429 698 1308 1542 758 999 2544 4320 711 1076 1197 1547 1363 1872 1459 1573 2922 1411
1911 "XLOC_001911" 44.7411444141689 1835 "gi|805817717|ref|XP_012149124.1|" "PREDICTED: UDP-glucose 4-epimerase-like isoform X2 [Megachile rotundata]" 0 0 0 1 2 2 1 1 2 1 1 5 1 2 0 2 1 0
1912 "XLOC_001912" 38.649564375605 4132 "gi|350415522|ref|XP_003490669.1|" "PREDICTED: probable tyrosyl-DNA phosphodiesterase isoform X1 [Bombus impatiens]" 677 1098 1103 1362 905 1235 840 1369 704 1158 894 1192 745 1090 1033 1180 1805 953
1913 "XLOC_001913" 42.2048390030926 5497 "gi|645008070|ref|XP_008203825.1|" "PREDICTED: protein THEM6 [Nasonia vitripennis]" 6142 11307 10872 13029 8614 12359 7067 11916 6388 9982 7165 9462 6792 10084 9427 11477 17265 9289
1914 "XLOC_001914" 42.3442906574394 4624 "gi|307188955|gb|EFN73472.1|" "Tetraspanin-9 [Camponotus floridanus]" 5611 9918 10713 11716 7853 10636 8518 13892 7153 10762 8355 9728 7275 10872 10387 11336 19205 9409
1915 "XLOC_001915" 40.4432132963989 1444 "gi|572313198|ref|XP_006622300.1|" "PREDICTED: uncharacterized protein LOC102673780 [Apis dorsata]" 6 13 28 9 10 29 23 27 8 33 26 13 10 26 13 11 35 7
1916 "XLOC_001916" 39.5693779904306 2090 "gi|746843494|ref|XP_011051982.1|" "PREDICTED: cytochrome P450 6A1-like [Acromyrmex echinatior]" 103 145 121 148 199 179 110 192 106 141 92 139 110 168 140 178 267 154
1917 "XLOC_001917" 46.5012545302481 3587 "gi|156549545|ref|XP_001604517.1|" "PREDICTED: uncharacterized protein LOC100118466 isoform X1 [Nasonia vitripennis]" 5389 8959 8846 9489 7631 10417 5719 8366 5535 8481 6497 6199 5664 7501 7587 7483 12945 5858
1918 "XLOC_001918" 49.3688639551192 713 "gi|558177235|ref|XP_006126437.1|" "PREDICTED: RNA-binding protein 25-like [Pelodiscus sinensis]" 162 209 266 307 187 287 363 541 131 151 163 164 176 212 257 262 357 191
1919 "XLOC_001919" 39.4778481012658 1264 "gi|307214835|gb|EFN89715.1|" "Homeobox protein XHOX-7.1	partial [Harpegnathos saltator]" 162 325 217 333 218 396 109 209 162 309 193 274 170 292 215 226 432 245
1920 "XLOC_001920" 35.3246753246753 770 "gi|332020393|gb|EGI60813.1|" "G-protein coupled receptor Mth2 [Acromyrmex echinatior]" 0 0 0 0 0 0 0 0 0 0 0 0 0 0 0 0 0 0
1921 "XLOC_001921" 35.3246753246753 770 "gi|332020393|gb|EGI60813.1|" "G-protein coupled receptor Mth2 [Acromyrmex echinatior]" 0 0 0 0 0 0 0 0 0 0 0 0 0 0 0 0 0 0
1922 "XLOC_001922" 43.0555555555556 576 "gi|307208429|gb|EFN85808.1|" "Mediator of RNA polymerase II transcription subunit 23 [Harpegnathos saltator]" 113 218 203 220 146 209 168 241 118 214 197 243 110 185 183 198 444 216
1923 "XLOC_001923" 37.4570446735395 291 "gi|545604235|ref|WP_021730567.1|" "hypothetical protein [Lactobacillus plantarum]" 0 0 0 0 0 0 0 0 0 0 0 0 0 0 0 0 0 0
1924 "XLOC_001924" 33.4754797441365 469 NA NA 0 0 0 0 0 0 0 0 0 0 0 0 0 0 0 0 0 0
1925 "XLOC_001925" 35.3760445682451 718 "gi|2133581|pir||S68306" "pol polyprotein	truncated - red flour beetle retrotransposon Woot " 2 1 0 1 0 0 7 13 1 4 1 5 2 11 0 5 0 0
1926 "XLOC_001926" 46.2979890310786 2188 "gi|332025041|gb|EGI65228.1|" "Disks large 1 tumor suppressor protein [Acromyrmex echinatior]" 97 228 248 305 95 243 342 843 89 204 140 161 114 296 171 297 364 204
1927 "XLOC_001927" 39.2757660167131 359 NA NA 1 4 4 19 1 11 16 21 1 2 2 7 2 5 4 6 12 6
1928 "XLOC_001928" 41.9152276295133 637 NA NA 14 21 22 24 20 41 5 12 23 21 12 16 7 29 20 19 48 18
1929 "XLOC_001929" 43.7370062370062 3848 "gi|665810896|ref|XP_008553889.1|" "PREDICTED: diphosphomevalonate decarboxylase [Microplitis demolitor]" 551 1159 1073 1289 860 1267 939 1715 647 1164 901 1046 797 1215 966 1149 1862 1018
1930 "XLOC_001930" 45.6896551724138 464 NA NA 2 4 3 19 4 3 2 2 2 8 4 0 2 3 5 3 7 1
1931 "XLOC_001931" 41.109709962169 2379 "gi|357622012|gb|EHJ73636.1|" "putative RNA polymerase II associated protein 2 [Danaus plexippus]" 1062 1760 1874 2077 1361 1915 1056 1840 813 1424 957 1145 1094 1552 1617 1828 2724 1317
1932 "XLOC_001932" 42.7316644707949 2277 "gi|759055278|ref|XP_011336869.1|" "PREDICTED: ataxin-3-like isoform X1 [Cerapachys biroi]" 1561 2514 2862 3206 2395 3018 1754 2596 2088 2997 2416 2630 1919 2627 2794 2922 5545 2583
1933 "XLOC_001933" 48.4018264840183 2628 "gi|749749749|ref|XP_011137100.1|" "PREDICTED: capon-like protein isoform X2 [Harpegnathos saltator]" 833 2096 1327 1865 1155 2142 962 1767 1060 2143 1029 1713 734 1601 1400 1811 2601 1608
1934 "XLOC_001934" 48.3586869495596 9992 "gi|665810884|ref|XP_008553882.1|" "PREDICTED: peroxidasin [Microplitis demolitor]" 1669 3414 3187 3900 2499 3851 2468 4689 2240 4320 2936 4023 1890 3449 2663 3398 6153 3235
1935 "XLOC_001935" 40.2146464646465 1584 NA NA 755 1313 1147 1500 941 1475 700 1261 659 1034 730 1055 768 1118 1056 1281 1850 971
1936 "XLOC_001936" 45.6953642384106 2567 "gi|383858421|ref|XP_003704700.1|" "PREDICTED: negative elongation factor B [Megachile rotundata]" 272 624 608 796 411 711 485 840 341 646 470 573 369 606 562 726 981 533
1937 "XLOC_001937" 24.5714285714286 350 "gi|385737670|gb|EIG57866.1|" "amidase	Asp-tRNAAsn/Glu-tRNAGln amidotransferase A subunit [Bradyrhizobium sp. WSM1253]" 1 4 1 0 5 1 6 15 1 0 4 1 5 3 1 6 5 2
1938 "XLOC_001938" 41.2955465587045 741 "gi|572312072|ref|XP_006621757.1|" "PREDICTED: LOW QUALITY PROTEIN: protein kinase C	brain isozyme-like [Apis dorsata]" 2 2 8 2 0 8 25 32 2 7 4 6 3 4 3 8 5 8
1939 "XLOC_001939" 34.8171701112878 1258 NA NA 0 1 2 5 3 1 4 15 1 0 3 0 4 3 2 2 6 4
1940 "XLOC_001940" 42.3758865248227 564 "gi|307173392|gb|EFN64351.1|" "hypothetical protein EAG_15935	partial [Camponotus floridanus]" 13 37 21 11 18 19 33 57 17 33 28 28 12 31 18 15 49 17
1941 "XLOC_001941" 32.3076923076923 390 NA NA 10 16 18 28 7 19 12 9 11 25 14 16 7 11 6 16 33 13
1942 "XLOC_001942" 38.4202827888835 2051 "gi|307187652|gb|EFN72624.1|" "Protein Wnt-11 [Camponotus floridanus]" 55 108 90 129 66 121 65 146 59 96 83 100 64 105 105 135 170 97
1943 "XLOC_001943" 36.2525987525988 3848 "gi|573955415|ref|XP_006659948.1|" "PREDICTED: BTB/POZ and MATH domain-containing protein 1-like [Oryza brachyantha]" 200 298 351 381 219 331 257 433 215 301 309 426 292 389 340 389 563 270
1944 "XLOC_001944" 33.3706606942889 893 "gi|630219488|ref|XP_007857784.1|" "hypothetical protein Moror_1356 [Moniliophthora roreri MCA 2997]" 9 8 15 16 15 12 8 24 8 8 8 7 7 3 13 23 29 14
1945 "XLOC_001945" 39.8162939297125 2504 "gi|752865818|ref|XP_011269372.1|" "PREDICTED: EF-hand domain-containing family member C2-like [Camponotus floridanus]" 33 52 62 76 45 57 44 50 28 55 40 49 49 68 75 62 89 67
1946 "XLOC_001946" 37.6516129032258 3875 "gi|350423165|ref|XP_003493404.1|" "PREDICTED: extended synaptotagmin-2 isoform X2 [Bombus impatiens]" 2615 4583 5185 5738 3784 5142 3737 6147 3492 5155 4159 4765 3842 4883 4904 5484 9199 4646
1947 "XLOC_001947" 38.0444856348471 2158 "gi|759043840|ref|XP_011330818.1|" "PREDICTED: ubiquitin-like-conjugating enzyme ATG3 [Cerapachys biroi]" 1404 2466 2392 2977 2078 2688 1754 2905 1494 2510 1782 2154 1778 2550 2237 2829 4341 2287
1948 "XLOC_001948" 41.0873845221869 6603 "gi|572302246|ref|XP_006617150.1|" "PREDICTED: bromodomain-containing protein 8-like [Apis dorsata]" 379 726 819 1100 714 1032 798 1126 508 855 572 651 651 991 752 901 1473 755
1949 "XLOC_001949" 45.0836820083682 956 "gi|500596591|ref|WP_011958273.1|" "DNA-binding protein [Roseiflexus sp. RS-1]" 21 38 48 84 27 52 43 76 40 59 42 57 33 41 46 38 60 28
1950 "XLOC_001950" 37.9839018781142 2609 "gi|815925319|ref|XP_012247293.1|" "PREDICTED: exosome complex component CSL4 [Bombus impatiens]" 338 480 614 596 433 585 431 607 341 437 409 388 339 562 515 531 997 391
1951 "XLOC_001951" 36.0716491661519 6476 "gi|752868960|ref|XP_011251574.1|" "PREDICTED: heparanase-like isoform X2 [Camponotus floridanus]" 9038 15200 15976 17993 12660 16856 10698 17067 9526 14631 9948 11956 10387 14049 14366 15952 25482 12282
1952 "XLOC_001952" 41.6428728311004 4553 "gi|665800798|ref|XP_008548379.1|" "PREDICTED: glycerol-3-phosphate acyltransferase 1	mitochondrial isoform X1 [Microplitis demolitor]" 10573 17080 17116 19102 13910 18185 18231 28132 12301 18181 13009 15516 13141 17274 15891 17474 33017 15843
1953 "XLOC_001953" 42.4821002386635 2933 "gi|345491433|ref|XP_003426604.1|" "PREDICTED: ABC transporter G family member 23 isoform X1 [Nasonia vitripennis]" 3419 5883 7651 8689 5405 7188 5882 9670 5229 8287 6701 8247 5936 7791 7870 8477 13974 6989
1954 "XLOC_001954" 38.7417218543046 604 "gi|322786847|gb|EFZ13130.1|" "hypothetical protein SINV_09296	partial [Solenopsis invicta]" 61 100 138 162 77 105 104 189 126 225 117 155 117 154 143 203 306 138
1955 "XLOC_001955" 46.9404517453799 2435 "gi|749792584|ref|XP_011149545.1|" "PREDICTED: uncharacterized protein LOC105189267 [Harpegnathos saltator]" 176 479 605 840 330 779 223 423 214 485 225 356 201 555 403 623 700 412
1956 "XLOC_001956" 49.1513267989481 4183 "gi|345493567|ref|XP_001600113.2|" "PREDICTED: uncharacterized protein LOC100115374 isoform X2 [Nasonia vitripennis]" 75 120 206 222 89 141 106 239 80 154 85 119 105 177 154 157 282 160
1957 "XLOC_001957" 54.296875 768 "gi|522062968|ref|WP_020574177.1|" "protein disaggregation chaperone [Actinopolymorpha alba]" 1 6 13 26 6 8 127 327 8 23 18 27 19 24 15 45 49 24
1958 "XLOC_001958" 47.0530451866405 1018 NA NA 2 2 0 2 0 0 5 17 2 2 0 1 1 0 0 3 0 4
1959 "XLOC_001959" 45.1757188498403 1565 "gi|307186397|gb|EFN72031.1|" "hypothetical protein EAG_13983 [Camponotus floridanus]" 9 9 23 32 11 16 92 222 8 19 21 27 10 27 27 23 59 21
1960 "XLOC_001960" 44.7984071677451 2009 "gi|328783940|ref|XP_003250369.1|" "PREDICTED: F-box only protein 7-like [Apis mellifera]" 82 231 208 195 156 278 69 183 130 174 117 180 138 170 210 210 286 142
1961 "XLOC_001961" 53.3685064935065 4928 "gi|307204647|gb|EFN83269.1|" "Kelch-like protein 26 [Harpegnathos saltator]" 102 270 179 286 149 333 85 241 133 299 114 204 92 227 157 234 344 273
1962 "XLOC_001962" 52.6875 1600 "gi|330864869|gb|AEC46890.1|" "MIP30370p [Drosophila melanogaster]" 12 45 37 44 26 42 26 32 28 58 36 35 20 40 46 40 72 24
1963 "XLOC_001963" 55.9800664451827 602 "gi|504833259|ref|WP_015020361.1|" "hypothetical protein [Candidatus Nitrososphaera gargensis]" 3 5 9 6 2 4 3 13 4 6 1 6 8 4 3 10 7 4
1964 "XLOC_001964" 34.8956661316212 3115 "gi|751212648|ref|XP_011159109.1|" "PREDICTED: uncharacterized protein LOC105195422 [Solenopsis invicta]" 394 579 709 810 461 626 572 884 323 444 417 503 441 625 650 738 1086 483
1965 "XLOC_001965" 42.1475529583638 2738 "gi|340726208|ref|XP_003401453.1|" "PREDICTED: decaprenyl-diphosphate synthase subunit 1 [Bombus terrestris]" 141 357 394 454 255 324 419 727 262 438 332 376 369 466 424 538 685 453
1966 "XLOC_001966" 29.6887470071828 1253 NA NA 458 846 899 1067 670 907 429 890 711 939 694 833 561 915 770 905 1387 770
1967 "XLOC_001967" 40.7124681933842 786 "gi|759077878|ref|XP_011348719.1|" "PREDICTED: dnaJ homolog subfamily C member 9 isoform X2 [Cerapachys biroi]" 194 311 232 260 218 328 132 265 83 157 105 148 146 192 184 237 330 183
1968 "XLOC_001968" 42.1494785631518 3452 "gi|571563766|ref|XP_006559333.1|" "PREDICTED: J domain-containing protein CG6693-like isoform X2 [Apis mellifera]" 10938 18678 20573 24436 14973 20853 11674 19910 14655 23342 15585 19384 13756 20219 20124 23438 37904 19081
1969 "XLOC_001969" 39.4126738794436 647 NA NA 50 103 90 102 58 137 33 80 81 175 71 97 34 82 68 142 160 86
1970 "XLOC_001970" 41.6755037115589 1886 "gi|749754424|ref|XP_011139646.1|" "PREDICTED: uncharacterized protein LOC105183310 [Harpegnathos saltator]" 165 330 333 398 265 384 248 464 163 223 171 229 181 270 290 304 489 219
1971 "XLOC_001971" 40.4190476190476 2625 "gi|759077917|ref|XP_011348740.1|" "PREDICTED: carbonic anhydrase 2-like isoform X4 [Cerapachys biroi]" 4 4 9 10 4 5 9 9 4 9 2 9 12 14 7 18 12 5
1972 "XLOC_001972" 39.7476340694006 5072 "gi|332022965|gb|EGI63231.1|" "S1 RNA-binding domain-containing protein 1 [Acromyrmex echinatior]" 674 1037 1265 1364 1242 1635 2628 4057 1190 1810 2244 2212 1362 1800 1007 1059 4378 2123
1973 "XLOC_001973" 42.0833333333333 1440 "gi|488817109|ref|WP_002729515.1|" "hypothetical protein [Phaeospirillum molischianum]" 7 18 18 19 12 14 16 22 26 33 8 46 6 24 9 9 59 26
1974 "XLOC_001974" 39.3063583815029 346 "gi|524174383|emb|CCZ43620.1|" "putative DNA polymerase III delta subunit [Bacteroides sp. CAG:545]" 7 6 5 8 2 9 3 16 4 3 6 3 5 8 7 8 4 11
1975 "XLOC_001975" 37.7456049638056 967 "gi|759077872|ref|XP_011348716.1|" "PREDICTED: 39S ribosomal protein L32	mitochondrial [Cerapachys biroi]" 16 17 31 29 24 33 25 33 33 12 17 16 25 19 31 37 51 18
1976 "XLOC_001976" 40.5487804878049 1312 "gi|527296445|gb|EPS97272.1|" "hypothetical protein FOMPIDRAFT_1082578	partial [Fomitopsis pinicola FP-58527 SS1]" 5 8 12 27 8 16 21 33 10 19 24 29 32 14 27 16 31 16
1977 "XLOC_001977" 36.8560807222517 3766 "gi|572317946|ref|XP_006624558.1|" "PREDICTED: max-like protein X-like [Apis dorsata]" 788 1207 1492 1605 1070 1516 1129 1709 885 1446 1223 1425 1065 1460 1422 1521 2639 1306
1978 "XLOC_001978" 36.5258879660717 5659 "gi|749785913|ref|XP_011146628.1|" "PREDICTED: F-box only protein 28 isoform X2 [Harpegnathos saltator]" 1267 2336 2549 3259 1851 2567 2179 3870 1691 2483 1877 2465 2116 2905 2561 3096 4979 2507
1979 "XLOC_001979" 36.5244306875967 4523 "gi|572317959|ref|XP_006624564.1|" "PREDICTED: coiled-coil domain-containing protein 12-like [Apis dorsata]" 218 347 381 372 317 388 248 357 239 363 253 286 214 336 396 381 633 285
1980 "XLOC_001980" 45.2586206896552 1160 "gi|572269242|ref|XP_006612643.1|" "PREDICTED: uncharacterized protein LOC102681893 [Apis dorsata]" 3 4 3 16 5 13 10 18 10 16 12 12 13 19 8 12 19 8
1981 "XLOC_001981" 32.9149232914923 717 "gi|343802420|gb|EGV20360.1|" "hypothetical protein ThimaDRAFT_0138 [Thiocapsa marina 5811]" 12 34 2 2 17 30 34 62 33 39 17 12 42 61 28 42 45 9
1982 "XLOC_001982" 43.831756892735 4969 "gi|572269239|ref|XP_006612642.1|" "PREDICTED: uncharacterized protein LOC102681549 isoform X3 [Apis dorsata]" 5095 8277 9352 10863 6816 8999 7611 12259 6479 10186 6807 8235 7446 10083 8613 10093 16566 8285
1983 "XLOC_001983" 42.3631123919308 694 NA NA 18 64 48 74 46 52 48 108 39 59 32 55 30 50 64 47 94 41
1984 "XLOC_001984" 46.0719041278296 751 "gi|488119438|ref|WP_002190835.1|" "hypothetical protein [Leptospira interrogans]" 7 21 21 40 24 29 8 6 1 20 1 9 10 10 13 27 22 13
1985 "XLOC_001985" 40.9672830725462 703 "gi|501298356|dbj|BAN21336.1|" "unkown protein [Riptortus pedestris]" 5102 8710 9072 9940 7396 10268 4213 6841 5465 8120 5121 6046 5420 7342 7055 8020 12742 6073
1986 "XLOC_001986" 42.5541316836058 2263 "gi|759040635|ref|XP_011329111.1|" "PREDICTED: uncharacterized protein LOC105274568 [Cerapachys biroi]" 0 0 3 0 1 1 1 0 0 0 0 0 0 1 0 1 1 0
1987 "XLOC_001987" 54.9747048903879 593 "gi|523686062|ref|WP_020806166.1|" "mannose-binding protein	PF09160 family [Klebsiella pneumoniae]" 28 41 44 83 45 64 50 77 17 26 13 35 22 63 16 49 47 37
1988 "XLOC_001988" 39.0339425587467 1532 NA NA 9 9 8 16 4 9 25 49 6 10 7 24 14 8 3 12 16 4
1989 "XLOC_001989" 37.7947451156524 4453 "gi|307213490|gb|EFN88899.1|" "Glycosyltransferase 25 family member [Harpegnathos saltator]" 212 329 362 389 227 423 334 557 207 281 270 293 233 399 359 404 600 297
1990 "XLOC_001990" 39.9701158012701 2677 "gi|759040635|ref|XP_011329111.1|" "PREDICTED: uncharacterized protein LOC105274568 [Cerapachys biroi]" 97 193 170 239 182 189 137 187 176 190 136 170 148 167 173 166 271 127
1991 "XLOC_001991" 36.013986013986 858 "gi|383857899|ref|XP_003704441.1|" "PREDICTED: peptidyl-prolyl cis-trans isomerase-like 1 [Megachile rotundata]" 366 757 708 945 582 909 397 735 438 815 439 629 443 692 599 743 1156 539
1992 "XLOC_001992" 42.7478134110787 2744 "gi|383854969|ref|XP_003702992.1|" "PREDICTED: deformed epidermal autoregulatory factor 1-like [Megachile rotundata]" 505 861 880 923 775 1063 631 996 581 999 642 779 585 819 823 900 1555 817
1993 "XLOC_001993" 45.0643776824034 233 "gi|607357099|gb|EZA51569.1|" "hypothetical protein X777_09750 [Cerapachys biroi]" 12 9 10 15 10 12 20 24 17 16 14 20 18 30 13 28 28 20
1994 "XLOC_001994" 48.7858719646799 906 "gi|749749003|ref|XP_011136700.1|" "PREDICTED: uncharacterized protein LOC105181549 isoform X3 [Harpegnathos saltator]" 11 10 7 33 17 23 10 10 14 18 6 13 6 25 15 18 25 11
1995 "XLOC_001995" 38.8842906803509 6041 "gi|752859810|ref|XP_011267166.1|" "PREDICTED: protein rogdi isoform X1 [Camponotus floridanus]" 1795 3124 4034 4798 2710 3577 3244 5167 2901 4478 3652 4430 2889 4170 4100 4642 7680 3890
1996 "XLOC_001996" 38.2917466410749 2084 "gi|572315425|ref|XP_006623363.1|" "PREDICTED: trypsin-2-like [Apis dorsata]" 1 4 5 5 1 2 2 7 7 6 5 5 1 4 7 3 4 4
1997 "XLOC_001997" 37.9596678529063 843 "gi|490592926|ref|WP_004457946.1|" "hypothetical protein [Leptospira santarosai]" 5 10 22 32 8 14 23 20 11 10 11 6 6 17 9 14 24 9
1998 "XLOC_001998" 38.5915492957746 355 "gi|218543|dbj|BAA03147.1|" "unnamed protein product [Schizosaccharomyces pombe]" 2 9 4 13 7 6 3 7 3 5 3 0 1 7 11 3 8 8
1999 "XLOC_001999" 41.8035592060233 5844 "gi|350398975|ref|XP_003485370.1|" "PREDICTED: receptor-type tyrosine-protein phosphatase N2 isoform X2 [Bombus impatiens]" 8015 14503 15030 18237 11080 15141 11509 18706 9929 14989 11342 14419 10763 15353 15157 18005 28116 14720
[truncated: 14,753 more rows]
[truncated: 1 more columns]
