# Supplementary material for: Kin recognition: Neurogenomic response to mate choice and sib mating avoidance in a parasitic wasp
Source: PLoS One. 2020 Oct 26;15(10):e0241128. doi: 10.1371/journal.pone.0241128 (PMC7588116; doi:10.1371/journal.pone.0241128)
Supplement: S2 File — (CSV) [file pone.0241128.s009.csv]

Female1 "Female2" "Female3" "Kin2" "Kin3" "NonKin1" "NonKin2" "NonKin3"
XLOC_000003 9.49665900629908 9.56367380098576 9.69292721667551 9.55010815739027 9.84236775163459 9.61618567494494 9.29001277601585 9.72745831632106
XLOC_000004 9.79237883026342 9.49794844840394 9.53808321578942 9.81439962533042 9.96431385699439 9.52853885986216 9.43612717338427 9.80739067746535
XLOC_000005 10.7163539903284 10.8103185562969 10.8516923359363 10.7596265585904 10.6972734487637 10.7346870206645 10.7650299437349 10.7772802101816
XLOC_000006 11.4883410849665 11.7169748515239 11.5326953745267 11.6063377186007 11.9781015097724 12.2089426281535 11.9070126296628 11.9476929684297
XLOC_000007 10.6077959656137 10.6554691232097 10.6444553402686 10.5321919120644 10.8027671815163 10.7889176388736 10.7308862161984 10.6579277837459
XLOC_000008 10.9748484980597 10.7959864943248 10.9027283172331 10.9420945339743 10.8027671815163 10.991858986359 10.8084485302275 10.7993160280218
XLOC_000009 11.8225198692302 11.8303296062047 11.7537964579568 11.8852995554049 11.839793084931 11.8906648053626 11.7723959530244 11.8021925723661
XLOC_000011 9.84978705535232 9.94900896411434 9.83395949499696 9.88762004054227 9.74472060350161 9.98336279562258 9.86025019340341 9.91498159510108
XLOC_000012 10.0786272680844 9.97457419853981 10.0105519568009 10.2893064322522 10.2129740102109 10.1774544690131 10.0383326532034 10.0381820343536
XLOC_000013 9.54687944745924 9.54446547091443 9.61872219213662 9.22705127791674 9.32017219497854 9.47513080618242 9.39791774945898 9.55878237443586
XLOC_000014 13.4616207815661 13.1344487214164 13.258927492957 13.2623143202936 13.0965691370308 12.9396291030603 13.0313447879696 13.1354898419323
XLOC_000015 9.25308703981107 9.23319330874049 9.11941750608519 9.265937256694 9.31636599180344 9.21620620741446 9.26035063832284 9.24928740082632
XLOC_000018 10.3484268043719 10.1303782648171 10.2442288067286 10.029834236137 9.94908111971351 10.174368968132 10.104223761182 10.0986884290625
XLOC_000019 11.576018850158 11.4673743849051 11.6273862100744 11.4687512436832 11.4312262867696 11.3213530361132 11.4575721437452 11.485076864852
XLOC_000020 12.8162775993837 12.7616936034931 12.8223697998655 12.7896141167331 12.8689624775184 12.9003431458121 12.8244210323941 12.8282729544034
XLOC_000021 9.60018234947949 9.56998620984945 9.55580012523519 9.41027113197335 9.48380264260638 9.43112396122349 9.42539381822393 9.5249971316699
XLOC_000022 11.0394287382921 11.1642238203966 11.0542817504019 11.1129187485546 11.2148397622462 11.1201521215845 11.2224154125191 11.2973947611957
XLOC_000023 9.26189842139554 9.24910648644771 9.34009057423602 9.36025730489723 9.32017219497854 9.24996038793075 9.36363128406391 9.34122309884029
XLOC_000024 11.4914153878116 11.5315395676709 11.5336845503779 11.6541127370381 11.6305550101606 11.5474946158782 11.6175559834456 11.6108504858602
XLOC_000025 16.4060287459669 16.138655159299 16.3548336488324 15.8993595715131 15.7661671781098 16.0363465008621 15.894727292088 15.8779764317471
XLOC_000026 8.9233844491209 8.93790626309248 8.90858586669944 8.81434146560387 8.75111316691448 8.94509636591804 8.86511578531192 8.91795660519997
XLOC_000027 10.3699550826622 9.99129536702175 10.245536536937 9.92644646302619 9.90805542041372 9.88812144721056 10.0325451175571 10.079924039639
XLOC_000028 9.79709042617582 9.66739926477924 9.83018872107203 9.88345032089543 9.81664160885599 9.77249632159129 9.59828058922124 9.69933046630767
XLOC_000029 11.8093550628344 11.816991570628 11.8918304976095 11.7195931343851 11.9276982546869 12.1165230848755 11.8999781040972 11.8671681962717
XLOC_000030 11.3438380229385 11.280406475852 11.3444129550545 11.2848213063005 11.3023150229374 11.2154540911611 11.2501692699113 11.2533146486406
XLOC_000031 12.6827955701983 12.6770278128598 12.7060823951089 12.6493366008806 12.6452665710816 12.6798315208833 12.7278588846861 12.6637698872209
XLOC_000032 11.7333780626107 11.8652947318853 11.8639515085273 11.9594896579402 11.9887021568452 11.9202625351709 11.8671615446169 11.9190811985101
XLOC_000034 10.966779717689 10.8640990992166 10.8011620224828 10.985577449484 11.026833881878 10.8849885277119 10.944908903767 10.9141249264465
XLOC_000035 14.4793424158568 14.2907165383147 14.4592040741512 14.4757379217454 14.4328325833555 14.3288448768302 14.3452697573338 14.3178536771953
XLOC_000036 14.2344353008163 14.4124032843641 14.3383007742626 14.5732145005509 14.6617643236347 14.4440564441355 14.4365839120667 14.4874803438117
XLOC_000037 13.4212244317543 13.3106107853066 13.6091950994904 13.4419501519235 13.3356714250603 13.4482584025518 13.0912791415442 13.151564704763
XLOC_000039 9.18792637774197 9.13976965241378 9.06196279987189 9.04144062527484 9.08655767666233 9.17602270943327 9.15865703491851 9.05378726859059
XLOC_000040 10.4892777168781 10.4299751895519 10.4640238607797 10.4291415699757 10.4184958000725 10.6005106737588 10.5585811460285 10.5496125863801
XLOC_000041 10.1019881871444 10.0610046353538 10.1260282128579 10.1312554711557 10.0178419648502 9.99606206691715 10.0498198500775 10.0016203494497
XLOC_000042 11.4634999404183 11.4888025014252 11.6082963129372 11.5574447852774 11.5971884582675 11.5803574043326 11.3998967670933 11.4688911214456
XLOC_000043 9.26626223794214 9.30644082521921 9.22364295749771 8.93966095846593 8.89482284107319 9.20749145343662 9.38381459733545 9.25443672941074
XLOC_000044 8.8799814817356 8.85049857120902 8.80213309488448 9.16157220708046 9.02880561566634 8.89944275834878 8.83430050901842 8.96789450359286
XLOC_000045 10.3994801751711 10.2323507375057 10.2765043876221 10.4460498181743 10.3345953330021 10.2198297853616 10.1123701507433 10.1968139429202
XLOC_000046 8.93151615515909 8.75101347096653 8.86353487844912 8.93197183239585 8.85063907486128 8.84750648494557 8.86511578531192 8.88786443571389
XLOC_000047 10.8095566853933 10.7974266856582 10.8229345767022 10.5261421808926 10.435127024865 10.6499558699146 10.6528406593755 10.6259700598405
XLOC_000048 9.02536933726709 9.01465153822458 8.94893541503128 9.0825568936539 9.1486826414605 9.07584982599774 9.10077786926665 9.00884636841823
XLOC_000049 9.06919637836058 9.22996491734302 9.06698917552078 9.16157220708046 9.08105779669342 9.24583275174709 9.263709385319 9.3297723992167
XLOC_000051 9.19764328265603 9.13602246018273 9.26101835964215 8.97615387806566 9.10273531149915 9.22480649543214 9.20053450004294 9.18985258060373
XLOC_000052 15.0124549235477 14.8966099561405 14.904321755295 15.0729810518282 15.1098847757924 15.0188030100122 14.9552037725339 15.0129171646986
XLOC_000053 9.47373373943181 9.13225129911036 9.28250328271806 9.33014524388674 9.36796141440538 9.17139600151107 9.25017482441904 9.29914018294239
XLOC_000054 13.2787951796564 13.116844873911 13.1420771813428 13.230300727561 13.2663055704624 13.2344629175421 13.1970338092079 13.1934649545755
XLOC_000055 9.19764328265603 9.15087161842686 9.15900326315318 9.13124461909686 9.37151579420997 9.31663143952017 9.24674892722295 9.24669807172289
XLOC_000056 9.48034725691365 9.43415786767076 9.36571653787649 9.66568960751053 9.54918269774208 9.47818705107151 9.59606610756899 9.50110767028376
XLOC_000057 9.03186602793709 9.27684887813335 9.14173503235934 8.83527698117643 8.99067795820279 9.14287648628749 9.02626773015902 9.07829386264324
XLOC_000058 8.85123648714019 8.82859172460624 8.86353487844912 8.9546290844308 8.81055614681343 8.87442027839264 8.77162896053373 8.80569197438482
XLOC_000059 12.8232745249386 12.6877018820416 12.8169644465492 12.702613926757 12.5943666481555 12.8330422361937 12.7239053887165 12.6877346295555
XLOC_000060 13.2747573545884 13.1434421862602 13.1564018417396 13.1459834485952 13.0832106765019 13.1772183849864 13.1335665176836 13.1353775802877
XLOC_000061 12.5884439576168 12.4199529612516 12.6366013932249 12.378523263647 12.292905767687 12.386927301 12.4479706371384 12.3100985720209
XLOC_000062 11.2225917414963 11.2238027338125 11.2865898269735 11.4103134790514 11.452784906873 11.2869475069452 11.266889828912 11.4101486175072
XLOC_000063 11.9703172880338 11.9016843037614 12.0165444007111 11.8328139515802 11.6528823177715 11.8521175601716 11.8526527274174 11.8717941167646
XLOC_000064 15.5512541259663 15.5927964450367 15.508453585557 15.5092184309838 15.5749352805817 15.4546082784522 15.5364175948438 15.4542012390183
XLOC_000065 8.85123648714019 8.86433874257684 8.77136849076144 8.85492454527143 8.81055614681343 8.81820632625175 8.81771700539187 8.93681243715256
XLOC_000066 11.5800601444291 11.5594601420719 11.2663662632544 11.64723484475 12.2899501667616 11.6274794178085 11.3595561055943 11.478625064753
XLOC_000068 12.360920167837 12.2692237275837 12.3932342699679 12.2668648839335 12.5495643232033 12.3484222144374 12.1338339513876 12.1839075151325
XLOC_000069 9.71894452855369 9.66928602710152 9.59742734576342 9.57897346735259 9.58290545175171 9.54280998724363 9.5938462757203 9.60138407962798
XLOC_000071 11.3404195007466 11.3108239874361 11.359620277335 11.3187857531513 11.4966564186732 11.2856322812846 11.3882723467423 11.4109031113493
XLOC_000072 12.0678887707706 12.2564187629958 12.1148959388756 12.2617166458099 12.3960385993996 12.3693315131341 12.3519383745099 12.2839087291937
XLOC_000073 14.0894935495769 13.9329311057079 13.9588858071606 14.0221604103376 14.0202119087867 13.9472274743226 13.9703963858075 14.026454657133
XLOC_000074 11.2788301492243 11.2279986377435 11.2942448343915 11.167159324844 11.2027929607667 11.1931214231947 11.1746805548372 11.1534346328208
XLOC_000075 15.3010381470258 15.1006094011454 15.2795493679705 15.2622044957946 15.307822290081 15.268925325272 15.052214975791 15.0918061075031
XLOC_000076 10.7684791037479 10.8209670247643 10.8378017782379 10.9080827552112 10.7400879134823 10.8672148500827 10.8315460275839 10.7658203685713
XLOC_000077 13.3711373392481 13.3689143072714 13.460992363037 13.5677111098021 13.3592663567284 13.2840403788809 13.2807057682917 13.1941117406735
XLOC_000078 8.94731373792771 9.07666414473568 9.13733890296389 9.1951521514182 9.15357335842981 9.03008407426139 9.04107391439223 9.11789958254151
XLOC_000079 13.6298802961105 13.7116438499211 13.6271206415054 13.8324940004696 13.9279880764143 13.7569105284081 13.8312182268358 13.870878557172
XLOC_000080 11.648687334407 11.6678069453264 11.7234574757053 11.7514726152747 11.662124369524 11.6987562563076 11.7376270716193 11.6825408576382
XLOC_000081 14.1409867931051 14.4048969493562 14.1985861927041 14.6911097202709 14.7233663576211 14.638644983827 14.4249724828942 14.4369359651674
XLOC_000082 11.4672544087832 11.4673743849051 11.3551317516499 11.4090564760524 11.5602604949476 11.6233542510919 11.6019630469734 11.6438037949467
XLOC_000083 9.43639268994658 9.28585634847834 9.33354562580472 9.33397601202027 9.34993781353774 9.18061528334983 9.27037842132209 9.30393757298973
XLOC_000085 12.5864580214877 12.6552474442222 12.7873775193378 12.7405124029887 12.650897273523 12.655545157004 12.4215688778658 12.480926640129
XLOC_000086 11.3294232460017 11.3889723476541 11.3993773967058 11.4639235159974 11.415446080722 11.5271791788329 11.468634680239 11.453978897739
XLOC_000087 8.99151703930083 8.97535272997963 8.9292597667028 8.93966095846593 8.90305173482166 9.03008407426139 8.94440824354663 8.9805679632088
XLOC_000088 9.37131646931979 9.69348404648793 9.61872219213662 9.60142218163564 9.37857588250373 9.60303476812744 9.62229606105269 9.58118413926582
XLOC_000091 9.21664701300834 9.32079319833106 9.35301175876673 9.38208515140539 9.3571984558383 9.39479942690077 9.40902173437564 9.51221538260982
XLOC_000096 10.1943022725663 10.2096723134662 10.2191075444135 10.460181414464 10.3081310380688 10.074446524061 10.0877567879582 10.1110307384797
XLOC_000097 13.9049145353852 13.6897846355497 13.8173675569305 13.8320332126787 13.7333472423586 13.5526444914601 13.6289085330204 13.6261079699134
XLOC_000098 9.30022859468348 9.30061953462117 9.24258915118851 8.75415410734523 8.99067795820279 9.09204194332134 9.166483901321 9.20106940258862
XLOC_000099 9.30436271409529 9.29769116278578 9.39961463763468 8.89114022881494 9.12360668282972 9.25814150448259 9.07859409470765 9.09181178225286
XLOC_000100 15.5889880856914 15.4122519470317 15.6189569203968 15.8596675676755 15.9434087443378 15.3018521614834 15.1638122209791 15.3258819938061
XLOC_000101 10.9117171724934 10.7756577412608 10.8750594610131 10.8889105797161 10.864447015185 10.8030740202255 10.6378943004886 10.6259700598405
XLOC_000103 11.9491731904499 12.2097621662541 11.9910337898487 12.0804685367708 12.1799630863014 12.2092841377059 12.2822475669353 12.2036165330475
XLOC_000104 12.7638135637813 12.6200867201734 12.6938960416747 12.9088826336309 12.7452980783071 12.3784598250607 12.6044535186456 12.6768069252265
XLOC_000105 10.8296283779139 11.036073834907 10.8435389528801 10.7545500200309 10.8255281502904 10.977100770926 10.8609861707774 10.8988631735047
XLOC_000106 11.4521755344218 11.5336425258217 11.3846014343849 11.7396021067046 12.0172532894598 11.7454506202077 11.6658219624601 11.8329608422909
XLOC_000108 10.8435006221111 10.8952237523187 11.0388066527101 10.8572759852778 10.6357474036388 10.6750255896033 10.7951794886486 10.7536490425071
XLOC_000109 10.9514058169796 11.0166541136318 11.0556798836261 11.2619388792668 11.1703852130257 10.7774826452038 10.8765737419539 10.858801448076
XLOC_000110 9.6285077332105 9.54446547091443 9.51739013993306 9.69626714051099 9.48995496458453 9.51695255811422 9.50269978225023 9.47461545980662
XLOC_000111 12.2199025858304 12.0088677654424 12.0787224634038 12.083199281976 11.9344668147867 12.1698152749045 12.0437088099183 11.9863028703104
XLOC_000112 10.3685314604407 10.2085270174847 10.2726764782888 10.2475397293569 10.3605020526123 10.2721970718503 10.2021899255717 10.2091133104349
XLOC_000113 12.1223498341296 11.9745444575581 12.0077383869422 12.3848459002767 12.3469828761323 12.3403459123117 11.8183332105089 11.8871951726568
XLOC_000115 14.6469087349263 14.7034022821943 14.602904851582 14.9634418041843 15.0800772431133 14.7830112726204 14.7723094151322 14.9350758486951
XLOC_000116 8.99848258756877 8.85049857120902 9.00878598255024 9.0825568936539 9.02880561566634 8.88295185964023 8.95035616057773 8.97215892124068
XLOC_000118 9.25308703981107 9.16536316971655 9.19214522550046 9.44416280627293 9.34260680215478 9.09733497055406 9.18184582129646 9.25443672941074
XLOC_000120 10.2171019994557 10.1303782648171 10.0997095444944 10.2199051817435 9.91004457692154 10.3706178058401 9.9575631484052 10.002745935495
XLOC_000121 11.0188190450945 10.9649471758007 10.9244597127424 10.9889963552924 10.8680950675628 10.7851169338611 10.9364664079569 10.8761974535597
XLOC_000124 10.0035950015382 9.94757111069597 10.1245815993166 10.0461731110845 9.77906614526054 10.0139570940107 9.9652929681827 9.94264861631854
XLOC_000126 9.03827943695411 8.91490755010217 8.9424792271085 8.84524725852138 8.90305173482166 8.88295185964023 8.97336196621685 9.00884636841823
XLOC_000127 9.06919637836058 8.91490755010217 8.9424792271085 8.86433284628684 8.99067795820279 8.88295185964023 9.0005556655636 9.02806610166953
XLOC_000128 9.57392313567262 9.53579347097552 9.48810737771691 9.63944236679294 9.51710675527916 9.51695255811422 9.48277066227129 9.50296891518971
XLOC_000131 9.92107793725588 9.96753195687444 9.93444028932896 9.80543870886349 9.80573164279405 9.92337480345326 9.8837562124991 9.85613558565595
XLOC_000132 16.1085616400399 16.0624136047859 16.0036634470653 16.2661510360696 16.3367007313253 16.1572539816361 16.176292281152 16.2408337054592
XLOC_000133 9.9860015066497 10.0186190452354 9.87275685770424 9.63944236679294 9.90006191033915 10.0157309928529 10.0179452274402 9.95446257021032
XLOC_000134 10.1404795281116 10.2753797284864 9.99282054882515 9.87506172302961 10.1309870813898 10.2462980664021 10.1781322728 10.2561794442084
XLOC_000135 10.0093985101221 9.99543669957843 9.87998834482816 9.68109917935787 9.99232151259339 10.1027105554912 9.99117764677128 10.1581493653499
XLOC_000136 10.9023168618155 11.0402851245671 10.9854197252392 10.9718147041392 11.0397253121521 11.0454211846953 11.0494663084893 11.0178799875183
XLOC_000137 12.3575925773897 12.4863167804758 12.511421658409 12.3468075296991 12.392065333573 12.6763871267448 12.581245782008 12.5477193243519
XLOC_000138 11.7323437815199 11.6742853134084 11.752950711208 11.5242613638062 11.5330341885749 11.6377396548554 11.604139117137 11.4982460488064
XLOC_000140 8.99848258756877 9.01465153822458 9.01988459255275 9.0825568936539 9.0642137406067 8.92291793029283 8.91972800337009 9.03182164064024
XLOC_000141 8.80855107627621 8.94894162892103 8.80213309488448 8.96909476556498 8.85993165414784 9.03008407426139 8.90016591403217 8.88260712970135
XLOC_000142 9.33266300725705 9.27077911438654 9.28250328271806 9.36025730489723 9.20942819001766 9.22480649543214 9.32466723324 9.26208890946327
XLOC_000143 15.1864328266912 15.0632074175883 15.0802534903629 15.1306681066249 15.1830263323774 15.0034677954648 15.0707261804845 15.0484134069936
XLOC_000144 12.3924768802028 12.8817974860592 12.4236431851291 12.5827842856376 13.1678122641738 13.2916047360438 13.0191487757006 13.1145708176161
XLOC_000145 8.87065951936018 8.77028335104256 8.66098918621945 8.77986348765448 8.94179459125704 8.8656797419209 8.88654613205913 8.89816076263362
XLOC_000150 9.50948832455064 9.28883352891268 9.3368252692189 9.32629459509629 9.22265985021424 9.28603766745089 9.31537864317528 9.30632436572612
XLOC_000151 11.2218460701156 11.2337472176338 11.2806723828517 11.2950984710408 11.2344545793571 11.2677531280282 11.2937721189757 11.3245490224175
XLOC_000152 9.63407110258612 9.6711690920642 9.78383649743775 9.5732738661624 9.55489179353998 9.47206344141213 9.53175617885866 9.59804816272264
XLOC_000153 11.9263567615875 12.196935500069 12.0577287174535 12.3464835500558 12.4446471763394 12.3309700075856 12.2980606250223 12.3422721032094
XLOC_000155 14.5509863155497 14.6467767565775 14.5879725518657 14.8992160583038 15.0192879406084 14.7720204992835 14.7118344856676 14.8363365629604
XLOC_000156 13.2266713170539 13.3454978821344 13.3694564534753 13.3713670621419 13.4747929299478 13.485071208078 13.3157455935941 13.1968035565121
XLOC_000158 13.2937935261109 13.1021017535576 13.1261534708939 13.0974881671343 13.1756327931823 13.2890340977944 13.1716051811656 13.1533397589897
XLOC_000159 9.42590775461525 9.40921995969403 9.59262767843995 9.46708001924403 9.4426766086645 9.39141350644043 9.36363128406391 9.44128258835064
XLOC_000160 12.2925007179011 12.3144899523595 12.2802315774548 12.2297277871626 12.2757438722883 12.3742072008007 12.2752231021208 12.2100547380665
XLOC_000161 11.9794696688297 11.8642981315059 11.8470358371302 11.9814291254317 11.9935681919673 11.8915190926102 11.8427744939572 11.9344992650203
XLOC_000162 13.5347685256865 13.5879409369045 13.6443745565504 13.7625212258254 13.8890993023623 13.7494547631809 13.6690629593011 13.716906620103
XLOC_000163 9.44674478755242 9.55305354534679 9.54063595576894 9.29875855519718 9.41295233145374 9.57887917191143 9.55293420462607 9.46300266033232
XLOC_000166 9.31256078723504 9.32927174954562 9.44931611779904 9.24892882130695 10.7279968686966 9.37772160101821 9.29643851129304 9.96498765856482
XLOC_000167 9.86970710521606 9.84976072732594 9.89785583079195 10.0058081531529 10.0944960528019 9.81817095788606 9.71856046069705 9.88157342539671
XLOC_000172 11.5024272080858 11.5235193822835 11.5884678737274 11.3154265686583 11.3414884601658 11.3950189228633 11.39182051118 11.3562900665136
XLOC_000173 13.8619452523752 13.8839045568892 13.8252513038608 13.8383561644844 13.7430606396336 13.866829068904 13.795016136977 13.8378342849486
XLOC_000174 8.81978314877045 8.74077016805225 8.8554429532977 8.72536687777505 8.99724798463345 9.16203726171257 9.04591447909872 8.96358865574396
XLOC_000175 9.53459171071252 9.15087161842686 9.40562374123523 8.9161446183487 8.87780000791967 8.84750648494557 9.50761054527832 9.43324015922276
XLOC_000176 9.4008995304289 9.32079319833106 9.42630684963886 8.67283821247647 8.70692287785544 8.9592569218983 9.39511727363858 9.41277860429243
XLOC_000177 13.0122167378414 12.9041125360551 12.9373349792241 13.2706756077403 13.2204812817342 12.9120958687691 12.9411656629088 12.9405431813801
XLOC_000178 12.2931979109903 12.0618849843336 12.15655181023 12.0616008400125 11.9170572537273 11.8803729605191 11.9613911891361 11.938651695808
XLOC_000179 10.6054350947388 10.5051475733096 10.6117037043429 10.5212816691729 10.5700181712495 10.5939198234508 10.6002127316789 10.5744024595663
XLOC_000181 10.6541322655999 10.5718535579179 10.6966649525544 10.4929679679348 10.4959107452975 10.6863569029609 10.6218790460376 10.5772053802071
XLOC_000182 10.9550390007786 11.0534362882161 10.9609157906016 11.1916573665485 11.1689269646447 10.9613457844847 11.0126152497977 11.1175256745989
XLOC_000183 9.20244685367949 9.27684887813335 9.21200963558703 9.3856641058957 9.25670944267624 9.29766327997759 9.32158406281987 9.31814213127441
XLOC_000184 13.9799901184578 14.2246058211832 13.9952504314907 14.3896200706128 14.4517418241441 14.3332139013112 14.3574746804164 14.3350890746347
XLOC_000185 8.96996441434135 9.03767416732784 9.01988459255275 8.93966095846593 8.91110782705439 9.05915563346531 8.95035616057773 9.00884636841823
XLOC_000186 15.4084851594467 15.1575255280292 15.238833542783 15.4155791999841 15.3982348917731 15.2388507213936 15.2289986193893 15.2907850659955
XLOC_000187 13.1598857207979 13.2789423202803 13.1156017848379 13.2569993200968 13.3807909786468 13.5332327626869 13.4060792018677 13.4007626675112
XLOC_000189 12.5037721969603 12.4413843969537 12.4552272086731 12.5868986612751 12.4390309561249 12.6497851859657 12.4993559037329 12.4943262664265
XLOC_000190 9.05086823644861 8.84335900300869 8.91559735756725 9.03529156214446 8.79965618388996 8.7969889169892 8.95035616057773 8.81879644192308
XLOC_000191 11.7771496567427 11.8337294442617 11.7414832239599 11.079789721288 11.2013687290429 11.7031544309391 11.59147068322 11.5070744082589
XLOC_000193 9.48690950282385 9.76440764005708 9.64182639045725 9.58745642534281 9.88185609052548 10.0402768810546 9.85684927708446 9.91498159510108
XLOC_000194 11.488956486988 11.6935433998284 11.4632148757299 11.7850544047962 11.7742246688259 11.7148162040897 11.7650449670494 11.6958353942677
XLOC_000195 12.4410593220307 12.3991086396856 12.4037102644402 12.5210414548779 12.4801932343276 12.5016042257645 12.5464979079128 12.5753466497171
XLOC_000196 9.27919191506924 9.28286661183609 9.22364295749771 9.40680226449031 9.22265985021424 9.25406316847741 9.30597050975199 9.20660508081056
XLOC_000197 10.4604922847677 10.4657989046264 10.4953863573776 10.4238928721919 10.4313085811273 10.5525137824701 10.4649644149948 10.5214125763401
XLOC_000199 9.45357457563053 9.46073696898343 9.5607981188869 9.34910574544839 9.37505388325187 9.37772160101821 9.50023386384425 9.56400161919179
XLOC_000201 9.48363472287027 9.66171660667236 9.65091182891047 9.78498701329146 9.81664160885599 9.59772157314834 9.67265472964701 9.65161845297498
XLOC_000202 9.13157467707089 9.06398689535695 9.11484918414063 9.05945690578113 9.01642803281522 9.04772416739124 9.04591447909872 9.01275150052257
XLOC_000204 9.29188832223961 9.41928783900688 9.43501139704406 9.24026301082003 9.19592128760601 9.55406361654114 9.42539381822393 9.38751306951251
XLOC_000205 9.73156308902746 9.69348404648793 9.68204680757282 9.54716982850689 9.61542384734333 9.80962584942241 9.64360489474166 9.64845722337983
XLOC_000206 9.78050415106493 9.75753780688849 9.83771672079259 9.64209998017447 9.69456156334231 9.5843024959905 9.66444447204524 9.7008311232042
XLOC_000207 10.0454752524424 10.333581869411 10.2191075444135 9.88969882389362 10.0568131854083 10.0402768810546 10.0179452274402 9.96032224947613
XLOC_000208 11.4559605600648 11.4603056041375 11.5122616268498 11.4389157279055 11.464619452194 11.5696673919896 11.476278965974 11.4363156447747
XLOC_000209 9.37131646931979 9.37293950356541 9.40562374123523 9.18098104235943 9.16801333121167 9.37426067923153 9.31537864317528 9.33894696268182
XLOC_000210 9.01211312362079 9.05969295546604 8.91559735756725 9.29069470484314 9.18675561500348 9.05915563346531 8.92603920207734 8.98471471094171
XLOC_000211 8.9066074398696 8.95435350680186 8.84715315410664 9.07687453755345 8.99067795820279 8.89128851311571 8.77162896053373 9.01275150052257
XLOC_000214 9.30022859468348 9.43905473813472 9.49081110838405 9.47989875136524 9.41630950102168 9.44075346516865 9.40348914060145 9.38537061493111
XLOC_000215 12.705444131912 12.8724782393458 12.7384351549502 12.7620045085858 12.9204692170283 13.0493372277047 12.9285194244983 12.8843021976562
XLOC_000216 9.33661873054242 9.6149870412398 9.37199079833087 9.46059646400413 9.60740110807352 9.99606206691715 9.76429057252687 9.77589120922902
XLOC_000217 12.3830173563303 12.3807327672022 12.4307515576347 12.3246078022277 12.2346502873406 12.2934823915528 12.4102789185936 12.4086289298272
XLOC_000218 13.7254115549834 13.8072591688377 13.8627757330459 13.8486433353167 13.5833373174366 13.6871583194369 13.6837607350105 13.6370827291732
XLOC_000219 9.2749085249163 9.2677243285555 9.35620785460652 9.16648192229497 9.26905150378522 9.21186340501506 9.13454864615497 9.12107788562534
XLOC_000220 8.94731373792771 9.00029747834743 9.03073721611072 9.10471587667194 8.94179459125704 9.16203726171257 9.13863502606286 9.08170487368519
XLOC_000221 14.5259007214904 14.6552209927319 14.5827448097616 15.1180676544065 14.8495529190362 15.0411945056372 14.7996797970896 14.7593959909878
XLOC_000222 14.6669170462707 14.7944118562123 14.794036337806 15.2249349958412 14.9563902074544 14.8242170696596 14.75091466549 14.7229335738859
XLOC_000223 10.9256954221584 10.8531010715849 10.9344310863049 10.9915548759438 10.9338518995771 10.8437499799435 10.7975307463763 10.8861955133969
XLOC_000224 11.0722669199387 11.0148191824151 11.0521818524643 11.1019648321342 11.1191568290605 11.106729382591 11.0649587687366 11.1701447515624
XLOC_000225 9.34446794011694 9.37558752042602 9.44362408926681 8.74021447353328 8.9634116432481 8.97967329299489 9.51005549505251 9.27962220852029
XLOC_000228 10.4364422209878 10.2979310669554 10.3953898408942 10.6117557729623 10.4223534109254 10.166619763757 10.3031182622201 10.3350187288954
XLOC_000229 9.20244685367949 9.18993155982652 9.21978803896781 8.96192167423666 8.90305173482166 9.08130084543044 9.19312486756357 9.25186691921435
XLOC_000230 11.2881029481306 11.1537614104011 11.18427823294 11.1376315068188 11.1520447220628 11.2340194465325 11.3481102283534 11.2558476706838
XLOC_000231 9.77331244499336 9.83867164032941 9.91891223823477 10.1478773896782 9.9529091264634 9.95002347589125 10.0061274194843 9.96963343360153
XLOC_000232 11.861294522036 11.8606379144985 11.8627778843463 11.6849119393664 11.7680670305787 11.8424249647012 11.8765131443515 11.7875630801516
XLOC_000233 11.7245623928242 11.6750455172069 11.7342148259402 11.6392567770088 11.5430973022872 11.6660761977087 11.6188476121673 11.5737526167676
XLOC_000234 12.9214123138046 13.0932671655807 13.0434343276759 13.1539400926643 12.9969347813774 13.0125864725301 12.9242217616823 12.8905723240154
XLOC_000235 9.75142599540694 9.94757111069597 9.78581009452606 9.6473929157001 9.65197979247293 9.72233393735963 9.81869436560666 9.76891303627372
XLOC_000236 12.4366529972406 12.3707572421422 12.5811825763299 12.1052423657973 11.91406340144 12.1869140681208 12.1604996620174 11.9845476674009
XLOC_000237 12.6697293528018 12.6721324232436 12.6551321118827 12.6252736754443 12.598346863742 12.6512900198762 12.6916764267008 12.6501410818839
XLOC_000238 9.93354759113232 10.032035707817 10.0073488816789 9.84516834132044 9.89805422793718 9.95565047415742 9.92927634073839 9.91254213099911
XLOC_000239 10.8542998818423 10.6879338991329 10.8087391212205 10.8258380988985 10.8735485509681 10.7879684842486 10.6975234018625 10.7227199155035
XLOC_000240 9.11523541842844 9.21358257705113 9.07196841409702 9.11547501075237 9.08655767666233 9.13798900218922 9.20053450004294 9.17554607292379
XLOC_000241 9.03827943695411 9.00991443834122 9.12394986057044 9.09374719396009 9.02265573211846 8.95223507530224 8.98443325085039 9.02428196705873
XLOC_000242 10.6218714562474 10.5658527676036 10.7815993687824 10.092099831975 10.3414658532174 10.5694609923964 10.324828134678 10.213810247584
XLOC_000243 9.69581602530047 9.75925965295018 9.77987782143177 9.30673292089944 9.3608029571311 9.47513080618242 9.71465303019382 9.54648442918172
XLOC_000244 10.5174242976167 10.6344545946083 10.3613883491323 10.3674069370722 10.4363972629146 10.7746083967291 10.734176379635 10.6526557294049
XLOC_000245 10.1541675588661 10.2119596123715 10.157408899106 10.029834236137 10.2068649054604 10.307274441753 10.1600872951597 10.0966185134177
XLOC_000246 15.6021663483783 15.6226806796666 15.5258783521331 15.6919376995338 15.5562278743664 15.7044179803947 15.7245987406045 15.6949462347706
XLOC_000247 12.5658698424418 12.3714554730019 12.6540090223634 12.3532717417822 12.2955278411514 12.2821712333115 12.3089471122165 12.0678629382374
XLOC_000248 9.05704911151858 9.04215415784228 9.04658752069275 8.96909476556498 8.85993165414784 8.81820632625175 9.08757528522002 9.1017370344386
XLOC_000249 8.99848258756877 8.92078126504544 9.12394986057044 9.0825568936539 8.97725058770929 8.9592569218983 8.88654613205913 9.00490920224163
XLOC_000251 9.87626481955647 10.3232035920846 9.96484993995809 10.2011212473163 10.4689812889843 10.5026498049186 10.4919979901865 10.4561581890018
XLOC_000252 11.4375703391269 11.4152948209466 11.5057198029637 11.5986723878363 11.5302259927145 11.368005198611 11.5199017873639 11.4232935841512
XLOC_000253 8.8979399204676 8.99541478721951 8.88674936898925 8.90798867095909 8.84108091034815 8.99921004530752 8.96201017163759 9.00884636841823
XLOC_000254 11.8215488918725 12.0297212512748 11.7622261605582 11.9198224652452 12.0905726678539 12.0470685827144 12.0350794630302 12.0268159012742
XLOC_000255 8.8979399204676 9.17601126014972 8.97383554926295 8.96909476556498 9.20942819001766 9.01796875545723 9.03125188197881 9.23095009322645
XLOC_000256 11.2723738760272 11.2493043881363 11.2094850144548 10.6877796320624 10.8717331929012 11.0532373504794 10.9883852748334 11.0724764572881
XLOC_000257 9.03827943695411 8.9804513213485 9.0413589423043 8.9161446183487 8.85993165414784 9.04772416739124 9.06016922735998 8.96789450359286
XLOC_000259 9.72401124896592 9.89902539049801 9.70582532165233 9.91838758593688 9.88185609052548 9.88012781934511 9.94351109179994 9.92226720068143
XLOC_000260 9.61728087618699 9.69164395277482 9.69076086086514 9.67342520856762 9.69456156334231 9.54845459090578 9.58266567230462 9.52861496032728
XLOC_000261 9.35992549204891 9.41174881199593 9.23128606872504 9.44083644074782 9.40619544527803 9.42137910842349 9.28677805598531 9.35918894812204
XLOC_000262 9.08107285403656 9.20691321822044 9.23128606872504 8.92413588594159 9.00372735895042 8.98627782967059 9.09641181529464 8.97215892124068
XLOC_000264 9.31256078723504 9.30061953462117 9.31017161966791 9.33778717768385 9.30093925816677 9.27421823747341 9.2151028924191 9.26965723945255
XLOC_000265 9.99385510027765 9.70263281099405 9.5482503452955 9.8516456430001 9.79470512035246 10.16038352302 9.67876678263097 9.72891677147937
XLOC_000266 11.8985752467129 11.6481908836593 11.8117739986857 12.0408742788074 12.0417243812758 11.6560214270128 11.7419710462223 11.8332400429449
XLOC_000268 9.32066768464014 9.1545270766514 9.28602101307058 9.19046361470462 9.2356313896775 9.28211983205086 9.17421236102851 9.272161817754
XLOC_000269 13.0773979081887 12.8312120927328 13.0129614594872 12.7350886875482 12.6787237429558 12.855610807103 12.8420299262244 12.7699676131319
XLOC_000270 10.4775809027064 10.3812225430739 10.5579183663832 10.2475397293569 10.2882579245011 10.4763622493636 10.497927938236 10.3857123421105
XLOC_000271 14.3651374697872 14.3448720659941 14.3654422638768 14.2167286355677 14.1557254811064 14.225359589582 14.3057819093139 14.2588672171635
XLOC_000272 12.6670480844365 12.6485524153158 12.612980297339 12.5236202199564 12.5174033898626 12.6282952158035 12.624748137034 12.6359046187185
XLOC_000273 9.2259453008839 9.30644082521921 9.27541475643218 9.13640770963296 9.19592128760601 9.23750120868575 9.2078596268609 9.11789958254151
XLOC_000274 9.29607059194093 9.06824622005033 9.22364295749771 9.09374719396009 8.92674148725245 9.09204194332134 9.15470557729782 9.08846346438058
XLOC_000275 10.3897161659218 10.3682278656151 10.4596363095036 10.0903669978362 10.1293530137929 10.3196594029073 10.2821887261463 10.1747365608438
XLOC_000276 12.788683589323 12.5526120468176 12.680061452861 12.5700926734877 12.4561065821613 12.6959588550495 12.6074624226128 12.5998452129341
XLOC_000277 9.44674478755242 9.54014009608426 9.39961463763468 9.25322062574449 9.49301454722778 9.63939985145335 9.57134610635507 9.51405288126334
XLOC_000278 9.30847332368947 9.38869396283998 9.34980214135894 9.30673292089944 9.48380264260638 9.53427506094368 9.48528741642816 9.49549962028673
XLOC_000279 9.49988431108062 9.78138117011622 9.5226094222755 9.423998406641 9.54631437218953 9.92914028791663 9.74927812140245 9.690277747796
XLOC_000280 9.18301145290673 9.54014009608426 9.13290980899526 9.27842493285328 9.3571984558383 9.87207386067251 9.58491276748816 9.57777361321225
XLOC_000282 10.9404471311345 10.7542684052613 10.8492515488121 10.8161630898938 10.6540836414643 10.6016058864038 10.7308862161984 10.7308316476263
XLOC_000284 9.38993641062899 9.33487067015288 9.3593905828537 9.05945690578113 8.9563259037424 9.23329641875072 9.08757528522002 9.04656979455965
XLOC_000285 9.34446794011694 9.37028238404818 9.35301175876673 9.23148428472371 9.34260680215478 9.18970080133571 9.41451625048142 9.3960248750239
XLOC_000286 9.52213020846645 9.65216979322988 9.53808321578942 9.50496968990015 9.66217009224831 9.58159487346736 9.68484041338671 9.6421029837794
XLOC_000287 10.4591681482147 10.5398125142361 10.271397818072 10.4486310199813 10.3207379904133 10.6190043109931 10.3550332555979 10.4714594709839
XLOC_000288 10.8775631206556 10.5069483842256 11.060562066898 11.0400930389643 10.6215488338304 10.7346870206645 10.6343523934066 10.627990615963
XLOC_000290 9.00534655920987 9.02398956286643 8.93592225450546 8.88242345752274 8.86897927258791 8.99278883464393 9.06016922735998 9.05735867399661
XLOC_000292 8.9233844491209 9.00991443834122 8.94893541503128 8.85492454527143 9.05267946294972 8.87442027839264 9.05546096578896 9.03182164064024
XLOC_000293 12.5028695802518 12.5148050802148 12.5406596119914 12.4958709303437 12.6149440716309 12.4996548939802 12.6880277570036 12.6412994705329
XLOC_000295 9.75142599540694 9.97737860236731 9.8563037590997 9.60142218163564 9.73064682635802 9.96866937270617 9.98059227060225 9.85355789039038
XLOC_000297 13.7299040356553 13.749050177197 13.7287383820083 13.8422510658746 13.8632744013711 13.7945272440137 13.7974581148716 13.7963031229983
XLOC_000298 9.51583224431398 9.66739926477924 9.63495457924065 9.80092892329853 10.0339471827964 9.82664630555032 9.71660867970132 9.7476849114376
XLOC_000304 11.1483101544576 11.0822786063471 11.26995670731 10.6563666818954 10.3990271641139 10.6853308323793 10.8474791055231 10.7388936772443
XLOC_000305 13.0054482368416 12.9820269382884 13.021336524858 12.9657332178908 12.9072840606444 12.9386035101985 12.9178375285306 12.8000545031942
XLOC_000306 8.97726296097714 8.83606036444729 8.894169401939 8.9546290844308 8.9563259037424 8.88295185964023 8.93225354714004 8.88260712970135
XLOC_000308 9.82262632839119 9.86695411420068 9.92928885520578 9.78038621197188 9.78579786848654 9.89209598082809 9.95133998123546 9.84057393410703
XLOC_000309 14.1435859305297 14.1883735626747 14.0973318353296 14.2079677606284 14.267013011327 14.3470910405078 14.2913985642305 14.2686629784605
XLOC_000310 10.7250064126933 11.1631262655032 10.7712769023901 10.9243008791543 11.5458798236395 11.8613080525069 11.5459810093059 11.5737526167676
XLOC_000312 8.8979399204676 8.96497824384621 8.88674936898925 9.00334727956458 9.02880561566634 8.9729712188137 8.91331540291326 8.99693565020899
XLOC_000313 13.2342858710782 13.2245187160281 13.2414190541372 13.4223311169627 13.3668909641106 12.9868258939694 13.1066765904435 13.2176286029882
XLOC_000314 8.87065951936018 8.84335900300869 9.00313925137866 8.65102503383295 8.64926520861354 8.80778924936057 8.94440824354663 8.90320550018289
XLOC_000315 9.08107285403656 8.80503527554244 8.87917683661163 9.04144062527484 9.19592128760601 8.9729712188137 8.93837525503747 8.50988256910136
XLOC_000317 13.8191014284442 13.9465266173594 13.6771719257939 13.8201168903105 14.1435571777877 14.1117797253114 14.0831405374394 14.0319464618759
XLOC_000318 13.0577023188639 12.7923713509766 12.8720549061156 13.1618529563492 13.0748694610697 12.6080290713588 12.8260810727303 12.8260469203018
XLOC_000319 9.97411612576787 10.0240048754491 10.1303573116118 10.1194777051398 9.99047614139099 9.94436748315216 10.1639773892475 10.0788725486866
XLOC_000320 13.7640973230197 13.8699482978832 13.7925381692793 14.1566475645567 14.1372070158615 13.8485185478341 13.9542427982555 13.8326560099514
XLOC_000321 16.1325922966163 16.5255449936173 16.1919050757541 17.3082882571915 17.1172001562816 17.0057366194402 16.7950340664769 16.8901235980564
XLOC_000322 12.9641537228513 12.5920416877964 12.8012336515135 13.0472998176923 12.9181387300793 12.4632478313436 12.5964708641986 12.6548553208286
XLOC_000323 13.2786198574723 13.2139517030796 13.2454440633497 13.5670188424244 13.2830174365364 12.9778691869128 13.2703229927333 13.0775352217327
XLOC_000324 10.2024952127249 10.4136119049437 10.2164323024555 10.083409475749 10.3235220027306 10.4208255842023 10.324828134678 10.3341700928754
XLOC_000325 16.7180799300124 17.0106808389464 16.8053470976127 17.5557172911437 17.4298262340724 17.0148568391763 16.99107993105 16.9901646239842
XLOC_000326 9.9273306286148 9.99129536702175 9.95983974318612 9.96587223925451 9.99967262904115 9.84753851687926 9.82398004164717 9.86893066635065
XLOC_000327 9.13157467707089 9.1545270766514 9.18402318557478 9.33014524388674 9.28517482336202 9.18061528334983 9.18938749542313 9.19548563243315
XLOC_000328 9.55598497025685 9.65981486712917 9.44931611779904 9.52027595509494 9.59387318326742 9.65205364242154 9.62659668241047 9.5743502263506
XLOC_000329 11.1585017481183 11.3009245380425 11.1791809144681 11.2128312135118 11.2393149570751 11.2489639926372 11.2383431224496 11.2883609637729
XLOC_000330 11.9245516127728 11.7846680895701 11.9101161994093 11.773464175509 11.7148592334191 11.7468704073918 11.7846906927905 11.7169096569152
XLOC_000331 8.96996441434135 8.95435350680186 8.97383554926295 8.96192167423666 8.85993165414784 9.01796875545723 8.87954369980023 8.93217960804822
XLOC_000332 8.87065951936018 8.94346010689946 8.87144221925224 8.90798867095909 8.88640981108913 8.93783494122892 8.95035616057773 8.96789450359286
XLOC_000333 8.94731373792771 8.77939694276209 8.93592225450546 8.89114022881494 8.85063907486128 8.74889046953461 8.82611921597483 8.93681243715256
XLOC_000334 12.4015511979774 12.0270571741789 12.2912769951599 12.041677067686 12.4773126197275 12.4752032867324 12.1036076110993 12.1926044068693
XLOC_000335 8.95499615843919 8.92656999728849 8.99163950358202 8.87349304789981 8.92674148725245 9.07584982599774 9.00580903510055 9.02046860012799
XLOC_000336 9.08107285403656 9.12845572955077 9.05176336863128 8.98310411694909 9.1486826414605 9.11802167053596 9.06016922735998 9.12423877958398
XLOC_000338 11.8692992276582 11.8676174075412 11.9415592139306 11.9726097452971 12.0661659585134 11.7665988510005 11.8070822986789 11.8021925723661
XLOC_000339 9.32066768464014 9.30353604503179 9.29992058383973 9.36760214454821 9.24414142293139 9.25406316847741 9.18562793794789 9.16090274953756
XLOC_000340 9.49342151875416 9.52262330052187 9.48267400766042 9.60142218163564 9.50212822643019 9.46898484851295 9.46236185104134 9.48417196280092
XLOC_000341 10.2691875993564 10.4038854951241 10.2967186655358 10.342388953317 10.5527589479445 10.4715235397377 10.3528210521564 10.5308818756597
XLOC_000342 11.0780780110408 11.1537614104011 10.989827644723 11.0433773616722 11.1453816145541 11.0272715432152 11.2309710066765 11.1665489629775
XLOC_000343 8.8979399204676 8.87105617197753 9.03607605908431 8.70940871576901 8.87780000791967 8.84750648494557 8.81771700539187 8.88260712970135
XLOC_000347 9.07516738722287 9.06398689535695 9.21978803896781 9.23588801831425 9.15842479929807 8.98627782967059 9.12628956927588 9.15793165973559
XLOC_000348 8.84108971652109 8.93790626309248 8.83865050897642 8.9546290844308 8.92674148725245 8.7969889169892 8.86511578531192 8.93217960804822
XLOC_000350 8.8979399204676 8.97019570029018 8.69490739918063 8.88242345752274 8.85993165414784 8.89944275834878 8.93837525503747 8.96358865574396
XLOC_000351 9.18301145290673 9.26157413518936 9.17579489126376 9.05352089899826 9.17745487897644 9.33145934744919 9.27037842132209 9.27714421515228
XLOC_000352 9.09269512448788 9.10116332963806 9.00313925137866 9.0825568936539 9.13376553055467 8.9592569218983 9.02123292224313 9.04656979455965
XLOC_000353 8.88906946703683 8.80503527554244 8.87144221925224 8.84524725852138 8.76412913566251 8.81820632625175 8.93225354714004 8.84931933684759
XLOC_000354 9.27059878361254 9.35956115050935 9.24258915118851 9.1761854994146 9.15842479929807 9.26219579571367 9.22935374493651 9.26208890946327
XLOC_000355 9.08107285403656 9.10116332963806 9.13733890296389 8.84524725852138 8.85063907486128 9.15730370197461 8.99524323906653 9.15793165973559
XLOC_000356 8.9233844491209 9.01465153822458 8.69490739918063 8.82498589572877 9.19135499040756 8.77404882558953 8.88654613205913 8.89304799509299
XLOC_000357 12.246796737651 12.2175586491078 12.1827235706479 12.3259232634099 12.3633144258932 12.2336603272333 12.359617838392 12.3614651422807
XLOC_000358 12.4118518074666 12.4367236350618 12.3281483665388 12.3487498661984 12.2421486229661 12.3854189260349 12.3793934161761 12.3788826853947
XLOC_000359 11.3914938420313 11.1735177553371 11.375216827413 11.0980313288649 11.0365139085759 11.142964669951 11.1841257731314 11.1128530427008
XLOC_000360 10.7516842440137 10.5997723216225 10.8646350391542 10.5584760132499 10.3332166124982 10.4847857324107 10.6182930829448 10.5221434836129
XLOC_000361 9.41528530873411 9.45117057115445 9.37199079833087 9.35284115617443 9.41295233145374 9.29766327997759 9.29962988452575 9.43927938018159
XLOC_000362 13.4058990558288 13.3738994605155 13.4774307406708 13.7110729362365 13.7743890395523 13.4079647791428 13.522992663782 13.5989504860514
XLOC_000363 9.36753821333389 9.54446547091443 9.30335377197987 9.13124461909686 9.21827891639547 9.23750120868575 9.25697544683497 9.28700438329113
XLOC_000364 12.6179073306453 12.7682346570477 12.7134310455155 12.5745199128556 12.7042987687344 12.936344625126 12.8476703044231 12.7621279290635
XLOC_000365 12.8863713085954 12.9218133414029 12.8701233611732 12.7950728599255 12.8004290233248 12.8612520865843 12.7906216073504 12.8908385315856
XLOC_000366 11.9254544745162 11.8323704897377 11.8242963529479 11.9968359479877 11.998014121117 11.8893824075697 11.8453421479547 11.9087967426669
XLOC_000367 9.8892604914945 9.92430455943135 9.76187058103361 9.82989735766286 10.1128849848385 10.1525414563754 10.0469589249766 10.0872576674889
XLOC_000368 12.1321381833813 12.2011365023527 12.2333665023796 12.1847190369815 12.1642526476864 12.1457411117186 12.1557954331319 12.081989085309
XLOC_000370 9.63960177382287 9.63473993035893 9.57317287487161 9.49252617769148 9.6596326976187 9.70344743075249 9.71856046069705 9.61296580597036
XLOC_000371 12.990101530452 13.0083807260214 13.0272394714192 13.0859268518815 13.0520647547342 13.0836885809097 13.1590858279551 13.1109213145281
XLOC_000372 12.4739882456089 12.4683823402073 12.3213602730541 12.4696553902975 12.7270053818765 12.5441015444792 12.5447045392509 12.6803560136115
XLOC_000377 9.46034853663303 9.56367380098576 9.46058399255857 9.31068738939066 9.45873515768339 9.76803803261201 9.55757271567443 9.57263367048044
XLOC_000378 14.054727402819 14.1317796543805 14.1547590075142 14.2183158176565 14.0748733851879 14.0990066222231 14.0678975951548 13.9766268358067
XLOC_000379 8.91508505400075 8.85748887318644 8.90144560855338 8.93197183239585 8.91900133085024 8.9592569218983 8.88654613205913 8.83135939129466
XLOC_000380 9.92940689479073 9.90502687183421 9.90843536160803 9.85379592270299 9.90805542041372 9.91175114067057 9.89531783660061 10.0049937178908
XLOC_000381 10.8975918963704 11.2667263201475 11.3278912872592 11.3453700395794 10.8320940486389 11.0594581039176 10.9201354165146 11.0554968181154
XLOC_000382 13.5816896899373 13.4237184353191 13.6258639460193 13.4165005129567 13.3079693722053 13.4264997176607 13.3453354751249 13.3446984431765
XLOC_000383 9.17805776986033 9.31221570765155 9.23507496805589 8.79183117970899 8.87780000791967 9.09733497055406 8.96772242581809 8.96358865574396
XLOC_000384 10.3397092716229 10.2601092902096 10.2337154588218 10.2656164704788 10.2939690896179 10.3058905620492 10.2845320815869 10.3239404792353
XLOC_000385 10.5609611700526 10.5476802840983 10.523905443046 10.5261421808926 10.5422908313592 10.5445278051317 10.5919933237938 10.5184847511518
XLOC_000386 10.0190048347012 10.0413334979014 10.0967480015148 10.0132556129277 9.99416383492678 9.99244844645478 9.99268166144345 10.0359995877421
XLOC_000388 10.1558673905867 10.0373580731596 10.1517654756601 9.86872663319925 9.91401194038554 9.96866937270617 9.88042981538111 9.96382315480296
XLOC_000391 12.5870257127826 12.4546177845236 12.4891575401981 12.3763037164243 12.3564276924931 12.6025932959056 12.4853962175373 12.5046427921173
XLOC_000392 9.62010026695335 9.67492420360496 9.67985599686889 9.79639930099408 9.7677467478565 9.78794827181017 9.81869436560666 9.76610827225992
XLOC_000393 9.1730644567806 9.30933400395661 9.44647501867618 9.5293322321079 9.4744896545943 9.60303476812744 9.47262813626444 9.46300266033232
XLOC_000394 8.84108971652109 8.8841221071829 8.93592225450546 8.96909476556498 8.86897927258791 8.92291793029283 8.95035616057773 8.95484784281936
XLOC_000395 8.83061631136947 9.02859294224591 8.894169401939 8.83527698117643 8.94912218892412 8.7969889169892 8.91331540291326 8.91310106925389
XLOC_000396 8.9233844491209 8.93790626309248 8.98578149664059 8.9161446183487 8.9634116432481 8.70510596433134 8.82611921597483 8.95041031376024
XLOC_000397 9.27919191506924 9.04659508810756 9.16324439362242 8.62514021936428 8.62370276272946 8.7969889169892 9.32158406281987 9.24409882754284
XLOC_000398 9.27059878361254 9.1051433036669 9.12844704028922 8.67283821247647 8.62370276272946 8.77404882558953 9.2328690622069 9.14285309521717
XLOC_000399 9.41884170285975 9.35685720879648 9.38130772476248 8.84524725852138 8.92674148725245 9.10257817130834 9.45457845977807 9.32048292256464
XLOC_000400 9.29188832223961 9.36761607645906 9.3302514706075 9.24026301082003 9.52302655958535 9.35316184168012 9.43878857335425 9.482269273882
XLOC_000401 10.7506274367156 10.6753605819113 10.7121105080126 10.5934723250099 10.6270282276254 10.6667224526694 10.6932927482511 10.7320751783822
XLOC_000402 12.791885262537 12.8981634545044 12.8368831729576 12.912161375699 12.9524981344763 13.0540787287431 12.9764590259941 13.0093235017196
XLOC_000403 9.03186602793709 9.12078953711514 9.12844704028922 9.18574015843689 9.1132664485141 9.07584982599774 9.0005556655636 9.08509461606905
XLOC_000404 13.3785170784114 13.4803869300626 13.3742286173817 13.4699236861713 13.3651828301691 13.4432107127193 13.4891021929244 13.4175615999014
XLOC_000406 11.1292933481733 11.2534234973562 11.0166971838791 11.2329703761081 11.1935089745586 11.2216703926985 11.3270544423711 11.2617400376972
XLOC_000407 14.5700728380268 14.6154334180002 14.5166404461961 14.6836620497146 14.6782256419192 14.6537557903608 14.6130758211584 14.5953708232429
XLOC_000408 10.7043630454289 10.6221743784249 10.6586462124122 10.5028878529162 10.5281987974795 10.7147652870074 10.6254551153528 10.6480251048652
XLOC_000409 9.43639268994658 9.41174881199593 9.3965929125403 9.30673292089944 9.3608029571311 9.45027120758339 9.31537864317528 9.29188348160332
XLOC_000410 9.02536933726709 9.06398689535695 9.08179040222191 8.99669657115374 9.02880561566634 9.11292029154118 8.91331540291326 9.17843361790033
XLOC_000411 9.41528530873411 9.78976304238162 9.65316966712679 9.7307712415164 9.61808277367921 9.6694911032061 9.6136349108418 9.65947589964314
XLOC_000412 8.83061631136947 8.82859172460624 8.83865050897642 8.92413588594159 8.88640981108913 8.828277773352 8.90679648323295 8.87727290988085
XLOC_000413 9.28768139144741 9.35414363089464 9.28602101307058 9.25748566325491 9.18675561500348 9.20749145343662 9.2328690622069 9.09844822908925
XLOC_000414 8.78469284834225 8.89673749993949 8.90858586669944 8.90798867095909 9.02265573211846 8.93044444042448 8.87954369980023 8.95924018569307
XLOC_000415 8.9066074398696 8.95435350680186 8.93592225450546 8.93966095846593 8.98401350706741 9.0703430733718 8.98443325085039 8.9459262179092
XLOC_000417 10.5767627201109 10.6279196144179 10.6097511205304 10.7100649605377 10.5619927272586 10.405591282354 10.3888263614747 10.4383289720255
XLOC_000418 13.4121446809825 13.4247242494134 13.4726078982485 13.4467757797003 13.4095512569439 13.3944284329602 13.4712058410155 13.3848040974073
XLOC_000419 12.3688749104875 12.0560909037352 12.2239879870995 12.1926808104094 12.0650115525447 12.2000345427284 12.1808999599457 12.1823800875683
XLOC_000420 10.0417314491134 10.278627078663 10.1531788750623 10.0746529477707 10.400334561282 10.6760597787286 10.3909752927834 10.4445591323726
XLOC_000421 9.08107285403656 8.94346010689946 8.95529520390999 8.87349304789981 8.93433669015059 8.81820632625175 8.87954369980023 8.86077342592778
XLOC_000422 8.97726296097714 8.87105617197753 8.97383554926295 8.89965770074638 8.98401350706741 8.93044444042448 9.01614594483502 8.99289762456856
XLOC_000423 9.07516738722287 8.9804513213485 9.02534067202237 8.96909476556498 8.73734632463991 8.89128851311571 8.84227720069073 8.81879644192308
XLOC_000424 8.95499615843919 9.01934282784681 8.94893541503128 8.99669657115374 8.85993165414784 8.81820632625175 9.01614594483502 8.95041031376024
XLOC_000425 10.325041394722 10.2096723134662 10.2929539787097 10.1947935507445 10.1028908996539 10.2707726974301 9.99418365052487 10.0316220306949
XLOC_000426 11.510326581393 11.5154529576132 11.4704757006441 11.3643299252673 11.3932969763323 11.5920230595259 11.5733626612098 11.4872208589029
XLOC_000427 11.6492362262261 11.9478544832492 11.6880286283351 11.727630833299 12.0092686172755 12.1208897012807 12.0305842725391 11.9842967468733
XLOC_000428 10.3309295693507 10.3252862777704 10.3566244272911 10.1739923508712 10.0620253379446 10.2989475421932 10.2573061790772 10.2388598994612
XLOC_000429 9.03827943695411 9.01934282784681 9.01988459255275 8.81434146560387 8.76412913566251 8.94509636591804 8.97336196621685 9.03182164064024
XLOC_000430 12.6025497194193 12.518589031577 12.5566218760824 12.5279078665565 12.4091028195023 12.5424797431228 12.5182165968841 12.5264288599233
XLOC_000431 8.8979399204676 8.89673749993949 8.82093641642912 8.86433284628684 9.0101196075984 8.88295185964023 8.81771700539187 8.9888242814365
XLOC_000433 11.3987330757164 11.2248529087441 11.4247300241733 11.1975310673209 11.2413927414059 11.2783760856771 11.2080368803479 11.3140746865472
XLOC_000434 11.21061226053 11.3678336329703 11.2693589478184 11.2365358756336 11.0219678584211 11.493595001065 11.1687441215708 11.0825635598737
XLOC_000435 9.80644936660503 9.96611811048667 9.69508876449529 9.47989875136524 9.78355888953215 10.0032544266647 9.86870499789525 9.90272882229716
XLOC_000436 10.2996960904893 10.3881637497201 10.3141352663442 10.4728923778459 10.4995390307612 10.348080602441 10.3134499013604 10.2900914559748
XLOC_000437 9.78050415106493 10.1877210137492 9.99282054882515 10.2011212473163 10.0550704949537 10.1206374734679 9.99718157804322 9.8638311650195
XLOC_000438 10.9468505241622 10.8688824147299 11.0274402922314 10.8411733163399 10.6858253350784 10.8528238028462 10.9532988257117 10.8966686833365
XLOC_000439 11.8603498086736 11.9257531002347 11.8887597999663 11.8234838874017 11.9234514353027 11.8472795631755 11.9275633218196 11.8871951726568
XLOC_000440 14.1817399290098 14.0720888715919 14.0528145890879 13.6502878504298 13.7788260832194 14.0899054040128 14.0294292721521 14.0119306790176
XLOC_000441 12.4898691306886 12.5120659926751 12.6013718279262 12.4993691533942 12.4619477848735 12.3851170599383 12.152847381077 12.2518330833489
XLOC_000442 9.02536933726709 8.91490755010217 9.00878598255024 8.99669657115374 8.94179459125704 8.84750648494557 8.92603920207734 9.02428196705873
XLOC_000444 8.93948969994068 8.89048328270363 8.90858586669944 8.77986348765448 8.76412913566251 8.88295185964023 8.76138681934267 8.84344202557593
XLOC_000445 9.8849461367256 9.96044454531891 9.8996263191953 9.86235352387804 9.91004457692154 10.0139570940107 9.91485302065934 9.96847381963595
XLOC_000446 8.98444543673178 9.08082423260939 9.03073721611072 8.80330523122575 8.85063907486128 8.83803542157487 8.95035616057773 8.95484784281936
XLOC_000447 12.8934940818207 13.0475351527003 12.913717057583 13.0100555044319 12.9838285161065 13.0822039162769 13.1795549844205 13.0868549177223
XLOC_000448 8.99848258756877 9.13225129911036 9.05688798535181 9.11012092619007 9.27715943549515 9.1851744222427 9.04591447909872 9.07140647864213
XLOC_000449 11.9104832097037 11.8522838631547 11.9150282329709 11.76957952515 11.7024812712377 11.7378541894992 11.8868714203417 11.9610201860075
XLOC_000450 9.15267625498378 9.1051433036669 9.07690175969347 9.14152600089077 9.16323784181196 9.14287648628749 9.08310319582099 9.08170487368519
XLOC_000451 10.4538576544502 10.2131016201607 10.3300888693976 10.3577378293049 10.3964082490161 10.0710751984438 10.2059443746697 10.3341700928754
XLOC_000452 8.95499615843919 8.94346010689946 8.9677416038406 8.99669657115374 8.76412913566251 8.89128851311571 8.98443325085039 8.89816076263362
XLOC_000453 9.25308703981107 9.16177248908663 9.28250328271806 9.33014524388674 9.27715943549515 9.37078421071142 9.25697544683497 9.29672943946836
XLOC_000454 9.4117130874125 9.39645378327784 9.39051452008474 9.5293322321079 9.39250685837487 9.33512037294184 9.348882632893 9.3297723992167
XLOC_000455 11.2600957345991 11.5180052783011 11.420983237105 11.2521154431962 11.2816325778931 11.6093416788881 11.5323156936492 11.3104304187407
XLOC_000456 11.7057098873283 11.7519472639348 11.7269087668005 11.6210037001791 11.5503203904832 11.6913953045285 11.623144482576 11.5937483812959
XLOC_000457 13.7088615642431 13.5792368215998 13.7221253803912 13.4281381999928 13.3487750629605 13.4695512685122 13.4710881365853 13.3438246049114
XLOC_000458 10.0731682479833 10.0386847645714 9.94975043340371 9.4862359042558 9.48070968992113 9.80747850404742 9.77540538081238 9.63730913416905
XLOC_000459 8.77193978475728 8.94346010689946 8.81168335976152 8.74021447353328 8.82106924516676 8.89944275834878 8.85767274722249 8.9459262179092
XLOC_000460 10.6867235123874 10.6674403605067 10.8087391212205 10.592320970883 10.6993442134618 10.645730275356 10.5892418475017 10.6526557294049
XLOC_000461 12.6484093795908 12.687328695328 12.7075984337827 12.7341003504691 12.7676052843778 12.7945454631395 12.751742076887 12.6964477049244
XLOC_000463 9.04461256521757 9.12845572955077 9.0413589423043 9.18574015843689 9.0101196075984 9.00554495519434 9.05070976428449 9.04656979455965
XLOC_000464 9.23054587185525 8.83606036444729 8.81168335976152 9.44747577183414 9.1132664485141 8.99921004530752 8.96772242581809 8.84344202557593
XLOC_000465 8.96254417721313 8.9804513213485 8.81168335976152 8.98995021532815 9.14375173635495 8.92291793029283 9.0005556655636 9.04292271330191
XLOC_000466 11.6650616021558 11.8045668220144 11.6407338769164 11.6682910071149 11.7163373079811 11.8142956792926 11.78047644009 11.7812052360284
XLOC_000467 10.4853907631596 10.2535053225755 10.2546511194443 10.4537776027805 10.443991841087 10.1789942052985 10.3134499013604 10.3660144376223
XLOC_000468 12.6565429578963 12.5719569704834 12.6844678639102 12.4625030309108 12.3834698345754 12.4167653212647 12.4421991015502 12.3486984739294
XLOC_000469 9.56499874051508 9.3150860604065 9.47720559975229 9.46708001924403 9.53474738216127 9.29766327997759 9.10511014144849 9.42918901985958
XLOC_000470 11.4981551377752 11.4175802322765 11.3818478281509 11.3900638699989 11.5104092087397 11.5370991934999 11.4439852120782 11.5105902009632
XLOC_000471 12.2907562440239 12.2204067117565 12.4419998629176 12.3130455355679 12.3182678705488 11.9261086167056 11.9105168388425 12.0282763968365
XLOC_000472 11.7826516826542 11.7537451988539 11.8891440014531 11.9053191507461 11.5734052285165 11.5691307457114 11.5486981412635 11.622569534052
XLOC_000473 12.5124682727662 12.4298155845854 12.4404356324218 12.3876819876453 12.6178223856619 12.7364463422254 12.5827755921603 12.5660297198083
XLOC_000474 10.6507137952939 10.5132312309957 10.6454062279025 10.5980674990899 10.3523796047719 10.3534205673334 10.4080346002313 10.4383289720255
XLOC_000475 13.3926781681381 13.3903548906194 13.3464659720256 13.4427052233512 13.3959275311641 13.2978514935784 13.4132040431699 13.3688575116709
XLOC_000476 10.3613886955429 10.9045547148441 10.3494439232492 10.572588955631 10.8951429680235 11.2168379192885 11.0662418817369 11.0466812295495
XLOC_000478 8.93151615515909 9.0331541117768 8.98578149664059 8.98995021532815 9.08655767666233 9.17139600151107 8.96201017163759 9.00093923054698
XLOC_000479 8.8799814817356 8.82094083557566 8.8554429532977 8.9161446183487 8.86897927258791 8.8656797419209 8.80907526212317 8.89816076263362
XLOC_000480 10.2283406605031 10.4328407801809 10.1727902238554 10.3905797860323 10.4389338917209 10.3292063450145 10.2727698171444 10.3832671295942
XLOC_000481 14.4930684654061 14.4418784028034 14.6486521988889 14.4312705481528 14.4464692497813 14.3928053405941 14.2107103636286 14.325097011888
XLOC_000482 14.8340109203742 14.8347031306695 14.8401522917783 14.9213589701877 14.9153210929074 14.9224871922439 14.9072470322745 14.8258859393748
XLOC_000483 14.7296906516636 14.5423162366178 14.6105443218199 14.5524648736893 14.4925320080109 14.384860395741 14.5956502594632 14.520733467635
XLOC_000487 9.15783750517105 9.18648025496563 9.23128606872504 9.16157220708046 9.48380264260638 9.45027120758339 9.39791774945898 9.35025934559619
XLOC_000488 13.6294681214762 13.6432225218931 13.6455024690001 13.6447876660182 13.6409239537427 13.5674311216539 13.7132114549529 13.71044609761
XLOC_000489 9.64783754013371 9.80960453695445 9.70795858078023 9.7307712415164 9.83599536759134 9.88413210535349 9.86364021301239 9.84838351986902
XLOC_000490 12.7705710635313 12.8778809619345 12.7049985283057 12.8101540378156 12.9462739855154 13.0114166351841 12.9914876259074 13.027227089098
XLOC_000491 9.55598497025685 9.36225554856897 9.42921873407066 9.62873633990117 9.47136234787925 9.36729200450769 9.19312486756357 9.53580621339061
XLOC_000493 10.5199524788193 10.4769034367343 10.473840472681 10.1262224292685 10.2099233681954 10.2792939540231 10.3168744797486 10.2525538512493
XLOC_000494 13.3202665193466 13.406624320732 13.3969173035267 13.5332506914569 13.6207692961641 13.5414877544704 13.4906125939733 13.4721534741848
XLOC_000495 11.800509899946 11.6727636726837 11.8259040908383 12.0214700247993 11.8985657316066 11.8760625165102 11.7237156219996 11.7286832426
XLOC_000496 8.86108494218298 8.98549335552553 9.04658752069275 9.15163247623824 8.99067795820279 9.05915563346531 8.96201017163759 9.05019114137352
XLOC_000497 12.9299288721273 12.8860283674412 13.0062964101532 13.1487640248393 13.0019439924753 12.9353166837435 12.9110773399293 12.8067027167347
XLOC_000498 13.1959892211286 12.9422704273492 13.1603557216125 13.3211627862485 13.0843443743839 12.7238716582957 12.8819418316773 12.8897734050894
XLOC_000499 9.44330857065804 9.34868718872759 9.36571653787649 8.79183117970899 8.82106924516676 9.10777285942375 8.90016591403217 9.00884636841823
XLOC_000500 8.95499615843919 8.89673749993949 8.95529520390999 9.00990616132859 9.01642803281522 8.99921004530752 8.97893141789982 8.86635986305268
XLOC_000501 11.3967624731823 11.0927222840284 11.2711514507403 11.5003201388582 11.5891257599717 10.964677936051 11.1946745849375 11.1142565103324
XLOC_000502 15.2793678898423 15.2656253637769 15.1824479994982 15.5128505240026 15.5521776467672 15.2933504149937 15.3828099868471 15.4264143182666
XLOC_000505 10.0749908093381 9.99956272565549 9.94805983755896 10.0206540263323 9.88998576588592 9.82453393157838 9.94977866709364 9.80739067746535
XLOC_000506 8.79687325229832 9.02398956286643 8.9292597667028 8.90798867095909 8.84108091034815 9.02406359739853 8.91972800337009 8.88786443571389
XLOC_000507 13.0342045973217 13.05953734799 13.067052521622 12.9312473510613 12.8182694111123 12.9549257741669 12.9651253431204 12.9566516454778
XLOC_000508 11.1577204639185 11.1972845257283 11.2107333061518 11.1121392319242 11.0532897490103 11.1839441247893 11.1252256458423 11.1488832041203
XLOC_000509 11.4815537078913 11.5420229077606 11.5445196025376 11.6150471491714 11.6636588245334 11.5792920631558 11.5175907793886 11.5432137866528
XLOC_000510 9.2259453008839 9.47721890108627 9.36571653787649 9.31462048066848 9.33520353010288 9.54845459090578 9.48779673825101 9.43324015922276
XLOC_000511 11.3008404066654 11.1735177553371 11.3568166501737 11.0572478872215 10.973164136955 11.1037285588851 10.9938073125601 11.0173780155162
XLOC_000512 11.8278483574918 11.9453459752908 11.9588528142811 11.9363414637246 11.8179677352447 11.8388838537558 11.9056085158748 11.8736945225556
XLOC_000514 11.9095707571786 12.1956201436969 11.8960418663686 12.0316094650783 12.3053179479575 12.5187548279732 12.2811691277178 12.3259798383807
XLOC_000515 12.4591708623875 12.3714554730019 12.3497115795579 12.4218981628355 12.295855261968 12.302787072336 12.3364544900781 12.344807155814
XLOC_000516 13.2668243363602 13.3027283707656 13.2913005227147 13.3648478581539 13.3153874387241 13.2392985107983 13.2914142914885 13.296534291757
XLOC_000517 9.30847332368947 9.40158491852362 9.35301175876673 9.24026301082003 9.21386854941811 9.36025959517931 9.39230681799368 9.31343798858165
XLOC_000518 14.7093714191179 14.5649268894242 14.7834768849517 14.9507703871605 14.7964982313424 14.5580899921236 14.5428569540646 14.6872469041674
XLOC_000519 11.6226445969735 11.7385708425489 11.6352260725836 11.7351247813178 11.7168296551903 11.7440294024824 11.7521857503891 11.7607831270086
XLOC_000520 11.9794696688297 11.9152131558883 11.9489439797703 11.8051112189982 11.781766616397 11.8945050468645 11.9070126296628 11.8435319099086
XLOC_000521 12.3153302056914 12.2381432478526 12.1852209341957 12.3190035351882 12.2178063945652 12.2126947415764 12.2999251797152 12.2549488018391
XLOC_000522 9.20244685367949 9.12078953711514 9.23128606872504 9.19046361470462 9.19592128760601 9.04772416739124 9.18938749542313 9.17843361790033
XLOC_000524 9.01211312362079 9.07666414473568 8.97984781400749 9.07687453755345 9.10802537033467 9.18970080133571 9.04107391439223 9.15793165973559
XLOC_000525 11.668313705322 11.7028882922819 11.5837052262654 11.7200968356256 11.7295706848063 11.680033235917 11.5962894237578 11.7572523314974
XLOC_000527 9.75633082300128 9.74888412956092 9.75376334116492 9.49877047992361 9.6312650111699 9.78794827181017 9.68484041338671 9.6500391529213
XLOC_000528 11.3127635084907 11.2100770616708 11.1810946267063 11.3066543587777 11.3082621400626 11.2770526744173 11.342351686319 11.2051565716833
XLOC_000529 8.93151615515909 8.89048328270363 8.80213309488448 8.76733331451475 8.77650422998936 8.77404882558953 8.89341790193207 8.95484784281936
XLOC_000531 11.5199880250826 11.6658958522946 11.5970001051285 11.7563893310529 11.9037504790847 11.7249416819773 11.7140963697216 11.7013634955947
XLOC_000532 9.97012585037582 9.91988621456137 9.85261251201815 9.86022060787451 9.80133519393582 9.84546792920685 9.91646511361023 9.86255244819868
XLOC_000533 10.33239721322 10.3500070949742 10.3566244272911 10.1772164175924 10.2326156987498 10.3100375094101 10.4101507066042 10.2669913863329
XLOC_000534 11.4369318462672 11.5750518541317 11.4353799310331 11.4741625519356 11.5206357535251 11.6835009747848 11.5760272651006 11.6501755902133
XLOC_000536 11.3335570695765 11.4370814842578 11.3076853967475 11.3160990576867 11.3676342917787 11.3251946697152 11.4909717320112 11.4033397026616
XLOC_000537 8.80855107627621 8.85748887318644 8.9292597667028 8.94721101330956 8.92674148725245 8.9152478303227 8.80907526212317 8.84931933684759
XLOC_000538 12.695217577456 12.7110189849069 12.7341917156382 12.9524202415894 12.9900941096343 12.8339253393484 13.0226898564331 13.0037979206449
XLOC_000539 10.0948504902016 10.1242405533339 10.0358535210501 10.2368684030058 10.1867910046651 10.1222535549703 10.0469589249766 9.89530974585402
XLOC_000540 13.9381244934765 13.8133281499276 13.8524607744013 13.8004665766754 13.8023005000903 13.7916944383808 13.8293836707017 13.7831199822533
XLOC_000541 9.98205383152786 10.3252862777704 10.0280075785202 10.1160906215746 10.3442033621517 10.4581207489146 10.3984674786216 10.4083056805192
XLOC_000542 11.8678899179613 11.6957918355411 11.8113681989185 11.773464175509 11.766642214437 11.7703255802837 11.7654328169675 11.7489792856691
XLOC_000543 10.7767971644138 10.5132312309957 10.6957506974739 10.6420355093913 10.5481170081387 10.4799791768508 10.5557571993536 10.5574553919141
XLOC_000544 13.7914935085094 13.6930337397551 13.6903469201584 14.0337259988876 13.9638056148078 13.6020011263517 13.6922656881393 13.7292212708104
XLOC_000545 9.45357457563053 9.68424855229103 9.6280322437954 9.63142429343562 9.6647007766924 9.72466953573042 9.68079556489241 9.61624847027048
XLOC_000546 9.50629885261704 9.37293950356541 9.5607981188869 9.53531822732063 9.37505388325187 9.26219579571367 9.43612717338427 9.40024655809166
XLOC_000547 9.89569962791809 10.1291533048023 9.95648691246733 10.0353067568636 9.98492161263687 10.0368027921704 9.94351109179994 9.93070575472093
XLOC_000548 12.9426097741339 13.0065889626427 13.1903645480565 12.7747949675704 12.7001089517559 12.7654427552791 12.519586939922 12.4992315167078
XLOC_000549 12.6173517463291 12.3700586699713 12.428122944957 12.2936766517358 12.1721295205453 12.1855259132016 12.2806296023886 12.2485021330998
XLOC_000550 9.62291116302303 9.51596313259449 9.55830260705448 9.0711316908882 9.08105779669342 9.34238899739958 9.29001277601585 9.12107788562534
XLOC_000551 11.4528070857622 11.3177117226375 11.303608593146 11.3308118169969 11.3549417510519 11.1867744435672 11.2496084136409 11.2895963255585
XLOC_000554 9.19764328265603 9.16536316971655 9.19616758544548 9.17135273436037 9.07550164715671 9.08130084543044 9.22935374493651 9.21209380926637
XLOC_000555 10.20900920894 10.3702359315595 10.2310726816164 10.3381695173686 10.6941611510148 10.7601426871598 10.5290957943114 10.6466990370815
XLOC_000556 11.5223929949172 11.6357415599368 11.6208968405634 11.6134182407862 11.7295706848063 11.9772644573222 11.663739415548 11.8273652215389
XLOC_000557 8.99151703930083 8.94894162892103 8.87917683661163 8.83527698117643 8.67080693994544 8.93783494122892 8.86511578531192 8.81231623006833
XLOC_000558 9.16803060832585 9.50248750543008 9.34009057423602 9.40331822940713 9.85708809381014 9.98153672682654 9.99268166144345 9.82079124356474
XLOC_000559 12.8886728397007 12.9268760281695 12.848899256445 13.0041286938406 12.9921094546342 13.014339444954 13.0958698820895 12.9689307158199
XLOC_000560 10.358520003999 10.1771796362657 10.2841241754845 10.0353067568636 9.84024792445498 10.1108935130752 10.1164219902634 10.0640495262614
XLOC_000561 9.98007472226733 10.0266881717066 10.0248538813434 10.1478773896782 10.1028908996539 10.082831751411 10.0611922027025 10.0651147019744
XLOC_000562 12.1939866631828 12.3045270054647 12.2880884175327 12.2876117943373 12.2452047991023 12.3262588745119 12.2808993905461 12.3132889860742
XLOC_000563 10.8415276919926 10.777850808397 10.8045349617457 10.6672843451458 10.6700509829942 10.7936532429126 10.8269584992879 10.8250531995321
XLOC_000564 11.4356539823093 11.2809105562436 11.2705542082063 11.3480006482032 11.3207338930661 11.2908856939321 11.2812189905737 11.3164988809818
XLOC_000566 11.535546946743 11.6624493288833 11.5142683541706 11.4040170795676 11.4833484343377 11.6825110636768 11.6724654724215 11.5811175398757
XLOC_000567 8.86108494218298 8.98549335552553 9.00313925137866 8.77986348765448 8.92674148725245 8.9592569218983 8.87954369980023 8.93217960804822
XLOC_000568 9.67478683137729 9.66361457342215 9.66882672251636 9.67342520856762 9.68471000783341 9.62398783543947 9.64990482702653 9.64050773615886
XLOC_000571 9.28768139144741 9.19336417211962 9.23507496805589 9.04751624887293 9.36796141440538 9.21620620741446 9.27368913592675 9.26965723945255
XLOC_000572 9.88710548801905 9.97457419853981 10.0621310290352 9.89177358188748 10.1455917517969 9.90196840230327 9.9652929681827 9.8587070049053
XLOC_000573 10.2768868490006 10.4366514190801 10.5507786202331 10.1723770126047 10.1930037812491 10.1010670005799 10.1600872951597 10.0935066658426
XLOC_000574 10.9468505241622 10.7807692564819 10.9556603152836 10.8870702773728 11.212721505689 10.9479342528239 10.8795223174836 10.9525918501688
XLOC_000575 8.8979399204676 8.95969825612778 8.98578149664059 8.92413588594159 9.1486826414605 9.1941950732128 9.07404709260799 9.18416900695765
XLOC_000576 9.15267625498378 9.04659508810756 9.12844704028922 9.20442730089308 9.17745487897644 9.18970080133571 9.11367625017647 9.07829386264324
XLOC_000578 10.0876683762781 10.0199679189532 10.0358535210501 9.87506172302961 9.70915486012947 10.0210359663189 9.98514120011614 9.91376255047858
XLOC_000579 12.7542487664683 12.8003275357722 12.7567494385053 13.226621315407 13.0708712997316 13.0827608452084 12.9629483925532 13.0145837244973
XLOC_000580 14.5785622570798 14.5515462112436 14.5854491549811 14.637490962097 14.5327529313376 14.4359544869175 14.5124923038688 14.5476878713743
XLOC_000581 9.56499874051508 9.62688872132612 9.65991125389843 9.24460977827822 9.22701189279761 9.4903029363608 9.49776084961803 9.54825169813245
XLOC_000582 8.93151615515909 8.83606036444729 8.81168335976152 8.84524725852138 8.97725058770929 9.01796875545723 8.86511578531192 8.73743564907165
XLOC_000583 9.23965294467879 9.32927174954562 9.19214522550046 9.13640770963296 9.18212247973883 9.27421823747341 9.31225608940348 9.12738253246812
XLOC_000584 11.1992859817254 11.4563136204299 11.3612997397552 11.3759692163258 11.4426459823781 11.6041161425914 11.5604118537273 11.5028437535072
XLOC_000585 12.3668903723613 12.4464716757421 12.3424668329716 12.4958709303437 12.3542294799637 12.3315969862119 12.4383384326586 12.3059003062468
XLOC_000586 9.03186602793709 9.12078953711514 9.11024407154254 9.19980648332744 9.09739494572167 9.1941950732128 9.01614594483502 9.06792929740032
XLOC_000587 11.7701159248901 11.7906321884961 11.8279111957702 11.6672456515831 11.6409839364729 11.7670652306111 11.8413051678346 11.7681107007764
XLOC_000588 10.8095566853933 10.7211384569485 10.7781674855011 10.6264231668044 10.568874743017 10.7572304421665 10.6598152857556 10.7512012526353
XLOC_000589 12.0658462387302 11.9097527425927 12.1079978819934 12.1516768158253 12.0506962744497 11.998013804816 11.9317069072877 11.8941649731077
XLOC_000590 9.4117130874125 9.33765442497386 9.50685661143595 9.15662269965703 9.07550164715671 9.22052039743389 9.21149133246922 9.21209380926637
XLOC_000591 12.3705265896193 12.2917902413585 12.4547107868454 12.3826361574918 12.2909360471633 12.1917619902928 12.2760353839511 12.2503767494849
XLOC_000592 14.2160775991793 14.1208647353605 14.3135493400003 14.4894577795756 14.3197129152235 14.0848242302799 14.1439524468978 14.2254445942656
XLOC_000593 9.31662545911032 9.55518769801404 9.45778132741712 9.33014524388674 9.42298208421746 9.56241171316072 9.56677835086234 9.48985460202436
XLOC_000594 13.7729557378589 13.645332746213 13.7201997769684 13.7144522377183 13.5842717278334 13.5183631663587 13.5458590660632 13.630889882946
XLOC_000595 11.5846645508728 11.5565689680145 11.618571923584 11.4973722309753 11.4569384273145 11.5442201807294 11.5199017873639 11.4789842811342
XLOC_000596 10.9386119848283 11.0967622207684 10.9609157906016 10.8142196122139 10.8302213795965 10.9605114594069 10.9910990096944 11.02488816005
XLOC_000598 10.375633277583 10.4555332635766 10.4727534954421 10.1577385422638 10.2400853263632 10.3758615723391 10.3077208860277 10.2516457480159
XLOC_000599 10.1090821095975 10.0854447741176 10.1700085033487 10.2907718278399 10.2445449245906 10.0192704185341 10.0932719231661 10.2388598994612
XLOC_000600 12.1853675490089 12.2368653780502 12.0984166897171 12.205613993328 12.3626897289591 12.3005466609098 12.3654776023948 12.3987195910842
XLOC_000601 11.9781657938411 11.9206526114295 12.1063505478122 11.8131491962368 11.6289839739538 11.73690175218 11.7177112877051 11.7153930850275
XLOC_000602 9.03186602793709 8.80503527554244 8.92248664904812 8.6920483438795 8.70692287785544 8.8567144474075 8.91972800337009 8.93217960804822
XLOC_000605 12.5484840365828 12.5650635077111 12.5609445194024 12.3236204106028 12.4238458765298 12.8017862743099 12.6539339023675 12.5887166029618
XLOC_000606 9.43639268994658 9.43660997040788 9.50420307247562 9.54126385720198 9.57459216611335 9.39141350644043 9.36070430032427 9.33666388321623
XLOC_000607 15.0413317897537 14.7782543693567 14.8246118705982 15.0816275979503 15.1354078853433 14.8877490049388 14.8877761691851 14.8769286294834
XLOC_000608 15.7029486688266 15.3797779416323 15.4668518367313 15.5449235332774 15.63132316702 15.5891431803681 15.4057546614089 15.4459777077829
XLOC_000609 10.6311708886605 10.6064505038808 10.6939202704403 9.95027160728412 10.2796405832143 10.4195631221852 10.405914902452 10.2250081378322
XLOC_000612 8.88906946703683 8.85049857120902 8.9292597667028 8.96192167423666 8.81055614681343 8.73524994243193 8.86511578531192 8.87727290988085
XLOC_000613 8.83061631136947 8.8841221071829 8.87917683661163 9.05945690578113 8.89482284107319 8.68811895937976 8.93837525503747 8.91795660519997
XLOC_000614 11.5972492896862 11.6013264671457 11.701254543024 11.5843247214539 11.5166676440898 11.6464023457573 11.4671967044148 11.5175953795723
XLOC_000615 13.3724520613889 13.424053784776 13.3689100544492 13.4174227061628 13.4206571909607 13.452714481253 13.5063194432771 13.4761456780197
XLOC_000616 11.9531617879552 12.1082467696674 12.002428451751 11.844390631467 11.8152157237092 11.9744479691925 11.9515652955627 11.9279866475303
XLOC_000617 9.24863847014416 9.3514203227445 9.29992058383973 9.54422175682015 9.22265985021424 9.16673443565302 9.14672424605048 9.19828360221423
XLOC_000618 9.29188832223961 9.20355263204921 9.28602101307058 9.22705127791674 9.26496189790271 9.32036649454889 9.22226680469802 9.18701718856733
XLOC_000619 12.0695206867146 12.2281453674529 12.0137324116949 12.1505620997126 12.4262385377387 12.3231094636151 12.3677640284228 12.4672215235199
XLOC_000620 9.41884170285975 9.54230542275107 9.46616122607463 9.5018756676178 9.72115247370053 9.51986357824791 9.53650640279852 9.49174042225623
XLOC_000621 10.9802010349968 11.017265206005 10.9397698408851 11.0068052667787 11.078461674741 11.1825267754271 11.1970078098668 11.155704691743
XLOC_000622 13.2299396339548 12.9205448766079 13.137591360583 13.1657016118242 13.1003097851441 12.9473997718235 13.1063732853227 13.1106929127219
XLOC_000623 11.5544620001657 11.3673602112703 11.4427867309083 11.4657358715467 11.4414483058485 11.4191296617101 11.386240751281 11.4986002558477
XLOC_000624 12.0568240771805 11.9763879473041 11.9150282329709 12.0120773919192 11.9996273774468 11.9732391897117 11.9529246443444 12.0145863624536
XLOC_000625 9.25308703981107 9.24595369037238 9.26825381008878 9.18098104235943 9.24835658122629 9.17139600151107 9.29001277601585 9.24148956204087
XLOC_000626 9.05086823644861 9.08495268402977 8.87144221925224 9.18098104235943 9.30482682028443 9.47206344141213 9.27037842132209 9.19267534302069
XLOC_000629 9.15783750517105 9.2553686546122 9.18402318557478 9.23588801831425 9.32395877898277 9.41481659619593 9.27037842132209 9.28209151214141
XLOC_000630 10.0786272680844 10.0023049729036 10.0073488816789 9.87295421642965 9.83386259459826 9.99966403037005 10.0526735979452 10.0576375272989
XLOC_000631 13.965371693514 13.8586686133215 13.9067025502277 13.848415527608 13.6414370495125 13.7767587870913 13.8308515024236 13.7632251758462
XLOC_000632 9.58276043107367 9.78976304238162 9.61167814695992 9.55886552010257 9.74005135738416 9.72233393735963 9.85172728135648 9.78143948100264
XLOC_000633 13.3826006425747 13.4726274225715 13.4142318216582 13.4934342231967 13.5428477955271 13.4905338053418 13.5374531240768 13.5023071895305
XLOC_000635 10.015172152001 10.064898448251 9.9615123393758 10.0095380624779 10.1342483689167 10.5026498049186 10.2183745282342 10.213810247584
XLOC_000636 9.09841566154108 9.01934282784681 9.06196279987189 9.05945690578113 8.98401350706741 9.00554495519434 9.08310319582099 9.09844822908925
XLOC_000637 9.14221905910104 9.1545270766514 9.21591039110962 9.33397601202027 9.16801333121167 9.11802167053596 9.06483564378101 9.06090583909837
XLOC_000638 13.7398657340615 13.459928340835 13.6166912068252 13.581349921294 13.6451515376263 13.7281576271263 13.5926957524745 13.5789628852497
XLOC_000639 9.44674478755242 9.55731676854449 9.49619302154631 9.45733568981436 9.52597148222041 9.59772157314834 9.6414955719741 9.61951959689244
XLOC_000640 10.6415537242119 10.5922178655647 10.7380466405234 10.9570364748915 10.8037233814952 10.7336980680524 10.7358183823793 10.868369210697
XLOC_000641 9.2749085249163 9.40921995969403 9.32694262667568 9.29069470484314 9.54343675770473 9.40819996548552 9.37810140218903 9.33207666089275
XLOC_000642 12.360587757295 12.294985101219 12.387290689605 12.2098991104604 12.3256612433929 12.1588907255675 12.1958676203272 12.4086289298272
XLOC_000644 8.98444543673178 8.89048328270363 8.98578149664059 8.89114022881494 8.72268291867071 8.90742582470901 8.90679648323295 8.91795660519997
XLOC_000646 8.93151615515909 8.99048061427881 8.9677416038406 8.81434146560387 8.88640981108913 9.05347135986761 9.02123292224313 8.9888242814365
XLOC_000647 9.02536933726709 9.05536358145064 9.05176336863128 9.0711316908882 8.89482284107319 8.81820632625175 9.09641181529464 9.08846346438058
XLOC_000648 9.89141116852996 9.79143120847537 9.7778927052747 9.52632387078405 9.67475730959571 9.86599312104373 9.5552564681436 9.75764701059469
XLOC_000650 10.4105462166725 10.5528987446134 10.4497081461594 10.5115047078447 10.6083029578639 10.6499558699146 10.5938243868394 10.6460354959449
XLOC_000651 9.09841566154108 9.1051433036669 9.17579489126376 9.23148428472371 9.00372735895042 9.16203726171257 9.08310319582099 9.11470359515861
XLOC_000652 12.2239325979574 12.1230017467372 12.2336680107142 11.9805915415723 11.7246839084309 11.9784698147956 12.0548175884918 11.9466625925888
XLOC_000653 11.8902722431704 11.9168151639611 11.9730444931144 11.806533011763 11.743647303347 12.0074891035956 11.936525834364 11.9024305454421
XLOC_000654 13.7732044836339 13.7391158566837 13.7804745602029 13.733823383693 13.7801079444341 13.9709584343497 13.8456296875741 13.811614417008
XLOC_000656 11.5468085458283 11.4853264147288 11.596527450965 11.5265753020402 11.4515959113695 11.4227105209305 11.521286561795 11.4971828887356
XLOC_000657 11.4464786648892 11.4580892458174 11.4096820008599 11.3214672473185 11.3395558658436 11.4262821967898 11.332348443678 11.4082605915539
XLOC_000659 12.2841077321895 12.4699035929403 12.2605460702064 12.355849259652 12.5585831145377 12.6252352143829 12.5343488541455 12.5696971730971
XLOC_000660 8.95499615843919 8.8841221071829 8.84715315410664 9.01637678793798 9.00372735895042 8.89944275834878 8.88654613205913 8.95924018569307
XLOC_000661 9.25308703981107 9.43905473813472 9.20413723413603 9.37487750835183 9.33147418146791 9.35671898972569 9.42809047583617 9.4784510302358
XLOC_000663 13.2160892743952 13.1449356438361 13.2826226350162 13.6865560775599 13.5669537539512 13.0300207141293 13.1749349917092 13.2749956419872
XLOC_000664 13.7925982262001 13.9445032367672 13.9104597404699 14.4267016871294 14.4524726036851 13.9363940647529 14.026710453408 14.0963236483516
XLOC_000665 12.1588100215989 12.0856812815695 12.0887705438912 12.378523263647 12.3963437783045 12.2638848323002 12.2555883278898 12.2853312579254
XLOC_000666 9.15783750517105 9.20691321822044 9.19214522550046 9.265937256694 9.18675561500348 9.18061528334983 9.2078596268609 9.25699693214691
XLOC_000667 14.3175977143429 14.1767539410064 14.3888547848703 14.6913001813503 14.4770294547452 14.1334165428375 14.2643677418445 14.3284844359315
XLOC_000668 14.236691123476 13.9900352749756 14.0338234323592 14.2386179477781 14.2610182207972 14.0555616707978 14.1725186900649 14.2572195130849
XLOC_000669 12.301884217296 12.2462946170133 12.2578809374287 12.498495398875 12.3748223322047 12.1248807000534 12.2058542283839 12.2839087291937
XLOC_000670 12.4297012283853 12.554660702992 12.4373020300558 12.5731378699082 12.4458267338377 12.4010287640244 12.5511948430023 12.4129079314849
XLOC_000671 8.91508505400075 8.87764842101446 9.01988459255275 8.88242345752274 9.04681497762454 8.95223507530224 8.93837525503747 8.97215892124068
XLOC_000672 8.96254417721313 8.97019570029018 8.97984781400749 9.0825568936539 9.00372735895042 9.03603274228887 9.07404709260799 8.99289762456856
XLOC_000673 12.0281500515139 12.0919225521661 12.0907716711345 12.3173510272043 12.3358844210985 12.0822197056887 12.216053701149 12.2143307791575
XLOC_000674 9.18301145290673 9.20355263204921 9.34980214135894 9.18098104235943 9.27311722231046 9.17602270943327 9.29962988452575 9.23887016703954
XLOC_000675 9.15783750517105 9.10909537043535 9.11484918414063 9.00334727956458 9.2525457747056 9.25814150448259 9.12628956927588 9.16385944190777
XLOC_000676 8.8799814817356 8.94894162892103 9.03073721611072 8.80330523122575 8.94912218892412 8.96616730508876 9.02123292224313 8.98471471094171
XLOC_000677 9.58860465257452 9.72780501744384 9.73527917074372 9.7307712415164 9.7139714434219 9.82029627954924 9.70085350793615 9.67036894670622
XLOC_000678 11.5679011470658 11.6601469463349 11.6434797064343 11.8074800794906 11.7888007947427 11.5999216618743 11.7459085372127 11.6691195615227
XLOC_000679 10.0304252705346 10.0752176166688 10.054465141696 10.1109914044313 10.0015028758323 10.1303004944359 10.069647723403 10.0359995877421
XLOC_000680 9.68272633988483 9.70445233733574 9.80533987975892 9.82549293529662 9.86333449070094 9.61094767714512 9.64570952708075 9.65634068766687
XLOC_000681 12.6309019380378 12.6441357371506 12.6391011783101 12.5066297727544 12.5255116015205 12.4954687930918 12.536832035511 12.5874016533265
XLOC_000682 10.4201492527741 10.8308292631243 10.4160363485686 10.6072090974206 11.0846826467897 11.2196014092642 11.0966796206259 11.1114481322399
XLOC_000683 8.75852595113603 8.91490755010217 8.96156266873557 9.20442730089308 9.10273531149915 8.81820632625175 8.90016591403217 8.96358865574396
XLOC_000684 9.591512806039 9.70808129170776 9.62571340461094 9.67342520856762 9.74936818020925 9.97420226112164 10.1338187000116 10.0261261376645
XLOC_000685 8.99848258756877 8.92078126504544 8.91559735756725 9.10471587667194 8.83123345672554 8.76178710368037 8.73952182280177 8.82514149413345
XLOC_000686 14.9794909935731 14.9021920913367 14.8988969127696 14.8885142116008 14.8198475249689 14.9729993828288 15.040137264963 14.9825508586129
XLOC_000688 12.1488183216649 12.2627100655593 12.2081164379075 12.2579294306885 12.4000008526579 12.26815082127 12.3094760430074 12.3324797576026
XLOC_000690 9.22131255981931 9.17601126014972 9.10560131292289 8.98310411694909 9.0642137406067 9.1941950732128 9.08757528522002 9.09181178225286
XLOC_000693 12.0719650546979 12.2113248771831 12.2221656449536 12.3587434201996 12.3253405870196 12.1342697310911 12.288969414022 12.2384623603008
XLOC_000694 11.9720651552963 12.3171511535469 12.0648742679739 12.2696030351498 12.6580317814821 12.7135879280775 12.4731866873848 12.5341299461559
XLOC_000695 8.88906946703683 8.99541478721951 8.97383554926295 8.59139286903297 8.92674148725245 8.89944275834878 8.88654613205913 8.91795660519997
XLOC_000696 14.1475238292196 14.1679773457806 14.1423534069873 14.1310348890078 14.185044844836 14.2823946697944 14.2055583913899 14.1838208232152
XLOC_000697 13.1017926044432 12.98990837478 13.1193443167564 12.9060349900282 12.7172831211492 12.8797553569438 12.8190589164229 12.734198251594
XLOC_000699 10.342621974143 10.077782956002 10.2204429242865 10.3687820929889 10.2680548032426 10.1190191437642 10.0987608166664 10.2971117561662
XLOC_000700 9.27919191506924 9.36494049402191 9.30335377197987 9.21357104018109 9.25670944267624 9.30910358853778 9.31848791639313 9.31107450371721
XLOC_000701 10.0621715406597 10.0213151788263 10.059070852718 9.98696971484889 9.97933920166357 9.95565047415742 10.013528108683 10.0272274580561
XLOC_000702 8.84108971652109 9.02859294224591 9.08663548066532 8.92413588594159 9.1132664485141 8.68811895937976 8.80907526212317 9.15194548471485
XLOC_000703 9.63407110258612 9.6711690920642 9.6280322437954 9.66568960751053 9.58014279831712 9.48426660548905 9.55060588406531 9.59971763158318
XLOC_000706 9.30847332368947 9.17601126014972 9.28250328271806 8.80330523122575 8.85063907486128 9.16203726171257 9.04107391439223 9.02428196705873
XLOC_000707 9.73406766897502 9.6149870412398 9.64410592953034 9.18098104235943 9.17275208189552 9.29766327997759 9.28352852269445 9.370206082537
XLOC_000709 9.01211312362079 8.84335900300869 8.90858586669944 8.9161446183487 8.97725058770929 8.88295185964023 8.75070489593837 8.86635986305268
XLOC_000710 10.7569556211718 10.6197043187895 10.7738650788093 10.7565829787288 10.6920821688583 10.7137612283535 10.7242811009971 10.7432144135274
XLOC_000711 8.7129826387483 8.83606036444729 8.77136849076144 8.85492454527143 8.9634116432481 8.89128851311571 8.90016591403217 8.88786443571389
XLOC_000712 8.97726296097714 8.99048061427881 8.94893541503128 8.9161446183487 9.19592128760601 9.1941950732128 9.22935374493651 9.20935524415893
XLOC_000714 8.77193978475728 8.82094083557566 8.84715315410664 8.83527698117643 8.91110782705439 8.95223507530224 8.9562224095255 8.9459262179092
XLOC_000715 11.4020112224515 11.3511670633617 11.4761542555198 11.1820587288073 11.1153690515324 11.2677531280282 11.2292641335793 11.2251399326113
XLOC_000716 11.1506687962295 11.1030866332513 11.2069850282786 10.9752685530475 10.8726411799039 10.9605114594069 10.9863463950166 10.9961255270771
XLOC_000717 11.1002630602666 11.13763687354 11.129125652639 10.9517817404987 10.7609839191938 10.849201675728 10.9609439937255 10.9976546699663
XLOC_000718 13.3223090407109 13.3428986606923 13.2687747023017 13.4152700022846 13.5095035353322 13.5267035965995 13.4695571026632 13.3668517081068
XLOC_000719 13.2694735388088 13.2716297438383 13.3522826681475 13.441043543133 13.4560979822698 13.3591777997811 13.2616357663773 13.3637898602095
XLOC_000720 9.10968419891185 9.16893296750175 9.17163965739587 9.08818054586799 9.04681497762454 9.12307814869016 9.15072814376622 9.09181178225286
XLOC_000721 12.3149870136961 12.5936363663215 12.4959484931326 13.0820523265371 12.8232614810295 12.7326618137641 12.7571678167617 12.7753146252036
XLOC_000724 9.82033072173673 9.98713859087082 9.86547587481196 9.79866660532165 9.75629946363144 9.92337480345326 9.84658027528803 9.87653431550598
XLOC_000725 8.79687325229832 8.87105617197753 8.90144560855338 8.86433284628684 8.83123345672554 8.72072118065514 8.85006368722938 8.88260712970135
XLOC_000726 13.3127523726189 13.0873471351419 13.210943311092 12.9128162268829 12.852854735009 12.9272733943008 12.886897884128 12.9607140840531
XLOC_000727 12.4147355333637 12.6308034531826 12.4749690261105 12.5778313856909 12.7711330749686 12.6761407816765 12.7544575117243 12.782795824883
XLOC_000728 11.9668150816251 11.895196304733 12.0077383869422 11.9654298853863 11.8963998072626 11.8232863861068 11.9031479635241 11.9106481750803
XLOC_000729 13.0876460890418 13.1378619578884 13.0993804809188 13.2808481806682 13.4871227125247 13.3094717515758 13.2634046095442 13.2872707409018
XLOC_000730 11.0496174885973 11.2316595989144 11.2069850282786 11.1175865347335 11.2113075211511 11.3200701206345 11.2149573237103 11.1795391165262
XLOC_000731 12.2206361629575 12.1642200084328 12.1923765731704 12.6509090610881 12.6344552360373 12.1701662887718 12.2569606183085 12.402841242536
XLOC_000732 12.6047938094694 12.4213018764199 12.6226592583486 12.1337358002695 12.0901945158147 12.3034265446851 12.3369733326204 12.2673440801231
XLOC_000733 13.4330848786549 13.4684068290439 13.4360426189627 13.5944532149549 13.7089568737094 13.4753555484796 13.5411577852954 13.5225220460993
XLOC_000734 11.190157303084 11.1892283245736 11.291893957549 11.0177136398375 10.9664090048556 11.0555734674701 11.0337953015924 11.0313634991367
XLOC_000735 9.19280338438491 9.40158491852362 9.3368252692189 9.45077548081814 9.30869359611404 9.40152799762194 9.33384035330099 9.42102554442019
XLOC_000736 9.14747047406587 9.18300996887419 9.08179040222191 9.06532647370134 9.04681497762454 9.04772416739124 9.12211570458489 9.10825742956017
XLOC_000737 13.8829563614085 13.8264891786814 13.7611474909801 13.7704792821817 13.8264141153347 13.8397690296499 13.8392626398086 13.8768609168764
XLOC_000738 11.7436793631687 11.8337294442617 12.0091510231333 11.8736023665561 11.6025379681555 11.9240234971332 11.7205164938771 11.7436351645526
XLOC_000739 10.5437237572794 10.5033442091412 10.5619804542761 10.4716270203984 10.22811150932 10.3706178058401 10.4690060220551 10.439109432894
XLOC_000740 11.2888136707159 11.3588109034817 11.2842258882514 11.1368659514964 11.150566829056 11.3605457373399 11.2241307881138 11.2499300358092
XLOC_000741 12.2661070622609 12.2330248849925 12.2693940655482 12.2678923064328 12.3156872642129 12.1792624283759 12.2539398352013 12.2960560774907
XLOC_000742 11.506686261985 11.4047333287362 11.5252541863055 11.5091267439792 11.3491920215142 11.3883145511026 11.4292793245113 11.378470674374
XLOC_000743 10.4827928230134 10.6385223172546 10.7211119223944 10.7965991537571 10.7014117109223 10.8124284068442 10.5057917239067 10.6096911925401
XLOC_000744 12.3029230314954 12.3084232597006 12.2414849393761 12.4011550565642 12.4136321658688 12.3240550163222 12.2528397809333 12.2914118034269
XLOC_000745 10.8395518377978 10.6238184736026 10.7773081225556 10.4817146209087 10.5539168113652 10.5861877139814 10.5781768380364 10.5800022110086
XLOC_000747 13.9101260347414 13.5808415312323 13.8960352547172 13.8443088181048 13.8620644643385 13.912499446113 13.6807110410824 13.5894008775806
XLOC_000748 12.8854496623283 12.8621071576051 12.8900855446457 12.9295227041949 13.0435402939279 13.4260611717677 13.0202764299053 12.9993621070048
XLOC_000749 11.0730985947204 10.9111801850432 11.0668135364833 10.9447434137325 10.8367642341564 10.9885932728675 10.8345956229262 10.773069707411
XLOC_000750 10.9802010349968 10.8606719332348 10.8877790217608 10.8122732884912 10.8208183109462 10.8654244233886 10.9021563316985 10.9667384220795
XLOC_000751 10.0640116830692 10.3540794334474 10.1934472097745 10.1642669895533 10.3193436099893 10.396618023054 10.3823571994133 10.3316206644951
XLOC_000752 10.5034288880294 10.848260798837 10.5999437346571 10.3381695173686 10.5723019819598 10.9853196562703 10.7000552510961 10.5827929810498
XLOC_000753 11.6085928414549 11.5017613430234 11.6580342414117 11.512049995101 11.4786896898279 11.494727569491 11.5532150137827 11.5480082132685
XLOC_000754 13.8228309508399 13.70770238408 13.7678948935334 13.5604952109299 13.5232125122339 13.4030706925745 13.5117079507647 13.5383902445924
XLOC_000755 10.4879833891423 10.4048615521502 10.4792613942914 10.7656927567557 10.672165268852 10.3758615723391 10.5300576182739 10.6110556085903
XLOC_000756 12.434444733857 12.4833074096862 12.5799999847452 12.4185131579132 12.0576784692926 12.1539294623669 12.120009505148 12.0480875121454
XLOC_000757 9.24863847014416 9.18300996887419 9.21591039110962 9.24460977827822 9.17745487897644 9.06477892503926 9.15470557729782 9.16973041016965
XLOC_000758 10.8474377471547 10.9295595294569 10.7986266804736 10.9098944690025 10.8635334441835 10.9207038433962 10.8890605868655 10.944138127656
XLOC_000759 12.551105400556 12.6925444917336 12.7502504380621 12.9271479285624 12.9356306455936 12.6793399708843 12.6291957897854 12.7350886067963
XLOC_000760 12.6595137447878 12.6481688961263 12.6143670150217 12.7726310237719 12.6757142413331 12.6793399708843 12.7531004367507 12.7022271485056
XLOC_000761 10.6800469093427 10.7609436084792 10.6510970037946 11.0709784418372 11.1130913365527 10.8464786130601 10.7928240548115 10.829679629445
XLOC_000762 8.84108971652109 8.80503527554244 8.83865050897642 9.00334727956458 8.97038485759838 8.95223507530224 8.81771700539187 8.88786443571389
XLOC_000763 14.1311253175104 13.9208695298236 14.2221274676826 14.4485764997477 14.2332185820213 14.1856976284779 14.0623641877931 14.0329098946145
XLOC_000764 13.8125816975719 13.7524354364069 13.7986336870557 13.6047427631259 13.6374557681882 14.1989258909157 13.873938291077 13.8812144162677
XLOC_000765 9.44330857065804 9.56788698132548 9.46337726429324 9.18098104235943 9.24835658122629 9.39817086863205 9.32158406281987 9.370206082537
XLOC_000766 13.9901889915344 13.9396667570448 13.9692796106401 14.0950094708171 13.9569190436966 13.9493640845518 13.9427502256517 13.9665141970044
XLOC_000767 11.5379253489784 11.5332221868853 11.636145540251 11.924188266847 11.9433017971412 11.6635692350614 11.4604664892083 11.6964507003857
XLOC_000768 12.1492039167161 12.1943035723738 12.0960942904338 12.531613468863 12.4599060756337 12.1983150490894 12.2635293022358 12.1654694263972
XLOC_000769 9.00534655920987 9.02859294224591 9.14173503235934 9.04751624887293 9.01642803281522 9.0703430733718 9.02626773015902 9.00093923054698
XLOC_000770 9.4398579258849 9.30644082521921 9.52520741066242 9.34157901256198 9.28517482336202 9.29766327997759 9.45196770225191 9.370206082537
XLOC_000771 11.7940871128773 11.6976627936029 11.7299217307066 11.4090564760524 11.2674439780199 11.4833603568361 11.4566060259583 11.4714212608356
XLOC_000772 9.15267625498378 8.98549335552553 9.05176336863128 9.00990616132859 8.98401350706741 9.02406359739853 9.03618681884506 9.02046860012799
XLOC_000773 14.088394722446 14.3337388483148 14.097661397861 14.2561507683323 14.1561741923753 14.1257006338461 14.180957757954 13.9561396474361
XLOC_000774 10.6677171519612 10.6311912174337 10.8525049406452 10.3507847258455 10.0740953835993 10.4258627450431 10.2632771476254 10.443782048467
XLOC_000775 14.9586564127146 14.8443730505112 15.0850799641984 14.8095382203562 14.7292877987574 14.7683382160352 14.5729790105784 14.6940366878509
XLOC_000776 10.7537953223645 10.6246397399945 10.7093980055998 10.6442506064956 10.6572927967784 10.4883787226186 10.6475850626153 10.6286634358927
XLOC_000777 9.69581602530047 10.1291533048023 9.72276332862346 9.82769747193436 10.2311161807855 10.3771690575211 10.3372235293247 10.4051030178944
XLOC_000778 8.79687325229832 8.92656999728849 8.90858586669944 8.80330523122575 8.9563259037424 8.96616730508876 8.87954369980023 8.91310106925389
XLOC_000779 10.8698536002334 10.8770427861177 10.8394434922617 10.633137170326 10.5993964281425 10.8537278007525 10.9315170596001 10.7856612449618
XLOC_000780 8.81978314877045 8.83606036444729 8.90144560855338 8.9161446183487 8.92674148725245 9.07584982599774 8.93225354714004 9.05378726859059
XLOC_000781 11.0780780110408 12.2498462463482 11.1050801997234 13.3494668616397 13.3091006782087 11.7520641020744 10.6440695004693 12.1995239128635
XLOC_000782 10.5399996604134 10.6089459554919 10.6633423513262 10.6106206011317 10.7168149182439 10.6552186434368 10.6658876134941 10.6968035719357
XLOC_000783 12.1630162711862 12.4944533167833 12.2396848313228 12.4891420088204 12.6852227402959 12.7068516865168 12.6892450120923 12.6419328260692
XLOC_000784 8.99151703930083 9.18300996887419 9.11484918414063 9.17135273436037 9.15842479929807 9.13306077603701 9.08757528522002 9.04292271330191
XLOC_000785 8.7129826387483 8.87764842101446 8.9292597667028 8.72536687777505 8.91900133085024 8.83803542157487 8.82611921597483 8.87727290988085
XLOC_000786 13.7460886780962 13.8652660115665 13.8941389854849 13.9861716371507 13.8633843452859 13.8604630402771 13.7573020677991 13.7525158257709
XLOC_000787 8.86108494218298 8.94346010689946 8.90858586669944 8.79183117970899 8.91110782705439 8.73524994243193 8.85006368722938 8.96358865574396
XLOC_000788 9.65870859000222 9.59480541703901 9.48539503518881 9.74996180135219 9.59114355369623 9.68175533516391 9.61145696678323 9.65319513472652
XLOC_000789 10.5767627201109 10.5114392935696 10.6577049506291 10.4146543931278 10.2953927061702 10.4470478986887 10.3627449286119 10.4752560091811
XLOC_000790 11.9469524468755 11.7958737961994 11.8182509997683 11.8383825845271 11.7460601689957 11.7492335483664 11.7336663582804 11.7984778486768
XLOC_000791 9.33661873054242 9.55518769801404 9.47994422093809 9.61790669439776 9.69700895303444 9.79013672974822 9.70085350793615 9.6626008573151
XLOC_000792 12.0576466434897 12.2412054725596 12.2157690445675 12.3955306112704 12.2760758622716 12.3742072008007 12.2865531940261 12.2418168086928
XLOC_000793 11.5468085458283 11.5831888948831 11.6402757167191 11.5300390507724 11.4227514763632 11.5648301628635 11.6110799593872 11.4550754572843
XLOC_000794 9.46371495907658 9.47254269350948 9.4521474767215 9.28662834718026 9.30482682028443 9.30531024203822 9.38948628584571 9.35250160982197
XLOC_000795 12.3843258460812 12.289327782096 12.3466509769862 12.1224067753947 12.0596118977948 12.2556449863349 12.1984422951101 12.0999145034084
XLOC_000797 12.8024248118031 12.6893800213812 12.8625654101477 12.696029792943 12.5879752136162 12.5864234320888 12.6089645085048 12.5448423525247
XLOC_000798 10.189359258558 10.5980973691386 10.4091920413502 10.0020657860493 10.1991842259867 10.6904531567066 10.3984674786216 10.3230841513055
XLOC_000799 13.2284879653192 13.3914986125835 13.1860270664508 13.3974641742906 13.5719422608933 13.4950005088839 13.4910770141701 13.4611846289123
XLOC_000800 9.26626223794214 9.36761607645906 9.27184346368528 8.96192167423666 9.01642803281522 9.30531024203822 9.14672424605048 9.14285309521717
XLOC_000801 10.6900490766328 10.5718535579179 10.7112069633258 10.8675928166553 10.798935477566 10.6168422549663 10.7025822182901 10.1048760308557
XLOC_000802 8.91508505400075 8.83606036444729 8.9424792271085 8.93966095846593 8.88640981108913 8.89944275834878 8.85006368722938 8.87185837467491
XLOC_000803 13.3775352966513 13.2229771641205 13.4201771120617 13.4084833267097 13.308777538669 13.3285284239683 13.0735442340432 13.2459744415565
XLOC_000804 8.78469284834225 8.85049857120902 8.73641332910571 8.80330523122575 9.1387796948798 9.22480649543214 9.01614594483502 9.1017370344386
XLOC_000805 11.9885634112205 11.8204235943819 12.3267368385025 12.6086446457032 12.4039521547728 12.2423614412526 11.955300374712 12.0680995274855
XLOC_000806 9.73905801963772 9.94613136956813 9.92928885520578 9.65002834401403 9.62601437700184 9.94814138443382 9.91162161349352 9.71866222765967
XLOC_000807 8.93948969994068 9.05536358145064 8.91559735756725 8.81434146560387 8.70692287785544 8.828277773352 9.18184582129646 9.13671352362708
XLOC_000808 10.4091683133615 10.4979187163006 10.4486001717846 10.2878392700539 10.4159174385836 10.5547863810959 10.5983907128292 10.4645968334138
XLOC_000809 11.6650616021558 11.6720022348462 11.717831041145 11.9084080395566 11.7808260730758 11.6963068783078 11.7553139141428 11.7504601777662
XLOC_000810 11.725602396304 11.8633008289001 11.833915473352 11.9423792203687 11.9097754682687 12.0090621919839 11.8900707128853 11.8944323586362
XLOC_000811 9.49665900629908 9.43905473813472 9.5507740464523 9.57041055836191 9.47760539762107 9.51986357824791 9.57815477284671 9.61132011420001
XLOC_000813 12.5716185267202 12.4668594683355 12.4459029715727 12.7651523603822 12.7284580538233 12.5386883814432 12.5264190489049 12.4684728817865
XLOC_000814 11.0780780110408 11.1190542294033 11.033845572223 10.884305074757 10.6993442134618 10.8893953189097 10.7841514752065 10.908694197815
XLOC_000815 11.5426700661094 11.445612133713 11.4746078480178 11.1761183590836 11.0651470536378 11.2876046508792 11.1923373927553 11.188869646227
XLOC_000816 8.93151615515909 8.97535272997963 9.15043111513802 9.00990616132859 8.90305173482166 8.88295185964023 8.96201017163759 8.97638304584831
XLOC_000817 12.4545087815796 12.6163658727783 12.6175974804622 12.4803173370598 12.5360671199149 12.6144734603154 12.592137325923 12.5086444311629
XLOC_000819 8.9066074398696 8.89673749993949 8.94893541503128 8.90798867095909 8.88640981108913 8.97967329299489 9.0005556655636 8.92275354577867
XLOC_000820 10.6113292119535 10.5511616173821 10.6454062279025 10.7319781279969 10.5870487873373 10.450749674062 10.6002127316789 10.5638367666016
XLOC_000821 11.0308793579124 11.0898292742855 11.0860810812444 11.0168776432827 10.9093483579434 11.017704957497 11.0565889232212 11.0506063255222
XLOC_000822 13.5470431162266 13.7393852545047 13.5852946775972 13.8663022827242 13.9516548801797 13.8905337200483 13.8772272233174 13.8456697937111
XLOC_000823 12.8868319100047 12.978679426227 12.8410312195085 12.8996621340611 12.9335344370244 13.054268063844 13.0869811841481 13.0257739031702
XLOC_000824 11.5667376282311 11.5349027857986 11.6315421739016 11.4462816159622 11.3220401996213 11.326472850881 11.4213722531521 11.3531484482779
XLOC_000825 13.2728222077971 13.2939463782477 13.2043717032011 13.2984789403281 13.3595783571689 13.3965192513269 13.4140615577649 13.398239860299
XLOC_000826 12.7943432366818 12.6751469482551 12.799610444848 12.6247402561661 12.6570147374473 12.689383217726 12.5471698425614 12.5675311767859
XLOC_000827 11.5550489990359 11.4598626140613 11.4976260763055 11.5568792681685 11.3587617126565 11.5782259120247 11.423848038302 11.5363360028142
XLOC_000828 11.943392008657 11.7846680895701 11.8210753819486 12.0096168912191 11.889446509373 11.6560214270128 11.7727817886491 11.7993359598979
XLOC_000829 9.19280338438491 9.21358257705113 9.20413723413603 9.13640770963296 9.00372735895042 9.07584982599774 9.20420745806732 9.21482091190165
XLOC_000830 14.1090320254303 14.1341712510308 14.1151026525367 14.180547108793 14.1315591303177 14.0620637616677 14.1199946762537 14.1613660535883
XLOC_000833 10.4050254592875 10.4545958669717 10.4441584947749 10.4867284437598 10.3779199077752 10.3045051130322 10.4840480336732 10.4344193774686
XLOC_000834 12.4028428399377 12.3979670422259 12.3607860996274 12.5550488967218 12.4449421569164 12.396842855052 12.3993957652282 12.4136508002599
XLOC_000835 10.6541322655999 10.8440979710152 10.7643502267837 10.9579102768653 11.0453270696379 10.8841054270415 10.918705912628 10.9843443366208
XLOC_000836 10.7410778618733 10.5964202415453 10.6736147206005 10.8638504513846 10.8274074281636 10.6372376691233 10.5772504492702 10.6055892883433
XLOC_000837 10.4391372666175 10.2840201019224 10.3884309962608 10.3139817979202 10.2356091261715 10.1942824824337 10.1921197571145 10.1747365608438
XLOC_000838 11.3967624731823 11.3683068933455 11.3950156777003 11.4681486902143 11.4390498612104 11.2697511654001 11.3105132920042 11.4814962118146
XLOC_000839 10.3411664840007 10.5997723216225 10.446381293045 10.6867089075777 10.9022644632886 10.7533374278551 10.6272394585073 10.7633950599916
XLOC_000840 11.0394287382921 11.0000496078732 11.0709652943196 11.0084892029189 11.1259484982949 11.007264429228 10.9712999077057 11.0288766383564
XLOC_000841 11.7062369884687 11.7385708425489 11.7680971346625 11.7529494299047 11.8101564103438 11.7041299408879 11.848270914392 11.6942959517508
XLOC_000842 9.85424629038038 9.84818371606689 9.93786111261764 10.0020657860493 9.95672384448774 9.80532668556075 9.77908345581773 9.82874936526251
XLOC_000843 13.3407303740199 13.5833453158571 13.4180660430967 13.9952534285964 14.0157678897245 13.9418209491413 13.7736135332128 13.914662390429
XLOC_000844 9.06919637836058 9.05099792131822 9.00313925137866 9.04751624887293 9.12360668282972 9.16673443565302 9.13043368523664 9.19267534302069
XLOC_000845 9.33266300725705 9.34594413162976 9.33354562580472 9.19980648332744 9.20045516540017 9.24167983704671 9.29001277601585 9.16090274953756
XLOC_000846 9.59441175670166 9.80632404391942 9.7290409633107 9.4862359042558 9.44591339975293 9.99606206691715 9.77356134504586 9.69782750185586
XLOC_000847 12.0547655768671 12.0013452693079 12.0877689237105 12.0936833249185 12.3513982280928 11.9860800670786 11.8449756254557 11.8024779162175
XLOC_000848 10.3570831581886 10.3891521950669 10.3227514483996 10.0515675387236 9.9529091264634 10.1728231912969 10.2392138801184 10.1968139429202
XLOC_000850 15.1533902414708 14.9797891183501 14.9550694854195 15.3127161157579 15.3677675088525 15.0910996427015 15.0971790260564 15.1687132042434
XLOC_000851 15.6805275044569 15.6056517274326 15.6664214453429 15.5894712661057 15.5637534990141 15.5264608971939 15.5859360462043 15.588398800684
XLOC_000852 11.0722669199387 10.9243338796603 11.1224886695329 10.7402308950664 10.7003783698959 10.8068236852712 10.8444588791383 10.7736720288738
XLOC_000853 14.8152396207406 14.7886992517379 14.7574910536106 14.8402072975392 14.9334394336843 14.9863342881948 14.8891411173531 14.9118357538543
XLOC_000854 11.189393835898 11.0462787018661 11.2025990901402 11.1483045853817 11.1100484657984 10.9926741846074 11.0891336458789 10.9791898957659
XLOC_000855 14.3000163490277 13.9719641468075 14.0167587841839 14.0170014675598 14.0683079756644 13.881610189838 13.9246505256275 14.0695794192531
XLOC_000857 8.96996441434135 8.85748887318644 8.9424792271085 8.65102503383295 8.62370276272946 8.72072118065514 9.03125188197881 8.87727290988085
XLOC_000859 8.91508505400075 8.95969825612778 9.15043111513802 8.83527698117643 8.85063907486128 9.06477892503926 8.85006368722938 8.9805679632088
XLOC_000860 10.8861835751835 10.8905338088786 10.8221037319843 10.2026979268425 10.2534148780843 10.5202663358622 10.4730347441408 10.5932048800521
XLOC_000861 9.72148113251428 9.82585299096023 9.72695283027656 9.46059646400413 9.51114640442707 9.69386609282741 9.73211621170159 9.60967149821664
XLOC_000862 9.4008995304289 9.53579347097552 9.50420307247562 9.40331822940713 9.24835658122629 9.52276491250473 9.52698015880587 9.4784510302358
XLOC_000863 8.93151615515909 8.87764842101446 8.92248664904812 8.92413588594159 8.72268291867071 8.84750648494557 8.90679648323295 8.88260712970135
XLOC_000864 10.1161328847845 10.2368353627545 10.0121500722881 9.97742968892383 10.2160168776598 10.233136885513 10.2306767860823 10.2259365826974
XLOC_000865 11.4375703391269 11.280406475852 11.4353799310331 11.3919748434012 11.3739373209974 11.282338732199 11.3392005570157 11.2617400376972
XLOC_000866 9.61161634321071 9.84976072732594 9.81879388544354 10.2551046264723 9.63908637087572 9.35316184168012 9.5621873246732 9.76470297171504
XLOC_000868 9.09841566154108 9.02859294224591 8.9677416038406 8.96192167423666 8.94179459125704 8.94509636591804 8.95035616057773 9.03554919771833
XLOC_000869 9.11523541842844 9.04659508810756 9.07690175969347 9.22705127791674 9.33891432028435 9.16203726171257 9.12211570458489 9.14589926265372
XLOC_000870 9.37881800555479 9.3514203227445 9.19214522550046 9.28662834718026 9.25670944267624 9.36025959517931 9.34589817436649 9.40444586385217
XLOC_000871 13.0938398638409 13.0121064065562 13.1468679401108 13.0183932987386 12.944609647907 12.851910257357 13.037404202369 13.0435946531685
XLOC_000872 13.1238290668886 13.0012002290529 13.2262618862114 13.2624854454318 13.0714431468996 12.8210668623402 12.9888565979819 13.0209193104894
XLOC_000874 14.4202380459345 14.3925652532245 14.6307205736413 14.446020150178 14.0960769244155 14.1713884818287 14.0730998520329 14.3371376958814
XLOC_000875 9.96210182926989 9.96186567484959 9.99768433600895 10.0188089788657 9.98862770916686 9.71764613332988 9.97143808561534 10.1232430982328
XLOC_000877 8.99151703930083 8.83606036444729 8.90858586669944 9.0825568936539 9.07550164715671 8.8656797419209 8.84227720069073 8.84931933684759
XLOC_000878 13.4628554410868 13.4186787960831 13.4779374697688 13.2722060862831 13.2843328893802 13.3127972588037 13.2310887752561 13.2028150058167
XLOC_000879 9.66409801007154 9.41174881199593 9.5431813540445 9.47030306034371 9.4426766086645 9.42137910842349 9.54123119347412 9.55001546391854
XLOC_000880 9.36753821333389 9.36494049402191 9.33354562580472 9.39981884659506 9.2356313896775 9.16673443565302 9.25697544683497 9.31107450371721
XLOC_000881 9.4045203952122 9.31221570765155 9.3368252692189 9.41027113197335 9.33891432028435 9.27421823747341 9.39791774945898 9.42511757344295
XLOC_000882 9.30436271409529 9.12463529812573 9.24631508740409 9.25748566325491 9.2356313896775 9.12307814869016 9.09201121767327 9.1549459728965
XLOC_000883 8.97726296097714 8.78820893400507 8.87144221925224 8.81434146560387 8.79965618388996 8.828277773352 8.83430050901842 8.87185837467491
XLOC_000886 13.338713849971 13.3499764190429 13.2699459970377 13.387458605883 13.4181133982953 13.447250279475 13.4663720511021 13.4306049969003
XLOC_000887 13.1183515329993 13.2273406111437 13.2331849609428 13.3574983057039 13.2182459472515 13.131841758758 13.2218807266298 13.1968035565121
XLOC_000888 9.29188832223961 9.42923141926443 9.42921873407066 9.32242378073853 9.28517482336202 9.23750120868575 9.33687307073133 9.31107450371721
XLOC_000889 13.7374455049797 13.7655448270563 13.7337313130923 13.8533054739143 13.7055262028167 13.6671404051569 13.8968047208701 13.8382477441329
XLOC_000890 12.1782078823682 12.2309723857213 12.2895386539964 12.2506712581077 12.0924619218239 12.107382712677 12.1090959383901 12.138708310358
XLOC_000891 11.0127484404256 11.0288239616475 11.1573036085452 10.7504746825617 10.7540552945802 11.0064579704895 10.8647140158249 10.866124126982
XLOC_000892 10.7622060325079 10.5318960640528 10.6865728607331 10.3892285759248 10.4788401961928 10.7445359136994 10.5028485018245 10.5786045550151
XLOC_000893 12.311550549667 12.0811249146722 12.2169896590059 12.0063295790047 11.9825960639929 12.1274146133836 11.9888121145133 12.0602712229022
XLOC_000894 10.1196422841111 10.1522108571079 10.0997095444944 10.4199418697639 10.3937838178319 10.0861687854578 10.0891380481347 10.1512508264936
XLOC_000895 10.4814918525312 10.477824428368 10.6930040965418 10.6140231340298 10.665812107291 10.562708925363 10.4800542774526 10.533057163019
XLOC_000896 13.2906672478072 13.2292614616326 13.27593396201 13.1216572008677 13.0528372046962 13.1094250598179 13.0846734105333 12.9696868104617
XLOC_000897 11.8711761273355 11.9068533946877 11.8600356372434 11.8036879942134 11.7694904099288 11.8201461389196 11.8497330271016 11.9127611400895
XLOC_000898 11.2352067809681 11.2513654800739 11.2330111388737 11.0491058990964 11.0047979543925 11.1509689369179 11.0423061888327 11.1184582873205
XLOC_000899 11.0445326601743 11.0528412594205 11.1573036085452 11.1368659514964 11.2246820894861 11.1201521215845 10.8676888231224 10.896119499211
XLOC_000900 13.1191353165448 13.2799310008837 13.1713691022414 13.3097827724136 13.4246881156703 13.3516534142199 13.3042923784545 13.3193367842763
XLOC_000901 12.8162775993837 12.9458596202663 12.9848651767072 13.107052081386 13.2493973034642 13.021717400732 12.9466000129608 12.9561430319941
XLOC_000903 11.9855386320148 11.9270253600554 11.9191713125481 12.0316094650783 12.1304651391541 11.9261086167056 12.0579756459791 12.1226345644875
XLOC_000904 13.0325411194625 13.0207129676663 12.9741183841534 13.0250692466251 12.9223731705548 13.0309831097112 13.0464456934027 13.042636997658
XLOC_000905 11.3085670721293 11.5635800699937 11.2971778227311 11.2964630074654 11.4978076668255 11.7094832040854 11.6836057610545 11.5996919526754
XLOC_000907 11.9654995225268 12.2167809164485 11.9697820655515 12.0452840169484 12.2899501667616 12.1921076402688 12.2317759406541 12.2147576787822
XLOC_000908 15.0363173021043 14.959632306606 15.0046632525021 15.01502216255 15.1245377629589 14.9264679458586 14.8704038022994 14.8370949156703
XLOC_000909 12.3688749104875 12.2266009922267 12.3511005980224 12.109839819572 12.255345024033 12.1029743944573 12.0913350063006 12.2340476407291
XLOC_000910 11.3661914650015 11.1218860590448 11.2794858478609 10.8806092337048 10.8861875690311 11.0312378019977 11.0159465095632 10.9531184515766
XLOC_000911 10.3671062003452 10.3732419431801 10.3446336017495 10.2042725213985 10.1584226009214 10.3560819132439 10.4196291060058 10.3084342562937
XLOC_000912 9.49665900629908 9.72424803391865 9.60458022471754 9.68364368917669 9.649415094283 9.68903989381047 9.72439278496213 9.68571961686767
XLOC_000913 10.2457913644008 10.1242405533339 10.1460947933177 10.2230073194502 10.2839568907503 10.0245587836525 10.0863738690625 10.0672420811233
XLOC_000914 11.9654995225268 12.0673675772443 11.9540905332731 11.9872784148382 12.0247973819927 12.0141627299377 12.0010136420687 12.0138492313858
XLOC_000915 11.9353481882251 11.8350870941739 11.930782529022 12.0352420236773 12.0088682029849 11.8634874958243 11.865717337829 11.8796506733192
XLOC_000916 10.2041270534033 10.3500070949742 10.2967186655358 10.2863703363632 10.5504400794622 10.4195631221852 10.4548034165401 10.461534761459
XLOC_000917 11.0622470071032 11.0699923308335 11.1111313368158 11.1566326333462 11.23306274596 11.2570478208468 11.1459483982899 11.2621599601073
XLOC_000918 12.6801386485127 12.5691225025586 12.7073819549235 12.47114097552 12.4208494094491 12.363519944792 12.3786378555628 12.2576435983203
XLOC_000919 10.166015119512 10.3053563403881 10.3091843734479 9.97359059786607 10.0637574477211 10.3292063450145 10.2537093779439 10.1689088621503
XLOC_000920 12.519327793033 12.6571545804054 12.6429559274206 12.7181936348767 12.8965619882319 12.7200537622963 12.7248947847653 12.7444041231626
XLOC_000921 10.7695217270433 10.6360832126346 10.7977804887172 10.7494538780162 10.5926760017473 10.5237606028663 10.6387782703567 10.6076418665895
XLOC_000922 13.0763892410867 13.0217482135001 13.0528261064388 13.0254728545713 13.1136961046194 13.1347089455692 13.1042483560378 13.0923021969138
XLOC_000923 8.88906946703683 8.96497824384621 9.03073721611072 8.98995021532815 9.09739494572167 8.95223507530224 9.06946126376092 9.04292271330191
XLOC_000924 9.1730644567806 9.20017443734299 8.94893541503128 9.28662834718026 9.41295233145374 9.39817086863205 9.10940936587806 9.27465744703471
XLOC_000926 13.4683983433292 13.5869431355817 13.5028002357885 13.4375629105578 13.4967976387011 13.630823072915 13.5911804825356 13.5217497767472
XLOC_000927 8.78469284834225 8.89048328270363 8.86353487844912 8.89114022881494 8.9563259037424 8.90742582470901 8.97893141789982 8.90320550018289
XLOC_000928 11.793096394813 11.7941287538226 11.8154209631144 11.3617301152529 11.3029770771309 11.7897311319867 11.6452788026676 11.539779118052
XLOC_000929 13.4167713597622 13.4306331641857 13.3538022116575 13.2647082220061 13.26213882491 13.4669956376302 13.4842115785692 13.431701859171
XLOC_000931 8.79687325229832 8.90894509785203 8.87917683661163 8.82498589572877 8.97038485759838 8.89128851311571 8.98986979251389 9.00884636841823
XLOC_000932 9.46706787181091 9.26465605752879 9.41158781995053 9.27012469009978 9.38557239490944 9.27818013546057 9.40348914060145 9.4784510302358
XLOC_000933 11.0385762176839 10.9975722793485 11.0380990352799 11.0885444093489 11.0365139085759 11.0992149228817 11.0643167584964 11.0739220513647
XLOC_000934 10.2331251438357 10.1437687174846 10.0878175008683 9.88762004054227 9.96997229823326 10.2650583894498 10.1271583627813 10.0903864018486
XLOC_000935 13.6260287380649 13.2938240279588 13.4089264258497 13.1828038073739 13.1786430085091 13.1943230978321 13.2104987826381 13.2238705605438
XLOC_000936 9.98007472226733 10.2119596123715 9.95648691246733 9.45077548081814 9.49301454722778 10.291964775649 9.93245570312679 9.90149585661525
XLOC_000937 9.48690950282385 9.24910648644771 9.39961463763468 9.42739401752805 9.37857588250373 9.21620620741446 9.23636597644494 9.32048292256464
XLOC_000938 12.7379940793351 12.5076302113974 12.7200986268925 12.5321827112593 12.4801932343276 12.5146242926295 12.2337290890424 12.3531604260164
XLOC_000939 12.6646306479456 12.5636401376187 12.6320451291583 12.5333205175637 12.715819081294 12.5537939696167 12.4802433551029 12.5660297198083
XLOC_000940 11.589826505081 11.8860628891804 11.7810109029341 12.0428804014426 12.0768954636484 12.0363129463023 12.0357204738911 11.9930526835094
XLOC_000941 14.7271904105625 14.6653175812097 14.7496502894942 14.541237531615 14.4549544874541 14.5867303023201 14.5987755277788 14.5119090144952
XLOC_000942 13.1872347982448 13.0520296338599 13.2164221264076 12.8941455033976 12.7983561738039 13.010245844772 12.8821191283997 12.8186484278368
XLOC_000944 9.03186602793709 9.06824622005033 9.17992256462169 8.98995021532815 8.94179459125704 9.10777285942375 9.06946126376092 9.06792929740032
XLOC_000947 13.0472376380041 13.0091266352508 12.9434088828321 12.9948832492851 12.9085653467025 12.9289269756704 13.0238147366679 13.0169018896643
XLOC_000948 11.7630469697877 11.8559657232978 11.7764421066726 11.6274730749269 11.645651824825 11.8468389237953 11.7812436039146 11.670686770144
XLOC_000949 11.0394287382921 11.1554186868465 11.0549809966272 11.1074527700017 11.1754769146922 11.2902301078443 11.2795731899053 11.1737311425246
XLOC_000950 10.969474671195 10.876364653145 10.8646350391542 10.8497224603673 10.8018102922064 10.8473869183496 10.8897914942925 10.8063848509169
XLOC_000951 11.8985752467129 11.815272428924 11.916159365423 11.7539331148804 11.616352029764 11.7109396615943 11.7292966848222 11.6949119307176
XLOC_000952 12.6936377682555 12.619499859863 12.6542337106699 12.5438025844161 12.429521924228 12.4497495773612 12.5145559229348 12.5360061506149
XLOC_000953 10.634641064532 10.5980973691386 10.6558203844953 10.6037885707935 10.4689812889843 10.5817484569881 10.7008981149315 10.5595860432054
XLOC_000954 12.6996842751228 12.5822353581771 12.6868856303817 12.5184580363715 12.2523105171464 12.4780351606449 12.5085872898937 12.4934485570549
XLOC_000955 13.4039718603527 13.3383980095326 13.44020938277 13.3784884588172 13.0349649746701 13.0489572310745 13.1967489769081 13.103135225777
XLOC_000956 8.94731373792771 8.99048061427881 9.05176336863128 8.81434146560387 8.97725058770929 8.93783494122892 9.08310319582099 9.03182164064024
XLOC_000957 10.5021489119961 10.5450630621919 10.4629284020938 10.2581173537501 10.2430602277525 10.5038318567268 10.3855959881436 10.3726152218173
XLOC_000961 9.13157467707089 9.09715487961514 9.06196279987189 9.09374719396009 9.1387796948798 9.09733497055406 9.05070976428449 9.08170487368519
XLOC_000964 9.20244685367949 9.10909537043535 9.12844704028922 9.04144062527484 8.97038485759838 9.10777285942375 9.11367625017647 9.07140647864213
XLOC_000965 13.1347219311247 13.1819090133508 13.062156918491 13.1297492106128 13.2085769046262 13.2957722528586 13.2730270290007 13.21050727849
XLOC_000969 13.2859650573595 13.2713812074301 13.3269054176567 13.4137303832706 13.4439398180226 13.3113729823685 13.3372199671608 13.3455717511796
XLOC_000970 10.1760762345863 10.3158862060267 10.3004717627654 10.1262224292685 10.0427963742228 10.1820676799278 10.295021671992 10.0903864018486
XLOC_000971 12.9896728845663 12.9203862397144 12.9921628603016 13.0185960564856 12.9967340492731 12.9551286334474 12.9769569881567 12.9880879194924
XLOC_000972 13.5082576031877 13.3794439636225 13.4677688458458 13.4865677365913 13.5034469260098 13.4417652588747 13.5020631947084 13.4578686402223
XLOC_000973 12.1430218327658 12.040621395153 12.1053612312229 11.881710701388 11.7532741012907 11.839769962951 11.9791749052938 11.8677132074981
XLOC_000974 16.3239058668617 16.1287217167742 16.3451029440258 16.1224390263968 16.0381240510609 15.9492179947517 15.9314070955515 15.9352878065039
XLOC_000975 10.921052140464 10.8729688232431 11.0380990352799 10.7319781279969 10.6920821688583 10.7036781638203 10.6975234018625 10.8209918371416
XLOC_000976 11.8196049341751 11.694293277358 11.8960418663686 12.0348388643044 11.7339543475932 11.5653684579077 11.5786868148216 11.6800535439579
XLOC_000977 10.4105462166725 10.3960494204048 10.5821005205415 10.5430097903603 10.5937985052064 10.3169179971011 10.2727698171444 10.3256513440874
XLOC_000978 9.76364359620347 9.47488404014284 9.73320411051119 9.928451879096 9.9867762036873 9.71999281428693 9.73786967334904 9.67345867941032
XLOC_000979 12.1282309158482 12.0618849843336 12.0614761030788 11.9918574368787 12.1374334253654 11.9422681517581 11.9711495005495 12.0292492272032
XLOC_000980 10.7325308513088 10.7073410356233 10.8120928937244 10.7026785446665 10.7530625154353 10.6986074097705 10.7602060368557 10.7413644042135
XLOC_000981 12.2812990676985 12.1034814551129 12.2973445733477 12.1516768158253 12.1059909984373 12.0347697604961 12.2233748748736 12.1479083535548
XLOC_000982 9.49342151875416 9.5181888494944 9.51739013993306 9.42058847760845 9.41965270019707 9.63172544122666 9.52698015880587 9.55528592279842
XLOC_000983 9.54687944745924 9.56788698132548 9.48810737771691 9.47989875136524 9.28517482336202 9.45655596712748 9.37234586719242 9.34349234904255
XLOC_000984 11.4356539823093 11.436180476511 11.4401459612845 11.3759692163258 11.3168075656172 11.2763904931644 11.4174018188088 11.2912417596877
XLOC_000985 10.4119226022573 10.3106326050549 10.5569008325037 10.2907718278399 10.2489880620782 10.1942824824337 10.5106820130813 10.3426302291593
XLOC_000986 9.86970710521606 9.86229265603904 9.85445974937993 9.81885117441204 9.66217009224831 9.55406361654114 9.71269349269535 9.75196647478943
XLOC_000987 12.1909946187596 12.0332656021374 12.0857635651972 12.247201963827 12.1509061617225 12.0892954644447 12.1329364374112 12.2162508217265
XLOC_000988 11.8249443991008 11.8221364867486 11.6562231417193 11.7563893310529 12.0522508395325 12.0250866935124 11.9471383934148 12.0047263536219
XLOC_000989 9.15783750517105 9.27684887813335 9.0413589423043 9.11012092619007 9.18212247973883 9.24583275174709 9.23984475345693 9.31107450371721
XLOC_000990 9.13692086000022 9.23319330874049 9.14173503235934 9.30275675299328 9.11845981458659 9.15253294971217 9.10511014144849 9.14892998602822
XLOC_000993 14.1921924737085 14.1343077939241 14.319988986261 14.58836153862 14.3455937368145 14.0713419127053 13.9168974173305 14.1653250909056
XLOC_000994 11.0805609132754 10.948976980838 11.0238686996538 11.2150031247941 11.1304576152089 10.9779249119618 10.8037804712263 10.8761974535597
XLOC_000995 13.7193566723859 13.8117919522271 13.7040521894627 13.8851917144464 14.0291570471119 13.8426184547178 13.8081166590937 13.888285876322
XLOC_000996 12.7251656963033 12.5800246805334 12.729509387753 12.8241501568422 12.694668600749 12.6239582829284 12.7376952133525 12.7045021115299
XLOC_000997 10.617196605131 11.0056070827217 10.7066798841101 10.8005350730821 10.8132477018446 11.1867744435672 11.0739152759396 11.0067934410339
XLOC_000998 12.5901440002008 12.723810974138 12.5873163645935 12.8304041596772 13.0616906711929 12.8750446106839 12.78816310864 12.8697896578862
XLOC_001000 11.6935317990795 11.6330035083822 11.6800330315996 11.7666590056769 11.7532741012907 11.5664444281637 11.6037041729099 11.7791762678973
XLOC_001001 9.45016673679443 9.62688872132612 9.63034536186902 9.7404125926183 9.57737172548133 9.71529386096926 9.51976694550239 9.62602765218863
XLOC_001002 13.4786578259389 13.3427804026494 13.580702516043 13.775760336791 13.6180345027026 13.3013633784913 13.3400591572653 13.3721943182443
XLOC_001003 13.9150933733769 13.9419310020288 13.9758387336447 14.0308181982991 14.1148508728711 14.1324319246745 13.9848061343252 13.9378668146488
XLOC_001004 11.3748994893497 11.2702860567938 11.3528820336735 10.9949587287629 10.8653599621124 11.0344024877157 11.0318236541764 11.0027393760167
XLOC_001005 12.0473301973381 11.9766949629278 11.951887153585 11.9324464286687 11.8465450048767 11.8201461389196 11.779324912282 11.8820800773086
XLOC_001006 11.9663766974347 11.9615725360127 12.0147875600202 11.7038884153949 11.6232084304479 11.7628622557936 11.8722046962744 11.8214658889857
XLOC_001007 14.4726980259582 14.3133230553011 14.3399729988667 14.3686524337165 14.4381551661469 14.3813989212859 14.3387738404078 14.3671409064872
XLOC_001008 13.9092210398025 13.5613643824711 13.7398690442954 13.9909260751764 13.9807274322561 13.7713622292757 13.6892339660831 13.7568237046462
XLOC_001009 14.9317930018915 14.7533625393597 14.8844574160183 14.9806332612759 15.0564814566754 14.8838193224565 14.8409007578554 14.8593566660789
XLOC_001010 13.0302506891565 13.0484061497834 13.0700828072004 13.2383276576921 13.1676340297058 13.0059447673293 12.9055066546651 12.9928065832629
XLOC_001013 9.46034853663303 9.43905473813472 9.59262767843995 9.79184962311171 9.46822336262097 9.55963764532176 9.32466723324 9.34349234904255
XLOC_001016 10.3556446398254 10.4796644037336 10.4497081461594 10.3053296785502 10.3964082490161 10.4835858020965 10.4810538976873 10.4010880986396
XLOC_001017 13.8764883560209 13.7735465078436 13.6979770508437 13.79704726812 13.8749910851688 13.8060277157233 13.7529532350983 13.815189432441
XLOC_001018 10.0342065570408 9.93599981647533 10.0922913957647 10.1228549520847 10.1504197696188 9.90784868005856 9.89202722255371 9.96731298787074
XLOC_001019 9.77811255599727 10.1724642614976 10.1489335610874 10.2671107303414 10.6116271544257 10.4094173003892 10.2196104588919 10.2714680003721
XLOC_001020 12.5388311047821 12.6594397997621 12.6254127109467 12.8810416125043 12.8989277219392 12.7181409965292 12.7788584166495 12.8925676789846
XLOC_001021 11.1498830333215 11.3894384644693 11.2525157361265 11.3321416267055 11.4239653250188 11.472475132932 11.5101697887323 11.4814962118146
XLOC_001022 12.9089955835827 12.7221726669746 12.9317908733282 12.778154629293 12.6804763728245 12.689383217726 12.6401499849639 12.7066221593245
XLOC_001023 11.3211184212228 11.3004277018873 11.2305535447805 11.5149671482834 11.5035497262188 11.3549247209195 11.4287864453436 11.4259077524655
XLOC_001024 9.11523541842844 9.05099792131822 8.894169401939 8.83527698117643 9.08105779669342 8.94509636591804 9.01614594483502 9.05378726859059
XLOC_001025 10.0731682479833 10.1081292904811 10.1755654078606 10.1395959515952 10.2385951113268 10.1712753886547 10.1895888222875 10.1786057843363
XLOC_001026 9.13692086000022 9.20017443734299 9.15473236943006 9.28253854873919 9.04088273079002 9.21620620741446 9.32158406281987 9.29188348160332
XLOC_001027 11.6187242572978 11.6109048343617 11.6858121807178 11.4753622216141 11.3695282055515 11.5925510185352 11.4493387333836 11.4525154760062
XLOC_001028 10.1213930197575 10.4423457899886 10.2494512289521 10.1528183164813 10.2724124557601 10.5341863776807 10.465976029761 10.4297117355728
XLOC_001029 9.84081150199775 9.7763188064548 9.72066191268599 9.914335582964 9.89402757805357 9.86802390548999 9.6685583731937 9.7008311232042
XLOC_001030 11.676949410802 11.5060543927643 11.5702831181256 11.6036049035344 11.3395558658436 11.4884870515841 11.5870756014942 11.5144473905777
XLOC_001031 11.5614898070676 11.8785161236966 11.6880286283351 11.7768544980595 12.0128672752332 12.0082758655822 11.9150593942787 11.8807309230414
XLOC_001032 11.442031618054 11.5328017216801 11.5097491614572 11.443217224391 11.3200802775589 11.4998127991269 11.39182051118 11.39916223691
XLOC_001033 9.8849461367256 9.67679628664507 9.73941637811804 9.44416280627293 9.55204181251045 9.69627025421365 9.59162106000234 9.62115086618779
XLOC_001034 12.0052987945925 12.0441386984065 11.9988774326076 11.9513879302858 12.0677037100976 12.0550822348513 12.1045238034633 12.055267039841
XLOC_001035 12.3478985074985 12.3420695237713 12.3196581964378 12.4307840487939 12.403648595865 12.2103081758107 12.4043529253746 12.3322832243309
XLOC_001036 8.95499615843919 8.97535272997963 8.88674936898925 9.09925845659679 9.0101196075984 8.92291793029283 8.95035616057773 8.92275354577867
XLOC_001038 8.96254417721313 8.84335900300869 8.9677416038406 8.84524725852138 8.64926520861354 8.828277773352 8.95035616057773 8.86077342592778
XLOC_001039 8.86108494218298 8.92656999728849 8.90144560855338 8.75415410734523 8.85993165414784 8.93783494122892 8.85767274722249 8.837457375757
XLOC_001041 9.2749085249163 9.42923141926443 9.29647093541253 9.10471587667194 9.12870821645175 9.40819996548552 9.29643851129304 9.38106799961847
XLOC_001045 8.95499615843919 8.97019570029018 8.83865050897642 8.92413588594159 8.85063907486128 8.90742582470901 8.90016591403217 8.92275354577867
XLOC_001046 10.3855080308089 10.2233308730977 10.3988547367805 10.433063727204 10.4133337516737 10.2693466465254 10.0752502335061 10.4304975701207
XLOC_001047 11.4981551377752 11.2446556397872 11.5366478906846 11.5138010170857 11.4215365688221 11.1938248370539 11.3559244646715 11.3746048708792
XLOC_001048 10.1283697523644 10.0993603901882 10.0216913419356 9.9443638065337 10.0087940865026 9.99786450012692 10.1028604419656 10.1252660821336
XLOC_001049 11.5054707128821 11.7054937899477 11.6370644067344 11.6761065160733 11.5885865957194 11.6382507054839 11.701167690542 11.6303282618587
XLOC_001050 12.4929030459603 12.3737804484923 12.4790372626284 12.2300793769525 12.0886809017018 12.3390993416851 12.3919276458703 12.1823800875683
XLOC_001051 9.38254176297012 9.34319105260344 9.37821449535828 9.19980648332744 9.25670944267624 9.21620620741446 9.25358358567536 9.2202412596282
XLOC_001052 14.258169298024 14.2847630964714 14.3253451980411 14.3485030817624 14.2115364772932 14.1825012420328 14.2173174067684 14.204702783352
XLOC_001053 10.1073126982853 10.0226608294629 10.2416090756988 10.1756054835332 10.1536274469179 10.0280706317562 10.1587877349728 10.1433168118044
XLOC_001057 8.9066074398696 8.97019570029018 8.84715315410664 8.98310411694909 8.90305173482166 8.93044444042448 8.93225354714004 8.91795660519997
XLOC_001058 10.6722141824324 10.7683211472228 10.6185146465419 11.0829797516504 11.2606359264304 11.0224966823452 10.9630215422979 10.9864006235463
XLOC_001059 9.7290521860949 9.58866365769809 9.76388725570204 9.79412698283584 9.68718227627965 9.72466953573042 9.63938153181735 9.61788546924355
XLOC_001060 8.69531219427467 8.83606036444729 8.90144560855338 8.89965770074638 8.85993165414784 8.95223507530224 8.73952182280177 8.86077342592778
XLOC_001061 13.2885792822718 13.2707596785151 13.1868025767103 13.2273228817653 13.4104549370326 13.2940105455475 13.3265879074304 13.3527322625368
XLOC_001062 13.9476315771949 14.086274727359 13.9713494064123 14.3061790305711 14.3356457236543 14.3226588319008 14.250248672231 14.2482270134125
XLOC_001063 11.5526995263446 11.5569823583191 11.5572175113143 11.5506434667336 11.5178025387395 11.4071265082373 11.4483668934835 11.5249132538839
XLOC_001064 9.02536933726709 9.12845572955077 9.19214522550046 8.94721101330956 9.05847836337111 9.12307814869016 9.05070976428449 9.1114896409111
XLOC_001065 11.9277091163107 11.83779849036 11.8895280987446 11.9114902095072 11.9149194333541 11.7740424967094 11.8014230744253 11.8750503951007
XLOC_001066 9.44674478755242 9.46073696898343 9.41750777126122 9.41716406705788 9.39938073897651 9.35671898972569 9.36363128406391 9.47653542392844
XLOC_001067 12.4233519807925 12.4694691143182 12.4359943334573 12.4338353905114 12.3166555381635 12.5239697889873 12.5638665571683 12.3224219201695
XLOC_001068 15.5286829485075 15.6662593620746 15.5947425621057 15.825923619384 15.7298651015002 15.6357643610361 15.6604564012767 15.5968487387899
XLOC_001069 11.4821721069362 11.5520136056541 11.438559094732 11.5959245918623 11.5200695694399 11.6315925073233 11.623144482576 11.6325831765738
XLOC_001070 9.28344939451956 9.21358257705113 9.27184346368528 9.19046361470462 9.27311722231046 9.15253294971217 9.05546096578896 9.20660508081056
XLOC_001072 11.7960664669711 11.7125416604531 11.7655839926876 11.7816837373827 11.6789120276841 11.731651816452 11.7677576809982 11.7525308185966
XLOC_001073 10.7674356574921 10.8750073553136 10.7884365676921 11.030192158805 10.8924626261112 11.1089756819104 10.9623293814308 10.9189938801053
XLOC_001074 12.7072719728856 12.4170259391733 12.4941909674187 12.4639960571692 12.4950796681584 12.5459913274987 12.4016286145904 12.4315482196094
XLOC_001075 9.94587628668639 10.0077693967847 9.80533987975892 10.049772237674 10.1439779837027 10.2492033258698 10.2416419497237 10.2971117561662
XLOC_001076 9.53767968601409 9.34868718872759 9.40262487484062 9.34910574544839 9.33520353010288 9.4181045427231 9.36070430032427 9.37674147997577
XLOC_001077 10.2951683033257 10.3418218619284 10.2942101671033 10.4867284437598 10.259292147543 10.4208255842023 10.4290362775966 10.4067053760429
XLOC_001078 9.11523541842844 9.17248222113063 9.21200963558703 9.27842493285328 9.12870821645175 9.20749145343662 9.20053450004294 9.1668019319018
XLOC_001081 9.6984129758932 9.62885768799264 9.72486029323178 9.47030306034371 9.39595128218818 9.54280998724363 9.49029868567498 9.50110767028376
XLOC_001082 9.55296011118637 9.38085658121211 9.47720559975229 9.31853250894905 9.34993781353774 9.45655596712748 9.37234586719242 9.42102554442019
XLOC_001083 11.3417879209344 11.2611138409933 11.3573778288032 11.5904128042849 11.2916788418537 11.3542987560524 11.2757253485424 11.2173548702837
XLOC_001084 10.3498737521719 10.3095791723448 10.3988547367805 10.5842325868292 10.3095382416415 10.2506533331355 10.5300576182739 10.5030022913413
XLOC_001085 10.505984981426 10.4648691073391 10.6252899676825 10.4842240120662 10.4788401961928 10.5260848091538 10.3483847165228 10.3857123421105
XLOC_001087 11.1624015057902 10.8932157855404 11.0402207828743 10.9570364748915 10.791238705702 10.9462483914544 10.7770132467978 10.5918214738091
XLOC_001088 9.81341329644553 9.90502687183421 9.81112730880633 9.77112180802987 9.72353460144881 9.74544662388108 9.73786967334904 9.68571961686767
XLOC_001089 9.14747047406587 9.18993155982652 9.17579489126376 9.18574015843689 9.07550164715671 9.11802167053596 8.96772242581809 9.08509461606905
XLOC_001090 10.4105462166725 10.561549267609 10.4574367987707 10.4040118741571 10.5043606858092 10.7717278899975 10.6676173836958 10.5765052221102
XLOC_001091 9.97411612576787 9.95902158080872 9.92238213496944 9.84949096772095 9.6416791394312 9.90784868005856 9.93878675788906 9.88408408745717
XLOC_001093 9.87626481955647 10.0172685530429 9.84332741827862 10.0039385330563 10.2144964128892 9.89011055663565 9.99268166144345 10.0436198375654
XLOC_001094 12.3966971206347 12.5300895227297 12.4792911437907 12.4782503930922 12.5363438485803 12.5267068943654 12.5318613588202 12.4955541559693
XLOC_001095 9.8586867611485 10.0623040482101 10.0041366288164 9.96587223925451 9.8508045488924 9.83923156581064 10.1730046557511 9.94738947770371
XLOC_001096 12.3582587157197 12.2898206138895 12.343304642737 12.3788400606294 12.2247054997367 12.2323169704695 12.2735971501977 12.1707618434291
XLOC_001097 9.17805776986033 9.21689184062375 9.13290980899526 9.13124461909686 9.15357335842981 9.34599706466278 9.30597050975199 9.19828360221423
XLOC_001098 9.16803060832585 9.17601126014972 9.15900326315318 9.01637678793798 9.1387796948798 9.15730370197461 8.97893141789982 9.09844822908925
XLOC_001099 17.860757903935 18.0398829953833 18.0435945133644 18.6659767559745 18.4121698617262 18.2894623891846 18.0828043349046 18.1233290855583
XLOC_001100 8.84108971652109 8.90288986738704 8.86353487844912 8.98995021532815 8.97725058770929 9.10777285942375 8.96772242581809 8.89304799509299
XLOC_001101 13.65925111976 13.8369321274925 13.905008613447 14.0515454478615 13.8074528037087 13.7359599524665 13.7976457880054 13.8046492565402
XLOC_001102 13.6216143086225 13.4946114107964 13.6252923581185 13.3533275486655 13.5229340378785 13.5200077282251 13.4554660656668 13.2946260474624
XLOC_001103 9.09269512448788 8.96497824384621 8.99742456540136 8.74021447353328 8.94179459125704 9.01796875545723 8.83430050901842 8.87185837467491
XLOC_001104 10.634641064532 10.4385524112828 10.7960864841264 10.571418777917 10.591552520985 10.508549108848 10.2845320815869 10.3307696785163
XLOC_001105 9.0187861708744 9.11691796381237 9.00878598255024 8.97615387806566 9.02880561566634 9.19865786886924 9.11791147686264 8.9888242814365
XLOC_001106 9.29607059194093 9.43660997040788 9.3593905828537 9.03529156214446 9.20942819001766 9.34238899739958 9.37234586719242 9.33666388321623
XLOC_001107 13.5939949857416 13.3699591411781 13.570167804689 13.0949910932189 13.0255513566923 13.1119735495656 13.1220609209179 13.0490888243222
XLOC_001108 12.9483570769519 12.9273497414694 13.0286248836029 12.7776751589483 12.749358136737 12.9400391352691 12.8633824083115 12.7667788367964
XLOC_001109 11.7472671159233 11.6670428196067 11.6571289830977 11.6150471491714 11.6497880870004 11.6243866789888 11.6708075334275 11.670373468038
XLOC_001110 14.0753447362174 13.8861769689098 14.0046833789085 13.9084332252511 13.9653428865595 14.1164048013336 13.9823319511443 13.9835578074687
XLOC_001111 11.5295832003567 11.4465070676639 11.5601315249141 11.373391122451 11.2441582586629 11.3956268114839 11.4657572454689 11.3480281004354
XLOC_001112 10.3742161645149 10.300057187659 10.3661339936074 10.3082205265715 10.286825936034 10.2419269917437 10.2452748899429 10.2156838609301
XLOC_001113 8.91508505400075 8.9804513213485 8.92248664904812 9.04144062527484 9.02880561566634 9.10257817130834 8.87954369980023 8.95924018569307
XLOC_001114 9.20721485129048 9.16893296750175 9.15473236943006 9.00334727956458 9.09200288522442 9.11802167053596 9.18184582129646 9.21753668517854
XLOC_001115 9.05704911151858 9.08495268402977 9.07196841409702 9.24026301082003 9.04681497762454 9.12809083062823 8.92603920207734 9.08509461606905
XLOC_001116 11.0529968409986 11.0318494477501 10.9526479665548 11.16115396994 10.7106753160392 10.9377872931637 10.840673951524 11.1374380346782
XLOC_001117 13.6187099688637 13.6448534211795 13.6021246251283 13.7306128938353 13.6145106920944 13.7657144250294 13.7820799810408 13.5914467185363
XLOC_001118 10.7141819509528 10.924988197378 10.9027283172331 10.7727349736686 10.6562239566038 10.7582019043841 10.7505050269515 10.7158168256049
XLOC_001119 9.64510023689875 10.030701194629 9.67766021031212 9.68871275780109 10.0051544132152 9.89407773645583 10.0397749279829 10.0327180090221
XLOC_001120 10.9032598611668 10.9756999582973 10.8312146180838 10.3053296785502 10.4477719986061 10.5939198234508 10.6493392874247 10.7019007887064
XLOC_001121 14.3727875158781 14.0613571008722 14.188411344677 14.3688906189647 14.3634222615137 14.0972643739934 14.1489613281993 14.2476047685717
XLOC_001122 9.15783750517105 9.12845572955077 9.15043111513802 9.28662834718026 9.3277260184184 9.13306077603701 9.11367625017647 9.07140647864213
XLOC_001123 11.6908703959049 11.6136862591506 11.6375236147839 11.9141267443027 11.8881389572167 11.6879469807058 11.6346808091147 11.6797423204703
XLOC_001124 8.8979399204676 8.87105617197753 8.9292597667028 8.89114022881494 9.00372735895042 8.93044444042448 9.02123292224313 8.91795660519997
XLOC_001125 13.2413206200112 13.0276496408234 13.064691208555 13.4587695525436 13.4396674627338 13.0491472419471 12.9959165907212 13.1630635861482
XLOC_001126 13.2789704804797 13.2189871586477 13.1446342387113 13.2633407659473 13.3489322129783 13.3417660234617 13.2126133560283 13.2808926431654
XLOC_001127 8.91508505400075 8.82094083557566 8.87917683661163 8.96192167423666 8.87780000791967 8.72072118065514 8.93225354714004 8.82514149413345
XLOC_001128 9.81109719198909 9.60090636065906 9.61638009824351 9.47351378007065 9.4991010764827 9.60831755058571 9.76986320104392 9.63730913416905
XLOC_001129 9.39360774774427 9.57625480350337 9.42921873407066 9.16648192229497 9.30482682028443 9.45968059145961 9.40626024164543 9.3960248750239
XLOC_001130 10.6369493736597 10.7445664339885 10.7875838451765 10.9171169816248 10.8744553069875 10.7669130579843 10.8100009107624 10.8440345056951
XLOC_001131 11.2571908216587 11.2472402119471 11.3088479957055 11.1183629517748 11.1244421504927 10.903400471077 11.0859771294204 11.1123848996822
XLOC_001132 8.8979399204676 8.95969825612778 9.03073721611072 8.80330523122575 8.86897927258791 8.83803542157487 8.95035616057773 8.84344202557593
XLOC_001133 8.96996441434135 9.00513021201052 8.90144560855338 8.89965770074638 8.86897927258791 8.95223507530224 9.04107391439223 8.99289762456856
XLOC_001134 9.01211312362079 9.06398689535695 9.12394986057044 9.07687453755345 9.08105779669342 9.04772416739124 9.02626773015902 8.9888242814365
XLOC_001136 12.5276343941899 12.479213114857 12.4098526210526 12.7181936348767 12.6799758400007 12.5814313940621 12.6130336793216 12.7054110872282
XLOC_001137 10.4749668733282 10.2797076007919 10.4662119309526 10.6748727019672 10.7550473274005 10.2679189146009 10.2644678105001 10.3307696785163
XLOC_001138 11.3057623640079 11.3063779950148 11.3024415829691 11.1656604491128 11.2274813103627 11.1945278911115 11.265226857701 11.2680255027791
XLOC_001139 12.32046821288 12.4016169498643 12.4071852730142 12.4024019339716 12.4461214712926 12.3431467253133 12.4242554955913 12.4142076986733
XLOC_001140 11.1992859817254 11.1303465370119 11.0860810812444 11.3669248767557 11.4312262867696 11.3828050070007 11.2281250422065 11.2452625915978
XLOC_001141 8.97726296097714 8.78820893400507 9.00878598255024 8.88242345752274 8.92674148725245 8.9152478303227 9.02123292224313 8.93681243715256
XLOC_001142 14.4049952661652 14.2050443795261 14.3730165486556 14.3991357513318 14.3776511629798 14.3304067629762 14.2873293470141 14.240742290974
XLOC_001143 9.15783750517105 9.20017443734299 9.24258915118851 9.39630393228623 9.15357335842981 9.26219579571367 9.10077786926665 9.06442922986058
XLOC_001144 9.50948832455064 9.53796945694044 9.60458022471754 9.69123740473516 9.4328888548417 9.55126351427512 9.5552564681436 9.49174042225623
XLOC_001146 10.4458497072444 10.4261441896833 10.4770958114465 10.397313926414 10.4959107452975 10.5772938489589 10.6047565696701 10.4820612041412
XLOC_001147 11.7014859627735 11.6624493288833 11.70563572402 11.6360528272028 11.4891500972178 11.4753479031198 11.6612362827675 11.6219210349167
XLOC_001148 14.1485785109596 13.9612272525723 14.0456581420125 13.9277524683622 13.9651380117092 13.7898785154168 13.9071904853139 13.9887807999679
XLOC_001149 10.4525265276594 10.5042462108849 10.5558824910411 10.4728923778459 10.5504400794622 10.4630109687233 10.4750443019018 10.4210348881043
XLOC_001150 8.84108971652109 8.99541478721951 8.82991804946528 9.03529156214446 9.04681497762454 9.03603274228887 9.03618681884506 9.03554919771833
XLOC_001151 8.8799814817356 9.08495268402977 8.87144221925224 8.98995021532815 9.12360668282972 9.12809083062823 9.14269338023764 9.17554607292379
XLOC_001153 8.75852595113603 8.82094083557566 8.80213309488448 8.87349304789981 8.76412913566251 8.81820632625175 8.94440824354663 8.9459262179092
XLOC_001154 10.4323887772024 10.5230420961593 10.5415401132396 10.5596580324646 10.4414654101065 10.4895741270478 10.5566992056503 10.5395609033571
XLOC_001155 13.7751929052798 13.9659153073031 13.8145629313127 13.9703488389661 14.0992540597852 14.029736810112 14.0826016631172 14.0308618297169
XLOC_001156 10.4310347151577 11.062921527034 10.6930040965418 10.8430778679633 11.1927922180254 11.5171883380603 11.3381485873666 11.3221388881596
XLOC_001158 12.534127367648 12.619499859863 12.2038129677088 12.0239100977677 12.3374752036579 12.3702469725513 12.4354360770062 12.4047107995628
XLOC_001159 8.95499615843919 8.89048328270363 9.03073721611072 8.9161446183487 8.9634116432481 8.88295185964023 9.02626773015902 8.90818479384359
XLOC_001160 10.0529260584718 9.93308774931691 9.88717115401351 9.74519857610962 9.65197979247293 9.82664630555032 9.86870499789525 9.7828218436067
XLOC_001164 9.05086823644861 9.02398956286643 9.11941750608519 9.12077947368378 9.03488042176969 9.03008407426139 9.07404709260799 9.09181178225286
XLOC_001165 15.7543468334529 15.8582155060772 15.5073691407227 14.9770446999389 15.2815836997686 15.8459634520218 15.2195097444504 15.3681561688166
XLOC_001166 9.23054587185525 9.2553686546122 9.09619926439344 9.31462048066848 9.12870821645175 9.36378386567994 9.37522898034958 9.32048292256464
XLOC_001167 9.30847332368947 9.44149222932605 9.50154133948696 9.31462048066848 9.41295233145374 9.57068295842311 9.18562793794789 9.18701718856733
XLOC_001169 8.75852595113603 8.76083529881953 8.72348214359313 8.81434146560387 8.94179459125704 9.05347135986761 8.98986979251389 8.91310106925389
XLOC_001171 11.2980199791519 11.1865323946224 11.2163366486316 11.2950984710408 11.401952462896 11.3925847078212 11.4705496797043 11.4609092611548
XLOC_001172 10.1727320470151 9.88844149039138 10.138967634809 9.96004786863685 9.97933920166357 9.75906213377715 9.83273032506629 9.96847381963595
XLOC_001173 9.6984129758932 9.38869396283998 9.60931821179371 9.45733568981436 9.55773271679507 9.27421823747341 9.50023386384425 9.44527439914178
XLOC_001174 9.50309755366459 9.34868718872759 9.39961463763468 9.38208515140539 9.34260680215478 9.16673443565302 9.36070430032427 9.40444586385217
XLOC_001175 8.75852595113603 8.93790626309248 8.93592225450546 8.93966095846593 8.84108091034815 9.14287648628749 9.0005556655636 8.6992784666406
XLOC_001176 11.3238922306208 11.2646880573934 11.2621655782388 11.1035350659526 11.083130062954 11.3448752385937 11.1823597361609 11.0954239974253
XLOC_001177 10.0713427841215 9.98017593256442 9.97149503102156 9.93842396690526 10.0758093388167 9.87610845117193 9.8903781225543 9.98916348073692
XLOC_001178 10.1301074289397 10.0531769258159 10.1432491334264 10.1772164175924 10.1078987163072 9.9537780074829 10.0208803682032 9.99823677911646
XLOC_001179 10.2283406605031 10.3232035920846 10.1085489443235 9.914335582964 10.1439779837027 10.2433857812272 10.0164747815454 10.0893444342276
XLOC_001183 8.88906946703683 8.93227724277635 8.97383554926295 8.77986348765448 8.67080693994544 8.87442027839264 9.05070976428449 8.87185837467491
XLOC_001184 12.7592908178521 12.8213875516954 12.7731795185145 12.7817455593234 12.9366776038778 12.8451375421301 12.8093936374874 12.8832322101906
XLOC_001185 9.91268456500031 9.87467801238408 9.87998834482816 9.7404125926183 9.72115247370053 9.77026962607172 9.85001440645537 9.80604102767283
XLOC_001186 11.7338949187884 11.6271182269383 11.5998326918979 11.8234838874017 11.8820210337601 11.556189201849 11.5698019597706 11.655885621541
XLOC_001189 8.81978314877045 8.96497824384621 8.81168335976152 8.89114022881494 8.88640981108913 8.93783494122892 8.90016591403217 8.97215892124068
XLOC_001190 9.09841566154108 9.05099792131822 9.0143670434279 9.13124461909686 8.86897927258791 8.95223507530224 9.20420745806732 9.12107788562534
XLOC_001192 9.03186602793709 9.12845572955077 8.99742456540136 9.13124461909686 9.07550164715671 9.36025959517931 9.18938749542313 9.23624053237948
XLOC_001193 9.48034725691365 9.38869396283998 9.39355958043191 9.13640770963296 9.19592128760601 9.46279353634437 9.42809047583617 9.37890775032998
XLOC_001194 9.25308703981107 9.23640617795606 9.07690175969347 8.88242345752274 8.94912218892412 9.1477241676444 9.06016922735998 9.1017370344386
XLOC_001195 11.8044479205232 11.5619335520514 11.7444652397155 11.8351368805428 11.7518342629127 11.7249416819773 11.6840166758031 11.6713131651516
XLOC_001196 15.105771496341 15.1685974780549 15.0754526287348 15.6564184825464 15.6152309335243 15.4408682230896 15.4664433784788 15.5592011271996
XLOC_001198 9.35609051631961 9.27077911438654 9.38438871896289 9.31462048066848 9.29703059958739 9.3845975489202 9.2328690622069 9.39813853383943
XLOC_001199 9.52526222920616 9.73840021706339 9.5607981188869 9.69877231458724 9.7516839212742 9.80962584942241 9.61797555027564 9.67653853306551
XLOC_001200 12.1297951098567 12.0822653753777 12.1142404195883 12.0820296044684 12.2046054091493 12.1782158324468 12.0289753948915 12.2294079930194
XLOC_001201 10.8004245638147 10.6785152684553 10.8573702085469 10.5465955220036 10.5434581893413 10.7317179308307 10.7634239311684 10.687192488042
XLOC_001202 8.91508505400075 8.95435350680186 9.02534067202237 8.97615387806566 9.02265573211846 8.9592569218983 9.02123292224313 9.09513992281019
XLOC_001203 8.99151703930083 8.99541478721951 8.97383554926295 8.86433284628684 8.79965618388996 8.99921004530752 8.98986979251389 9.02428196705873
XLOC_001205 18.0761275128281 18.2035775017317 18.1390534462247 18.6016441456028 18.4982760482326 18.321936199518 18.2569167280161 18.3227814707008
XLOC_001207 9.63960177382287 9.50700275493218 9.71433071599477 9.46708001924403 9.48380264260638 9.44711083102075 9.53413449246142 9.45122607139057
XLOC_001208 9.20244685367949 9.0331541117768 8.99742456540136 9.34157901256198 9.26905150378522 9.16673443565302 9.12628956927588 9.20660508081056
XLOC_001210 14.1456042468699 14.0963326937815 14.0677789225223 14.1424125921545 14.2333036382952 14.1283969232737 14.1786545406309 14.1899876872811
XLOC_001211 11.5713859200302 11.5511837640845 11.4905054097616 11.6312331644838 11.6763812813458 11.5132836587771 11.6406255274464 11.5676978608452
XLOC_001212 8.93151615515909 9.10116332963806 9.0143670434279 8.9546290844308 8.9563259037424 9.04772416739124 9.01100520710151 8.9459262179092
XLOC_001213 9.06919637836058 8.93790626309248 8.96156266873557 8.98995021532815 8.86897927258791 8.8567144474075 8.91972800337009 8.95041031376024
XLOC_001215 10.8375730502096 11.1030866332513 10.9275357075322 10.9517817404987 11.2510478860145 11.1495170895049 11.1555928357621 11.1741787831848
XLOC_001216 16.3633655250292 16.3304515250189 16.6756805335632 16.8086720073031 16.5543630943517 16.3146308660933 16.3144824397272 16.4104847698478
XLOC_001217 13.3721234934245 13.4163209127739 13.1833871994256 13.2516646118201 13.4982149546079 13.5247936664424 13.4764926053477 13.5039591947027
XLOC_001219 12.8090033278572 13.1151834096975 12.7748328814208 13.5685413916262 13.515674736456 13.5239743488015 13.0516543624345 13.2321862472298
XLOC_001220 9.29607059194093 9.24278616949586 9.17163965739587 9.34535178204828 9.37857588250373 9.1851744222427 9.29643851129304 9.28700438329113
XLOC_001221 9.11523541842844 9.18300996887419 9.24258915118851 8.76733331451475 8.90305173482166 8.88295185964023 9.17036021432373 9.08846346438058
XLOC_001223 9.11523541842844 9.02398956286643 8.96156266873557 9.23148428472371 9.20495726079899 9.15730370197461 9.18562793794789 9.12107788562534
XLOC_001224 10.2768868490006 10.5863114483131 10.767818101659 10.7656927567557 10.6910414384106 10.6404289025702 10.5632739610692 10.1795711154628
XLOC_001225 10.4296791901707 10.6114366025301 10.5477065154186 10.2966158409524 10.4922720631388 10.7415889695302 10.5106820130813 10.263398137728
XLOC_001226 13.9198190047268 13.8110232387413 14.0213696831453 13.8710198704493 13.8487987316253 13.890639620416 13.6690629593011 13.5033507817153
XLOC_001227 9.21194800335495 9.17248222113063 9.20808538333669 9.09374719396009 9.03488042176969 9.17139600151107 9.09641181529464 9.12423877958398
XLOC_001228 10.9559457692636 10.9515449551124 10.9978717214508 11.0821829435737 11.5200695694399 11.3271114996057 11.0396931284834 11.0559849017496
XLOC_001229 9.34836201387829 9.50248750543008 9.34980214135894 9.265937256694 9.42629780543172 9.61094767714512 9.52937141636546 9.36140508310887
XLOC_001230 14.285882383092 14.2938368655208 14.511085255543 14.210539595769 13.5846720039137 14.2346482049776 13.8672484175971 14.2352600788712
XLOC_001231 14.343783484898 14.3217399149388 14.3158879216549 14.3317385488639 14.4347568943416 14.3796650628134 14.3428934605292 14.380540635466
XLOC_001232 10.6066160689435 10.4951972567655 10.5969869462 10.5297754571264 10.4946990097048 10.4775690406043 10.542495910787 10.533057163019
XLOC_001233 9.05704911151858 9.04215415784228 9.10092001894755 9.02906644610665 9.0101196075984 9.02406359739853 8.9562224095255 9.00490920224163
XLOC_001236 10.3742161645149 10.2535053225755 10.3410135004605 10.4991769674215 10.3151509222698 10.2316655927098 10.2573061790772 10.2874483731856
XLOC_001237 10.5523714316986 10.6114366025301 10.5291174242079 10.6640186348193 10.8179843818033 10.7267545109592 10.7008981149315 10.6697125071608
XLOC_001238 8.88906946703683 8.9804513213485 8.82991804946528 8.86433284628684 8.76412913566251 8.84750648494557 8.99524323906653 8.92275354577867
XLOC_001240 10.4604922847677 10.8081785852416 10.5811019536438 10.6909865584375 10.9066962768669 10.8627342782104 10.8750970143233 10.8151682926613
XLOC_001241 16.0408777705768 16.1119604741284 15.9917046332118 16.0807207067804 16.065030319496 16.11008171361 16.2022920381048 16.1400750733583
XLOC_001242 10.7736840185805 10.7974266856582 10.7918419815585 10.5561087036805 10.5317363974992 10.5983174590858 10.6110912338929 10.5848820985737
XLOC_001244 9.11523541842844 8.94346010689946 9.09619926439344 9.19046361470462 9.08105779669342 8.9152478303227 8.98986979251389 8.95041031376024
XLOC_001245 9.02536933726709 9.00029747834743 9.08179040222191 9.15163247623824 8.94912218892412 8.9152478303227 8.98986979251389 8.97638304584831
XLOC_001248 11.1380421835473 11.1554186868465 11.1231538189157 11.3913381440287 11.2302748545253 11.0120931287609 11.0578799469592 11.1011010706314
XLOC_001249 11.0896263984164 10.9643119845423 10.9773010293716 10.9613998359689 11.1776533040902 10.9292726857801 10.8919818276497 10.9667384220795
XLOC_001251 10.1744053239379 10.2557106611822 10.2611196358636 10.323999249415 10.2882579245011 10.253548126881 10.2171373187189 10.1571663354667
XLOC_001252 10.6643341784458 10.8371309129898 10.7327223448713 11.027705617714 11.1191568290605 11.0048436114486 10.9616368653691 11.0218890895304
XLOC_001253 13.4178859198795 13.4707891976638 13.4266230688208 13.5250043135242 13.6621917278914 13.6582087762509 13.5206063158977 13.5224362588443
XLOC_001254 9.30022859468348 9.12845572955077 9.21978803896781 9.16157220708046 9.10802537033467 8.98627782967059 9.10077786926665 9.13671352362708
XLOC_001255 12.6131779837272 12.7678818479208 12.6578239422232 12.7483650172429 12.7373838346788 12.7712184853569 12.7679581262831 12.7839433247188
XLOC_001257 11.6029325249883 11.5328017216801 11.7751935012149 11.5432379118069 11.5766722427653 11.4896237664474 11.5897143025118 11.5524455326917
XLOC_001258 10.9404471311345 10.9950904092308 11.0479723046187 11.0368007582117 11.0839065758494 10.9479342528239 10.8868654691526 10.9734972136038
XLOC_001259 12.0104087150656 12.1631433753704 12.0884367488482 12.3667521331915 12.4984931205541 12.3796725400386 12.3670022928172 12.3247948502041
XLOC_001260 9.36753821333389 9.38085658121211 9.28602101307058 9.53531822732063 9.56338768856175 9.32778019201711 9.30280716068966 9.38537061493111
XLOC_001262 10.3469781572147 10.2818657649339 10.3166032223476 10.397313926414 10.3752561170257 10.2360740722576 10.2416419497237 10.3093008860734
XLOC_001263 13.239339940553 13.131438356783 13.2497547148142 13.1995262718183 13.2045867845856 13.2808094025976 13.1796991203336 13.1349284460464
XLOC_001264 8.94731373792771 9.12845572955077 8.96156266873557 8.81434146560387 8.78832391977175 8.99921004530752 8.97336196621685 8.96789450359286
XLOC_001265 9.68272633988483 9.81776055800866 9.76589991679417 9.99076292899651 9.63908637087572 9.81390721284803 9.44144135047377 9.70531933806809
XLOC_001268 8.72922559583606 8.82859172460624 8.83865050897642 9.03529156214446 9.10273531149915 9.0703430733718 9.02123292224313 9.11789958254151
XLOC_001269 10.9978913352619 11.1570739621416 10.9351950630208 10.937668124504 11.2963422367912 11.3360218186086 11.2602258922392 11.2418581373696
XLOC_001270 10.5658439080249 10.538057533455 10.4228434122102 10.5309842559155 10.6270282276254 10.625468919429 10.6361245542684 10.6360415258314
XLOC_001271 13.1132464992101 13.1236093311081 13.0089310446442 12.989307294179 12.8731254342388 12.964832346282 13.111067339721 12.9831041073353
XLOC_001272 11.6376642505283 11.631828422547 11.6292348229687 11.8225474858423 11.8234557375165 11.6695784572314 11.6836057610545 11.7774348288065
XLOC_001273 11.533164496577 11.4918369982351 11.5117594947707 11.4475054892174 11.3440610705293 11.5293897108256 11.5313999120709 11.4911429887493
XLOC_001274 11.615355234253 11.4673743849051 11.516272206278 11.5675852595471 11.403800224138 11.4375324684188 11.5468873058086 11.5249132538839
XLOC_001275 11.7072905994611 11.6632159530399 11.8036357807955 11.9254953895781 11.8087734485557 11.7933973844629 11.721316956898 11.8225914708294
XLOC_001276 15.4789896509772 15.3823374265022 15.4494047152401 15.4807460876456 15.4246506067334 15.3060644772295 15.3864309288268 15.4349092030484
XLOC_001277 11.1506687962295 11.1365178075082 11.1449243069735 10.9838647500097 10.9040389454264 10.9746253276192 11.1295178197896 11.0973189797565
XLOC_001278 12.4819507179026 12.3072068219762 12.4946933378864 12.5443670026109 12.6519186655187 12.4063927007165 12.3811548391965 12.5072538251841
XLOC_001279 9.52838308401284 9.48879756393312 9.50685661143595 9.55010815739027 9.33520353010288 9.45027120758339 9.41177370803618 9.51588649952008
XLOC_001280 12.4063888501455 12.3106102395122 12.2872175679024 12.3422651150293 12.3782258077759 12.3059815738625 12.3944213564397 12.3581876492856
XLOC_001283 10.5499066171298 10.5829241643098 10.5477065154186 10.4728923778459 10.4465132075097 10.6635951040763 10.6502155138191 10.5869678352476
XLOC_001284 13.0527872521144 12.9189577186821 12.9784267516877 13.1880392303849 13.1491565471773 13.0394245179126 13.0057101335175 13.0655643045985
XLOC_001285 10.7747225480108 10.9630407045364 10.8790473213198 10.8248737582593 10.8497543633097 10.9103485970347 11.0139487360986 10.8939205104719
XLOC_001286 11.8398844005254 11.8893315887333 11.8011851476706 12.0303965457249 12.2164225588833 11.8876707355942 11.9234075897153 11.9706807405014
XLOC_001288 11.8575118788371 11.9052400786602 11.8655148284778 11.7607997744115 11.5712229819514 11.7364252921796 11.8085876051881 11.7025890215636
XLOC_001289 9.22131255981931 9.24278616949586 9.362560094549 9.07687453755345 8.99724798463345 9.11292029154118 9.29962988452575 9.17554607292379
XLOC_001290 8.98444543673178 8.98549335552553 8.87144221925224 9.00990616132859 8.88640981108913 8.92291793029283 8.79098419780402 8.89816076263362
XLOC_001291 9.53767968601409 9.44634561210411 9.31355669384309 9.423998406641 9.39595128218818 9.34958793891232 9.29001277601585 9.36581819179765
XLOC_001292 9.73656596597437 10.1677299828616 9.94467080674678 10.5865487357107 10.549279070208 10.5341863776807 10.3834377337568 10.3040918652866
XLOC_001293 8.96996441434135 8.95969825612778 9.02534067202237 8.96192167423666 8.89482284107319 9.08130084543044 9.0005556655636 9.08509461606905
XLOC_001294 9.04461256521757 9.06824622005033 9.0143670434279 9.13640770963296 9.0642137406067 8.90742582470901 9.06016922735998 9.1017370344386
XLOC_001295 8.7129826387483 8.93790626309248 8.8554429532977 8.90798867095909 8.85063907486128 8.97967329299489 8.88654613205913 8.86077342592778
XLOC_001296 10.0055328457853 10.4997297887602 10.1418237066709 10.3465939857618 10.0568131854083 10.2198297853616 10.2452748899429 10.1601129639339
XLOC_001297 14.8604603605958 14.8722224551854 14.8137233241223 14.8744372980437 14.7858693412346 14.8717511455368 14.844809031749 14.7738707224101
XLOC_001299 11.1059563491703 10.5511616173821 10.703046937484 10.8591577082379 10.9613203819143 10.6048859663119 10.7184742779336 10.6961650232483
XLOC_001300 9.33661873054242 9.31794518407754 9.31355669384309 9.49877047992361 9.60471135003684 9.47818705107151 9.44934868328015 9.51221538260982
XLOC_001301 9.09841566154108 9.19677837319409 9.21200963558703 8.98995021532815 8.99067795820279 9.18061528334983 9.12211570458489 9.08170487368519
XLOC_001302 9.18301145290673 9.08495268402977 9.15900326315318 9.29069470484314 9.15842479929807 9.16203726171257 9.263709385319 9.14285309521717
XLOC_001303 10.810567499889 10.2968666150446 11.326744570501 11.1619060788001 13.9277778213937 11.393193661148 10.3769403822084 11.0632852257727
XLOC_001304 9.80644936660503 9.68795329157805 9.96651496279773 9.95419254726033 9.87571797199482 9.92530003016431 9.69487939795396 9.6500391529213
XLOC_001305 10.03985490516 10.1993248082635 10.16442530854 10.1963786346159 10.5779938341985 10.4358767586976 10.3270911661474 10.3162119098555
XLOC_001306 8.98444543673178 8.89673749993949 8.95529520390999 8.84524725852138 8.84108091034815 8.84750648494557 9.02626773015902 8.88786443571389
XLOC_001307 10.3699550826622 10.452718979369 10.4329851630339 9.914335582964 10.1028908996539 10.3849851866294 10.3528210521564 10.194910398092
XLOC_001308 12.146502556433 12.0043590509445 12.1447281153541 12.1686607866194 11.9574903813086 12.013771030463 11.981839987494 12.0277897317666
XLOC_001309 9.57392313567262 9.62688872132612 9.56576843402374 9.55010815739027 9.51114640442707 9.39141350644043 9.63726274704856 9.44527439914178
XLOC_001310 10.9622761385042 11.0402851245671 11.0094875396992 11.079789721288 10.9907373448099 10.9894104405748 11.0285311993017 10.9141249264465
XLOC_001311 10.5707081619608 10.3200729174293 10.5155217307397 10.3395776033262 10.2053327267764 10.3732424608502 10.3888263614747 10.490329323592
XLOC_001312 10.770563528779 10.6578721831914 10.6068167080294 10.854448419743 10.7310300592752 10.5318768816298 10.609284493182 10.6460354959449
XLOC_001313 9.10968419891185 9.13976965241378 8.95529520390999 9.02906644610665 9.11845981458659 9.18061528334983 9.05546096578896 9.09844822908925
XLOC_001314 11.0920883817147 10.8060351606595 11.0799175978493 11.3080075527198 10.9416341786171 11.0048436114486 10.6029409510895 11.0368186134249
XLOC_001315 11.7078171096145 11.6216029644087 11.8971882517899 8.84524725852138 9.12360668282972 10.2947626851586 12.0225216044164 11.5867822428369
XLOC_001317 8.81978314877045 8.63055322585367 8.64075968053928 9.31462048066848 8.73734632463991 8.80778924936057 8.84227720069073 8.66456064762137
XLOC_001319 11.0580501799164 11.2733299743854 11.1455786449407 10.8122732884912 10.9199046182027 11.0610088588211 11.34654208617 11.1561582527685
XLOC_001321 8.93948969994068 9.05969295546604 9.03607605908431 8.92413588594159 9.13376553055467 9.19865786886924 9.14269338023764 9.02428196705873
XLOC_001322 13.078204332616 13.1821734973946 13.0651975308501 13.2909493377705 13.2977473933345 13.3843801105622 13.3074610019824 13.2879776763528
XLOC_001323 9.23054587185525 9.27684887813335 9.27541475643218 9.31068738939066 9.34628122022236 9.27818013546057 9.24674892722295 9.25699693214691
XLOC_001324 13.3246883239693 13.4154216546267 13.4920539574769 13.4472273540874 13.2992121293833 13.6831280097396 13.2520736627887 13.0860418519972
XLOC_001325 11.547988725783 11.8788450816588 11.5232631683452 11.7558984297618 11.9870764317619 12.0550822348513 11.9888121145133 11.9352787726362
XLOC_001326 8.93948969994068 8.94346010689946 9.00878598255024 8.88242345752274 8.85993165414784 8.93783494122892 8.90679648323295 8.93681243715256
XLOC_001327 12.5638523396174 12.6381612079741 12.5208231985377 12.7096708886478 12.8307171836913 12.7587136505257 12.770068149202 12.7344950980693
XLOC_001328 14.0516553393245 14.2030930834689 13.9834386425039 14.4463963682918 14.4521803363108 14.2499974640117 14.2303023514148 14.2849775512648
XLOC_001329 10.1592596981415 10.2187953389852 10.1948116299385 10.3067759574153 10.2445449245906 10.2183420481239 10.3019648908665 10.3136248475145
XLOC_001331 12.4268475548248 12.4761887523504 12.4015675918696 12.477363645198 12.3545437174604 12.4494609921561 12.5035173966776 12.5150584696151
XLOC_001332 11.3321804977494 11.573418764257 11.4652932546834 11.6306966245255 11.7014863199086 11.612467690001 11.5702475423627 11.4229197306734
XLOC_001333 15.7845017154915 15.9213718712038 15.8048566312046 16.4897035908567 16.2669369171705 15.9657893826909 16.037274494315 15.9648551603964
XLOC_001334 12.8713207638489 12.9897572156586 12.8641190058149 13.1470963243525 13.2139374393771 13.3088374493527 13.1270031682421 13.1492316161047
XLOC_001335 14.6859914667686 14.5718481778563 14.6584566664842 14.7286481431211 14.7121214209934 14.6383928414325 14.6920917846313 14.6441692663982
XLOC_001336 12.3472275201405 12.4389449396997 12.3662913374423 12.3597068391424 12.3978686963677 12.4949097201095 12.4705904981403 12.5295142668092
XLOC_001337 10.4723474313479 10.968118656587 10.6948358037597 10.4817146209087 10.7815544604899 11.1789769892429 11.1178361502597 10.9414854253533
XLOC_001338 12.73338906683 12.7984289786017 12.7766906403718 12.9404820174989 12.8742189461389 12.8586511731181 12.8767906811408 12.9149900455545
XLOC_001339 11.0797337816191 10.9444712182038 10.9503842801375 11.3753251412166 11.4444405700757 11.0555734674701 10.9258382788355 10.9698620681695
XLOC_001340 10.810567499889 10.7134911306663 10.8541286674413 10.323999249415 10.3685715012392 10.7077206936728 10.6915966521747 10.5932048800521
XLOC_001341 14.3151235756296 14.3946183755768 14.2910334990911 14.4121373725946 14.453422063732 14.3893629098442 14.4999806768475 14.4962368641256
XLOC_001342 9.80411758725301 9.91248206216971 9.85261251201815 9.78498701329146 9.72828174340304 10.0227987512549 9.87374574135142 9.90149585661525
XLOC_001343 10.1507604979844 10.3366783365721 10.16442530854 10.1723770126047 10.4223534109254 10.4811825267267 10.455823208066 10.4453357365243
XLOC_001344 8.78469284834225 8.95435350680186 8.894169401939 8.9161446183487 9.00372735895042 9.04191201361244 9.03125188197881 8.93681243715256
XLOC_001345 10.6125048199871 10.5494221329048 10.6087737224928 10.5370111579448 10.4627801915664 10.6059774793364 10.53101871856 10.6320223125355
XLOC_001346 10.3570831581886 10.4155481357223 10.3422213832827 10.2460210354561 10.4427292600905 10.3784751667068 10.4527613545429 10.4414479115762
XLOC_001347 11.8781924220843 12.0019485375275 11.8833700063131 12.1609323462406 12.2863294352951 12.2896143688134 12.1941485831532 12.2363618169744
XLOC_001348 13.6117712097227 13.6150151392563 13.5731347847429 13.9418069287375 13.9252523655317 13.6337370831312 13.7597124257253 13.8542808077776
XLOC_001351 9.42941777562851 9.45117057115445 9.64637999325047 9.24892882130695 9.33891432028435 9.45968059145961 9.27698425753518 9.71718857739774
XLOC_001353 9.8017805240508 9.80632404391942 10.2350346685948 10.0371250646138 10.260757006942 9.99786450012692 9.55757271567443 10.2305680482551
XLOC_001354 9.15783750517105 9.15816057742175 9.20413723413603 9.30275675299328 9.36796141440538 9.27818013546057 9.06946126376092 9.06442922986058
XLOC_001355 9.90634652688417 10.2797076007919 10.0952643775493 9.77112180802987 10.0357225597644 10.2975541852284 10.1561842991755 10.1679347753556
XLOC_001356 10.9051438741016 11.3216322461073 11.0260127829546 11.1268745691339 11.3976314521156 11.5398423224912 11.4029133147244 11.4699760285275
XLOC_001357 13.9492833849995 13.8375193979669 13.8791659537095 14.1071499900802 14.1634239232134 13.9517005526524 13.9291968066007 13.9767520135095
XLOC_001359 12.1199905816264 12.1046041420268 12.1269689099157 12.0157601697522 12.1584965336669 12.2143969889135 12.1145631819021 12.1443251608329
XLOC_001360 10.358520003999 10.3116851312286 10.4705767337458 10.2907718278399 10.2796405832143 10.3440604031007 10.4507159772803 10.2847995351255
XLOC_001361 13.0749759170972 13.0823950860005 13.0597875431404 13.1975584539635 13.3489322129783 13.0909044454608 13.1713152677558 13.2128495136473
XLOC_001362 9.39726205040757 9.55305354534679 9.41158781995053 9.52027595509494 9.74936818020925 9.67686833677415 9.68886845676178 9.74338499236974
XLOC_001363 9.6285077332105 9.46073696898343 9.49887134523443 9.6526564824159 9.49606321703564 9.45968059145961 9.49279331587721 9.50482614610439
XLOC_001364 12.6822645795796 12.7479847783072 12.6813847986205 12.8628545003847 12.8336436792356 12.8797553569438 12.7355370008134 12.737312080048
XLOC_001365 12.6608620699677 12.6427888250409 12.7207422347965 12.7559314669965 12.7495966062532 12.7243481815382 12.6607764737881 12.665639595181
XLOC_001366 12.4112101889095 12.3894907672629 12.3883731803786 12.7639424653191 12.7344950678673 12.5149000327427 12.4741295895167 12.5631893328551
XLOC_001367 8.8799814817356 8.86433874257684 9.01988459255275 8.97615387806566 8.99067795820279 9.05915563346531 8.97893141789982 8.91310106925389
XLOC_001368 10.6944700585284 10.6441958207467 10.7833119802055 10.7687154441855 10.6732211290872 10.6383022847124 10.6245620222936 10.7712610955008
XLOC_001369 14.2598560631405 14.2507854278684 14.1549965335818 14.1387852135045 14.2111046740281 14.1793844270449 14.2330102316731 14.2968052694106
XLOC_001370 10.4879833891423 10.477824428368 10.3907549363677 10.4954552120638 10.4016405891852 10.5570549602253 10.3769403822084 10.4406689019967
XLOC_001371 10.3309295693507 10.1935370809905 10.3661339936074 10.4066810171045 10.3151509222698 10.2183420481239 10.286870928435 10.2579881651609
XLOC_001372 10.5161583242024 10.4432923488731 10.5144698791815 10.7656927567557 10.568874743017 10.3251238908228 10.5557571993536 10.5652505537994
XLOC_001373 9.16803060832585 9.20017443734299 9.15900326315318 9.09925845659679 8.79965618388996 9.15253294971217 9.06946126376092 9.33666388321623
XLOC_001374 9.13692086000022 9.1545270766514 9.18809724665857 9.14660057637702 9.03488042176969 9.05347135986761 9.07404709260799 9.04656979455965
XLOC_001375 9.87189750499307 10.0955818382572 9.82260604066053 9.76177205854562 10.0268176690017 10.1059906787114 10.1028604419656 10.0597788645269
XLOC_001376 8.99848258756877 9.01465153822458 8.99163950358202 8.81434146560387 8.84108091034815 8.92291793029283 9.00580903510055 9.06090583909837
XLOC_001378 11.5585658368461 11.7825570855667 11.6710954369941 11.5709491787671 11.5425401339141 11.7157836756606 11.7572655004829 11.684093199726
XLOC_001379 8.91508505400075 8.97535272997963 8.9677416038406 8.72536687777505 8.50988256910136 8.72072118065514 9.01100520710151 8.92275354577867
XLOC_001380 12.7663200537512 12.8446537887297 12.7523501082081 12.6164467666982 12.4902299654779 12.7421044796246 12.6665567890947 12.6476204673705
XLOC_001381 12.06216227127 11.889005058055 11.8933633535478 12.2750636265884 12.0947257200162 11.9373155737074 11.9105168388425 11.9072078729429
XLOC_001382 12.9083152102272 13.0582407388493 13.012086243396 12.842143448598 12.8031881738094 12.9431106519087 12.85672125109 12.8999926040886
XLOC_001383 13.1480310073718 12.830367793008 13.0197699132849 13.2386756407128 13.231776627601 12.9160616488815 12.9863856263293 13.024319246398
XLOC_001385 11.8518188875683 11.8367823258396 11.8864523997163 11.8051112189982 11.7039723817606 11.8268667200078 11.7972585229276 11.7047311297034
XLOC_001386 10.6822762340254 10.8716080739367 10.8154382226838 10.8200415428292 10.847906359354 10.8876343415938 10.8534991240665 10.8215727914337
XLOC_001387 10.5682783358447 10.4097304238691 10.3506435780646 10.4804580586799 10.5246513700363 10.2891604229428 10.3984674786216 10.375081481663
XLOC_001390 9.52213020846645 9.4841850422172 9.47170154739967 9.6526564824159 9.57180405217448 9.37426067923153 9.44934868328015 9.52861496032728
XLOC_001391 12.5716185267202 12.4036659353665 12.589433494881 12.7556880098209 12.5067088442869 12.2106493584602 12.3089471122165 12.2687832071227
XLOC_001392 10.3642507494327 10.1155930331626 10.2083704384674 10.39999742406 10.2810810571517 10.1238673955955 10.1014955144637 10.2678880339735
XLOC_001393 8.93948969994068 9.01934282784681 8.93592225450546 9.02276250382714 8.93433669015059 9.02406359739853 8.98443325085039 9.03554919771833
XLOC_001394 11.5127482065679 11.4334739527288 11.4730597257379 11.7125223480478 11.5525354057004 11.3283879147477 11.4074259090035 11.3136702412328
XLOC_001395 12.8796759325483 13.2876932108468 13.3475757281602 12.8334056560835 13.2450123266832 13.463865915494 13.0324629171002 12.9469570625679
XLOC_001396 8.9233844491209 8.83606036444729 8.90858586669944 8.96192167423666 8.75111316691448 8.8567144474075 8.80017259096283 8.81231623006833
XLOC_001397 11.7640589907094 11.8455649262264 11.7781051981374 11.9505324189278 12.0611567498307 11.9623135884524 11.9003306611472 11.9739706260872
XLOC_001398 11.4908010682038 11.6909156792425 11.6884714994373 11.7563893310529 11.7618824123205 11.5824856618748 11.5022415929789 11.5438997105254
XLOC_001399 10.3784626575065 10.514126255163 10.4486001717846 10.1900255685771 10.3151509222698 10.4043133331716 10.3984674786216 10.3857123421105
XLOC_001400 9.87626481955647 9.85917358130562 9.80533987975892 9.914335582964 9.86125645260104 9.77471814601042 9.84485899646538 9.9331048038969
XLOC_001401 14.5662756900403 14.4997693795642 14.6069611254706 14.8998754275875 14.9415294266221 14.4269310394067 14.4870687638982 14.6496346800336
XLOC_001402 9.50948832455064 9.23319330874049 9.80920176443826 9.60694967878182 9.6338793578791 9.60303476812744 9.38665557892535 9.44128258835064
XLOC_001403 9.2259453008839 9.23640617795606 9.35301175876673 9.22258844895341 9.20495726079899 9.24583275174709 9.22935374493651 9.31343798858165
XLOC_001404 11.0689351338425 10.8871737720696 11.01093253942 10.7163632481351 10.8376963099385 10.7386354193153 10.7399144532813 10.8856420198027
XLOC_001405 15.9801000469923 16.0121445174087 16.0549700645894 16.0510279031406 15.7388469567122 15.742301038212 15.8376579100529 15.7843672087017
XLOC_001406 11.4521755344218 11.1554186868465 11.3551317516499 11.3811110978025 11.3233452755748 11.0695065769967 11.4218677624067 11.4082605915539
XLOC_001407 8.99848258756877 8.95435350680186 9.02534067202237 8.76733331451475 8.77650422998936 8.8567144474075 9.00580903510055 9.02428196705873
XLOC_001408 9.09269512448788 9.21358257705113 9.11024407154254 9.03529156214446 9.02265573211846 8.99921004530752 9.02626773015902 9.09844822908925
XLOC_001410 11.2716546463091 11.2944517094368 11.2936574896892 11.3656280071503 11.2809602239208 11.466711795191 11.4014058584913 11.3229427321876
XLOC_001411 12.4992534106572 12.4978654362543 12.524271419244 12.5221881461834 12.6209557851098 12.632619064145 12.5938723144849 12.5563157231489
XLOC_001412 9.07516738722287 9.14719382370228 9.12844704028922 9.39630393228623 9.20942819001766 9.20308979870104 9.10077786926665 9.15194548471485
XLOC_001414 8.79687325229832 8.93227724277635 8.84715315410664 8.84524725852138 8.70692287785544 8.84750648494557 8.89341790193207 8.84931933684759
XLOC_001415 9.56798335506463 9.74015518422285 9.73112471567708 9.71858650027665 9.76318338322931 9.62915332714363 9.74168696141617 9.72013368267839
XLOC_001416 9.27059878361254 9.3150860604065 9.21200963558703 9.10471587667194 9.02265573211846 9.25814150448259 9.29643851129304 9.22293476326889
XLOC_001418 9.32066768464014 9.40158491852362 9.32361891338816 9.37848968820236 9.30093925816677 9.51986357824791 9.44408557913402 9.55528592279842
XLOC_001419 10.9917260080823 10.767585243987 10.908973251937 10.8980743758541 10.748087382179 11.0024184598644 10.7936096644229 10.8599306296786
XLOC_001421 8.94731373792771 8.97019570029018 8.87144221925224 8.89114022881494 8.97725058770929 8.99278883464393 8.90679648323295 8.96789450359286
XLOC_001422 9.46371495907658 9.57208057021751 9.48810737771691 9.5293322321079 9.52597148222041 9.64194417275886 9.67265472964701 9.75622987827723
XLOC_001423 13.419794588932 13.5354265217707 13.3999958450151 13.5152756177539 13.6328184919007 13.7000284041751 13.6188518959099 13.6028500298169
XLOC_001424 11.6844624278408 11.7669791910727 11.7983206930737 12.0202484149336 12.0623142883399 11.9181687917373 11.9136632351352 11.8276455290996
XLOC_001425 12.5184349347707 12.5122768778886 12.5076934603773 12.5586850142637 12.6656366993529 12.456945351605 12.5131807532558 12.5584987340957
XLOC_001426 12.6806704268619 12.4431559381277 12.5301634014146 12.4633990336181 12.5112215528749 12.460386509192 12.4627735456949 12.5067319994541
XLOC_001427 9.97610588468361 9.92724017198915 9.84519100535051 9.8516456430001 9.7516839212742 9.90196840230327 9.94664935863513 9.8878390601638
XLOC_001428 11.2248263361437 11.1156482731936 11.1650649070937 11.2535230798235 11.2565349206885 10.9836798716081 11.1004370194995 11.1351374768399
XLOC_001429 9.23054587185525 9.30933400395661 9.15043111513802 9.08818054586799 9.16323784181196 9.08130084543044 9.06946126376092 9.18416900695765
XLOC_001430 10.4269637371498 10.3169342260688 10.4441584947749 10.0955577095002 9.98306392361763 10.2108754527333 10.1908549643037 10.213810247584
XLOC_001431 11.9231962410172 11.8725817731211 11.8631692005491 11.6635807782004 11.5155318278562 11.7254220379561 11.7269075058471 11.7584302452178
XLOC_001432 12.7385048360477 12.6416333207075 12.6932402696182 12.6105318094149 12.6444970314307 12.6517912803251 12.6582920433068 12.5756782789961
XLOC_001433 13.6665011923753 13.7586506935017 13.7121486082544 13.8025848319038 13.7533024489586 13.9418209491413 13.9491838394782 13.8794745945018
XLOC_001434 12.462270497346 12.4921027569945 12.3687617918079 12.243724211912 12.1071126367647 12.7336088823565 12.4092929571489 12.3748820525266
XLOC_001435 9.16803060832585 8.83606036444729 9.00313925137866 9.00990616132859 9.15357335842981 9.03603274228887 8.82611921597483 8.98471471094171
XLOC_001436 9.1730644567806 9.2584783919424 9.13733890296389 9.00334727956458 9.07550164715671 9.15253294971217 9.34290184798822 9.08509461606905
XLOC_001437 9.77811255599727 9.65599999243911 9.79951981009773 9.7570645575558 9.71156609887926 9.54845459090578 9.47262813626444 9.57263367048044
XLOC_001438 12.2081137315247 12.437168172058 12.2124069569113 12.2145268326914 12.2717539569662 12.4439667823703 12.4710628830583 12.4934485570549
XLOC_001439 13.764722940976 13.7690675245034 13.7876431192686 13.7552482848097 13.4640984018086 13.4597299499707 13.5466411228038 13.4832157110791
XLOC_001440 10.3027053053573 10.3387383265026 10.2257695926979 10.2995273731651 10.4120399034443 10.4132316369051 10.3304779114461 10.3324710615976
XLOC_001441 8.94731373792771 8.87105617197753 8.79225546241165 8.98995021532815 9.0101196075984 8.93783494122892 8.98443325085039 8.99289762456856
XLOC_001442 9.07516738722287 9.05099792131822 9.18402318557478 9.05945690578113 8.9634116432481 9.03603274228887 9.10511014144849 9.13671352362708
XLOC_001445 12.7111809479878 12.8469932001556 12.7481476904364 12.9551774838762 12.9477287008404 12.8449185346011 12.8482149732815 12.9408002872136
XLOC_001446 9.88278241605868 10.0050405168951 9.97645278785636 10.0425625468761 9.9529091264634 10.3017294907655 10.1496503617728 10.1901381482136
XLOC_001447 13.8571429684485 13.9406822033635 13.8994422638536 13.9271054582815 13.9891144130247 13.9554512885396 13.9785299348277 13.9405647947273
XLOC_001448 12.5154547123687 12.706054279661 12.5034563973468 12.7405124029887 12.909418902813 12.862334411506 12.8451257805865 12.7786284288686
XLOC_001449 10.4618150331061 10.4620756000196 10.5353438567946 11.2923653531331 10.864447015185 10.4690972235312 10.2513055403046 10.6387141078932
XLOC_001450 9.90846334137926 9.92870501263014 9.90315858136598 9.98696971484889 9.9040660755435 9.79667421235682 9.47771462133922 9.7008311232042
XLOC_001451 13.758203196821 13.6616303838326 13.2074320000505 12.784134530131 12.9025762077796 13.9042359228937 13.3264577621328 13.2943245142615
XLOC_001452 11.2895240281741 11.1247120366523 11.3774306787307 11.3945187297204 11.2379280256789 11.0080704082525 11.0656004763832 11.077289151747
XLOC_001453 10.7912291601527 10.6634621495461 10.8508792361595 10.7163632481351 10.5608421314108 10.5895071524533 10.5910768169439 10.5221434836129
XLOC_001454 12.8976137313957 12.9987987346224 13.003656936522 13.1507997024811 13.0807512597544 13.1108818927497 13.0260618592494 13.0405998586439
XLOC_001455 11.7721291410718 11.6746654666406 11.7376399156325 11.7975040669609 11.614235615934 11.5632140361063 11.6393537743097 11.6992162559896
XLOC_001456 13.1021890890637 13.0100212155694 13.0648600024698 13.0379288119785 13.1256748570614 13.1398911948347 13.0189876099888 13.0680370676791
XLOC_001457 13.2301209895759 13.1958600763859 13.0922774512388 13.2769571904344 13.3583299493821 13.318795377179 13.2389940231241 13.1970186843106
XLOC_001458 8.94731373792771 8.99048061427881 8.88674936898925 9.00334727956458 8.9563259037424 8.94509636591804 8.95035616057773 8.96789450359286
XLOC_001459 8.96254417721313 8.68048697610988 8.74863977600709 9.00990616132859 9.31253988821723 9.01796875545723 8.80017259096283 9.07486119693634
XLOC_001460 9.19280338438491 9.17952040530619 9.19214522550046 9.15163247623824 9.38208198879063 9.38801293798933 9.11367625017647 9.29672943946836
XLOC_001461 11.6321201188835 11.5214011443573 11.6800330315996 11.4389157279055 11.29767175272 11.4256875531472 11.5364293122064 11.4370560993247
XLOC_001463 9.14221905910104 9.10909537043535 9.29300460765995 8.98995021532815 8.88640981108913 9.10257817130834 9.15865703491851 9.01275150052257
XLOC_001464 9.79237883026342 9.73840021706339 9.63725074985998 9.54126385720198 9.61008307163661 9.67686833677415 9.59828058922124 9.6500391529213
XLOC_001465 9.26189842139554 9.33765442497386 9.28602101307058 9.35284115617443 9.29310052648862 9.32778019201711 9.263709385319 9.25186691921435
XLOC_001466 13.1894750405921 13.2799310008837 13.1784048550564 13.3762766866618 13.4892624831106 13.4578720324011 13.4006505271508 13.4379926498979
XLOC_001467 15.8781645475889 16.0352795797027 15.8766323176202 16.0575671649673 16.3341658816613 16.2024209645972 16.0725397543206 16.136467588018
XLOC_001468 9.49665900629908 9.6149870412398 9.5226094222755 9.61790669439776 9.56338768856175 9.47818705107151 9.48779673825101 9.60470796966923
XLOC_001469 14.5260482653244 14.7537624324965 14.6529743790204 15.0489074914098 14.8417097044822 14.7663781722899 14.7309177133671 14.611418196215
XLOC_001470 8.75852595113603 8.82094083557566 8.9292597667028 8.79183117970899 8.84108091034815 8.93044444042448 8.89341790193207 8.87727290988085
XLOC_001471 10.4228794963065 10.6006089841345 10.4760116288997 10.2730693993933 10.3414658532174 10.6070680717411 10.6002127316789 10.5301559560843
XLOC_001472 9.9918968846116 10.1413454658483 10.0280075785202 10.3082205265715 10.3221307866292 10.1789942052985 10.1014955144637 10.1140958850705
XLOC_001473 10.4905707251178 10.4480144885795 10.4497081461594 10.2878392700539 10.2996536076507 10.3058905620492 10.4486672726841 10.3742599398393
XLOC_001475 9.13692086000022 9.16536316971655 9.21978803896781 9.03529156214446 9.12870821645175 9.18970080133571 8.99524323906653 9.20384318072256
XLOC_001478 12.7926230969208 12.948506750215 12.8319293433863 12.9082259860652 12.8792384027105 12.885302751577 12.8858373118758 12.8528075348509
XLOC_001479 9.08107285403656 9.37558752042602 9.26101835964215 9.12077947368378 9.21386854941811 9.28603766745089 9.24674892722295 9.30393757298973
XLOC_001480 9.14221905910104 9.09715487961514 9.08663548066532 9.09374719396009 9.00372735895042 9.02406359739853 9.02123292224313 9.14892998602822
XLOC_001481 11.8171712217892 11.899416882535 11.7508341235809 11.8309528572185 11.7906706737468 11.9414439223042 11.921325145993 11.9021646654511
XLOC_001482 10.5499066171298 10.5778264809319 10.4868119053177 10.3959700078293 10.6368331948816 10.6103343422495 10.5018659119348 10.6427127026887
XLOC_001483 12.9114875319955 12.9669013313226 12.9990703327481 12.9434758874294 12.8803272710323 12.9443374220472 12.8916607900291 12.7640191789427
XLOC_001484 13.5580592565265 13.6210714440736 13.5668375138114 13.5028767896083 13.7215069994825 13.7138624037693 13.771417460641 13.7124775231678
XLOC_001485 8.9233844491209 8.66563747954804 8.84715315410664 9.20901527142983 9.1486826414605 8.9152478303227 8.76138681934267 9.0166253400454
XLOC_001489 10.2347157416185 10.1180703221831 10.1755654078606 9.97742968892383 9.86540846091552 10.0385411678891 9.95601065490862 10.0272274580561
XLOC_001490 9.67744059182375 9.56578285501594 9.61638009824351 9.68618153388739 9.62601437700184 9.5314116381396 9.63938153181735 9.61460858690301
XLOC_001491 12.7524798538712 12.7029195137099 12.8487030801453 12.84007877273 12.6849733227923 12.6062194365161 12.6876217755706 12.6197579211917
XLOC_001492 11.0118789880469 10.9981920365656 11.0366826936949 10.9287714006102 10.9621698192352 10.9869574549917 10.9965102064324 10.9436080049396
XLOC_001496 9.63129353627981 9.9968137356115 9.73527917074372 9.77112180802987 9.78803195455096 10.1351021424417 10.0046414025809 9.96382315480296
XLOC_001497 11.3099672980473 11.3861723602653 11.3796410084471 11.1391613344522 11.0556694901519 11.2161461791236 11.2735217612813 11.1217174312637
XLOC_001499 10.0342065570408 10.0584013640044 10.0833261575645 10.0816635019307 10.0303880481455 10.0315715918464 9.97602462793657 10.1492723494149
XLOC_001501 12.6478654965967 12.6468257703095 12.5847245047855 12.756418257445 12.8848915231021 12.6876734892035 12.6985431305475 12.8238174287806
XLOC_001502 11.2128663693481 11.2611138409933 11.1969393951029 11.1626577754307 11.102411504372 11.1910090189489 11.2400387947913 11.2583760517304
XLOC_001503 12.2406630665191 11.9952984491412 12.1488935808222 12.3574578503002 12.4327977898739 12.1346296141053 12.1840793316505 12.3635818741365
XLOC_001504 13.0139038936931 13.0238164706661 13.0363930412354 13.3499500142677 13.3461008838365 12.8878558775371 12.9870449676955 13.0127509490458
XLOC_001506 11.5271905680345 11.6282972570701 11.6324640543953 11.4438306417896 11.4914640326213 11.4316225979151 11.5400757415174 11.5137468742104
XLOC_001507 11.6248798881857 11.465610543802 11.5673901579928 11.6688133937629 11.5842658050293 11.4179339927707 11.4149145355999 11.5589056664726
XLOC_001508 10.3116887205781 10.4068113795104 10.4352277940783 10.0990052603582 10.2099233681954 10.327847034705 10.336101826188 10.4538469069558
XLOC_001510 12.659243927507 12.6986674235386 12.5976371662459 12.6871185260163 12.6501307516364 12.7769710597849 12.839840590727 12.7542451730023
XLOC_001511 12.0646193097653 12.1590987389633 12.0793945481821 12.0612050886787 12.1256776378425 12.1125085511485 12.1090959383901 12.1871750719216
XLOC_001512 13.9856889141654 13.8116211624472 13.894423584994 13.791251312623 13.6752793918467 13.7494547631809 13.8104435549821 13.8191047491654
XLOC_001513 13.0850407371396 13.0329402858452 13.0811395215522 13.0196094163539 13.0794252136007 13.1407828015561 13.0744749632632 13.0277111580688
XLOC_001514 10.0132509005241 10.0892566301003 9.92064857357802 9.90208765224861 10.1178499222308 10.3454019267627 10.1691442828538 10.1834245858569
XLOC_001515 13.1789905930937 13.1476470539271 13.1151129095423 13.4137303832706 13.3440525652708 13.2513993955455 13.2624524257687 13.3333947813792
XLOC_001516 10.8688867781309 10.8096056155978 10.8885699971969 10.7717312361444 10.7024442379378 10.8226427424847 10.7746252566087 10.8273684245271
XLOC_001517 9.13157467707089 8.95435350680186 9.08179040222191 8.74021447353328 8.89482284107319 8.93044444042448 8.86511578531192 8.89816076263362
XLOC_001518 9.09841566154108 9.17248222113063 9.13290980899526 9.06532647370134 9.15357335842981 9.09733497055406 9.13043368523664 9.15793165973559
XLOC_001519 9.13157467707089 9.32645636663026 9.3751088982085 9.25322062574449 9.42629780543172 9.29766327997759 9.16258298993451 9.20384318072256
XLOC_001520 15.456565658337 15.4699844412731 15.9376406269783 15.2823606489449 15.1694029594814 15.2300100765069 15.1271910054389 14.975868112261
XLOC_001521 15.436105182285 15.2725560749218 15.3834171138328 15.1491337051985 15.1457901855967 15.2255273928816 15.1311036584373 15.2301744151353
XLOC_001522 12.3515833155052 12.2871079309877 12.3295585009672 12.2828768033645 12.2637405036349 12.2536603223243 12.2169003728901 12.2802442748689
XLOC_001523 8.9233844491209 8.98549335552553 8.90858586669944 8.59139286903297 8.62370276272946 8.81820632625175 9.15865703491851 8.97215892124068
XLOC_001524 11.4059348300507 11.4303096829497 11.3807448563286 11.4554345905171 11.4972321612952 11.3104101872729 11.4218677624067 11.4725042039644
XLOC_001525 10.7632536147131 10.8315309205823 10.7669519856488 10.4212602560461 10.7490839112469 10.8309419803515 10.7912514376195 10.8700505528757
XLOC_001526 9.29188832223961 9.27382057776052 9.26825381008878 9.19980648332744 9.24835658122629 9.33145934744919 9.27037842132209 9.25443672941074
XLOC_001527 12.7292832745844 12.7265373345417 12.6949883291232 12.8637580571173 12.7605235747269 12.6356633575546 12.71616458673 12.6791225442489
XLOC_001528 11.0986320365507 11.4469543193238 11.2268589144196 11.2329703761081 11.3434183651544 11.6514732217524 11.6002197584627 11.5242179602687
XLOC_001529 15.1104030627317 15.0732812390978 15.1634537813297 15.246349618534 15.3145089888683 15.0834799980236 15.0867404604701 14.8258859393748
XLOC_001530 9.17805776986033 9.26157413518936 9.20413723413603 9.17135273436037 9.23133556947312 9.26219579571367 9.06016922735998 9.15793165973559
XLOC_001531 8.8979399204676 9.05536358145064 8.90144560855338 8.97615387806566 8.98401350706741 8.8567144474075 8.98986979251389 8.91795660519997
XLOC_001532 8.9233844491209 8.86433874257684 8.96156266873557 8.98995021532815 8.87780000791967 8.7969889169892 9.02626773015902 8.837457375757
XLOC_001533 9.51898691600078 9.76782512959837 9.58538070447893 9.5018756676178 9.765467637479 9.71057240624782 9.84313489365154 9.58458192952854
XLOC_001534 13.5352087103382 13.6137420327425 13.5528377226439 13.4565283180441 13.7377923531796 13.6715855367678 13.643915242718 13.6508023344822
XLOC_001536 8.84108971652109 8.85049857120902 8.894169401939 8.98995021532815 8.81055614681343 8.70510596433134 8.75070489593837 8.86635986305268
XLOC_001537 8.95499615843919 8.9804513213485 8.90858586669944 8.98310411694909 9.03488042176969 8.74889046953461 8.85767274722249 8.96789450359286
XLOC_001538 10.632328644917 10.4942888059115 10.5070824917533 10.2760377839731 10.3712496745939 10.234606377002 10.4860402008634 10.4170709086679
XLOC_001539 10.9163927637191 11.0111418527911 10.9221480901518 10.793639530939 10.8432751175771 10.9470915857739 10.8868654691526 10.967259531859
XLOC_001540 12.630351369641 12.5569108451321 12.6984780684253 12.8596875664472 12.9246968027047 12.6844928603882 12.5797143364031 12.620240156906
XLOC_001541 14.59053341352 14.7159985330367 14.5909011927372 14.7838102764508 14.9436098214211 14.9086503419836 14.9078987959136 14.7898761897761
XLOC_001543 9.09841566154108 9.09311736511135 9.08179040222191 9.21357104018109 9.1486826414605 9.23750120868575 9.17036021432373 9.25699693214691
XLOC_001544 9.27059878361254 9.24595369037238 9.28952137658456 8.82498589572877 8.70692287785544 8.99278883464393 9.17036021432373 9.14589926265372
XLOC_001545 11.0005250467155 10.9994307005534 11.085397623957 10.8638504513846 10.7500796878796 10.9224219860399 10.8138739447761 10.8198291667513
XLOC_001546 9.60018234947949 9.58040991227534 9.66882672251636 9.46708001924403 9.50514476616157 9.55406361654114 9.61797555027564 9.58288461863754
XLOC_001547 14.2196401648313 13.9895069926812 14.1442689236498 14.1346817981297 14.1062377834952 14.1100528565485 13.9388421973913 14.0015100078219
XLOC_001548 14.87124261686 14.9308445315614 14.8026509034974 14.799855628614 14.8408169936891 15.0455268153324 15.0416030281291 14.9835474919419
XLOC_001549 10.2442153627224 10.1865543710569 10.1797160058595 10.104157382416 10.1423619892879 10.1728231912969 10.2961816240147 10.1532259744991
XLOC_001550 11.0274444768674 11.02639870837 11.0928968847061 11.0441972036617 10.8717331929012 10.8885151195692 10.9944835422262 10.9356310221687
XLOC_001551 13.1682398511939 13.2784477250985 13.1497347531434 13.2341452825805 13.1647792700279 13.3175346914252 13.2956754850945 13.3136947412933
XLOC_001552 9.20244685367949 9.39902350949315 9.31017161966791 9.47671230294178 9.30482682028443 9.30149690331769 9.23984475345693 9.30154286956769
XLOC_001553 10.2875843981666 10.0518670642986 10.3116623243881 9.96004786863685 9.997839381197 10.1958005316026 10.0046414025809 9.84838351986902
XLOC_001554 13.6371426662153 13.5907311084239 13.621628814209 13.8349107217641 13.8445723276797 13.6460876456955 13.7233242539737 13.7661979940078
XLOC_001555 10.7400125141439 11.2989361220937 10.9313708352735 10.7504746825617 11.1356995407573 11.4879183471175 11.2883282355907 11.2520463916872
XLOC_001556 8.86108494218298 8.95969825612778 9.11941750608519 8.89965770074638 8.92674148725245 9.01179683571372 8.9562224095255 9.01275150052257
XLOC_001557 12.11644435494 12.1395229865459 12.2203409709789 12.4547140778128 12.429521924228 12.1557033264422 12.1293407131246 12.1965007613606
XLOC_001558 12.366228246736 12.3709900236689 12.3122589982344 12.3040616639103 12.4027375322311 12.5408561028753 12.4641979900692 12.5490711960865
XLOC_001559 13.4038111442003 13.3530326708553 13.3571120209249 13.2252171553983 13.4480528546322 13.5123169850813 13.3740774007098 13.2607640182746
XLOC_001561 9.23965294467879 9.08082423260939 9.15043111513802 9.16648192229497 9.08655767666233 9.05915563346531 9.14672424605048 9.10825742956017
XLOC_001562 9.1730644567806 8.9804513213485 8.97383554926295 9.0711316908882 8.9634116432481 9.03603274228887 8.97893141789982 8.99289762456856
XLOC_001563 8.87065951936018 9.08495268402977 8.74863977600709 8.81434146560387 8.78832391977175 8.95223507530224 8.95035616057773 8.91310106925389
XLOC_001564 9.02536933726709 9.14719382370228 9.12394986057044 8.62514021936428 8.50988256910136 8.828277773352 9.18938749542313 9.1336196531239
XLOC_001565 13.8110077168943 13.8697022407026 13.9527044533489 15.1058801075126 15.1746375196723 13.6860602619032 14.0944869757797 14.2073185556318
XLOC_001566 13.219564386446 13.6299146697947 13.288413704792 13.7133266844606 14.0364879091489 14.0074500774395 13.9078860101488 13.876055753701
XLOC_001567 8.96996441434135 9.02859294224591 9.0143670434279 9.14660057637702 9.21386854941811 8.9729712188137 8.97336196621685 8.9888242814365
XLOC_001570 9.66678138732872 9.75235454114556 9.76589991679417 9.59026664402557 9.54918269774208 9.72466953573042 9.70085350793615 9.71423465785075
XLOC_001571 9.30436271409529 9.46311147830835 9.30335377197987 9.29069470484314 9.3277260184184 9.47818705107151 9.26705190792475 9.27962220852029
XLOC_001572 9.48363472287027 9.72246474327019 9.4521474767215 9.52330514329577 9.6596326976187 9.86599312104373 9.83098612869311 9.70978710471887
XLOC_001574 11.4182871115397 11.5252116666249 11.4107622704922 11.2827566744549 11.2903435500622 11.5238568194781 11.4777076214378 11.4470139269465
XLOC_001575 15.2647233134088 14.9142859786915 15.1345653520855 15.06482144286 15.0004751228055 14.6810032879314 14.8460792110062 14.9160832425236
XLOC_001576 11.2951937899547 11.3899044250744 11.2954187761024 11.2730807318914 11.3466289182241 11.3760413247335 11.4029133147244 11.3480281004354
XLOC_001577 12.3512487253942 12.3679609022193 12.4093195493836 12.1810852926306 12.0894379100579 12.318372286658 12.2445622247854 12.1563824798293
XLOC_001578 12.1868702746436 12.3993368498251 12.225808003437 12.4803173370598 12.5004805481561 12.5206783401955 12.4161804523161 12.4374037274953
XLOC_001581 12.5016652052145 12.6964439265903 12.5773948416277 12.7370633211883 12.7863207306257 12.7633577877775 12.7740877788434 12.759650988589
XLOC_001582 11.5562222594437 11.3987281401098 11.4828356347034 11.3120592160557 11.2633631768968 11.2604021558949 11.402411010772 11.3629424893279
XLOC_001583 11.9967411884849 12.2211824698699 12.056363579203 12.1557566604611 12.2039072229014 12.4943504286549 12.4008847188826 12.3432476558877
XLOC_001584 9.94383112928849 9.8338830515002 9.90315858136598 9.95223382651203 9.79470512035246 9.72466953573042 9.87374574135142 9.75054131436724
XLOC_001585 8.79687325229832 8.8841221071829 9.0143670434279 8.80330523122575 8.75111316691448 8.77404882558953 8.95035616057773 8.89816076263362
XLOC_001586 10.5731334055166 10.5424404803532 10.5750942363334 10.4829699377882 10.3898367708889 10.4170343718294 10.4048537024917 10.4569276755631
XLOC_001587 9.54382345730665 9.72424803391865 9.5482503452955 9.72347839388067 9.84870168423691 9.5843024959905 9.72050839249652 9.73037308811821
XLOC_001588 14.3538767156001 14.3980906174549 14.5973815952741 14.5783040976078 14.5901930086372 14.3047345963999 14.2357130352395 14.3754709912564
XLOC_001589 9.13692086000022 9.08495268402977 9.11024407154254 8.89114022881494 8.92674148725245 9.09733497055406 9.10511014144849 9.12738253246812
XLOC_001590 9.41884170285975 9.46311147830835 9.46893596011267 9.29875855519718 9.30093925816677 9.66205680080513 9.60708567505537 9.50110767028376
XLOC_001591 11.6057655362091 11.5507686588688 11.6125090648037 11.7460443629652 11.6305550101606 11.54203296257 11.5626533064968 11.5993624138461
XLOC_001592 8.83061631136947 8.95969825612778 8.87144221925224 8.88242345752274 8.94179459125704 9.07584982599774 9.05546096578896 9.20660508081056
XLOC_001593 12.8388344897996 12.7752726830798 13.2177885758512 12.8026332579897 12.2787290056694 13.0104410427586 12.6651138937392 12.4488621735125
XLOC_001594 10.255204329657 10.3304775838375 10.3410135004605 10.3959700078293 10.480067175785 10.3849851866294 10.3031182622201 10.0788725486866
XLOC_001596 11.6404281360934 11.7058656108154 11.6236816706284 11.5311917311958 11.5569549566997 11.6997348160046 11.6452788026676 11.7050368794116
XLOC_001600 11.425388660637 11.4424753332445 11.2434072985117 11.7970272572423 11.7906706737468 11.4101370140891 11.3434004737085 11.4706988317245
XLOC_001601 10.8852284828946 10.9662166623225 10.8204404841232 10.7717312361444 10.9040389454264 10.9155361973283 10.8146471988571 10.8828711155106
XLOC_001602 11.7645647291683 11.470015973971 11.6375236147839 11.6403231392517 11.5138263721598 11.3889253769882 11.555017692577 11.5643227721816
XLOC_001603 9.23054587185525 9.28286661183609 9.16745633864358 9.265937256694 9.5405497750145 9.41481659619593 9.37234586719242 9.3745691428529
XLOC_001606 9.09841566154108 9.07666414473568 9.09619926439344 8.9546290844308 9.0101196075984 8.96616730508876 9.04107391439223 9.00490920224163
XLOC_001607 11.3287330751471 11.4207735191447 11.4064361518543 11.4084275485665 11.4233585329324 11.4901917772321 11.4810354774028 11.4875778715323
XLOC_001608 11.78215238343 11.9590881912118 11.7880428218537 11.6106991871948 11.6137060136954 12.0035487426986 11.9881495757711 11.8850436997733
XLOC_001609 11.3802312694261 11.6720022348462 11.5630394911519 11.7922502876915 11.8275578039929 11.6025446809006 11.6515994577877 11.6973731557906
XLOC_001610 9.16803060832585 9.20691321822044 9.27896794566999 9.38208515140539 9.35357681586374 9.32036649454889 9.27368913592675 9.2282890580343
XLOC_001611 10.1558673905867 10.1724642614976 10.0697458075281 9.68109917935787 9.82958394983691 10.1270883833146 10.0296402088201 9.90764662852918
XLOC_001612 9.10407813695846 8.99048061427881 9.0413589423043 9.10471587667194 8.94179459125704 9.13798900218922 9.05070976428449 8.97215892124068
XLOC_001614 9.93561205760426 9.97316933051421 9.94636663193349 10.0622803390131 10.0775207372142 10.0489158459017 9.82398004164717 10.0161655355411
XLOC_001616 9.91057601418073 9.92870501263014 9.9514384291874 9.75942105337889 9.73064682635802 9.9424756462295 9.85684927708446 9.94502161142162
XLOC_001617 10.494441862723 10.3842020935309 10.5353438567946 10.4804580586799 10.4714532306495 10.4233466963366 10.4090931014876 10.4034986001309
XLOC_001618 9.46706787181091 9.51373170373661 9.36886005823899 9.28253854873919 9.2356313896775 9.33512037294184 9.38948628584571 9.38751306951251
XLOC_001620 10.5597375792224 10.8952237523187 10.9236896133943 10.6230530888481 10.6858253350784 10.6531160860815 10.4998984505365 10.6736172102131
XLOC_001621 9.06315770132045 8.94894162892103 8.92248664904812 8.89114022881494 9.0101196075984 8.92291793029283 8.87240303062374 8.94139410248929
XLOC_001623 9.47373373943181 9.38347778942789 9.42338446286952 9.32242378073853 9.4328888548417 9.25814150448259 9.27698425753518 9.3745691428529
XLOC_001624 9.31662545911032 9.54230542275107 9.3593905828537 9.29069470484314 9.45873515768339 9.56517724258264 9.55988298780782 9.53937995351002
XLOC_001625 10.2614390915763 10.3158862060267 10.3337412064448 10.2230073194502 10.3387222459726 10.3251238908228 10.286870928435 10.2918503278975
XLOC_001626 9.06315770132045 9.13602246018273 9.17579489126376 8.96192167423666 9.02880561566634 9.1477241676444 9.11367625017647 9.12107788562534
XLOC_001628 10.7860929087512 10.8174270039991 10.7867305735206 10.8258380988985 10.7440937168725 10.7187738623699 10.8323090812976 10.8175007720529
XLOC_001629 13.719485765004 13.7252186601732 13.6965630790736 13.7819767282516 13.7674727520777 13.7512056732179 13.7531467955598 13.8065521874229
XLOC_001630 11.543853737425 11.6423689891997 11.7169634387102 11.7291328129165 11.8732350337464 11.8850993424574 11.7762495722519 11.8036187157288
XLOC_001631 14.1839861489597 14.0327817230314 14.263835634135 14.4163685086355 14.1860998485185 13.9645341563345 14.0438963820699 14.1456986163281
XLOC_001632 8.9233844491209 9.11302007984171 8.97984781400749 9.02906644610665 9.00372735895042 9.07584982599774 9.09641181529464 9.03182164064024
XLOC_001633 9.02536933726709 9.15087161842686 9.05688798535181 8.94721101330956 9.02880561566634 9.03603274228887 9.28026398746575 9.12107788562534
XLOC_001634 9.56499874051508 9.45596754705562 9.37821449535828 9.53829604326193 9.60201373860258 9.39817086863205 9.48277066227129 9.59637565880661
XLOC_001635 10.632328644917 10.4517794860421 10.6939202704403 10.8440291245577 10.9723215909248 10.5536505852034 10.6038490791582 10.6736172102131
XLOC_001636 9.07516738722287 8.97535272997963 9.04658752069275 9.09374719396009 8.97038485759838 9.06477892503926 9.03618681884506 9.03182164064024
XLOC_001638 14.0191019198623 13.902545654115 13.8550951863712 13.7825730471273 13.7760253300748 14.0119350787362 14.0402535497171 13.9679002409933
XLOC_001641 8.97726296097714 9.01934282784681 8.9292597667028 8.96909476556498 8.82106924516676 9.07584982599774 8.87240303062374 8.90320550018289
XLOC_001643 11.5277891097384 11.5482754408129 11.4843729625032 11.3688679132711 11.3932969763323 11.4713243675391 11.5432585953198 11.5683719044136
XLOC_001644 9.38254176297012 9.65790933552828 9.49887134523443 9.69375551802087 9.75399433886147 9.97787555609776 9.75116696659163 9.84708594505918
XLOC_001645 9.66945728131711 9.90352963335625 9.66882672251636 9.83865087292567 9.96242124765011 9.95565047415742 10.0031534114435 9.94975224193949
XLOC_001646 11.3993893233395 11.2944517094368 11.3857013513113 11.4639235159974 11.4533790247282 11.3840312386742 11.3760379924821 11.4082605915539
XLOC_001647 10.8640421518384 10.7690566410194 10.8742604607817 10.8778306418101 10.8690055272962 10.723767443012 10.8691737480528 10.701264719787
XLOC_001648 9.35609051631961 9.48649442995638 9.3965929125403 9.6526564824159 9.69210801378858 9.4903029363608 9.30912009825323 9.53041829419031
XLOC_001650 10.2331251438357 10.1993248082635 10.2507533051732 10.3268464104063 10.4042485500899 10.1820676799278 10.1443968895647 10.3358667797287
XLOC_001651 8.99151703930083 9.02859294224591 9.07690175969347 8.9161446183487 8.94912218892412 8.88295185964023 9.00580903510055 8.92749391129445
XLOC_001652 9.17805776986033 9.2584783919424 9.2573720161177 9.14660057637702 9.20942819001766 9.21186340501506 9.3665471305182 9.33207666089275
XLOC_001653 8.96996441434135 8.92656999728849 8.90858586669944 8.82498589572877 8.83123345672554 8.88295185964023 8.76138681934267 8.86635986305268
XLOC_001654 9.15783750517105 9.00029747834743 9.11024407154254 9.05945690578113 9.03488042176969 8.88295185964023 9.0005556655636 9.0166253400454
XLOC_001655 8.88906946703683 8.70684138194147 8.8554429532977 8.94721101330956 8.82106924516676 8.76178710368037 8.78148108151238 8.93217960804822
XLOC_001656 9.28344939451956 9.23640617795606 9.26825381008878 9.27842493285328 9.26905150378522 9.36025959517931 9.32466723324 9.31579384202496
XLOC_001657 9.48363472287027 9.29769116278578 9.30335377197987 9.62604066109414 9.34260680215478 9.41481659619593 9.36363128406391 9.39390554079355
XLOC_001658 8.75852595113603 8.92078126504544 8.9292597667028 8.93966095846593 8.79965618388996 8.80778924936057 8.77162896053373 8.85509479336878
XLOC_001659 11.3273517014502 11.2964465766554 11.2651673710712 11.3120592160557 11.1783780012146 11.1610890366398 11.2355123582439 11.2862995714976
XLOC_001661 10.8365825534683 10.8844796616527 10.9244597127424 11.0661481597627 11.0761214710378 10.9704894821659 10.9144082539102 10.995105137979
XLOC_001663 12.0302474339598 12.0172459294528 12.0860979879905 12.0528687623442 11.9723605058582 11.965964810549 11.8825944231116 11.864986050418
XLOC_001664 12.3665593478978 12.5344563644265 12.4023714704491 12.4862064937363 12.4660224831675 12.6422372276308 12.3738433402719 12.5325930390531
XLOC_001665 12.6451429817991 12.500631806212 12.5034563973468 12.6548326815422 12.6585400330448 12.4311617346272 12.5019004757114 12.5228207945743
XLOC_001666 12.0285697757496 12.0882378390391 12.0433289621633 12.2892990632488 12.1888129054956 12.0432366208132 12.0873235078316 12.0079383706754
XLOC_001668 11.6940634766312 11.7765587122333 11.7487143556521 11.977236254744 12.0232124776888 11.7768237760177 11.8624624746206 11.8399243760525
XLOC_001669 11.8432362184264 11.8676174075412 11.7793512324539 12.0267515630886 12.0788029577987 11.8756307494794 11.7650449670494 11.8890750340041
XLOC_001675 14.8709522618809 14.7151774076129 14.6568365269416 14.7388805026586 14.6943158552152 14.7668972666931 14.730966825291 14.7151166717631
XLOC_001676 8.86108494218298 8.93227724277635 8.8554429532977 8.84524725852138 8.81055614681343 8.84750648494557 8.90679648323295 8.7700167523598
XLOC_001678 8.83061631136947 8.95435350680186 8.84715315410664 8.97615387806566 8.86897927258791 8.90742582470901 8.98443325085039 8.82514149413345
XLOC_001680 11.3308025575006 11.2899527104732 11.3186908692391 11.1399256077656 11.3029770771309 11.3271114996057 11.2479244752915 11.2558476706838
XLOC_001682 8.62720697022816 8.77939694276209 8.80213309488448 9.52027595509494 8.72268291867071 8.74889046953461 8.75070489593837 8.63619684006302
XLOC_001683 10.9943717308418 11.2148437598904 11.0584718471339 11.0400930389643 11.3062826056394 11.2928505895355 11.1693389218277 11.2604795034983
XLOC_001684 10.4498600468347 10.1081292904811 10.3542355623639 10.4212602560461 10.2311161807855 10.1619456816043 10.3088688382313 10.1786057843363
XLOC_001685 14.1902383857784 14.2039389693897 14.3175863289514 14.2986137011006 14.0865032839085 14.0826013651527 14.0629106798883 13.9297424357016
XLOC_001686 9.09841566154108 9.12845572955077 9.06196279987189 9.05352089899826 9.12870821645175 8.99921004530752 9.18184582129646 9.04656979455965
XLOC_001688 9.33661873054242 9.21025645041389 9.37199079833087 9.41372500844636 9.28914871264431 9.30531024203822 9.23984475345693 9.25699693214691
XLOC_001689 11.9659381777637 12.0016469354524 12.1508120019699 11.9922729802073 11.9744135313638 11.7984229950258 11.9272174757427 11.9266805262626
XLOC_001690 9.12617925796199 9.16893296750175 8.79225546241165 9.27842493285328 9.27311722231046 9.23329641875072 9.01100520710151 9.06792929740032
XLOC_001691 9.44330857065804 9.41426969801425 9.31692613726258 8.98995021532815 9.17275208189552 9.34599706466278 9.29962988452575 9.23624053237948
XLOC_001693 10.2830112622044 9.99956272565549 10.1361045718969 10.1126936337679 10.0214408302423 10.0489158459017 10.0061274194843 10.1814994185069
XLOC_001694 10.7453306601669 10.6393343356063 10.8492515488121 10.5667273887911 10.3937838178319 10.6179237340561 10.6762320122145 10.7019007887064
XLOC_001695 9.59441175670166 9.75408526372887 9.69939754411124 9.58180990736991 9.58840576450417 9.72932428944095 9.73595554118702 9.6421029837794
XLOC_001696 8.9233844491209 8.86433874257684 8.8554429532977 8.76733331451475 8.93433669015059 8.99278883464393 8.87954369980023 8.92749391129445
XLOC_001697 8.88906946703683 8.93790626309248 8.77136849076144 9.00334727956458 8.89482284107319 8.77404882558953 8.77162896053373 8.84344202557593
XLOC_001698 8.99151703930083 9.00029747834743 9.08663548066532 8.9161446183487 8.99724798463345 8.98627782967059 8.97336196621685 9.02046860012799
XLOC_001699 8.88906946703683 8.82094083557566 8.80213309488448 8.72536687777505 8.87780000791967 8.88295185964023 8.85767274722249 8.87727290988085
XLOC_001700 8.83061631136947 8.90288986738704 8.90144560855338 8.85492454527143 8.77650422998936 8.9152478303227 8.91331540291326 8.99693565020899
XLOC_001701 8.88906946703683 8.93790626309248 8.9424792271085 8.77986348765448 8.73734632463991 8.88295185964023 8.77162896053373 8.84931933684759
XLOC_001702 9.25308703981107 9.1434933022936 9.32694262667568 9.42058847760845 9.22265985021424 9.27421823747341 9.20420745806732 9.26714362279459
XLOC_001703 12.4413735406991 12.3621175597645 12.5967019777737 12.4070680631128 12.2007611462638 12.145026851344 12.5069760890253 12.4265889186488
XLOC_001705 8.8979399204676 8.85748887318644 8.84715315410664 8.89965770074638 8.89482284107319 8.74889046953461 8.87954369980023 8.837457375757
XLOC_001706 11.7640589907094 11.8909631138539 11.8426758908036 11.8581587422916 11.9357323303658 11.9256918380813 11.897154484606 11.9093259702413
XLOC_001707 12.1553592823502 12.5788174168842 12.492934269235 13.177186165936 13.3905943958606 12.7915934163224 12.9307491377927 12.3436376905003
XLOC_001708 9.82491688063409 9.85917358130562 9.92238213496944 9.63944236679294 9.6416791394312 9.88812144721056 9.82923901432625 9.81812494990375
XLOC_001709 12.5028695802518 12.2391647200498 12.5910779914585 12.5841570575572 12.5213234326492 12.2205083072403 12.4539579934419 12.1192153571688
XLOC_001710 8.9233844491209 8.95969825612778 9.14609888251568 9.18098104235943 8.97725058770929 8.90742582470901 8.90679648323295 8.95041031376024
XLOC_001711 9.46034853663303 9.41426969801425 9.33354562580472 9.39981884659506 9.42298208421746 9.28993397317138 9.17804076090068 9.32514227136532
XLOC_001712 15.1063635888968 15.2262112990838 15.1931630570175 15.5485720544343 15.5491751893217 15.3152806133153 15.1091303959167 15.2939016656662
XLOC_001715 10.9961326769786 11.1631262655032 11.1488456549701 11.1291867561731 11.1468651079528 11.1127113263082 11.2195516960687 11.074884929342
XLOC_001716 9.20721485129048 9.06398689535695 9.06698917552078 9.19980648332744 8.91900133085024 8.81820632625175 9.3665471305182 9.26714362279459
XLOC_001717 9.45016673679443 9.57625480350337 9.43789237213777 9.41372500844636 9.59387318326742 9.6841896073643 9.73403772661325 9.72160295071138
XLOC_001718 8.93151615515909 8.98549335552553 8.95529520390999 9.23148428472371 9.10802537033467 8.99921004530752 8.84227720069073 9.0166253400454
XLOC_001719 12.5443967976956 12.5046653689249 12.4328509747571 12.4749962941211 12.2730851685457 12.323424717414 12.3819090707669 12.3340510510334
XLOC_001720 11.6232037533362 11.954730091904 11.7003766692064 11.5213635491499 11.8798296396636 12.0638075719586 12.1081826857705 12.0321637284388
XLOC_001721 9.01211312362079 9.12078953711514 9.04658752069275 9.09925845659679 9.07550164715671 9.04772416739124 9.05070976428449 9.16385944190777
XLOC_001722 13.5028663308978 13.7115523102986 13.4333016112386 13.4777541523671 13.6653486748224 13.8326207168309 13.8501604151916 13.5887455942042
XLOC_001723 9.19764328265603 8.92656999728849 8.86353487844912 9.18574015843689 9.16323784181196 8.98627782967059 8.90679648323295 9.11789958254151
XLOC_001724 11.9186689522066 11.9238425669906 11.7350718786271 11.7190892530607 11.8393418089482 11.9586529459436 11.8918449798616 11.9610201860075
XLOC_001726 8.94731373792771 8.92656999728849 8.9292597667028 8.89965770074638 8.90305173482166 8.81820632625175 8.96772242581809 8.837457375757
XLOC_001727 8.69531219427467 8.66563747954804 9.0413589423043 8.50988256910136 9.39595128218818 8.66932229603694 8.93837525503747 8.70950747619385
XLOC_001728 12.7805240384991 12.8675489704358 12.8315322975215 12.9275799980829 12.7839946054026 12.8870053398097 12.8883107631262 12.906852973589
XLOC_001729 10.7325308513088 10.7858611124889 10.751263993066 10.5596580324646 10.5364380142648 10.6190043109931 10.7317095285396 10.6572699427101
XLOC_001730 12.8558755278727 12.6493191459957 12.7305748960887 12.5964531672801 12.5396604277487 12.4669590156518 12.5042098040539 12.583779306019
XLOC_001732 13.1650178691963 13.241875152695 13.1614608627566 13.4151161144645 13.3715392337909 13.2705841433956 13.3431500806551 13.2634367739478
XLOC_001733 11.3961049847719 11.380086303224 11.3812964516571 11.2689130643044 11.3676342917787 11.3442447223499 11.3564438526175 11.3637230357479
XLOC_001734 8.96996441434135 8.90288986738704 9.03073721611072 8.90798867095909 8.89482284107319 9.01796875545723 8.98443325085039 8.91795660519997
XLOC_001735 9.68272633988483 9.47019481305539 9.69724553137533 9.3856641058957 9.74936818020925 9.49330514568824 9.44144135047377 9.5794804759782
XLOC_001736 10.4201492527741 10.4611430553205 10.5207680065031 10.2893064322522 10.3950967245715 10.4642305685366 10.4090931014876 10.393828505297
XLOC_001737 9.56499874051508 9.60293105926436 9.63954134202252 9.47351378007065 9.50212822643019 9.56793430187853 9.65408168238656 9.50296891518971
XLOC_001738 10.1002078915996 9.9968137356115 10.045197453952 9.96973815217077 9.96431385699439 10.0944693092318 10.0076114684207 10.1313140487884
XLOC_001739 12.1336980929611 12.1395229865459 12.2154637276199 12.076166745403 12.0319076544042 12.1306658890793 12.1326371403184 11.9744760861011
XLOC_001740 10.3072052672869 10.1700994961984 10.3104239764873 10.1312554711557 10.1326188639375 10.0210359663189 10.2331221562719 9.97771688988505
XLOC_001741 8.93948969994068 8.90288986738704 8.93592225450546 8.90798867095909 8.97725058770929 8.96616730508876 8.97893141789982 8.91795660519997
XLOC_001742 9.09269512448788 9.27382057776052 9.12394986057044 9.17135273436037 9.30482682028443 9.40819996548552 9.46494024535401 9.35473726323118
XLOC_001743 10.9098423689285 10.9058824275883 10.8838171236288 10.7514946977179 10.7269842489126 10.8519191922825 10.8208170932999 10.8093191220701
XLOC_001744 13.2955274168651 13.1896909197727 13.2331849609428 13.4238615693612 13.228363151766 13.1725179413431 13.2232796798402 13.2988408909112
XLOC_001745 8.81978314877045 8.91490755010217 8.84715315410664 8.72536687777505 8.85993165414784 8.94509636591804 8.93837525503747 8.94139410248929
XLOC_001746 10.5337686400814 10.4107019248597 10.4541303217724 10.2951574634277 10.3165500800549 10.2849417383254 10.2537093779439 10.3093008860734
XLOC_001747 14.1316102988677 14.2054343219978 14.1210319429147 14.1925293692264 14.3136924245439 14.2662462649579 14.3088783805702 14.2522133732454
XLOC_001748 9.58568722003464 9.86695411420068 9.82640427743475 9.77576455625107 10.0357225597644 9.96310865212183 10.0164747815454 9.92226720068143
XLOC_001749 9.04461256521757 8.94894162892103 8.87917683661163 8.99669657115374 8.97038485759838 8.89128851311571 8.83430050901842 9.02046860012799
XLOC_001750 9.42590775461525 9.09311736511135 9.08663548066532 9.83865087292567 9.21386854941811 9.37078421071142 9.28026398746575 9.01275150052257
XLOC_001751 13.6363223467961 13.6110942871631 13.6418900357536 13.8831915638492 13.8506854853036 13.5748338159369 13.6257403323524 13.6249899020673
XLOC_001752 9.00534655920987 8.97019570029018 8.9677416038406 8.90798867095909 8.85063907486128 8.8567144474075 8.96772242581809 9.04292271330191
XLOC_001753 9.33661873054242 9.47254269350948 9.19214522550046 9.22258844895341 9.16801333121167 9.30910358853778 9.30597050975199 9.31814213127441
XLOC_001754 13.4794205354601 13.4221524374019 13.4907991688561 13.3434946041855 13.4344942289913 13.5630509338157 13.4906125939733 13.50569610227
XLOC_001755 8.74433795101469 8.96497824384621 8.72348214359313 8.89965770074638 8.99067795820279 8.9592569218983 8.95035616057773 8.91310106925389
XLOC_001756 11.9907200288321 11.8313504161541 12.0140842148979 11.6661995187515 11.5739502598193 11.7633298715618 11.8343049483285 11.7678183270775
XLOC_001757 8.93151615515909 8.94346010689946 8.98578149664059 9.03529156214446 8.92674148725245 8.96616730508876 8.97336196621685 9.04656979455965
XLOC_001759 9.80644936660503 9.7796965084654 9.876378736588 9.76411760505797 9.6596326976187 9.88213183894426 9.78274830203539 9.85097388121945
XLOC_001760 9.8849461367256 9.84026298412012 9.82450689097681 9.78268920472708 9.74936818020925 9.75906213377715 9.76055836244363 9.78558096691975
XLOC_001761 11.6348949188107 11.568508049352 11.6827032797529 11.6952012368265 11.7339543475932 11.4873494110351 11.5804570498126 11.5750945742463
XLOC_001762 14.710085824837 14.7098744659726 14.7509076798775 14.9539486933453 14.9772562074412 14.7179829684958 14.759703270863 14.7560096984727
XLOC_001765 8.9066074398696 8.94346010689946 8.84715315410664 8.89114022881494 8.77650422998936 8.93044444042448 8.79098419780402 8.83135939129466
XLOC_001767 11.3682058601904 11.4038111389733 11.2088604436623 11.3187857531513 11.4821852043811 11.4173357730521 11.5414407077515 11.5210848560008
XLOC_001768 9.38254176297012 9.54876986580589 9.50950202268526 9.45077548081814 9.53183180761681 9.41481659619593 9.61797555027564 9.50667938582816
XLOC_001769 13.1727762781015 13.1333547724119 13.1917559652204 13.1049534719906 12.7793310123999 12.987817645979 12.9271455709117 12.8179484843339
XLOC_001770 12.659243927507 12.8546531075601 12.6700972343938 12.5675963247146 12.6691719022471 12.8696726633831 12.7706430718868 12.7885241701396
XLOC_001771 8.95499615843919 8.93790626309248 8.79225546241165 8.75415410734523 9.01642803281522 8.62265215282899 8.98443325085039 8.77753717883683
XLOC_001772 9.03186602793709 9.18300996887419 9.20808538333669 9.12077947368378 9.15357335842981 9.23329641875072 9.2151028924191 9.20935524415893
XLOC_001773 9.20244685367949 9.16536316971655 9.19616758544548 9.20901527142983 9.17275208189552 9.04191201361244 9.15072814376622 9.15793165973559
XLOC_001774 10.2830112622044 10.3137874710718 10.3313075215413 10.2414534249376 10.0250282361691 10.16038352302 10.1548804161141 10.2250081378322
XLOC_001775 9.3522361137033 9.49566988770669 9.27541475643218 9.27012469009978 9.41965270019707 9.46279353634437 9.470073323865 9.5085286569437
XLOC_001776 8.87065951936018 8.92078126504544 8.9292597667028 8.75415410734523 8.79965618388996 8.83803542157487 9.04107391439223 8.99289762456856
XLOC_001777 11.0580501799164 10.9782176337626 11.0654267996546 10.9420945339743 10.795092675459 10.869896002184 10.9201354165146 10.8457467479589
XLOC_001778 9.8317584846828 9.8434384474458 9.72695283027656 10.3096633906246 10.1584226009214 9.87207386067251 9.75305226767379 9.58965500379104
XLOC_001779 9.15783750517105 9.27684887813335 9.29300460765995 9.28662834718026 9.24414142293139 9.3240826588901 9.10940936587806 9.21753668517854
XLOC_001780 11.1420005183829 11.1713366034463 11.1950476408445 11.2336842143727 11.2708354578615 11.1761305380482 11.1301298897548 11.1406523350169
XLOC_001781 9.51583224431398 9.54876986580589 9.71008721602989 9.58463753641958 9.33520353010288 9.51986357824791 9.43345707507365 9.5447136387771
XLOC_001782 12.2614821094571 12.3529539610602 12.2696880559647 12.4313948381667 12.5642929155945 12.5132447948111 12.4592062176876 12.4786219798371
XLOC_001783 10.4064079384627 10.3772386578134 10.3755710802569 10.4966970093187 10.5187169870218 10.3940423262527 10.4669868348966 10.514815488234
XLOC_001784 10.0209162925295 9.96611811048667 9.95312383456939 10.3096633906246 10.1647858865421 10.0104008714636 10.0766465937807 10.0038703907353
XLOC_001785 8.74433795101469 8.83606036444729 8.91559735756725 8.9546290844308 9.04088273079002 8.80778924936057 9.0005556655636 9.07486119693634
XLOC_001786 9.36753821333389 9.13602246018273 9.27896794566999 9.80318628215272 9.31253988821723 9.53712920791346 9.79185331378764 9.48796460184768
XLOC_001788 10.9201215565208 10.5563659554998 10.7327223448713 10.1707594616953 10.1695358982583 10.1493899134206 10.1574867375506 10.1776396648141
XLOC_001789 9.59441175670166 9.27382057776052 9.32361891338816 9.6206258969367 9.31253988821723 9.3240826588901 9.27698425753518 9.25699693214691
XLOC_001790 8.69531219427467 8.85748887318644 8.894169401939 8.77986348765448 8.91110782705439 8.9152478303227 8.80907526212317 8.87185837467491
XLOC_001791 8.83061631136947 8.96497824384621 8.90858586669944 9.02276250382714 8.97038485759838 9.04191201361244 9.01100520710151 9.09513992281019
XLOC_001792 10.8937999013838 10.8096056155978 10.7103027961657 10.9605282919595 10.973164136955 10.8636315951058 10.8383978260291 10.9436080049396
XLOC_001793 8.94731373792771 8.85049857120902 8.87144221925224 9.03529156214446 9.0642137406067 8.93044444042448 8.84227720069073 8.95924018569307
XLOC_001794 9.53459171071252 9.63473993035893 9.43501139704406 9.41716406705788 9.63908637087572 9.53997415755091 9.65408168238656 9.62602765218863
XLOC_001795 11.8014954345401 11.9686908914726 11.7843244033463 11.8708892359734 11.980146253442 11.9820797576584 12.0623851747912 11.9553970208743
XLOC_001796 11.3252770555852 11.1625771585314 11.4048103839142 11.0940864580822 10.9613203819143 10.9538182173223 11.0533559939426 10.9822849179576
XLOC_001797 10.6710913765756 10.8124550857791 10.7291608111239 10.7956133465163 10.8348981242221 10.7207735722225 10.8632241255695 10.7536490425071
XLOC_001798 12.657623956492 12.5618080094072 12.5032067673276 12.4456738094075 12.431309690151 12.3881328559768 12.5467219211625 12.4980067792953
XLOC_001799 13.1004040465985 13.0614081654718 13.1079235754004 12.8257741831814 12.8555150256775 13.1577953145327 13.0829786856275 13.0099361457249
XLOC_001800 12.2095926799981 12.174407646969 12.3918856246459 12.0472839296279 11.9483257553304 11.9169110594422 12.0202558338801 12.052160362009
XLOC_001801 11.3655193500971 11.4207735191447 11.3635358673693 11.4560426583445 11.6147650185058 11.4457644121513 11.4454473030959 11.4217975677233
XLOC_001802 14.7569738242709 14.7074450650893 14.6981624160364 14.8263423471146 14.8231847775881 14.6637630560759 14.7259980557308 14.7079734418605
XLOC_001803 11.5955398213732 11.5103343002092 11.5678727328353 11.6349832186921 11.5081264517881 11.3661440866299 11.4208765675259 11.4641800877168
XLOC_001804 9.54687944745924 9.48186935546037 9.57562760638739 9.47030306034371 9.42629780543172 9.4115151207448 9.59162106000234 9.48985460202436
XLOC_001805 8.88906946703683 8.91490755010217 8.8554429532977 8.85492454527143 8.81055614681343 8.8567144474075 8.97336196621685 8.88260712970135
XLOC_001806 8.94731373792771 9.04215415784228 8.97383554926295 9.05945690578113 9.15357335842981 9.08130084543044 9.23636597644494 9.12107788562534
XLOC_001807 9.06919637836058 9.08495268402977 9.08179040222191 9.22258844895341 9.03488042176969 8.99278883464393 8.96201017163759 9.08170487368519
XLOC_001808 9.32468780041751 9.2677243285555 9.30335377197987 8.98310411694909 8.97725058770929 9.15253294971217 9.25697544683497 9.20106940258862
XLOC_001809 8.95499615843919 8.93227724277635 8.97383554926295 9.1951521514182 9.04088273079002 9.20749145343662 8.84227720069073 9.03182164064024
XLOC_001810 11.9562562952112 12.0511473008913 11.9784652616081 11.9851921486716 11.8411460496522 11.965964810549 12.085777606803 11.9638234328459
XLOC_001811 12.3915012066773 12.388571395443 12.3859364223068 12.4803173370598 12.586640068162 12.5721897461469 12.4968067999551 12.5673644259367
XLOC_001813 11.8398844005254 11.6961662260544 11.7647452833114 11.727630833299 11.6242602969718 11.7148162040897 11.7510108985335 11.7259749766286
XLOC_001814 9.23965294467879 9.28286661183609 9.25370621793855 9.38208515140539 9.23989984762357 9.30910358853778 9.18562793794789 9.25443672941074
XLOC_001815 9.01211312362079 8.99048061427881 8.96156266873557 9.06532647370134 8.99067795820279 9.04191201361244 8.91331540291326 8.87727290988085
XLOC_001817 11.3941306525842 11.5561554556998 11.483348265342 11.8140918421338 11.7995189521995 11.5277321392765 11.6002197584627 11.5428706986765
XLOC_001818 12.9272448839503 12.7553005840261 12.7525599063099 12.7776751589483 12.7284580538233 12.666748165648 12.6483110385059 12.7257121993676
XLOC_001819 11.4565904003096 11.3478095976558 11.3873495966256 11.4699555708074 11.3945367770312 11.1341790579642 11.2970281932807 11.2742824898236
XLOC_001820 12.8930356126326 12.7569015115095 12.8582843336881 12.8736598338028 12.7277319017488 12.6059607305835 12.729437237008 12.5954368418355
XLOC_001821 12.6101094796055 12.7254474121581 12.7224571119565 12.7441986685176 12.8250724832777 12.7735222833442 12.7604520330194 12.7285464653391
XLOC_001823 8.69531219427467 8.96497824384621 8.97383554926295 9.05945690578113 8.70692287785544 8.88295185964023 8.98443325085039 9.02428196705873
XLOC_001825 9.06315770132045 9.15087161842686 9.05176336863128 9.05945690578113 8.99724798463345 8.9729712188137 8.95035616057773 8.98471471094171
XLOC_001827 10.4310347151577 10.4564699635977 10.4943177139136 10.3082205265715 9.99600312046364 10.1043517789422 10.0918956110789 10.0830727512307
XLOC_001828 10.6845017636916 10.8932157855404 10.825424002361 10.985577449484 10.9251518135655 10.7117508043546 10.4414704279253 10.7214675027835
XLOC_001829 13.5033163754053 13.4703563328524 13.6496680821004 13.5075027886813 13.5093629729126 13.514106000742 13.5071232661062 13.5311603380219
XLOC_001830 11.6315645007623 11.6148766137911 11.516272206278 11.5909649584427 11.4995327628769 11.5615960434727 11.6188476121673 11.6160710289124
XLOC_001831 9.46706787181091 9.39387566656029 9.40262487484062 9.51418581101008 9.39595128218818 9.37078421071142 9.44408557913402 9.36140508310887
XLOC_001832 10.8937999013838 10.8110311145996 10.6984915506883 11.1923929533076 11.2027929607667 10.8761311993957 10.8831989268132 11.0378081027026
XLOC_001833 11.1420005183829 11.1230171509082 11.2735378419009 11.0268757574366 11.1356995407573 11.0909009599839 11.2063013171432 11.0574481029634
XLOC_001834 11.7041273995173 11.7483445055185 11.7499865985924 11.5172964978914 11.452784906873 11.7119097975239 11.7403929667919 11.6167222342315
XLOC_001835 12.2820017521309 12.3972816459169 12.4042454312044 12.8546967993786 12.5291314639822 12.2954124797707 12.1904168748353 12.1590480792374
XLOC_001836 10.135304987913 10.0118503061453 10.1245815993166 9.91026835355965 9.90805542041372 9.84339325481719 9.9356258205076 9.93907944797462
XLOC_001837 14.9962002503187 14.9866853652056 15.1498565151914 15.4077584724311 15.2699421438844 14.7545616377753 14.8748554492187 14.9028421774101
XLOC_001838 12.6708004576649 12.5666884862265 12.6118236732726 12.7094194513274 12.6936772247188 12.5291658232373 12.6126058893041 12.6292122317098
XLOC_001839 9.85201903061563 9.87621608458753 9.82829821563785 9.81216666226411 9.9040660755435 9.9797076509683 9.93404191336216 9.97541334370685
XLOC_001840 9.24863847014416 9.16893296750175 9.28602101307058 9.18574015843689 9.12870821645175 9.27023378886299 9.27698425753518 9.25443672941074
XLOC_001841 15.1904406269327 15.1486333956483 15.1136637682228 15.1636188883509 15.1973942448276 15.252381633504 15.2319858365608 15.2148473563162
XLOC_001842 9.15267625498378 9.12463529812573 8.99163950358202 9.49252617769148 9.23133556947312 9.1477241676444 9.13454864615497 9.06442922986058
XLOC_001843 9.1730644567806 9.03767416732784 8.99742456540136 9.34910574544839 9.06988754981404 8.83803542157487 8.93225354714004 9.02046860012799
XLOC_001844 10.8533217344018 10.8925457943357 10.8846104413563 10.9924066421512 10.8870858071108 10.7813052920124 10.8444588791383 10.823894074804
XLOC_001845 10.1301074289397 10.0518670642986 10.0803221553807 10.3465939857618 10.2810810571517 9.87005081265103 10.1794107100198 10.1863064833271
XLOC_001846 10.8650124828304 10.7865869251521 10.8654398097132 10.9162162883683 11.0080852244368 11.0288594376106 11.0481672703709 10.9189938801053
XLOC_001847 14.0862946326601 14.0264684122769 14.140835149051 14.1286922645692 13.7729850241799 13.7366671638588 13.8169389425458 13.7049393385937
XLOC_001848 9.1730644567806 9.23640617795606 9.11484918414063 9.12603559983603 9.30093925816677 9.33876351066928 9.30280716068966 9.28700438329113
XLOC_001849 9.98402942131375 10.013207318983 10.0878175008683 9.89384433355165 10.037495157071 10.166619763757 10.0238078806289 10.0072369987745
XLOC_001850 12.8111894829472 12.8140601864112 12.76467600217 12.5522455876972 12.2974912406003 12.2430285643903 12.8626637712804 12.6687503666278
XLOC_001851 10.3513190051305 10.5896898552337 10.594023371598 10.4563430318499 10.5340893675508 10.3413729660892 10.5791025607079 10.4241970609427
XLOC_001852 8.91508505400075 8.95435350680186 8.78201481197737 8.87349304789981 8.91900133085024 8.9729712188137 8.85006368722938 8.81879644192308
XLOC_001853 8.97726296097714 9.05536358145064 9.11484918414063 9.24460977827822 9.2525457747056 9.11292029154118 9.05070976428449 9.09513992281019
XLOC_001854 14.1068631541087 13.9282131004748 14.1533330286299 14.1329062513323 13.9805247329094 13.9302256576349 14.077665448584 14.1591618811173
XLOC_001855 8.95499615843919 8.91490755010217 8.84715315410664 8.83527698117643 8.89482284107319 8.83803542157487 8.88654613205913 8.89304799509299
XLOC_001856 9.65056696954415 9.42923141926443 9.52520741066242 9.47351378007065 9.36439053859392 9.1941950732128 9.38948628584571 9.40653722462823
XLOC_001857 8.91508505400075 8.95969825612778 8.90144560855338 8.98310411694909 9.0101196075984 8.99278883464393 9.02123292224313 8.96789450359286
XLOC_001860 13.7868197839869 13.8623833658606 13.7389183500578 13.9087609855146 14.0261160327622 13.828093473313 13.9539902716379 13.9853631235651
XLOC_001861 11.0929080565516 11.116784535077 11.2391360181065 11.1268745691339 11.1229341418893 11.5354507323743 11.0139487360986 11.1822114561619
XLOC_001862 9.89355754032807 10.013207318983 9.86181656054052 10.0622803390131 9.95481813958956 10.0659995289566 9.60927389862232 9.91984410013575
XLOC_001863 9.06919637836058 9.19677837319409 9.05688798535181 9.18574015843689 9.28517482336202 9.3240826588901 9.32466723324 9.25954762640561
XLOC_001864 12.5574930515858 12.6177378355619 12.5047038948317 12.3020575482395 12.3769891178583 12.6300772040445 12.4708267100937 12.4234575497326
XLOC_001865 8.9066074398696 8.91490755010217 8.91559735756725 8.9546290844308 8.9563259037424 8.8656797419209 8.94440824354663 8.87185837467491
XLOC_001867 10.9622761385042 10.8978963720315 11.0716560252377 11.0143665567561 10.8626192481934 10.8681091649849 10.9043265775898 10.8988631735047
XLOC_001869 9.54992496760342 9.28286661183609 9.35620785460652 9.38208515140539 9.40279540303923 9.30149690331769 9.52937141636546 9.41070355661044
XLOC_001870 14.3508811475988 14.327960784172 14.3809574138195 14.4938323545962 14.5115209449464 14.3210885252472 14.3514170826184 14.319778927538
XLOC_001871 12.3371247066421 12.2606998652395 12.3151093826113 12.2052563181659 12.149455779166 12.2440286644696 12.2309380575649 12.1801952043008
XLOC_001872 11.1083890836283 11.0635121652007 11.0702742129645 10.9683520006265 10.9981993836905 10.9016578044364 10.9357604714824 10.9504833852423
XLOC_001873 10.1794109881319 10.1981695146341 10.1332344777032 10.2804767882603 10.2636814108935 10.2549929229553 10.1946453084462 10.2443561848858
XLOC_001874 9.2749085249163 9.23319330874049 9.27896794566999 9.4862359042558 9.38208198879063 9.31287722817819 9.23636597644494 9.28944811405527
XLOC_001875 14.3025165262011 14.1874526955571 14.1705873481268 14.2289400928498 14.37333547333 14.1813765027065 14.2046389824055 14.2718794983198
XLOC_001876 9.23054587185525 9.3514203227445 9.19214522550046 9.02906644610665 9.39595128218818 9.46589491744703 9.29001277601585 9.35025934559619
XLOC_001877 11.1236966413926 11.0154311021001 11.0166971838791 10.8073949686913 10.9965447044142 10.8105627924769 10.9849854322217 10.7195866429124
XLOC_001879 11.4803160876996 11.4914039020003 11.7113109650955 11.4109415550949 11.0461254393191 11.4404780321012 11.1380619891886 10.8548417769644
XLOC_001880 9.11523541842844 9.14719382370228 9.17163965739587 9.19046361470462 9.19135499040756 9.11292029154118 9.12628956927588 9.1549459728965
XLOC_001883 10.9514058169796 11.0049907103423 11.0302908147916 11.0433773616722 11.0548767055674 11.0209013207222 11.0758268899211 11.1611375462312
XLOC_001884 13.9577329890229 14.0809713787087 14.1380341652589 15.0216511831571 15.1486784776975 13.9725600393229 14.2988401421214 14.401295657212
XLOC_001885 8.95499615843919 9.05536358145064 9.06196279987189 8.75415410734523 8.75111316691448 8.8656797419209 8.97893141789982 9.00490920224163
XLOC_001886 12.2032965255419 12.2561665329733 12.3396705797174 12.2328889793289 12.1760516866624 12.1613648922958 12.1817677650307 12.1521517189478
XLOC_001887 10.9386119848283 11.0294295985067 11.0130971546433 10.7807375767528 10.9128763369702 10.9910432966901 11.0305076302376 10.9010540789427
XLOC_001888 10.3841021484644 10.3252862777704 10.3530393950634 10.5394139868118 10.484963241874 10.451981184798 10.393120520244 10.5595860432054
XLOC_001890 9.05704911151858 9.09311736511135 9.11484918414063 9.11012092619007 9.14375173635495 9.33876351066928 9.17804076090068 9.2282890580343
XLOC_001891 9.4117130874125 9.41426969801425 9.34657884539224 9.24892882130695 9.2525457747056 9.54845459090578 9.45977546640241 9.45122607139057
XLOC_001892 8.98444543673178 8.74077016805225 8.88674936898925 9.01637678793798 8.86897927258791 8.828277773352 8.87240303062374 8.837457375757
XLOC_001893 10.73467281105 10.6522581306346 10.6387353633646 10.861036783959 11.2970071544743 10.9369382521911 10.4820527295465 10.4344193774686
XLOC_001894 11.5690637008818 11.5466108263376 11.5572175113143 11.7241199782877 11.6258366214106 11.6534964626315 11.5608604311956 11.6293607609412
XLOC_001895 12.3784281857109 12.5053012094896 12.354428742993 12.9762119628964 12.9057877807602 12.5932265748549 12.8347191191857 12.8267429268543
XLOC_001896 13.5792728783283 13.6223380911619 13.8382300244938 13.6714370718928 13.5830702316438 13.6580843350755 13.5984177328799 13.6311285623533
XLOC_001897 11.881454831892 11.8017908686716 11.8895280987446 11.7206003569136 11.695501806853 11.7326078052945 11.7332696743719 11.7409554917738
XLOC_001898 9.7709038621827 9.72424803391865 9.73734991910311 9.55303682736176 9.69700895303444 9.79667421235682 9.61145696678323 9.56746435966626
XLOC_001899 13.3869979177628 13.3090377528902 13.4938088264193 13.2181757220069 13.1381005773313 13.2004929035549 13.1411367390503 13.1373969501876
XLOC_001900 10.8085451011445 10.8613580700579 10.853317050932 11.087750846995 11.0276431921565 10.9671716624082 10.9336404379686 10.8750819340345
XLOC_001901 11.0538403687734 11.062921527034 11.1030571822109 11.0326741539928 10.9723215909248 10.9258516981995 11.0232466032678 11.1119165962338
XLOC_001902 12.3458845992571 12.3890311552675 12.382409310545 12.5684289244816 12.57214064445 12.4176509117058 12.4271806063351 12.5114215969049
XLOC_001904 15.6896102669089 15.5129781352918 15.6568123468379 15.5706165945221 15.5180691233048 15.5240065963704 15.553289221191 15.6255610025371
XLOC_001905 12.3572593917288 12.6766518372768 12.4652603531728 13.3036431738009 13.2760915086379 13.1070545534778 12.9103821847571 12.991318152268
XLOC_001906 8.95499615843919 9.02398956286643 8.90858586669944 8.96192167423666 9.02880561566634 8.96616730508876 9.04591447909872 8.95041031376024
XLOC_001907 10.1794109881319 10.3284036943341 10.1231331867548 10.1723770126047 10.3276862110261 10.1958005316026 10.2146590508419 10.203452459719
XLOC_001908 15.1510008377951 15.3159846376742 15.1551288070802 15.4636416894998 15.6490555726626 15.4469630869905 15.4395315970937 15.4213898023446
XLOC_001909 12.5088763016434 12.4720740092917 12.482587506576 12.5005333303172 12.4853637729375 12.5422092642291 12.405589534433 12.4814579581182
XLOC_001910 10.9819805137556 11.6029274073658 11.2482726159766 11.4308918406846 11.8950986612556 12.0709752929906 11.772010011917 11.861980096025
XLOC_001912 11.4628732124476 11.4397810178536 11.4632148757299 11.4765608613476 11.5761282687558 11.4119401969 11.4139183767348 11.3476334437282
XLOC_001913 14.4098809148327 14.3617039070928 14.4060516207614 14.271435802378 14.2581786591998 14.2530478023646 14.2927302375832 14.235155453191
XLOC_001914 14.2475596960683 14.2732159947331 14.2305661906735 14.3970352265305 14.3750324637182 14.3540950173938 14.3462320062937 14.3390860612304
XLOC_001915 8.87065951936018 8.93227724277635 8.97984781400749 9.02906644610665 9.0101196075984 8.98627782967059 8.86511578531192 8.91795660519997
XLOC_001916 9.77571533173052 9.62491560790452 9.92238213496944 9.75233496434496 9.69945022203762 9.79667421235682 9.76615152446327 9.76610827225992
XLOC_001917 14.137803692159 13.9940288556114 14.197049157647 14.0561880093985 13.8852062202333 13.9095760205244 13.8403561337598 13.7590092213782
XLOC_001918 10.0360924714833 10.0968427295295 10.077310277999 9.83209261671167 9.91004457692154 10.0121803904272 10.0863738690625 9.93070575472093
XLOC_001919 10.23630423517 10.0674869738084 10.271397818072 10.1836383065541 10.1584226009214 10.136698315052 9.97296904465772 10.0757122853697
XLOC_001922 9.9580678279156 9.88995988468467 9.88178857923326 9.93643682749027 10.1145423234851 9.83295787709609 9.87709301837853 10.0576375272989
XLOC_001926 9.94587628668639 10.0713588162039 9.85076203305083 9.85594182887378 9.85708809381014 10.0506357853292 10.013528108683 9.95446257021032
XLOC_001928 8.99848258756877 8.9804513213485 9.09619926439344 9.04751624887293 8.93433669015059 8.98627782967059 8.96201017163759 9.02046860012799
XLOC_001929 11.421519578353 11.3926969143538 11.4564386831367 11.4456692762429 11.4983829354653 11.5144003942391 11.3642114417699 11.3949721881978
XLOC_001931 12.0014542523612 11.9861796576408 11.9562904958282 11.6849119393664 11.5848066322988 11.8299920923594 11.9230607281479 11.7797562706355
XLOC_001932 12.4563754374336 12.518589031577 12.5802365811769 12.6942519643053 12.6519186655187 12.494630101702 12.5500779216204 12.6416161832841
XLOC_001933 12.0465016382212 11.7334762251973 11.9639636096941 12.1121329890625 11.8942305661219 11.683995669413 11.8394663612371 11.8276455290996
XLOC_001934 12.7397809327817 12.7179773603891 12.7863533863364 13.027287688991 13.0722052561045 12.700810331003 12.6251723181966 12.8284119669835
XLOC_001935 11.6354492219032 11.5192796943177 11.5998326918979 11.371454407482 11.401952462896 11.4422423871055 11.4743718151804 11.3722802151583
XLOC_001936 10.7590582914994 10.8544807886155 10.7952386698038 10.8171337642623 10.8460557919319 10.7640157177422 10.8527481051431 10.7395117935696
XLOC_001940 9.09269512448788 8.90288986738704 8.9677416038406 9.0825568936539 9.10802537033467 9.03008407426139 8.92603920207734 9.02046860012799
XLOC_001941 8.93151615515909 8.9804513213485 8.894169401939 8.99669657115374 8.94912218892412 8.84750648494557 8.85006368722938 8.93681243715256
XLOC_001942 9.54687944745924 9.52040889282003 9.5226094222755 9.50496968990015 9.57459216611335 9.52565664531184 9.60927389862232 9.5213642862777
XLOC_001943 10.2536405958456 10.2818657649339 10.1866014874047 10.2535954383839 10.5246513700363 10.4433352027454 10.3461605518185 10.2296431853818
XLOC_001944 8.85123648714019 8.89673749993949 8.90144560855338 8.83527698117643 8.82106924516676 8.76178710368037 8.94440824354663 8.92275354577867
XLOC_001945 9.26626223794214 9.31794518407754 9.26464553207634 9.24460977827822 9.26084801206494 9.36025959517931 9.348882632893 9.28944811405527
XLOC_001946 13.1978450095699 13.288675898704 13.2358849466666 13.3962172752234 13.4048731838692 13.349496344438 13.3346340155547 13.3435332075421
XLOC_001947 12.3911758341273 12.3637561056619 12.4183548497801 12.3892551636566 12.3362027193687 12.4323305787755 12.3969107244809 12.381923287943
XLOC_001948 10.9622761385042 11.1696984615935 11.2415783698153 11.1399256077656 11.0031513232837 11.2908856939321 11.102311848113 11.1207870396979
XLOC_001949 9.14221905910104 9.30061953462117 9.17579489126376 9.31068738939066 9.30093925816677 9.18970080133571 9.17036021432373 9.09844822908925
XLOC_001950 10.6744569015026 10.7134911306663 10.7039561181864 10.5969202379267 10.5960405876824 10.6904531567066 10.6572041749498 10.6592424702688
XLOC_001951 14.8706037587293 14.8541857735755 14.8851255779217 14.8158408981016 14.6430659374227 14.770583226161 14.813010258942 14.7272167378096
XLOC_001952 15.0564757762244 14.9444930868847 15.0032131748392 15.1438553918348 15.0146447970021 15.0790281566554 14.9478703025144 15.0901299340822
XLOC_001953 13.543109110934 13.8355049019088 13.7013432393339 14.0060153078557 14.1105044537644 13.9671474739876 13.9522213452703 13.9082446567586
XLOC_001954 9.54075690226999 9.68424855229103 9.50950202268526 9.97359059786607 9.79470512035246 9.78135465738777 9.81692648114453 9.797905821478
XLOC_001955 10.4775809027064 10.8824555163279 10.7841674560713 10.5028878529162 10.3276862110261 10.533032151338 10.6396616392584 10.4638320114815
XLOC_001956 9.63960177382287 9.89751977662398 9.6280322437954 9.72103547156605 9.6312650111699 9.80532668556075 9.75305226767379 9.79517973320097
XLOC_001957 8.72922559583606 8.94346010689946 8.79225546241165 8.96192167423666 9.04681497762454 9.03008407426139 9.06946126376092 9.04656979455965
XLOC_001959 8.86108494218298 9.02398956286643 8.90144560855338 8.93197183239585 9.0642137406067 8.99278883464393 9.02123292224313 9.07140647864213
XLOC_001960 9.92107793725588 9.85917358130562 10.0153394978851 9.8792642676582 9.84870168423691 9.8598773203762 9.94036380418686 9.77589120922902
XLOC_001961 10.0379752500563 9.9518790317236 10.0893107299644 10.1194777051398 9.89200857598535 9.88213183894426 9.89367379073902 10.0105935268486
XLOC_001962 9.13157467707089 9.13225129911036 9.12844704028922 9.25748566325491 9.18212247973883 9.12307814869016 9.17804076090068 9.12423877958398
XLOC_001964 10.8375730502096 10.9315139262626 10.7652180490174 10.5842325868292 10.7269842489126 10.849201675728 10.9258382788355 10.773069707411
XLOC_001965 10.2536405958456 10.4009527345196 10.2257695926979 10.5041224114031 10.4922720631388 10.6211627650014 10.5818757426854 10.4835685159636
XLOC_001966 11.130888211039 11.1951408182368 11.1344121554242 11.3433938041258 11.23306274596 11.1775545013137 11.1159825193571 11.087340834025
XLOC_001967 10.2645444519774 9.98991149775638 10.1810963087098 9.73560357495328 9.7516839212742 9.91951408086409 9.94193857951907 9.8878390601638
XLOC_001968 15.1533902414708 15.2515373972473 15.1585672027049 15.4560779197279 15.3026855517341 15.2355626603963 15.3248729596616 15.3077938977193
XLOC_001969 9.51583224431398 9.45835567587676 9.5431813540445 9.77344583376258 9.53183180761681 9.35671898972569 9.54123119347412 9.482269273882
XLOC_001970 10.2489371938865 10.2807871622305 10.3153698661573 10.03894045814 10.046316808774 10.1190191437642 10.1857822674512 10.1079574706875
XLOC_001972 11.4221651722908 11.5116157220707 11.8020024977382 12.0324175031836 12.4927995020765 12.0432366208132 11.33867467195 12.3576084869662
XLOC_001973 8.9233844491209 8.93227724277635 8.894169401939 9.13124461909686 9.09739494572167 8.94509636591804 8.81771700539187 9.08846346438058
XLOC_001975 8.98444543673178 9.04659508810756 9.07690175969347 9.05352089899826 8.97038485759838 9.03603274228887 9.10511014144849 9.03182164064024
XLOC_001976 8.80855107627621 8.94346010689946 8.87917683661163 8.94721101330956 9.09200288522442 9.04772416739124 8.98443325085039 8.94139410248929
XLOC_001977 11.5943990177567 11.6984104814309 11.6778039485684 11.7326312217324 11.8528178546901 11.774970198734 11.737231500524 11.7516437732053
XLOC_001978 12.301537777865 12.4629360528998 12.3230603235149 12.4417385466949 12.4599060756337 12.6216569351791 12.536832035511 12.5361765928131
XLOC_001979 10.35420444449 10.3042983481311 10.382602076289 10.3770011424625 10.2680548032426 10.2693466465254 10.3984674786216 10.3058306741096
XLOC_001980 8.72922559583606 8.81309389884525 8.82991804946528 8.92413588594159 8.90305173482166 8.9592569218983 8.83430050901842 8.837457375757
XLOC_001981 9.06919637836058 8.64920751523578 9.02534067202237 9.1951521514182 8.94179459125704 9.30910358853778 9.11367625017647 8.97215892124068
XLOC_001982 14.0403347535764 14.1289730138769 14.0142295817282 14.2962778982816 14.1191842258128 14.3058465271434 14.1384817567515 14.1431915613409
XLOC_001983 9.25308703981107 9.27077911438654 9.25002067440041 9.30673292089944 9.2525457747056 9.21620620741446 9.26705190792475 9.23624053237948
XLOC_001984 8.94731373792771 9.05099792131822 9.05688798535181 8.88242345752274 8.76412913566251 8.8656797419209 8.96772242581809 8.88260712970135
XLOC_001985 14.0850932061682 14.0440909957985 14.1672157681974 14.0130438963687 13.7093239614779 13.866829068904 13.8408115114347 13.759882500606
XLOC_001987 9.19280338438491 9.28585634847834 9.28952137658456 9.04144062527484 9.0642137406067 9.23750120868575 9.09201121767327 9.08509461606905
XLOC_001989 10.3191248295877 10.3021796098292 10.3166032223476 10.2105501770647 10.3024859624868 10.3810832701485 10.3834377337568 10.2874483731856
XLOC_001990 9.87189750499307 9.86850339210595 9.91018857063409 10.0020657860493 9.86747838278002 9.87409306755828 9.80446607922577 9.73327933739701
XLOC_001991 10.9784192105142 11.0160427457512 11.0764813608044 11.0531829852351 10.8690055272962 10.9103485970347 10.8927111440046 10.8468870228143
XLOC_001992 11.1794299577553 11.1048064010701 11.296591722354 11.2964630074654 11.1572048343217 11.1253366888107 11.1453433610221 11.1862102414661
XLOC_001993 8.88906946703683 8.85748887318644 8.86353487844912 8.97615387806566 8.97725058770929 9.05915563346531 8.97336196621685 8.9459262179092
XLOC_001994 8.88906946703683 8.94894162892103 8.98578149664059 8.96909476556498 8.85993165414784 8.95223507530224 8.92603920207734 8.88786443571389
XLOC_001995 12.6973212860171 13.0058417347146 12.7733862930923 13.1835270686929 13.2716214565493 13.0665216575589 13.1040964551339 13.1035944000481
XLOC_001997 8.83061631136947 9.01934282784681 8.86353487844912 8.88242345752274 8.84108091034815 8.89128851311571 8.85767274722249 8.87185837467491
XLOC_001999 14.7670577955767 14.8247987835096 14.7186573839608 14.8594873873329 14.8709727121401 14.8641165017526 14.9392671926819 14.9044875296309
XLOC_002000 9.26189842139554 9.37293950356541 9.26464553207634 8.85492454527143 8.86897927258791 9.17139600151107 9.05070976428449 9.13671352362708
XLOC_002001 9.02536933726709 9.13602246018273 9.19214522550046 8.96192167423666 8.90305173482166 9.16203726171257 9.05070976428449 9.12423877958398
XLOC_002002 12.800469816934 12.6849006113759 12.8650891501452 12.7719089833598 12.5869071968167 12.7264905791938 12.6420374334449 12.6212041417784
XLOC_002003 10.5249938557318 10.9118409373796 10.5599510170419 10.5224985340602 10.8094461650673 11.0878650966798 10.8361178064422 10.8554081636715
XLOC_002004 9.19280338438491 9.35414363089464 9.40262487484062 9.28253854873919 9.41965270019707 9.38801293798933 9.25697544683497 9.24148956204087
XLOC_002005 12.001881938056 11.7515874018389 11.9921059324285 11.6895514304869 11.6487551617225 11.7754338212475 11.7201160918224 11.7634254383608
XLOC_002006 10.8890447730569 10.9938477655525 10.9313708352735 10.9692185092609 11.0047979543925 11.0120931287609 11.0212595616892 10.9961255270771
XLOC_002007 14.5560526415712 14.4085138984183 14.459460487327 14.5079587578818 14.3945577518824 14.5948098473196 14.4521601473548 14.4372543074257
XLOC_002008 11.3218123944074 11.2111377557376 11.250092694377 11.3420747477793 11.3402003632461 11.3436139193632 11.1325754355627 11.2854741532193
XLOC_002009 11.6192849762231 11.1235823462268 11.4289997612585 11.6599063318959 11.5536416012524 11.0128962421423 11.1627818928393 11.2199547848414
XLOC_002010 14.197668397758 14.4661064596101 14.5248108004798 14.9789181067185 15.3954259409582 14.9440171197822 14.5919234244927 14.5353360965535
XLOC_002011 13.7333601166098 13.6490660171541 13.6791558733589 13.6248378655289 13.5897325615481 13.6295542707532 13.6646448036058 13.6447471282725
XLOC_002012 12.4360224126742 12.589446543449 12.4752236300285 12.5395623418046 12.5435200861283 12.6203768099457 12.5366064696171 12.5675311767859
XLOC_002013 13.0077785065949 13.0149314779112 13.041205457157 13.0593717892999 13.1391918267998 12.9939512772247 13.1149925063226 13.0492080299009
XLOC_002014 10.3855080308089 10.2027839741744 10.3017202337734 10.1058696710649 10.2250992874633 10.0878336808147 10.0397749279829 10.1561824830522
XLOC_002015 9.81572423390784 9.98852590742421 9.8996263191953 10.0095380624779 10.0689380861191 9.95565047415742 9.88209430895703 9.79107698125668
XLOC_002016 9.94791763462074 9.98157195844965 9.98793545768762 10.0551496694717 10.0689380861191 9.80100953603465 9.87709301837853 9.93190593935344
XLOC_002017 10.981091067182 11.0711672371029 11.0065929096257 11.2033797802534 11.1077618572938 11.0656505512755 10.9357604714824 11.0148653644912
XLOC_002018 8.91508505400075 8.9804513213485 8.93592225450546 9.15163247623824 9.1387796948798 9.01796875545723 8.95035616057773 9.06090583909837
XLOC_002019 11.7344115855771 11.6208132990296 11.6607465256463 11.6787020697227 11.578302899748 11.5766251638925 11.6197080385197 11.6603107835808
XLOC_002021 10.4905707251178 10.4888244025862 10.4673045461084 10.4238928721919 10.3414658532174 10.4145005003576 10.5116578203404 10.3093008860734
XLOC_002022 8.78469284834225 8.71876870111238 8.95529520390999 8.89965770074638 8.89482284107319 8.78576031363258 8.87240303062374 8.85509479336878
XLOC_002023 18.1763464986374 18.2851045913303 18.1969388373556 18.6733298625276 18.6939943075072 18.3595280495215 18.3378217282783 18.384895984439
XLOC_002024 14.8618636984708 14.7765499081763 14.8943052586666 14.9899529149076 14.9578833369405 14.8836066018605 14.8237800433008 14.8830502826385
XLOC_002025 9.25750685361519 9.22018447789018 9.14609888251568 8.96192167423666 9.04681497762454 9.01796875545723 8.88654613205913 9.09181178225286
XLOC_002026 9.61445292410692 9.70808129170776 9.69939754411124 9.49877047992361 9.43616447395487 9.57068295842311 9.62444884314393 9.66571564612603
XLOC_002027 8.96254417721313 8.97535272997963 9.0143670434279 9.16648192229497 9.07550164715671 8.96616730508876 8.98986979251389 8.96358865574396
XLOC_002028 9.08691479506126 9.22018447789018 9.20413723413603 9.23588801831425 9.19592128760601 9.09204194332134 9.07859409470765 9.16973041016965
XLOC_002029 12.6410494892202 12.4486779052472 12.4629512492982 12.5997143846022 12.7255512372385 12.4901487615315 12.5361552311995 12.620240156906
XLOC_002030 10.469722551693 10.767585243987 10.4921777242949 10.6508733528266 10.8534427112017 10.9138092224752 10.8261923718463 10.8761974535597
XLOC_002034 8.93151615515909 8.85748887318644 8.87917683661163 8.70940871576901 8.67080693994544 8.828277773352 8.89341790193207 8.86635986305268
XLOC_002036 8.91508505400075 8.92078126504544 9.06196279987189 9.0711316908882 8.86897927258791 8.9152478303227 9.05546096578896 8.93681243715256
XLOC_002038 8.85123648714019 8.87764842101446 8.80213309488448 8.79183117970899 8.93433669015059 9.03603274228887 8.90016591403217 8.88786443571389
XLOC_002039 9.79001489341514 9.6711690920642 9.72486029323178 9.47030306034371 9.58840576450417 9.53427506094368 9.70679135496572 9.63249078647644
XLOC_002040 13.3767166333047 13.2567665959559 13.4699356958582 13.1114302094218 13.0243703072278 13.0758769298333 12.9810999750605 12.8356221332052
XLOC_002045 15.4367722786717 15.4151477705628 15.3296333447574 15.3903474077786 15.3643551175315 15.4962432089155 15.5305333060686 15.4794333858373
XLOC_002046 9.09269512448788 9.09311736511135 9.01988459255275 9.12603559983603 9.1486826414605 9.29380907233624 9.06946126376092 9.16973041016965
XLOC_002048 11.1848041022361 11.3108239874361 11.2513047472171 11.1783490105261 11.1342038952186 11.1487905885411 11.0732774748183 11.1272865281123
XLOC_002049 9.62291116302303 9.70445233733574 9.66660561688348 9.75942105337889 9.67725511146005 9.51986357824791 9.6414955719741 9.74482035048556
XLOC_002051 10.3939101175318 10.2644919665777 10.4217114686549 10.1739923508712 10.0620253379446 10.1912405516481 10.0973910373501 10.1191865520364
XLOC_002052 8.86108494218298 8.97019570029018 8.95529520390999 8.82498589572877 8.98401350706741 8.9592569218983 9.05546096578896 8.91795660519997
XLOC_002053 8.91508505400075 8.93227724277635 8.97984781400749 8.86433284628684 8.94912218892412 8.93044444042448 9.05546096578896 8.91795660519997
XLOC_002054 9.74154386915899 9.84502258493958 9.71855602143836 9.70376348471306 9.70431455258612 9.6841896073643 9.76055836244363 9.83006983090029
XLOC_002056 12.8016920007693 12.9494398679949 12.9140920191317 13.2537320074304 13.2016304350617 13.0411450787789 12.8635620113824 12.9084314927982
XLOC_002058 11.8962737345265 12.0502731130206 12.0807377657897 12.0944568559162 12.1304651391541 12.1542844119552 12.0686608746227 11.9196066001064
XLOC_002059 10.5123528394074 10.4376022747653 10.4749265165715 10.2596209037232 10.2939690896179 10.4931535965285 10.3671301095045 10.3889651630303
XLOC_002060 12.4341289891484 12.3807327672022 12.463208000509 12.5611969294758 12.4277319207029 12.3905409199623 12.3542465506947 12.3446123113985
XLOC_002061 11.9402692758098 11.9788422147693 11.9270473566151 12.3613110952731 11.964531808102 11.8512391539605 11.9785078521269 11.8960356127378
XLOC_002062 11.722480081059 11.6337863533637 11.7169634387102 11.412196857593 11.3877041531953 11.3913660005848 11.4796102244152 11.5056656120532
XLOC_002064 9.78289014987766 9.84660433819989 9.86181656054052 9.54716982850689 9.70673769041382 9.68175533516391 9.96683245401298 9.87779632693887
XLOC_002065 11.5259927160275 11.7403858974105 11.5513712381667 11.5420951117359 11.5998657620602 11.6864665382958 11.6282834369791 11.6756901400356
XLOC_002066 13.4116652091929 13.343489805188 13.3414614522278 13.5315484145906 13.4842647293103 13.1982679698382 13.3808608119809 13.4032810608491
XLOC_002067 11.4914153878116 11.6033273572633 11.5644912145644 11.8489949043987 11.8963998072626 11.5776925323307 11.5751396263526 11.6245132370109
XLOC_002068 11.1701679151964 11.1746070328524 11.2354643577727 10.9778531577472 10.9031519976929 10.9894104405748 11.0578799469592 11.1137888479105
XLOC_002069 9.39360774774427 9.36494049402191 9.47170154739967 9.24892882130695 9.34260680215478 9.38116716314534 9.25358358567536 9.24669807172289
XLOC_002070 11.1709421436981 11.1870720039857 11.1037318544124 11.3187857531513 11.3963944082391 11.1282904990898 11.1970078098668 11.3189188394947
XLOC_002071 12.935727032219 12.6994078237228 12.8475254590769 12.7375565551765 12.6694240834848 12.6321110526461 12.6827410113472 12.6690610728584
XLOC_002072 13.4630096991046 13.4037932463796 13.45276669779 13.5729614948399 13.7652383867208 13.6276489693254 13.5166202597884 13.6440377124654
XLOC_002073 12.9732888548574 12.7701735580934 12.9596631311058 13.1078144532473 13.1308043405389 12.7677558379811 12.914548077846 12.9869680679486
XLOC_002074 9.6560024376692 9.70080989734422 9.62105841600656 9.62873633990117 9.4991010764827 9.36729200450769 9.58939042638335 9.55177574466961
XLOC_002075 10.5971379216753 10.4888244025862 10.6865728607331 10.7402308950664 10.7300197725812 10.5850793325238 10.3225609217784 10.3493567483994
XLOC_002076 8.91508505400075 8.82094083557566 8.90858586669944 8.93966095846593 8.91900133085024 8.8567144474075 8.91331540291326 8.88786443571389
XLOC_002077 9.2259453008839 9.09311736511135 9.17992256462169 8.93197183239585 8.9634116432481 9.17139600151107 9.07859409470765 9.20384318072256
XLOC_002079 12.3856331390729 12.4596583012289 12.3940428468499 12.5648174915017 12.5024652199878 12.5154513536836 12.5189019323656 12.4985317950885
XLOC_002080 9.15783750517105 9.37293950356541 9.20016477614864 9.33014524388674 9.51413169394508 9.57615532827897 9.49279331587721 9.49924238836552
XLOC_002081 10.0074673440425 10.1106225441205 9.95816460400517 9.79639930099408 10.2144964128892 10.3251238908228 10.2810153514731 10.327359827236
XLOC_002082 9.00534655920987 9.22996491734302 9.0413589423043 8.96192167423666 9.1387796948798 9.24996038793075 9.25358358567536 9.16090274953756
XLOC_002083 12.5776299169792 12.682281145309 12.5978708680169 12.854469533605 12.9236410722418 12.7594112301626 12.7769520643889 12.7986360076393
XLOC_002085 9.00534655920987 9.01934282784681 9.05688798535181 9.07687453755345 9.08655767666233 9.02406359739853 9.13863502606286 9.05019114137352
XLOC_002086 11.1954897304139 11.2606024823929 11.2348514623333 11.4321292961945 11.4330356295653 11.2670864726676 11.3137302605743 11.3047424208428
XLOC_002087 12.0877518625356 11.8699362781838 11.9285426067076 12.1715939616798 12.3466669710714 11.8591252477589 12.0919511571889 12.2215707474416
XLOC_002088 9.46371495907658 9.69898358032438 9.3368252692189 9.66309715804623 9.74238870502247 9.83923156581064 9.83273032506629 9.94146018702773
XLOC_002089 11.0739297621141 10.92825501914 11.0521818524643 10.8741168557779 10.8897769134905 10.8654244233886 10.978844090126 10.9377628424568
XLOC_002090 10.0170901256108 10.2764631444817 10.0358535210501 10.1445718369045 10.3496602076116 10.4823847343372 10.3671301095045 10.4010880986396
XLOC_002091 11.9738108724566 11.8579699800953 11.8674665534106 12.0963888455225 12.0684719627555 11.9051180816877 11.9126152123893 11.9805276066457
XLOC_002092 9.05086823644861 9.10909537043535 8.97383554926295 8.86433284628684 9.17745487897644 9.11292029154118 8.97893141789982 9.21209380926637
XLOC_002093 11.1670666253359 11.2585551515016 11.2268589144196 11.2308266398401 11.2049265467569 11.1768427042982 11.1987551335163 11.3361392771133
XLOC_002094 15.9211985236536 15.9163206611809 15.8672676754561 16.0181324839115 15.9565244529838 15.9780941848894 15.9701133495458 15.9376036359478
XLOC_002096 12.8201421891806 12.8469932001556 12.7203131949514 12.6644652768218 12.8061712797656 12.8855156855333 12.8086474516407 12.8412816482648
XLOC_002097 11.700957080498 11.6655133219639 11.8829842349605 11.8567879442387 11.8976997592238 12.0208051486808 11.6612362827675 11.6036403951361
XLOC_002098 9.12073329436244 9.05536358145064 9.18402318557478 9.05945690578113 9.03488042176969 9.18970080133571 9.06946126376092 8.95484784281936
XLOC_002099 9.77811255599727 10.0064057874204 9.91543120229487 9.84949096772095 9.86747838278002 10.0139570940107 9.87876272184999 9.83664723951064
XLOC_002100 11.7416251139088 11.7136512664357 11.7896923150493 11.678183341792 11.73929371582 11.7534772521266 11.7149004865934 11.7587245700761
XLOC_002101 13.8818034876431 13.622240696309 13.9160772223856 13.8165110448091 13.7523527880525 13.5853435177602 13.6669069483469 13.7651110890574
XLOC_002102 12.1453432602092 12.3767972730747 12.161634517125 12.4045813561758 12.5699800448213 12.4555090894292 12.4095395112578 12.4432353609803
XLOC_002103 8.9066074398696 8.90288986738704 8.98578149664059 8.81434146560387 8.82106924516676 8.89128851311571 8.87954369980023 8.837457375757
XLOC_002104 14.4271280345804 14.3625782399295 14.3823780795677 14.6101500419685 14.566492061647 14.244043107253 14.3542258711755 14.4116084876213
XLOC_002105 10.4983012319117 10.4583412785122 10.4727534954421 10.5888607308103 10.7500796878796 10.4811825267267 10.6475850626153 10.6259700598405
XLOC_002106 12.1061497874528 12.2559142583524 12.1920662043368 12.1601941129069 12.2073947398068 12.0881805765161 12.2323342560353 12.3475321910019
XLOC_002107 9.18792637774197 9.06824622005033 9.15900326315318 9.55595592110147 9.19592128760601 8.96616730508876 9.06946126376092 9.04292271330191
XLOC_002108 9.05086823644861 8.95969825612778 9.01988459255275 9.0711316908882 9.08105779669342 8.77404882558953 8.92603920207734 8.90818479384359
XLOC_002109 9.90634652688417 9.83067843579108 9.876378736588 9.79866660532165 9.84236775163459 9.75000565445845 9.75681230408052 9.75338961747766
XLOC_002110 9.51898691600078 9.42675695259697 9.34334171077658 9.38208515140539 9.41965270019707 9.40152799762194 9.41997338637498 9.3745691428529
XLOC_002111 12.6256629789414 12.5872469743431 12.5106767951925 12.5525261656592 12.5680868429778 12.4532080664506 12.5074366172159 12.5638581661342
XLOC_002113 12.5704706341503 12.5215252056941 12.5054518717836 12.4654875270204 12.4945099671105 12.4123291231798 12.4127408517871 12.4410512837399
XLOC_002114 11.2513625866096 11.2498199498936 11.217578744063 11.079789721288 11.1608787739099 11.1164367868008 11.1091642828214 11.155704691743
XLOC_002115 9.65056696954415 9.43415786767076 9.67766021031212 9.48307324569031 9.39595128218818 9.57342327869209 9.49029868567498 9.5213642862777
XLOC_002116 13.3484343128392 13.3632124222465 13.3807476757052 13.2747532715905 13.4288564458958 13.5414877544704 13.46164046621 13.4379016750568
XLOC_002117 13.4606940915707 13.533666795656 13.4209679654358 13.5832682596318 13.5946429191032 13.5084561543246 13.5651739283761 13.5396623507904
XLOC_002118 9.0187861708744 9.01934282784681 8.99163950358202 9.13640770963296 8.99067795820279 9.02406359739853 9.05070976428449 9.05378726859059
XLOC_002123 11.89350697484 11.8808172261116 11.7436138783602 11.7064333046502 11.718797325747 11.7717205710513 11.9525849292554 11.8960356127378
XLOC_002124 11.0672661794134 11.1387550256162 10.9359586063698 11.0252145130769 11.0517009388012 11.1134572312493 11.0872406127466 11.0996840141425
XLOC_002125 8.84108971652109 9.00513021201052 8.9292597667028 8.9546290844308 9.12360668282972 9.42137910842349 9.22226680469802 9.06090583909837
XLOC_002128 11.3614798144574 11.3473292957508 11.2280915591703 11.1790917563814 11.1527830713504 11.1444234741164 11.1800014820616 11.2554258231141
XLOC_002129 9.16803060832585 9.1545270766514 9.05688798535181 9.23148428472371 9.1132664485141 9.22052039743389 9.15865703491851 9.02806610166953
XLOC_002130 10.4565156974087 10.4019310876588 10.4792613942914 10.3096633906246 10.2636814108935 10.1774544690131 10.2892052865026 10.2918503278975
XLOC_002131 9.79473733082582 9.72424803391865 9.76187058103361 9.6233371995144 9.51710675527916 9.5843024959905 9.65408168238656 9.58627608724823
XLOC_002132 10.2315324353783 10.0636019845175 10.1824750039499 9.92040792075909 9.94523971162275 9.94436748315216 9.94977866709364 9.97656571505811
XLOC_002133 10.5959482486971 10.5580960531512 10.6548770779906 10.5584760132499 10.5411224077785 10.527245327203 10.5735382120758 10.5236040430595
XLOC_002134 8.98444543673178 8.89673749993949 9.02534067202237 8.77986348765448 8.91110782705439 8.76178710368037 8.81771700539187 8.81231623006833
XLOC_002135 9.1730644567806 9.45357252991285 9.31692613726258 9.14660057637702 9.15842479929807 9.27023378886299 9.18562793794789 9.21209380926637
XLOC_002136 10.4591681482147 10.3137874710718 10.3153698661573 10.3905797860323 10.4702178641146 10.1759127253257 10.3123062428427 10.2534612713055
XLOC_002137 9.28344939451956 9.25224474633498 9.22747551471888 9.04144062527484 8.97725058770929 9.11802167053596 9.15072814376622 9.10500666289825
XLOC_002138 10.1827363693773 10.2479742697838 10.1920812204558 10.1478773896782 10.060290597313 10.0911562693326 10.1377967415328 10.1610935358279
XLOC_002139 9.84755033988875 9.81613448044561 9.8034035058753 9.6526564824159 9.67225301866451 9.51695255811422 9.70085350793615 9.66571564612603
XLOC_002140 9.09269512448788 9.29769116278578 9.22747551471888 9.09374719396009 9.18212247973883 9.22906500602596 9.25358358567536 9.20935524415893
XLOC_002141 9.34836201387829 9.34042785112884 9.37199079833087 9.29473798846091 9.34628122022236 9.27421823747341 9.28677805598531 9.31343798858165
XLOC_002142 9.26626223794214 9.22672079299554 9.21591039110962 9.16157220708046 9.16801333121167 9.09204194332134 9.13863502606286 9.24928740082632
XLOC_002143 9.19280338438491 9.20017443734299 9.14609888251568 9.25748566325491 9.20495726079899 9.24167983704671 9.19312486756357 9.24669807172289
XLOC_002144 9.22131255981931 9.1545270766514 9.27184346368528 9.10471587667194 9.18675561500348 9.10777285942375 9.08310319582099 9.12423877958398
XLOC_002145 9.34836201387829 9.33207648088408 9.38745760812243 9.3565582619316 9.23133556947312 9.18061528334983 9.166483901321 9.272161817754
XLOC_002146 9.47040741829401 9.52040889282003 9.44931611779904 9.32629459509629 9.3277260184184 9.38116716314534 9.35185535085728 9.41277860429243
XLOC_002147 9.31662545911032 9.34868718872759 9.37199079833087 9.0825568936539 9.20495726079899 9.1851744222427 9.2328690622069 9.17843361790033
XLOC_002148 9.31256078723504 9.22018447789018 9.28602101307058 8.98310411694909 9.01642803281522 9.05915563346531 9.09641181529464 9.0166253400454
XLOC_002149 10.7580073749263 10.7173203593039 10.802006061194 10.6618369424906 10.6647502328093 10.58840162215 10.6236683136756 10.5410016989549
XLOC_002150 9.08691479506126 9.15816057742175 9.10560131292289 9.13640770963296 9.0101196075984 9.05347135986761 9.03125188197881 9.05735867399661
XLOC_002151 8.81978314877045 8.90288986738704 8.8554429532977 9.00990616132859 8.9563259037424 8.89944275834878 8.83430050901842 8.88260712970135
XLOC_002152 9.64510023689875 9.48879756393312 9.59262767843995 9.668275067179 9.52302655958535 9.54280998724363 9.51734923456013 9.50110767028376
XLOC_002153 9.64510023689875 9.58454612301021 9.76187058103361 9.68618153388739 9.64684345179317 9.64448166588395 9.62659668241047 9.55353255835754
XLOC_002154 13.817896294502 13.7186749901943 13.7844728710127 13.4918301058415 13.4518616095158 13.5510368045585 13.4541565422427 13.4874411262512
XLOC_002155 9.12617925796199 9.19677837319409 9.07196841409702 8.86433284628684 8.97038485759838 9.06477892503926 9.05546096578896 8.98471471094171
XLOC_002156 9.09269512448788 9.22672079299554 9.25370621793855 9.06532647370134 9.17275208189552 9.10777285942375 9.08757528522002 9.11470359515861
XLOC_002157 9.94383112928849 9.77462574285774 9.89785583079195 9.86660651548529 9.84870168423691 9.72233393735963 9.85855110272288 9.83270576271482
XLOC_002158 9.30436271409529 9.33487067015288 9.33354562580472 9.1951521514182 9.20942819001766 9.1941950732128 9.29643851129304 9.29431056434744
XLOC_002159 9.08107285403656 9.1051433036669 8.99163950358202 9.12077947368378 9.06988754981404 9.12307814869016 9.05070976428449 9.13050940546123
XLOC_002160 9.48690950282385 9.16177248908663 9.26825381008878 9.3565582619316 9.34993781353774 9.16203726171257 9.25697544683497 9.26965723945255
XLOC_002161 10.9477628152632 10.7988653150821 10.7521404566274 10.8034793700649 10.6763835970779 10.7803506647012 10.84898665825 10.731453559899
XLOC_002162 13.77345318647 13.8912768316922 13.7749200553712 13.5487618348095 13.5223769275495 13.6997866336474 13.7012224358161 13.7298156774283
XLOC_002163 9.3522361137033 9.47954732387527 9.36571653787649 9.27428711254003 9.56900731470093 9.67195646668239 9.62873960801521 9.50110767028376
XLOC_002164 9.8892604914945 9.86850339210595 9.8563037590997 10.0658290431772 9.97560193696119 9.6841896073643 9.78640003778826 9.91376255047858
XLOC_002166 10.3671062003452 10.4376022747653 10.5081404611994 10.2058450373655 10.4159174385836 10.5828597058399 10.2833609686845 10.3409428469661
XLOC_002168 12.6170738733746 12.5542512061378 12.7603009471336 12.6511709701675 12.3330165403957 12.4695226696997 12.2953927440886 12.3968421777024
XLOC_002170 12.1706323242853 11.9659096994039 12.2102633113778 11.8731505390604 11.7109101046723 11.8273136249417 11.8164642668522 11.8523729956578
XLOC_002171 12.2428309044529 12.2871079309877 12.2357767862866 12.1033223678467 12.326943149452 12.2776215523145 12.3467957040867 12.2802442748689
XLOC_002174 10.9032598611668 10.6690282542222 10.6349080095588 11.0076474964401 11.0815757091743 10.5872951432571 10.7975307463763 10.907605411352
XLOC_002175 13.2052443121809 12.9534763892378 12.8500757516417 13.302645090144 13.3042459491786 12.8786860890027 12.9379292636626 13.213168614057
XLOC_002176 14.8416767971005 15.0071784471444 15.0313378218279 15.1620623930649 15.1663777829717 14.8213878862404 14.9389696165058 15.0017083537787
XLOC_002177 11.8127799521952 11.8323704897377 11.8426758908036 11.7729791784062 11.8321017415558 11.7647317899713 11.8145928488205 11.8262434352677
XLOC_002178 9.14747047406587 9.06398689535695 9.06698917552078 9.17135273436037 9.19135499040756 9.10257817130834 9.00580903510055 9.1668019319018
XLOC_002179 9.37881800555479 9.24278616949586 9.3368252692189 9.71858650027665 9.3571984558383 9.25814150448259 9.2078596268609 9.35918894812204
XLOC_002180 9.18301145290673 9.12463529812573 9.13733890296389 9.40331822940713 9.15842479929807 9.11292029154118 9.03618681884506 9.21753668517854
XLOC_002181 12.3101736450748 12.2922822238915 12.3008002176469 12.4654875270204 12.3342918649639 12.2572967667095 12.313436791058 12.332872743039
XLOC_002183 9.08691479506126 8.95969825612778 9.01988459255275 8.87349304789981 9.02880561566634 8.95223507530224 8.88654613205913 9.02046860012799
XLOC_002184 8.98444543673178 9.02398956286643 9.02534067202237 8.94721101330956 9.19135499040756 9.27421823747341 9.2078596268609 9.22293476326889
XLOC_002185 8.77193978475728 8.81309389884525 8.79225546241165 8.77986348765448 9.16323784181196 9.15253294971217 8.84227720069073 8.84344202557593
XLOC_002186 9.9021003931734 9.68239086044277 9.91018857063409 9.7404125926183 9.96242124765011 9.87207386067251 9.77356134504586 9.81411262288601
XLOC_002187 11.8132685453011 11.885735603903 11.8845266902198 11.7617780037838 11.7222341526948 11.8326654958832 11.8379935928502 11.8600638865183
XLOC_002188 9.12073329436244 9.08495268402977 9.13290980899526 9.04751624887293 9.07550164715671 9.02406359739853 9.07404709260799 9.16090274953756
XLOC_002190 8.91508505400075 8.95435350680186 8.83865050897642 8.85492454527143 8.99724798463345 8.96616730508876 9.07404709260799 9.02428196705873
XLOC_002191 9.16295528379749 9.16536316971655 9.12844704028922 9.24026301082003 9.28914871264431 9.02406359739853 9.18562793794789 9.18130787238126
XLOC_002192 9.46034853663303 9.54876986580589 9.34657884539224 9.19980648332744 9.37857588250373 9.34238899739958 9.45196770225191 9.56746435966626
XLOC_002193 9.37507631965137 9.50925155440401 9.42630684963886 9.27012469009978 9.34260680215478 9.42788867622646 9.55293420462607 9.44328091744673
XLOC_002194 11.08303930141 11.0300349652922 11.1586002126365 11.3727458507574 11.3049613414715 11.4416545168653 10.9630215422979 11.2147500361533
XLOC_002196 12.0723720412071 12.1966725258818 12.2456763783472 11.9289751692845 11.9054745203932 12.0508902420845 12.2431779504083 12.0079383706754
XLOC_002200 8.83061631136947 8.83606036444729 8.88674936898925 9.02906644610665 8.81055614681343 8.68811895937976 8.91331540291326 8.91310106925389
XLOC_002201 9.06315770132045 8.82859172460624 9.03073721611072 9.01637678793798 8.73734632463991 8.70510596433134 8.90679648323295 8.89816076263362
XLOC_002202 9.05086823644861 9.00991443834122 9.05688798535181 9.13124461909686 9.00372735895042 9.10777285942375 9.06946126376092 8.9459262179092
XLOC_002204 9.7587743070979 9.70445233733574 9.75782511022492 9.6233371995144 9.45873515768339 9.67195646668239 9.6004897539963 9.55878237443586
XLOC_002205 9.08691479506126 9.01465153822458 9.21200963558703 9.1761854994146 8.93433669015059 9.03008407426139 8.99524323906653 9.00093923054698
XLOC_002206 9.25308703981107 9.15087161842686 9.06698917552078 9.15662269965703 9.18212247973883 9.11292029154118 9.05070976428449 8.96358865574396
XLOC_002207 15.1847518308291 15.0789302942359 15.0578243647344 15.0367183415555 14.9114999054152 15.0485659391203 15.1657389944554 15.1668773692008
XLOC_002208 12.3347570668807 12.7869845868354 12.304534417752 12.0194334243785 12.4558138950423 13.3180075780199 13.1247587978147 13.0409595636314
XLOC_002209 9.13157467707089 9.20017443734299 9.15043111513802 9.28253854873919 9.40619544527803 9.62139435655433 9.48277066227129 9.43121711094405
XLOC_002211 10.1710563959966 10.1254706843033 10.0712627010055 10.1788251600136 10.2371030463645 10.3413729660892 10.3909752927834 10.2705740001511
XLOC_002212 9.79943814708974 9.70989075123155 9.61638009824351 9.67854795961811 9.87571797199482 10.1043517789422 9.8903781225543 9.81411262288601
XLOC_002214 9.15267625498378 9.19677837319409 9.21200963558703 8.74021447353328 8.78832391977175 8.9152478303227 9.31225608940348 9.16090274953756
XLOC_002217 13.4256637708226 13.4832859975573 13.5327382855631 13.7889976131352 13.7150628241841 13.576283455844 13.6021839739224 13.4967285538283
XLOC_002218 9.40812484788321 9.2677243285555 9.29992058383973 9.46384453009439 9.26905150378522 9.22052039743389 9.27368913592675 9.2202412596282
XLOC_002219 11.0605698288945 10.8315309205823 10.9934899715185 11.0604910877238 11.0146359388595 10.7813052920124 10.8824644121962 11.0373134481578
XLOC_002221 9.2749085249163 9.2234607200642 9.30335377197987 9.56176570469519 9.20942819001766 9.43755622169502 9.20053450004294 9.27714421515228
XLOC_002222 11.3567521195545 11.3043974052638 11.51927261194 11.2779271723919 11.1168854222074 11.1052297948855 11.1929220635028 11.1968171192714
XLOC_002223 8.86108494218298 8.90288986738704 8.81168335976152 8.81434146560387 8.90305173482166 8.81820632625175 8.91331540291326 8.91795660519997
XLOC_002224 8.87065951936018 8.82094083557566 9.00313925137866 8.83527698117643 8.76412913566251 8.9152478303227 8.83430050901842 8.82514149413345
XLOC_002225 12.5935380453024 12.4912470499262 12.6249541694016 12.3857918881157 12.2810464672501 12.4334984684545 12.2951256815798 12.2677554073829
XLOC_002226 8.95499615843919 8.84335900300869 8.87144221925224 8.94721101330956 8.91900133085024 8.8567144474075 8.76138681934267 8.86077342592778
XLOC_002227 11.3280425604153 11.3749156630629 11.3556936117877 11.3221368106075 11.3795857000988 11.4203243048383 11.3983860368541 11.3257525191996
XLOC_002233 13.6110754916643 13.6868075991564 13.609888684655 13.946390505865 14.0490104240569 13.7501553825701 13.7952981149771 13.7892633680816
XLOC_002234 8.93151615515909 8.90288986738704 8.99742456540136 8.93966095846593 9.02265573211846 8.99921004530752 8.94440824354663 8.88786443571389
XLOC_002235 9.26626223794214 9.40921995969403 9.26464553207634 9.60694967878182 9.32017219497854 9.39141350644043 9.50515865842502 9.45122607139057
XLOC_002236 9.24863847014416 8.97535272997963 8.9677416038406 9.28662834718026 8.99724798463345 9.32778019201711 9.10940936587806 9.08170487368519
XLOC_002237 16.9468390920262 16.8240249084102 17.3408202377953 17.2343970901309 17.0492062290929 17.0157426499952 16.6215408531304 16.50397351903
XLOC_002238 11.5667376282311 11.4616337310783 11.5112571823255 11.3539013444588 11.2970071544743 11.5104879124523 11.3683364560438 11.3333504900594
XLOC_002239 9.36374130501339 9.44634561210411 9.51476872283406 9.48307324569031 9.42298208421746 9.47513080618242 9.40348914060145 9.38106799961847
XLOC_002240 9.19280338438491 9.19677837319409 9.03073721611072 8.97615387806566 9.01642803281522 9.12809083062823 9.166483901321 9.19828360221423
XLOC_002241 13.1124594981317 13.2588993268018 13.4759094824174 13.8082183346281 13.3873850039567 13.4061870359729 13.3537886350821 13.307632160054
XLOC_002244 10.8833162525941 10.8399221074681 10.8838171236288 10.9622708174232 10.8789798925441 10.8077594493683 10.7975307463763 10.7963595355598
XLOC_002245 13.1676717903967 13.2300290842403 13.1203190294805 13.2052355729189 13.3258047209043 13.3164306846673 13.3226784194096 13.3796976513504
XLOC_002246 13.0277478678994 12.8660668839049 13.0463437990765 12.5901816751227 12.5426938918088 12.7847577346165 12.7107809912215 12.6181492957952
XLOC_002247 13.8321724294151 13.9512626580935 13.836749824367 13.8342206434792 13.8208764358186 13.8888382548839 13.9062335902145 13.876055753701
XLOC_002248 11.1212910246371 11.0056070827217 11.1849140696428 10.879683677135 10.7931670909071 10.8618363583239 10.8594921154979 10.9026949130533
XLOC_002249 9.78289014987766 9.83707787638657 9.96983749927256 9.95614778458376 10.0392649850682 9.82664630555032 9.83273032506629 10.0479514005062
XLOC_002250 11.1388347664646 11.1691519794517 11.1258111863621 11.1543663613487 11.2742186306645 11.1407735461331 11.2360789763778 11.2125755689783
XLOC_002251 10.4485246861143 10.6130943746944 10.6548770779906 11.1345667134727 11.2027929607667 10.8591389720214 10.8963517857921 10.8994112354439
XLOC_002252 9.30022859468348 9.27382057776052 9.34009057423602 9.29473798846091 9.34260680215478 9.17139600151107 9.22935374493651 9.17843361790033
XLOC_002253 8.81978314877045 8.89048328270363 8.93592225450546 8.93966095846593 8.94912218892412 8.9592569218983 8.83430050901842 8.84344202557593
XLOC_002254 13.0164309194313 13.1838914591892 13.0293170892119 13.2029189017774 13.1644220262972 13.2858143281291 13.2008735348868 13.2279817809024
XLOC_002255 10.9117171724934 11.0904083672127 11.0709652943196 11.1626577754307 11.2400078998552 11.0555734674701 11.1196872712425 11.1484272287017
XLOC_002256 9.26626223794214 9.21689184062375 9.26825381008878 9.24460977827822 9.4328888548417 9.16203726171257 9.25697544683497 9.29672943946836
XLOC_002257 12.8438257218789 12.7991196536566 12.9099620482614 13.0789451701878 13.066861987366 12.813251339408 12.7429789185166 12.8653258548528
XLOC_002258 9.54992496760342 9.49338524889959 9.53295548666267 9.68618153388739 9.54918269774208 9.54280998724363 9.51249355933443 9.50296891518971
XLOC_002259 10.1794109881319 10.1534119338784 10.1616237612668 9.78268920472708 9.70915486012947 10.0609012315418 9.63938153181735 9.80873856611341
XLOC_002260 9.04461256521757 9.04659508810756 9.18809724665857 9.02276250382714 9.04681497762454 9.05347135986761 9.08310319582099 9.02428196705873
XLOC_002261 8.80855107627621 8.87105617197753 8.91559735756725 8.86433284628684 8.77650422998936 8.9152478303227 8.79098419780402 8.81231623006833
XLOC_002263 9.15783750517105 9.23640617795606 9.11941750608519 9.20901527142983 9.02265573211846 9.11292029154118 9.01100520710151 9.13979125897481
XLOC_002264 13.754050311067 13.5798387972726 13.8750377727715 14.027904519517 13.9378356194907 13.5182260347147 13.6359591197252 13.6934813987214
XLOC_002265 9.04461256521757 9.21025645041389 9.14173503235934 9.20901527142983 9.17745487897644 9.09204194332134 9.166483901321 9.12423877958398
XLOC_002266 12.0588796013255 12.1964095031691 12.0723217684463 12.1752519593297 12.2981451074911 12.2252435127391 12.2174645415426 12.2068392699279
XLOC_002267 12.6064745735275 12.6630506301341 12.7134310455155 12.8347888482587 12.8519668749097 12.8681649096166 12.7679581262831 12.74779000876
XLOC_002268 10.8425145219809 10.9367118167693 10.790991448005 10.8989873200276 11.0006776170218 11.0516777072202 10.9671670700369 10.9414854253533
XLOC_002269 9.08691479506126 9.14719382370228 9.20413723413603 9.11012092619007 9.00372735895042 9.05915563346531 9.05546096578896 9.05378726859059
XLOC_002270 11.6393232339997 11.7414738101164 11.5659414357804 11.7130285825081 11.7916046857773 11.888954683476 11.7549232727489 11.7433376744251
XLOC_002271 8.91508505400075 8.86433874257684 8.95529520390999 8.9546290844308 8.88640981108913 8.9152478303227 8.85767274722249 8.91310106925389
XLOC_002272 9.29188832223961 9.52262330052187 9.52000368575312 9.23148428472371 9.37505388325187 9.39817086863205 9.47517521477398 9.48985460202436
XLOC_002273 10.5995139847113 10.6344545946083 10.6642795525624 10.4317577032614 10.3805779942261 10.5939198234508 10.5252412374729 10.5737007744395
XLOC_002274 10.4077888885536 9.62293832513124 10.049840735912 10.1177853971431 10.260757006942 10.5341863776807 10.4175289930895 10.4722196909928
XLOC_002275 10.5072611045271 10.4611430553205 10.3849369248998 10.6453567416201 10.7815544604899 10.8086945546036 10.7201359901962 10.8063848509169
XLOC_002276 12.063800768587 12.0745494604937 12.1321581098731 12.1734241344061 12.0068644364695 12.0550822348513 12.0484803491417 12.0432809355885
XLOC_002277 11.4221651722908 11.729460357902 11.3846014343849 11.4339834212689 11.6435791211839 11.947613998523 11.7506190637317 11.7370758423993
XLOC_002278 9.55899963549454 9.40413808261216 9.59021839346493 9.41027113197335 9.28914871264431 9.35671898972569 9.48779673825101 9.41691265086982
XLOC_002279 9.06315770132045 9.26465605752879 9.28602101307058 8.92413588594159 8.89482284107319 9.10257817130834 9.07404709260799 9.09844822908925
XLOC_002280 10.3939101175318 10.2633977857809 10.2611196358636 10.1836383065541 10.1293530137929 10.1774544690131 10.132489670147 10.12425502945
XLOC_002281 10.5682783358447 10.5345403308839 10.6339494062382 10.7005604752078 10.6951994055757 10.6863569029609 10.7358183823793 10.7413644042135
XLOC_002282 10.4905707251178 10.4009527345196 10.6444553402686 10.4716270203984 10.4427292600905 10.5038318567268 10.4939777186938 10.460000934955
XLOC_002284 9.32868613461079 9.49794844840394 9.44931611779904 9.54422175682015 9.59387318326742 9.65205364242154 9.29962988452575 9.51405288126334
XLOC_002285 11.5157693531135 11.7166059511495 11.562555248973 11.7079580344163 11.7029784834813 11.6904109306164 11.7911789934662 11.751939516976
XLOC_002286 12.0780576572974 11.9699252292845 11.9949610274744 12.2198479148885 12.2080912205756 12.0180737955441 12.0042934336122 12.1988766342244
XLOC_002288 13.6148283829761 13.6724879857467 13.6279197862894 13.6364978068565 13.6772823658934 13.5975952065738 13.6031508460948 13.6326392807994
XLOC_002289 11.7594991705437 11.9952984491412 11.7542191412916 11.8631736722189 11.8433981190338 12.107382712677 11.9791749052938 11.8928272878232
XLOC_002290 12.8304770108958 12.8855408245171 12.8762951811165 12.8146009257878 12.7664274240658 12.8769736024273 12.8225742887096 12.7301848000891
XLOC_002291 13.2243062393347 13.1464275519987 13.1021790045243 13.3254276702782 13.3048941934908 13.145943247223 13.1460139662833 13.1987385493589
XLOC_002292 12.2511105640944 12.3018421497484 12.3396705797174 11.5765378352236 11.6232084304479 11.9586529459436 11.840937597701 11.8368646443666
XLOC_002293 10.1843955644947 10.2557106611822 10.2520539766761 10.3810903388207 10.5139495128001 10.4433352027454 10.4476416688451 10.3922095014571
XLOC_002294 8.85123648714019 8.95435350680186 8.97383554926295 8.94721101330956 8.89482284107319 8.81820632625175 8.85006368722938 8.79891376944938
XLOC_002296 9.4901717258325 10.0993603901882 9.8996263191953 9.8516456430001 10.3924695255084 10.0591967291398 9.18938749542313 10.2909712095614
XLOC_002297 10.4591681482147 10.6578721831914 10.5322344328552 10.5900151758092 10.5631422930936 10.5445278051317 10.5791025607079 10.8565402168091
XLOC_002299 9.62571363014387 9.89751977662398 9.68204680757282 9.60142218163564 9.86954427567297 10.1108935130752 10.0822151128 10.0381820343536
XLOC_002300 9.94178214515305 9.93599981647533 9.92756628269998 9.89177358188748 9.74005135738416 9.75906213377715 9.82398004164717 9.78695774020256
XLOC_002301 10.8146030854799 10.8811043841875 10.828736009274 10.8210093911967 10.8978179621227 10.9318327293422 10.9179905900755 10.9292152262806
XLOC_002302 9.19764328265603 9.23319330874049 9.26464553207634 9.29473798846091 9.24835658122629 9.22052039743389 9.22226680469802 9.21209380926637
XLOC_002303 8.79687325229832 9.02859294224591 8.81168335976152 8.86433284628684 9.05847836337111 8.9592569218983 8.97893141789982 8.97215892124068
XLOC_002304 11.8879571890964 11.9956014025034 11.9150282329709 11.4956004969445 11.6733383662417 11.8756307494794 11.7257113962129 11.7548935500206
XLOC_002306 12.0719650546979 12.1419847213278 12.0733343215334 12.1261931427612 12.3645630010605 12.2892915599878 12.27954993951 12.2300415617213
XLOC_002308 8.9233844491209 8.78820893400507 8.74863977600709 9.02906644610665 8.90305173482166 8.8656797419209 8.84227720069073 8.837457375757
XLOC_002310 12.4124931382366 12.9725729873091 12.5357872228987 13.389653274866 13.1950000702468 13.2377995481431 13.012688007856 13.0523039100171
XLOC_002311 8.88906946703683 8.85748887318644 8.82991804946528 8.87349304789981 8.84108091034815 8.87442027839264 8.85767274722249 8.86635986305268
XLOC_002315 10.2426372948016 10.329441076782 10.3779191727702 10.3770011424625 10.3685715012392 10.4763622493636 10.256108435772 10.1882238630643
XLOC_002317 9.58860465257452 9.62293832513124 9.64864861527409 9.7404125926183 9.59930821409177 9.58969375203382 9.58041301939404 9.58627608724823
XLOC_002318 12.3849796420339 12.3709900236689 12.3607860996274 12.3236204106028 12.4369562508468 12.6979014154276 12.4402700696626 12.4395933772781
XLOC_002319 8.77193978475728 8.94894162892103 8.82991804946528 8.85492454527143 8.85993165414784 8.84750648494557 8.88654613205913 8.95041031376024
XLOC_002320 8.84108971652109 8.97019570029018 8.97383554926295 8.89114022881494 8.97725058770929 8.90742582470901 8.89341790193207 8.9459262179092
XLOC_002321 10.3727974304741 10.5606868344407 10.4878868867902 10.4766808722717 10.7500796878796 10.8373613685093 10.5910768169439 10.8215727914337
XLOC_002322 10.8503829838481 10.8558590812116 10.8468062885581 10.5454013933709 10.4490295320555 10.6667224526694 10.6598152857556 10.6212431490622
XLOC_002323 11.6924678413595 11.98312699777 11.8643425004245 12.2682346162815 12.1638935711539 11.9944442037986 11.6827835715336 11.7259749766286
XLOC_002324 13.4557416455632 13.4990743121725 13.4563712106787 13.5345260797903 13.6229793795314 13.6322174655456 13.6166193411885 13.6043906870739
XLOC_002325 14.5872141204228 14.5371628297032 14.4963533750029 14.4363553922065 14.5122220553346 14.6365634894517 14.6328188920573 14.5680972936135
XLOC_002328 11.4944829408824 11.3279795283132 11.4454225075403 11.7079580344163 11.5815585360924 11.2449042447208 11.4054221180235 11.456171155453
XLOC_002329 9.87189750499307 9.75408526372887 9.83395949499696 9.94830587441285 9.90206585388595 9.77026962607172 9.86025019340341 9.77449940378678
XLOC_002330 10.0247295069828 10.1473942218042 10.1531788750623 10.0169609021041 10.1679546859516 10.1382923109639 10.1832377564402 10.148281858367
XLOC_002331 9.01211312362079 9.00029747834743 9.03607605908431 9.05945690578113 9.07550164715671 8.78576031363258 9.02123292224313 8.97638304584831
XLOC_002332 9.85646885913325 9.63669253189747 9.81879388544354 9.79639930099408 9.95862625498956 9.6841896073643 9.52458235944335 9.75906215359113
XLOC_002333 14.0257969347209 13.5209746816727 13.6645430686162 14.0651345155547 14.3821841193478 13.8714510627603 13.7252001922646 13.7019887214239
XLOC_002334 9.97012585037582 9.59887720448149 9.65991125389843 9.90003273860236 9.8591743269221 9.65706833135929 9.68886845676178 9.75054131436724
XLOC_002335 10.6054350947388 10.672198257315 10.751263993066 10.8064171510197 10.5422908313592 10.5917153744382 10.6554605226207 10.6137801326733
XLOC_002336 8.83061631136947 8.94346010689946 8.90144560855338 8.79183117970899 8.99724798463345 8.9152478303227 8.93837525503747 8.89816076263362
XLOC_002337 8.79687325229832 8.79674712308189 8.74863977600709 8.86433284628684 8.90305173482166 8.93044444042448 8.97336196621685 8.93217960804822
XLOC_002338 14.9631308053282 15.1027036917513 15.0043557820698 15.1075935273535 15.3530131286689 15.2709190209019 15.245111608134 15.1962426558994
XLOC_002339 11.904541738352 11.811827859923 11.901002850251 11.8150338597768 11.783176257814 11.7177166284771 11.8833081536381 11.8487879653365
XLOC_002340 11.3675347197224 11.4447166249523 11.5445196025376 11.3836749218772 11.3606677585892 11.4077291306112 11.3857323881815 11.3079955667551
XLOC_002341 9.61728087618699 9.75753780688849 9.70582532165233 9.59026664402557 9.59114355369623 9.77693512592259 9.63726274704856 9.58458192952854
XLOC_002343 10.8503829838481 11.0564075343079 10.9549078587246 11.2514110859537 11.2883381916426 11.0032273262743 11.0809114566279 11.0996840141425
XLOC_002344 12.1453432602092 12.3658600505051 12.4023714704491 11.9062023777426 11.9403629149184 11.9298541206703 12.1272390058655 12.1339729734912
XLOC_002346 8.8979399204676 9.1545270766514 9.08663548066532 9.0825568936539 9.00372735895042 9.07584982599774 9.01614594483502 9.11789958254151
XLOC_002347 9.43291269641378 9.34319105260344 9.31692613726258 9.0825568936539 9.15357335842981 9.23329641875072 9.36363128406391 9.27714421515228
XLOC_002348 10.5803818303409 10.8371309129898 10.6726842026779 10.5489804450034 10.6774360538282 10.8040124297955 10.5519822405688 10.5177517431551
XLOC_002350 13.5887745426483 13.5778312323808 13.4363033953305 13.6555066667465 13.756029242267 13.559856953684 13.5518811043761 13.6269858433189
XLOC_002351 12.9715533018918 12.9629024063424 13.0117360076581 12.9256346609213 12.8689624775184 12.8937955781959 12.874831952366 12.8802856270762
XLOC_002352 8.98444543673178 8.91490755010217 9.02534067202237 9.02276250382714 8.91900133085024 8.93783494122892 8.96201017163759 8.9888242814365
XLOC_002353 12.4277994121763 12.4442620382182 12.4762415929253 12.9770469702705 12.8829371912133 12.5666160011255 12.3377512432514 12.3628125162077
XLOC_002354 9.50629885261704 9.53142531931897 9.44362408926681 9.24892882130695 9.43942701223484 9.43434643131491 9.45196770225191 9.33894696268182
XLOC_002355 9.2259453008839 9.3150860604065 9.26464553207634 9.16157220708046 9.16323784181196 9.49927814376923 9.33687307073133 9.26714362279459
XLOC_002356 12.6415959641584 12.5365311411512 12.6490569483333 12.5221881461834 12.2730851685457 12.3598372652592 12.4753073441048 12.4978317312258
XLOC_002357 10.7663913868712 10.7923791585958 10.761743334698 10.2700937285716 10.1536274469179 10.5581877473806 10.4598941458054 10.2759281378747
XLOC_002358 8.8979399204676 8.91490755010217 8.97383554926295 8.93966095846593 8.88640981108913 8.88295185964023 8.96201017163759 8.99289762456856
XLOC_002360 11.3614798144574 11.3024139770459 11.4422589770479 11.2258115783256 11.1453816145541 11.1903041620217 11.340777016676 11.2473861153714
XLOC_002361 8.9066074398696 9.06824622005033 9.09619926439344 9.1761854994146 9.16323784181196 9.00554495519434 9.13043368523664 9.1668019319018
XLOC_002362 9.56499874051508 9.42923141926443 9.53295548666267 9.51112465857945 9.48380264260638 9.39141350644043 9.31225608940348 9.39813853383943
XLOC_002363 9.44674478755242 9.36225554856897 9.42921873407066 9.36025730489723 9.45234909994053 9.57615532827897 9.40902173437564 9.3960248750239
XLOC_002364 9.16295528379749 9.20017443734299 9.13733890296389 9.00334727956458 9.04088273079002 9.18970080133571 9.13454864615497 9.06442922986058
XLOC_002365 14.7154002718427 14.4385101431001 14.6171096335956 14.6543927674932 14.4789674469531 14.578145193129 14.4568597886919 14.4884461680686
XLOC_002366 8.81978314877045 8.89048328270363 8.92248664904812 8.93966095846593 8.98401350706741 8.80778924936057 8.91972800337009 8.92749391129445
XLOC_002367 9.4008995304289 9.39387566656029 9.48539503518881 9.62873633990117 9.59114355369623 9.28993397317138 9.13454864615497 9.1114896409111
XLOC_002368 11.265164668809 11.2758614588815 11.2452338045981 11.1191389281311 11.1572048343217 11.2557038007851 11.2349455070642 11.154797119246
XLOC_002369 11.0351607750939 10.9674849561715 11.0535821445602 11.0400930389643 11.0373174714643 11.0185047547658 11.0059280676767 11.0734403570809
XLOC_002370 9.09841566154108 9.13225129911036 9.0413589423043 9.05945690578113 9.1132664485141 9.1477241676444 9.06483564378101 9.08509461606905
XLOC_002371 12.7648166852677 12.8706728049667 12.8343093151447 13.2588875362215 13.2341612505158 12.8378925944152 12.7019641915167 12.7144692978809
XLOC_002372 11.6929999207074 11.7576926094772 11.87679755688 11.6656761604779 11.5766722427653 11.6760596159102 11.7336663582804 11.5920929115248
XLOC_002373 11.0664309345444 11.1093818902897 11.1037318544124 10.9657491330877 11.0421288932934 11.1487905885411 11.1344067313345 11.0253873613208
XLOC_002374 11.468503657056 11.6219976306775 11.4802696552272 11.5346440875422 11.5414251316143 11.5271791788329 11.6604009143298 11.6431650241547
XLOC_002375 13.4207479752673 13.5717916913953 13.4670032959528 13.5814870302356 13.7187140103645 13.6838616325544 13.6593870366166 13.6431701739294
XLOC_002376 8.80855107627621 8.91490755010217 8.81168335976152 8.89965770074638 8.86897927258791 8.84750648494557 8.87954369980023 8.95041031376024
XLOC_002377 12.482256083796 12.508687597229 12.5433323758936 12.6250069906231 12.3598752081496 12.460386509192 12.4727150032147 12.4830507294873
XLOC_002379 11.4130995044835 11.3885060745202 11.3250227141346 11.2315415892427 11.3003269577041 11.2889180024995 11.351241205416 11.4116571964291
XLOC_002380 9.66678138732872 9.90052889980175 9.63495457924065 9.81662778752898 10.0250282361691 10.0437403584512 9.97754926617993 9.98802410880156
XLOC_002381 11.7851455341376 11.8083748753153 11.8068966941657 11.9611894050963 11.9289698235952 11.9447379697906 11.9385860858235 12.0148319878288
XLOC_002382 8.93151615515909 9.09311736511135 9.03073721611072 9.09925845659679 8.89482284107319 9.0703430733718 8.84227720069073 8.93217960804822
XLOC_002383 11.2845438445951 11.2849365947911 11.2711514507403 11.0384478958896 11.020341964731 11.2563759744362 11.2212706405408 11.1424856961733
XLOC_002384 11.4234554630395 11.0699923308335 11.2409681873991 11.2950984710408 11.3523892564558 11.0756536018265 11.2275551431183 11.1212523146093
XLOC_002385 11.991150959511 11.9368468522787 11.9584870520075 12.0128966125545 12.1631751464539 12.0378544581972 12.1209152031485 12.1330692163181
XLOC_002386 10.1037657468583 10.116832337859 10.0201067378373 9.78038621197188 9.88592865093924 10.0778079671845 9.76986320104392 9.80604102767283
XLOC_002387 9.26626223794214 9.40921995969403 9.12394986057044 8.6920483438795 8.62370276272946 8.93783494122892 9.37810140218903 9.29914018294239
XLOC_002388 8.83061631136947 8.90894509785203 8.86353487844912 8.76733331451475 8.87780000791967 8.92291793029283 8.91972800337009 8.82514149413345
XLOC_002390 8.86108494218298 9.04659508810756 8.97383554926295 9.09374719396009 9.00372735895042 9.05915563346531 8.92603920207734 8.95041031376024
XLOC_002391 11.9950234611009 11.8391522417138 11.9540905332731 11.7807192099379 11.8225425486611 11.8957828171689 11.8599257291208 11.7936053483791
XLOC_002392 11.4350146106559 11.50819598409 11.5317054991079 11.5748635761269 11.6247859350134 11.516631193689 11.5364293122064 11.5380586189341
XLOC_002393 10.2073840444626 10.5433152713467 10.5599510170419 10.884305074757 10.4515408372408 10.5249232350859 10.4639519891479 10.4910783043203
XLOC_002395 9.09269512448788 9.16177248908663 9.00878598255024 9.16157220708046 9.12360668282972 9.26219579571367 9.17804076090068 9.02428196705873
XLOC_002396 8.84108971652109 8.92656999728849 8.90144560855338 8.9546290844308 8.9634116432481 8.94509636591804 8.85006368722938 8.83135939129466
[truncated: 12,035 more rows]
