# Supplementary material for: Kin recognition: Neurogenomic response to mate choice and sib mating avoidance in a parasitic wasp
Source: PLoS One. 2020 Oct 26;15(10):e0241128. doi: 10.1371/journal.pone.0241128 (PMC7588116; doi:10.1371/journal.pone.0241128)
Supplement: S3 File — (TXT) [file pone.0241128.s010.txt]

	Female1	Female1b	Female2	Female2b	Female3	Female3b	Kin1	Kin1b	Kin2	Kin2b	Kin3	Kin3b	NonKin1	NonKin1b	NonKin2	NonKin2b	NonKin3	NonKin3b
XLOC_000001	0	1	2	14	0	16	8	8	3	6	2	7	2	6	11	10	5	7
XLOC_000002	0	0	0	0	0	0	0	0	0	0	0	0	0	0	0	0	0	0
XLOC_000003	35	112	83	156	112	147	140	210	68	102	140	154	63	139	39	79	265	129
XLOC_000004	90	165	115	94	78	115	79	133	107	167	151	204	81	89	60	108	300	151
XLOC_000005	308	548	660	681	502	688	486	742	359	570	407	484	409	536	596	579	1105	471
XLOC_000006	616	1200	1443	1704	912	1365	2283	3778	820	1269	1276	1665	1522	2098	1561	1838	3092	1564
XLOC_000007	272	488	524	612	405	549	354	631	267	456	438	559	432	569	529	604	926	460
XLOC_000008	396	723	586	735	512	742	395	615	404	718	474	523	540	692	558	672	1073	540
XLOC_000009	908	1521	1637	1830	1181	1580	1320	2067	1082	1572	1216	1403	1120	1665	1478	1555	2790	1329
XLOC_000010	8	13	6	13	1	22	12	15	5	9	3	10	11	7	16	3	18	8
XLOC_000011	123	157	233	230	132	197	238	376	144	164	108	142	160	212	184	187	381	154
XLOC_000012	117	277	209	272	181	250	255	365	200	340	240	262	215	273	210	275	437	205
XLOC_000013	57	106	107	123	85	141	56	91	36	43	51	53	66	86	68	86	194	94
XLOC_000014	2769	5990	4317	5415	3492	5589	2741	5158	2757	5070	2938	4150	2166	4246	3683	4592	7694	4157
XLOC_000015	31	51	49	61	31	35	45	71	34	54	49	54	30	50	52	57	94	46
XLOC_000016	7	6	3	5	2	18	17	26	1	2	1	0	1	1	1	2	2	1
XLOC_000017	1	6	8	16	11	19	29	60	1	4	2	0	6	2	6	0	1	6
XLOC_000018	203	358	284	316	256	337	176	343	141	240	149	198	182	304	263	269	468	231
XLOC_000019	769	1194	1188	1339	1033	1442	732	1203	758	1091	869	964	667	1022	1143	1159	2119	1005
XLOC_000020	1846	3545	3218	4112	2653	3875	2415	4345	2139	3334	2601	3363	2522	3701	3116	3953	6041	3346
XLOC_000021	66	115	104	138	68	132	57	113	41	85	57	95	62	76	60	104	170	99
XLOC_000022	431	762	876	1033	499	960	703	1086	486	842	625	876	603	794	870	984	1695	938
XLOC_000023	28	56	64	51	51	73	32	33	46	66	51	53	43	45	59	83	124	54
XLOC_000024	681	1140	1235	1441	964	1315	919	1430	838	1340	1021	1167	840	1232	1335	1318	2386	1106
XLOC_000025	24551	46847	37349	46617	33006	50022	19778	34661	19050	32838	21112	27347	23273	36395	29302	35739	55751	29357
XLOC_000026	9	16	19	19	8	20	4	18	2	12	3	6	8	22	15	9	29	13
XLOC_000027	137	439	170	323	159	435	138	300	114	213	107	219	92	230	149	332	388	293
XLOC_000028	74	183	118	173	102	225	69	194	106	200	114	168	50	217	95	140	230	145
XLOC_000029	856	1546	1548	1880	1278	1826	2023	3358	843	1462	1323	1497	1354	2004	1579	1800	2912	1440
XLOC_000030	600	993	1001	1129	847	1074	783	1188	612	951	787	842	664	866	910	993	1711	816
XLOC_000031	1748	3116	3149	3717	2540	3429	2642	4416	1865	3046	2216	2804	2131	3122	3039	3524	5381	2888
XLOC_000032	789	1462	1642	1929	1260	1772	1324	2290	1081	1743	1324	1643	1124	1731	1579	1708	2954	1592
XLOC_000033	4	8	7	27	8	13	14	47	1	3	4	3	9	11	8	7	9	8
XLOC_000034	330	780	597	821	433	696	395	939	475	697	547	705	383	723	614	801	1153	663
XLOC_000035	6618	11721	10464	12249	9097	12690	6512	11869	7483	11471	8473	10375	7142	10679	10079	11629	18885	9296
XLOC_000036	5595	9788	11797	12989	8589	11389	8069	12595	8010	12312	10310	11888	8284	11072	10997	12180	21409	10416
XLOC_000037	3230	5271	5219	5884	4998	6772	3538	5733	3507	5438	3853	4624	3899	5489	4045	4613	8054	3941
XLOC_000038	0	0	1	1	0	0	7	18	0	3	0	5	2	1	1	2	7	4
XLOC_000039	23	45	39	44	22	32	42	94	17	26	28	24	17	54	33	48	58	17
XLOC_000040	277	387	396	482	271	506	424	552	261	380	263	386	320	496	436	501	804	424
XLOC_000041	166	241	261	284	223	284	176	283	165	274	205	179	134	245	228	265	388	221
XLOC_000042	620	1156	1229	1347	1024	1410	1054	1605	755	1246	1049	1076	911	1222	1094	1091	2122	957
XLOC_000043	26	59	40	94	33	58	14	22	10	18	11	12	21	57	59	90	101	41
XLOC_000044	6	14	17	7	11	4	8	14	19	46	12	30	8	16	6	14	32	21
XLOC_000045	163	434	289	398	182	436	152	368	190	464	252	334	162	354	248	290	486	312
XLOC_000046	8	18	7	5	2	20	4	13	10	17	10	8	9	9	6	18	22	14
XLOC_000047	344	601	659	664	519	636	335	590	251	467	318	344	352	510	520	521	910	428
XLOC_000048	7	32	28	25	13	21	52	91	15	35	33	31	16	35	33	34	47	16
XLOC_000049	11	35	51	58	19	36	135	262	26	39	31	20	31	56	44	66	116	57
XLOC_000050	1	12	5	6	7	14	16	31	2	8	2	10	2	23	3	27	23	6
XLOC_000051	26	44	43	39	56	45	35	67	18	15	33	22	36	46	37	55	82	36
XLOC_000052	9424	17380	15562	19446	11927	17994	10993	19310	11196	17795	12940	17575	11405	17740	15082	18457	30024	16236
XLOC_000053	44	96	23	58	46	61	26	53	31	73	59	58	30	40	42	64	116	44
XLOC_000054	2683	4964	4252	5352	3516	4804	3012	5173	2948	4694	3460	4590	3242	4766	4272	5102	8119	4259
XLOC_000055	24	46	40	46	31	44	50	108	25	34	48	70	41	64	52	53	72	67
XLOC_000056	32	110	58	124	44	88	104	165	71	141	90	84	48	105	126	108	170	86
XLOC_000057	9	31	51	73	35	36	124	214	3	13	21	15	35	29	29	22	52	30
XLOC_000058	1	16	9	12	6	16	14	26	4	26	3	11	6	15	3	10	7	15
XLOC_000059	1924	3496	3155	3768	2699	3802	1951	3487	1961	3157	2076	2749	2508	3403	2982	3561	5660	2764
XLOC_000060	2894	4730	4547	5251	3597	4813	3674	5863	2778	4396	3107	3910	3366	4306	4148	4790	7951	3899
XLOC_000061	1588	2932	2546	3068	2473	3183	1632	2879	1607	2363	1728	2074	1722	2453	2400	2875	4130	2129
XLOC_000062	519	904	989	1031	826	995	887	1281	725	1029	930	939	696	940	960	973	2037	883
XLOC_000063	1092	1658	1691	1991	1445	1999	1153	1846	1000	1539	1000	1231	1163	1533	1527	1720	2913	1456
XLOC_000064	14597	24614	27030	30217	19495	26362	18876	29101	15457	23989	19544	22820	16868	22784	24097	26468	42898	20284
XLOC_000065	6	11	17	9	4	8	7	16	3	15	6	8	9	6	6	12	35	11
XLOC_000066	739	1231	1299	1444	725	1062	1278	1909	837	1328	1796	1997	934	1289	1048	1058	2158	948
XLOC_000067	0	0	0	0	0	2	2	1	0	0	0	0	0	1	1	0	1	0
XLOC_000068	1362	2416	2210	2768	1820	2852	1909	3184	1377	2254	2020	2639	1646	2403	1950	2150	3764	1890
XLOC_000069	89	136	146	146	94	123	89	151	80	100	75	111	85	90	90	143	207	106
XLOC_000070	2	5	7	3	2	4	1	18	5	0	3	9	1	1	2	3	12	6
XLOC_000071	593	995	1061	1130	821	1127	740	1249	641	972	956	988	712	922	1039	1123	2012	910
XLOC_000072	1082	1899	2282	2645	1490	2244	1962	3457	1443	2173	1854	2274	1602	2515	2218	2670	4090	2039
XLOC_000073	4661	9195	7856	9684	6112	9081	5510	9317	5230	8445	5894	8109	5274	8256	7402	9162	14857	7983
XLOC_000074	521	979	907	1121	730	1104	621	997	571	828	696	788	655	843	830	942	1628	671
XLOC_000075	11984	20888	18499	21955	16421	22602	13981	23513	13069	20072	15395	19701	14654	20131	16554	19372	32436	16482
XLOC_000076	306	599	652	704	496	677	387	726	373	711	440	493	433	653	567	693	1041	516
XLOC_000077	3003	5188	5393	6202	4322	6230	2794	4573	3654	6161	3845	4782	3380	4930	4464	5515	8261	4123
XLOC_000078	5	23	30	37	11	59	16	29	17	55	28	37	11	32	20	34	67	27
XLOC_000079	3678	6237	6896	8031	5052	6874	5457	8747	4739	7176	5934	7163	4946	6833	7016	7954	13573	6828
XLOC_000080	816	1276	1411	1605	1140	1550	1118	1803	877	1492	1051	1198	1005	1360	1400	1544	2493	1224
XLOC_000081	5226	9155	10965	13688	7387	10681	7027	12220	8233	13872	10042	13152	8826	13418	10741	12244	20260	10434
XLOC_000082	669	1113	1138	1389	817	1123	1263	2224	655	1097	921	1136	897	1318	1172	1445	2291	1303
XLOC_000083	58	71	47	80	45	77	52	47	33	72	54	58	29	43	46	66	111	51
XLOC_000084	0	0	0	0	0	0	0	0	0	0	0	0	0	0	0	0	0	0
XLOC_000085	1670	2843	3173	3578	2663	3692	2136	3490	2107	3163	2285	2757	2079	3076	2428	2738	4847	2321
XLOC_000086	568	1004	1100	1254	866	1154	946	1439	693	1148	888	919	864	1171	1106	1219	2022	1016
XLOC_000087	8	26	19	26	15	16	13	18	20	8	8	16	4	39	13	23	41	15
XLOC_000088	38	73	132	173	97	129	87	121	66	122	46	74	92	105	105	141	182	119
XLOC_000089	1	1	10	8	1	1	16	23	3	1	4	4	4	19	4	13	18	8
XLOC_000090	5	10	10	9	2	5	31	50	3	13	8	4	7	9	7	10	33	10
XLOC_000091	28	46	81	58	33	95	134	280	27	91	62	52	50	77	80	78	162	100
XLOC_000092	1	2	1	5	3	6	9	23	1	5	2	5	5	9	8	18	8	9
XLOC_000093	1	1	5	4	1	1	16	40	1	0	1	4	2	5	10	7	8	1
XLOC_000094	0	3	4	5	1	4	0	0	1	3	1	0	1	5	1	1	7	3
XLOC_000095	0	0	0	0	0	0	0	0	0	0	0	0	0	0	0	0	0	0
XLOC_000096	150	311	281	386	201	373	168	341	187	478	204	363	142	282	221	299	411	300
XLOC_000097	3835	8286	6491	8199	5228	8479	4050	7515	4134	7777	4708	6657	3554	6586	5739	7172	10821	6238
XLOC_000098	21	72	66	66	43	53	57	66	2	7	23	13	23	31	35	48	89	33
XLOC_000099	28	66	58	73	51	92	71	124	7	15	25	34	32	58	18	44	59	27
XLOC_000100	10467	29799	17611	32802	14428	35137	12186	30379	14416	36047	19508	35369	9941	25662	14063	24815	33062	24655
XLOC_000101	354	696	529	764	453	766	293	584	384	679	432	631	355	661	444	580	845	493
XLOC_000102	5	11	7	2	4	1	8	22	5	8	3	2	3	6	2	1	9	4
XLOC_000103	954	1748	2159	2586	1360	2012	2201	3693	1133	1988	1583	1888	1417	2204	2101	2522	3760	1985
XLOC_000104	1840	3338	2987	3582	2576	3337	1640	2561	2431	3565	2574	2850	1807	2340	2847	3117	5613	2740
XLOC_000105	345	620	768	918	504	676	802	1294	369	555	440	581	548	666	630	669	1198	590
XLOC_000106	634	1124	1304	1377	814	1179	1337	2262	864	1481	1387	1651	1000	1462	1280	1487	2769	1459
XLOC_000107	1	7	9	12	6	16	17	26	0	2	1	4	1	4	2	5	5	8
XLOC_000108	340	639	664	800	642	795	458	719	380	649	424	409	361	525	544	669	1013	524
XLOC_000109	427	666	813	841	630	831	481	739	562	968	730	709	466	523	685	635	1133	583
XLOC_000110	42	149	90	140	68	117	38	105	73	151	52	102	61	105	63	131	123	119
XLOC_000111	1220	2154	1788	2238	1413	2212	1247	2095	1210	1918	1234	1602	1384	2123	1651	2157	3117	1691
XLOC_000112	202	373	267	399	254	361	203	411	176	336	226	379	219	333	289	318	530	281
XLOC_000113	1075	2042	1680	2233	1447	1972	1400	2493	1508	2482	1689	2281	1654	2369	1365	1789	2879	1547
XLOC_000114	4	7	1	4	4	1	6	19	2	5	8	10	8	5	8	10	16	12
XLOC_000115	7699	12972	13803	16711	10188	13956	9537	16553	10496	16330	12897	16981	9849	14804	13430	16023	28966	14810
XLOC_000116	17	18	13	11	15	29	21	30	29	21	19	23	7	15	19	18	42	12
XLOC_000117	1	4	5	12	7	16	4	10	4	1	8	3	4	3	3	11	12	3
XLOC_000118	24	58	30	60	41	42	42	87	55	81	62	48	26	29	40	47	94	48
XLOC_000119	1	5	3	18	1	5	6	21	3	8	5	2	7	12	3	2	6	2
XLOC_000120	162	313	263	337	182	307	223	339	159	335	190	137	219	405	215	216	414	196
XLOC_000121	396	773	771	800	532	750	422	705	440	736	460	607	399	598	669	734	1170	577
XLOC_000122	3	1	5	2	2	4	28	60	3	9	4	1	6	12	6	3	5	7
XLOC_000123	0	5	3	2	4	4	37	62	1	3	4	8	7	7	10	22	26	4
XLOC_000124	113	241	222	240	210	296	143	268	157	233	115	150	169	220	243	193	391	167
XLOC_000125	4	8	8	6	19	8	1	7	3	7	10	14	2	8	10	14	27	11
XLOC_000126	23	18	8	26	13	20	2	7	3	14	12	12	8	14	21	20	42	21
XLOC_000127	15	31	18	16	21	12	4	8	8	11	20	16	18	4	22	24	52	16
XLOC_000128	73	99	108	118	86	88	69	166	78	124	67	96	64	102	95	91	172	85
XLOC_000129	1	11	6	4	2	3	3	20	2	2	19	1	2	3	3	2	10	3
XLOC_000130	7	1	4	4	6	2	0	19	5	1	0	0	8	3	4	1	2	0
XLOC_000131	118	195	240	236	173	212	158	275	112	158	139	138	139	201	180	205	335	153
XLOC_000132	20736	37247	36308	43292	26967	37966	24838	42646	26261	40828	31676	40599	26287	38654	36289	42938	71992	37751
XLOC_000133	120	225	236	277	160	190	407	664	80	122	150	172	165	225	214	257	391	177
XLOC_000134	150	279	353	373	162	258	642	972	117	185	217	233	242	292	266	322	595	267
XLOC_000135	143	214	248	248	148	206	579	774	63	155	143	227	169	272	250	203	485	273
XLOC_000136	418	622	829	864	624	739	581	896	469	687	623	645	529	770	732	838	1365	650
XLOC_000137	1436	2332	2800	3116	2285	2844	2176	3441	1618	2253	1920	2195	2276	2963	2783	3074	5255	2299
XLOC_000138	759	1490	1414	1619	1203	1556	1273	1865	767	1176	951	1057	939	1304	1278	1344	2111	1050
XLOC_000139	3	3	5	7	4	2	5	13	4	6	1	5	1	2	2	3	9	15
XLOC_000140	8	27	13	40	9	37	17	25	19	31	15	33	1	26	13	19	47	22
XLOC_000141	3	10	11	29	6	9	27	41	15	17	5	14	9	34	16	13	30	5
XLOC_000142	22	79	66	56	40	67	48	80	36	76	37	40	31	51	61	68	87	58
XLOC_000143	10594	19722	17587	21810	14076	19819	12115	20531	11683	18516	14169	17966	11585	17245	16380	20020	30708	16730
XLOC_000144	1365	2509	3528	4509	1800	2986	8042	14770	1718	2945	3218	4260	3300	5057	3614	4585	7550	4116
XLOC_000145	10	9	6	8	1	3	82	141	5	6	11	18	10	10	6	21	22	16
XLOC_000146	1	1	5	0	0	0	34	38	1	0	2	4	0	5	4	4	2	1
XLOC_000147	1	1	2	1	1	1	34	63	1	0	2	3	2	1	1	3	2	2
XLOC_000148	1	0	3	5	1	5	66	118	1	2	6	7	1	6	4	7	7	1
XLOC_000149	0	0	1	1	1	0	13	31	0	0	0	1	0	2	0	0	2	0
XLOC_000150	58	93	71	57	59	64	25	69	39	64	40	40	48	49	55	71	118	45
XLOC_000151	562	860	962	1077	748	1063	688	1209	622	956	681	848	677	930	959	1023	1861	839
XLOC_000152	60	133	138	155	129	174	71	131	78	100	67	109	46	105	124	82	214	97
XLOC_000153	934	1717	2271	2425	1402	2161	1879	2944	1393	2477	1954	2336	1550	2443	2204	2478	4265	2157
XLOC_000154	5	17	3	6	1	3	1	12	0	4	0	1	2	2	0	1	2	1
XLOC_000155	7046	12257	13701	15606	10079	13809	10399	17124	9979	15652	12690	15929	10111	14350	13316	14896	27167	13645
XLOC_000156	2438	4917	4979	6416	3925	5935	4635	8472	3260	5229	3944	5454	3780	5867	4589	5654	8107	4302
XLOC_000157	0	2	1	1	0	1	1	12	0	0	1	5	4	3	0	2	4	0
XLOC_000158	2641	5092	4277	5221	3395	4826	2978	5135	2673	4244	3292	4230	3335	5006	4129	5068	7885	4126
XLOC_000159	45	81	80	92	101	114	36	37	59	84	61	78	45	81	78	64	156	69
XLOC_000160	1211	2366	2445	2717	1800	2469	1764	3017	1300	2224	1697	2053	1686	2447	2168	2429	3917	1858
XLOC_000161	920	1851	1588	1980	1166	1823	1184	2490	1038	1838	1273	1706	1018	1769	1411	1809	3016	1589
XLOC_000162	3456	5789	6291	7341	5273	6805	4306	6826	4484	6838	5804	6928	5001	6714	6392	6905	12131	6102
XLOC_000163	29	103	113	121	72	122	134	223	31	65	51	79	94	94	113	102	153	83
XLOC_000164	5	4	8	15	0	5	1	1	0	7	0	0	2	3	1	2	1	1
XLOC_000165	2	3	6	11	4	5	7	24	1	11	2	3	0	7	7	3	13	0
XLOC_000166	34	62	78	64	65	95	129	182	38	46	477	444	33	89	58	62	406	171
XLOC_000167	83	206	189	208	136	228	102	218	100	268	208	220	88	200	137	156	338	170
XLOC_000168	0	1	2	0	0	0	2	14	1	0	1	2	0	2	0	1	0	0
XLOC_000169	0	0	0	0	0	0	0	0	0	0	0	0	0	0	0	0	0	0
XLOC_000170	0	11	1	5	0	1	16	40	1	6	1	8	1	0	1	6	8	7
XLOC_000171	5	5	4	2	2	0	41	64	0	3	6	3	4	8	3	4	8	1
XLOC_000172	667	1172	1211	1446	973	1419	810	1224	569	1039	767	922	704	1103	978	1191	1898	882
XLOC_000173	4412	7336	7642	9284	5929	7857	6874	11344	4883	7083	5022	6424	5318	7444	6833	7747	13404	6512
XLOC_000174	4	10	6	5	9	12	56	81	5	2	20	17	33	35	34	21	33	19
XLOC_000175	57	102	42	44	59	86	3	1	12	13	10	11	10	8	88	108	155	66
XLOC_000176	37	82	67	72	54	98	2	2	3	1	4	2	9	23	72	81	135	76
XLOC_000177	1936	4323	3375	4800	2540	4587	2027	4549	2685	5191	3210	4569	2275	4004	3217	4511	6393	3834
XLOC_000178	1099	2480	1818	2388	1465	2398	1081	2146	1033	2040	1184	1611	1037	1724	1545	2012	2957	1664
XLOC_000179	273	485	435	524	372	548	357	667	259	455	309	465	328	482	398	584	862	401
XLOC_000180	0	3	3	1	1	2	1	3	0	1	24	36	0	0	0	2	2	0
XLOC_000181	257	543	464	571	382	628	408	716	294	397	290	421	404	493	426	580	858	409
XLOC_000182	333	764	757	958	433	897	418	794	473	959	599	838	431	764	622	892	1399	822
XLOC_000183	26	45	55	69	34	54	34	88	48	71	35	53	25	75	73	55	123	45
XLOC_000184	4457	8343	9854	11804	6447	9152	7132	11370	6685	11135	8496	10609	7161	10716	10111	11788	18801	9731
XLOC_000185	8	23	26	32	17	29	12	33	17	11	13	12	16	32	27	10	32	31
XLOC_000186	12520	22940	18262	23854	15543	22374	11384	20330	14128	22800	15754	21653	13579	20475	17734	22977	35835	20470
XLOC_000187	2299	4697	4771	6073	3246	4910	4414	7686	2848	4948	3763	5003	3715	6281	4983	5971	9317	5129
XLOC_000188	1	9	4	8	6	7	12	23	4	2	2	3	0	11	5	5	5	3
XLOC_000189	1507	2723	2498	3212	1948	2959	1549	3163	1708	2970	1771	2500	1897	3235	2404	3089	4484	2760
XLOC_000190	12	31	15	8	12	17	4	6	21	21	7	6	7	6	29	8	13	11
XLOC_000191	848	1489	1631	1846	1131	1601	1424	2334	499	787	698	784	882	1492	1258	1335	2159	1027
XLOC_000192	3	4	12	17	10	15	9	20	1	3	12	4	11	8	6	5	14	11
XLOC_000193	48	96	149	196	112	124	520	736	92	91	148	165	163	241	173	196	336	199
XLOC_000194	670	1147	1354	1730	928	1212	932	1650	861	1577	1163	1314	1023	1375	1409	1605	2448	1312
XLOC_000195	1562	2464	2618	2904	2090	2621	1799	2839	1810	2633	2014	2398	2035	2536	2652	3048	5272	2447
XLOC_000196	46	42	57	69	36	55	26	52	38	87	29	51	36	53	62	61	77	47
XLOC_000197	217	425	402	514	360	446	331	583	271	366	274	385	284	489	362	479	793	396
XLOC_000198	0	3	3	2	4	8	19	20	0	5	5	1	2	11	5	9	5	4
XLOC_000199	41	93	97	96	85	117	36	77	31	78	53	66	69	53	92	101	176	115
XLOC_000200	1	12	3	17	0	9	4	5	2	3	3	1	2	5	10	1	8	1
XLOC_000201	67	76	122	166	117	123	97	188	86	175	120	162	80	115	124	146	239	105
XLOC_000202	19	38	29	35	30	35	13	24	9	37	16	24	16	30	24	31	46	18
XLOC_000203	5	9	2	12	8	5	1	3	2	10	1	1	2	4	16	18	13	8
XLOC_000204	37	54	70	106	46	109	111	213	39	43	42	32	68	111	73	91	132	67
XLOC_000205	81	149	122	183	114	140	131	234	59	110	91	107	104	180	105	151	230	112
XLOC_000206	90	160	131	210	155	176	79	139	90	113	108	121	70	120	130	136	267	109
XLOC_000207	124	252	363	418	262	312	242	428	103	206	196	210	182	222	222	249	396	177
XLOC_000208	636	1128	1129	1382	927	1309	1039	1549	746	1054	884	1005	880	1233	1074	1267	1999	991
XLOC_000209	32	79	85	73	46	99	151	278	33	36	27	41	56	65	51	75	124	53
XLOC_000210	11	26	28	35	16	13	13	23	42	52	37	35	17	31	16	17	34	23
XLOC_000211	11	12	20	21	9	11	5	5	18	31	7	29	10	13	7	6	47	17
XLOC_000212	7	12	8	8	9	18	1	0	0	1	1	2	0	4	8	11	19	1
XLOC_000213	0	1	2	3	5	5	8	30	1	3	6	5	2	1	1	1	7	0
XLOC_000214	34	59	95	89	71	104	42	69	66	81	68	63	54	87	83	73	137	61
XLOC_000215	1767	3183	3622	4358	2609	3511	2730	4468	2122	3236	2745	3458	2887	4081	3557	4097	6638	3160
XLOC_000216	34	68	121	143	71	63	440	706	55	86	115	80	165	214	150	167	270	158
XLOC_000217	1439	2406	2582	2860	2104	2709	1934	2972	1535	2268	1704	1924	1711	2164	2476	2644	4643	2127
XLOC_000218	3879	6755	7359	8648	5899	8269	4797	7823	4803	7253	4658	5523	4710	6483	6361	7080	11532	5665
XLOC_000219	33	54	49	72	47	82	56	126	10	56	39	52	33	46	32	43	62	33
XLOC_000220	8	20	33	17	25	23	18	35	20	34	13	16	33	35	28	48	44	39
XLOC_000221	6708	12252	13579	15905	9923	13876	8811	14162	11310	18621	11071	14301	12020	17591	13942	16090	25617	13022
XLOC_000222	6618	14350	13957	18599	10326	17340	8087	15411	11240	21040	10701	16670	8675	16711	12345	16663	23877	13772
XLOC_000223	366	699	606	796	533	762	379	563	455	724	458	683	432	628	557	659	1095	670
XLOC_000224	478	754	782	869	673	783	526	909	536	778	615	755	623	756	779	815	1537	799
XLOC_000225	44	60	73	86	54	104	1	18	4	4	8	24	14	21	83	114	91	61
XLOC_000226	0	1	2	12	2	2	24	22	1	1	1	1	0	2	0	1	2	2
XLOC_000227	0	2	1	1	1	1	15	32	0	0	2	0	0	0	2	7	2	0
XLOC_000228	208	416	369	378	266	450	147	256	275	516	266	386	170	311	299	392	611	341
XLOC_000229	22	49	41	56	28	62	19	22	10	21	10	14	15	37	51	39	98	43
XLOC_000230	565	948	860	1030	702	952	817	1208	532	828	612	802	659	898	954	1130	1752	781
XLOC_000231	90	157	161	229	177	199	211	261	180	269	147	202	170	184	192	271	389	192
XLOC_000232	903	1607	1604	1953	1217	1812	1363	2375	904	1333	1018	1446	1044	1630	1441	1872	2688	1380
XLOC_000233	796	1438	1331	1704	1086	1629	971	1521	842	1308	910	1116	991	1308	1243	1413	2174	1206
XLOC_000234	2086	3756	4456	4979	3117	4607	2553	4478	2764	4453	2905	3669	2870	3907	3449	4180	6532	3313
XLOC_000235	70	168	204	258	136	168	209	271	80	125	110	102	102	143	144	203	274	149
XLOC_000236	1477	2535	2427	2972	2269	3148	1364	2026	1254	1931	1294	1494	1505	2051	1997	2193	3168	1633
XLOC_000237	1767	3048	3112	3728	2372	3366	2597	4248	1930	2890	2168	2672	2121	3017	2875	3507	5429	2753
XLOC_000238	135	184	258	265	171	258	146	278	124	164	148	173	160	197	198	215	361	172
XLOC_000239	322	668	562	615	445	693	392	772	392	604	474	599	416	584	468	625	967	520
XLOC_000240	19	35	41	63	21	35	27	70	24	32	31	21	31	32	40	52	89	24
XLOC_000241	22	19	25	27	34	33	12	9	20	32	15	26	14	17	28	15	46	21
XLOC_000242	281	491	480	548	447	659	609	913	129	287	272	319	316	472	312	398	558	258
XLOC_000243	60	156	140	202	100	201	90	180	37	61	53	62	47	105	145	146	165	116
XLOC_000244	256	430	559	551	277	410	546	777	236	359	345	318	434	552	554	583	937	441
XLOC_000245	177	260	296	373	221	308	315	478	156	225	258	240	250	327	273	301	464	233
XLOC_000246	15242	25399	27313	31150	20714	25709	19692	31050	18641	26215	19272	22538	20353	26918	27372	30347	50417	24427
XLOC_000247	1588	2853	2506	2896	2423	3310	1547	2243	1492	2399	1730	2080	1649	2191	2195	2528	3436	1707
XLOC_000248	16	28	25	34	22	29	15	18	13	19	13	6	7	8	41	23	71	18
XLOC_000249	15	20	14	21	26	41	15	34	16	34	15	19	8	24	13	14	36	26
XLOC_000250	2	4	4	10	4	5	47	69	1	1	12	6	7	8	7	11	21	2
XLOC_000251	117	175	364	407	149	254	609	891	182	300	270	419	329	401	413	455	756	346
XLOC_000252	718	1017	1162	1249	935	1288	648	945	809	1266	839	1164	811	952	1121	1313	2031	924
XLOC_000253	8	14	14	35	6	19	14	29	4	20	7	10	13	25	16	23	44	19
XLOC_000254	856	1571	1922	2174	1199	1582	1839	2849	1028	1704	1537	1690	1302	1870	1813	1968	3337	1635
XLOC_000255	10	12	47	46	13	25	48	58	15	17	35	42	17	24	33	19	85	48
XLOC_000256	574	917	946	1123	688	1006	661	1042	332	528	447	624	550	759	677	801	1424	702
XLOC_000257	11	30	22	24	31	19	1	7	9	16	13	6	24	22	34	24	32	21
XLOC_000258	10	1	5	10	1	5	29	72	0	0	7	3	19	9	13	24	22	7
XLOC_000259	105	122	204	225	133	132	202	280	154	169	114	199	127	191	161	261	335	206
XLOC_000260	58	129	131	173	118	140	57	72	114	101	81	148	67	110	104	124	194	77
XLOC_000261	55	53	94	79	33	60	69	80	41	94	71	57	70	65	53	64	138	48
XLOC_000262	25	23	44	58	38	55	20	56	7	19	19	19	26	10	42	24	41	13
XLOC_000263	0	5	4	2	4	1	15	26	0	1	4	1	5	6	2	7	1	8
XLOC_000264	33	63	50	82	48	67	20	56	43	63	42	57	27	67	35	61	94	54
XLOC_000265	113	236	130	180	68	129	108	161	115	176	120	152	205	272	142	131	263	132
XLOC_000266	870	1720	1192	1773	1057	1844	989	1804	1070	1951	1243	1857	849	1430	1238	1717	2674	1555
XLOC_000267	6	19	8	9	3	11	6	11	3	5	8	17	4	15	5	1	17	5
XLOC_000268	37	61	43	44	34	74	33	74	30	41	26	57	29	67	35	50	105	44
XLOC_000269	2373	4202	3616	4116	3189	4359	2695	4334	2015	3233	2330	2822	2403	3611	3322	3843	5879	3097
XLOC_000270	243	412	381	447	314	552	300	528	232	280	234	319	309	399	387	487	672	341
XLOC_000271	6273	10625	10910	12704	8510	11861	7342	11708	6126	9612	6996	8448	6903	9640	9704	11397	17984	9027
XLOC_000272	1843	2962	3286	3430	2415	3138	2215	3678	1824	2628	2056	2487	2129	2918	2970	3089	5426	2666
XLOC_000273	28	48	56	78	31	74	26	75	27	33	22	52	34	51	52	42	61	33
XLOC_000274	15	77	34	31	17	74	9	44	15	37	8	19	12	42	26	54	43	42
XLOC_000275	197	393	383	432	324	449	288	459	174	241	198	251	283	303	283	390	505	270
XLOC_000276	1829	3449	2731	3501	2454	3396	1328	2483	1807	2810	1874	2455	2149	3170	2534	3444	4996	2872
XLOC_000277	46	86	98	130	75	68	57	118	27	58	70	85	89	122	77	146	172	91
XLOC_000278	20	75	64	100	45	82	70	146	33	65	48	104	56	116	72	115	157	96
XLOC_000279	60	88	153	202	75	112	194	374	53	77	56	117	132	211	159	150	220	149
XLOC_000280	19	48	85	143	24	45	381	714	37	54	63	51	124	190	122	107	187	112
XLOC_000281	2	0	8	2	1	4	44	74	1	4	1	2	0	15	5	5	16	5
XLOC_000282	392	689	586	678	473	714	300	602	373	613	375	475	296	521	533	600	982	518
XLOC_000283	6	13	3	19	11	14	8	14	4	3	6	10	4	12	11	10	13	16
XLOC_000284	37	79	44	100	54	76	57	137	19	27	15	16	44	40	26	38	53	20
XLOC_000285	25	79	71	86	50	78	23	52	27	53	29	81	25	49	65	95	121	82
XLOC_000286	46	109	136	147	95	98	95	247	53	102	80	136	77	112	146	130	227	111
XLOC_000287	191	450	450	548	209	405	389	746	194	462	201	375	263	570	295	442	702	420
XLOC_000288	354	660	407	554	591	877	352	624	485	752	336	484	343	602	489	531	883	458
XLOC_000289	1	9	3	10	2	8	24	30	0	3	11	0	3	10	16	1	9	5
XLOC_000290	14	22	23	32	16	16	92	117	6	15	9	11	6	31	26	32	46	30
XLOC_000291	2	2	8	6	4	2	1	5	0	3	1	4	4	1	1	20	7	8
XLOC_000292	13	12	21	31	15	19	10	21	7	11	20	26	10	11	30	27	44	25
XLOC_000293	1553	2674	2783	3267	2156	3092	2107	3305	1691	2665	2289	2614	1971	2593	3006	3358	5370	2756
XLOC_000294	0	6	2	14	1	7	11	24	0	17	2	5	1	4	5	5	1	6
XLOC_000295	98	140	246	237	139	202	222	345	73	115	97	147	174	190	205	241	329	157
XLOC_000296	0	0	0	0	1	1	5	19	0	0	1	0	0	1	0	0	2	0
XLOC_000297	3826	6843	7108	8233	5322	7526	4981	8054	4709	7291	5384	7111	5086	7021	6738	7868	12667	6655
XLOC_000298	45	108	124	167	97	136	124	210	106	162	174	219	124	168	131	161	289	119
XLOC_000299	3	5	5	2	4	2	20	49	2	9	2	8	2	14	4	9	16	5
XLOC_000300	1	1	1	2	1	1	6	14	2	0	1	2	0	1	2	1	0	5
XLOC_000301	0	0	0	0	0	0	0	0	0	0	0	0	0	0	0	0	0	0
XLOC_000302	4	6	4	8	3	2	3	7	5	1	3	4	1	6	5	6	12	4
XLOC_000303	0	2	7	6	1	12	39	104	6	7	1	8	4	19	3	13	12	3
XLOC_000304	512	814	789	975	734	1059	305	508	317	514	279	355	358	538	660	621	955	558
XLOC_000305	2151	4076	3874	4800	3108	4488	2472	4067	2412	3849	2662	3479	2584	3823	3500	4092	5974	3212
XLOC_000306	8	24	10	12	4	22	13	15	16	14	7	24	8	14	13	21	16	19
XLOC_000307	5	8	11	5	7	9	2	2	0	7	5	6	2	3	6	17	14	13
XLOC_000308	90	178	201	207	161	221	192	249	108	151	135	133	136	188	236	191	321	155
XLOC_000309	4977	9431	9381	11719	6934	9861	6970	12406	6088	9551	7094	9639	7523	10533	9448	11436	17558	9644
XLOC_000310	319	545	872	1035	438	656	2822	4654	384	718	868	1163	1089	1628	1133	1358	2228	1152
XLOC_000311	6	3	5	11	9	3	31	64	4	8	6	10	4	10	5	3	18	4
XLOC_000312	12	10	23	20	4	21	43	125	18	19	27	15	20	14	15	16	41	19
XLOC_000313	2517	4880	4762	5650	3497	5466	2737	4834	3161	5655	3734	4942	2600	4046	3939	4820	8165	4439
XLOC_000314	7	12	14	9	11	32	7	17	1	2	2	1	7	7	17	19	33	6
XLOC_000315	27	21	7	11	14	10	14	25	14	29	26	48	18	16	14	21	0	0
XLOC_000316	0	0	7	3	3	0	15	30	0	2	5	5	1	11	1	4	3	2
XLOC_000317	4026	7361	7975	9739	5092	7280	9587	16294	4543	7265	6734	8575	6273	8969	8233	9740	15099	7832
XLOC_000318	2304	4174	3365	4140	2814	3967	1747	3003	2897	4363	2953	4020	2093	2875	3157	3921	6143	3228
XLOC_000319	125	214	219	298	201	309	176	244	172	260	186	183	139	212	268	309	461	219
XLOC_000320	4004	6935	7580	9175	5411	8050	5324	9259	5705	9366	6924	8315	5060	7533	7740	8631	13331	6510
XLOC_000321	18191	40776	46632	63422	25927	48157	47187	87629	43751	95065	53172	71436	39149	78306	53281	68795	109710	63001
XLOC_000322	2187	3848	2955	3472	2649	3774	1529	2526	2666	3994	2839	3353	1814	2621	2790	3137	5427	2785
XLOC_000323	2865	4781	4742	5588	3866	5124	1848	3156	3884	5926	3540	4611	2858	3743	4629	5273	7568	3777
XLOC_000324	166	300	424	437	243	329	488	685	159	252	257	321	304	359	338	372	624	327
XLOC_000325	31215	57569	67393	86993	45996	67730	29183	52265	62074	102830	64593	90321	46635	71569	62592	77367	118055	67132
XLOC_000326	107	209	222	271	171	229	166	218	123	224	164	210	116	186	170	180	367	131
XLOC_000327	24	33	36	51	33	48	23	68	37	67	33	62	39	33	38	51	73	47
XLOC_000328	69	97	136	151	65	95	140	308	52	108	108	82	100	116	131	117	210	87
XLOC_000329	539	800	999	1172	665	981	712	1145	592	869	717	819	683	896	924	958	1773	838
XLOC_000330	919	1728	1500	1835	1308	1844	878	1624	961	1453	1005	1349	1085	1380	1384	1681	2574	1255
XLOC_000331	7	24	16	25	15	23	14	37	5	26	10	9	18	23	8	18	34	11
XLOC_000332	3	16	11	28	10	13	6	17	10	14	11	11	17	12	16	21	45	8
XLOC_000333	6	22	6	9	10	22	7	16	5	17	6	12	6	3	15	4	31	15
XLOC_000334	1423	2479	1962	2125	1827	2480	1431	2392	1242	1781	1854	2548	1908	2569	1924	2076	3837	1857
XLOC_000335	10	19	18	18	12	29	47	101	6	14	18	9	22	29	26	21	49	17
XLOC_000336	20	28	28	52	27	25	70	113	8	26	29	35	36	23	31	27	75	21
XLOC_000337	0	0	0	0	3	0	7	15	0	1	1	1	1	2	5	1	5	1
XLOC_000338	952	1575	1631	1947	1312	1924	1231	2061	1135	1720	1506	1657	983	1524	1453	1671	2729	1390
XLOC_000339	43	55	75	58	35	77	48	54	48	66	29	56	47	42	34	54	82	26
XLOC_000340	59	87	106	114	72	100	40	88	67	121	69	89	59	91	66	112	154	93
XLOC_000341	198	310	404	447	270	364	346	639	244	333	373	386	271	433	351	384	824	378
XLOC_000342	438	801	867	1023	542	827	750	1083	488	753	641	764	541	735	919	950	1614	714
XLOC_000343	2	20	10	17	20	29	0	5	3	3	14	7	4	14	5	13	21	14
XLOC_000344	1	12	9	14	5	7	2	9	3	6	3	6	1	5	5	6	11	0
XLOC_000345	4	5	7	3	6	15	4	4	4	15	3	4	3	2	5	4	12	1
XLOC_000346	1	7	8	11	11	9	4	8	5	26	1	6	6	12	10	2	10	3
XLOC_000347	10	37	28	36	30	60	24	30	35	46	37	29	17	19	38	35	71	36
XLOC_000348	5	11	20	18	5	14	5	11	11	19	14	13	6	7	9	15	23	22
XLOC_000349	5	5	19	13	11	10	5	14	3	7	5	9	3	8	9	17	22	2
XLOC_000350	5	17	22	22	3	3	11	22	7	14	14	5	13	11	18	17	43	9
XLOC_000351	23	44	56	63	24	55	81	191	15	30	30	40	30	79	50	62	96	55
XLOC_000352	17	33	37	36	14	29	13	12	17	33	33	28	15	17	23	27	42	31
XLOC_000353	10	11	6	12	4	19	10	10	11	6	5	5	7	8	22	12	15	14
XLOC_000354	26	60	74	79	46	50	134	232	21	47	27	39	39	52	48	52	103	42
XLOC_000355	10	38	27	46	37	33	7	24	4	13	12	6	23	44	18	27	67	40
XLOC_000356	10	15	18	35	5	1	55	64	9	6	37	36	7	4	15	12	27	10
XLOC_000357	1257	2191	2185	2590	1698	2248	1572	2523	1494	2313	1884	2138	1553	2140	2242	2676	4236	2285
XLOC_000358	1511	2423	2612	3077	1853	2583	1820	2857	1502	2375	1584	2066	1731	2439	2374	2622	4398	2214
XLOC_000359	614	1050	896	1030	810	1166	533	909	502	807	552	712	553	875	822	966	1516	695
XLOC_000360	359	530	506	562	500	706	272	454	321	424	229	356	301	414	502	500	816	374
XLOC_000361	38	85	106	83	65	69	81	130	30	80	68	62	53	47	56	65	166	58
XLOC_000362	3090	5315	5446	6192	4593	6088	3423	5701	4350	6554	5193	6518	3780	5332	5549	6394	11196	5526
XLOC_000363	52	58	97	133	49	64	56	69	21	38	28	51	29	56	43	65	108	47
XLOC_000364	1656	2969	3401	3966	2552	3451	3114	5013	1843	2790	2285	2970	2728	3668	3362	3834	5921	3001
XLOC_000365	2088	3600	3950	4336	2943	3828	2658	4443	2126	3370	2582	3077	2547	3493	3300	3588	6807	3040
XLOC_000366	936	1713	1551	1922	1265	1667	1090	1751	1099	1814	1269	1721	1104	1678	1473	1754	3012	1495
XLOC_000367	112	186	199	247	116	176	368	638	109	172	179	260	194	278	217	274	448	240
XLOC_000368	1213	1929	2226	2486	1630	2481	1490	2137	1418	1980	1573	1854	1438	2001	1961	2213	3525	1678
XLOC_000369	5	9	6	11	6	20	9	21	3	5	14	6	8	18	11	13	17	1
XLOC_000370	60	135	108	166	68	139	132	235	68	83	88	127	105	132	140	153	217	103
XLOC_000371	2305	3850	4149	4700	3368	4262	3512	5540	2826	4031	3154	3700	3172	3979	4471	4640	8032	3602
XLOC_000372	1455	2677	2613	3220	1771	2641	2323	4169	1699	2568	2336	3012	1992	2734	2629	3063	5572	2804
XLOC_000373	0	0	2	0	1	2	3	24	1	2	1	1	1	0	3	2	8	2
XLOC_000374	1	3	1	1	1	14	1	2	2	0	0	0	3	1	4	4	6	1
XLOC_000375	2	10	8	0	1	26	5	0	5	8	2	2	1	4	1	2	5	5
XLOC_000376	1	0	6	1	3	2	20	17	1	0	6	1	2	4	0	6	13	2
XLOC_000377	49	87	94	145	59	105	229	355	38	61	72	72	104	161	106	111	221	75
XLOC_000378	5101	8411	9632	10624	7740	9766	6766	10975	6144	9612	6575	7993	6521	8581	8582	9194	15026	7004
XLOC_000379	7	17	16	9	10	17	21	48	15	12	8	18	17	15	12	15	17	9
XLOC_000380	121	196	206	227	135	235	130	265	109	183	162	164	135	199	157	235	394	218
XLOC_000381	368	667	931	1172	749	1143	406	674	619	1034	471	557	589	728	619	761	1367	724
XLOC_000382	3292	6278	5426	6650	4667	7248	3239	5936	3415	5363	3578	4726	3557	5681	4669	5802	8930	4927
XLOC_000383	20	46	56	80	36	58	41	61	2	10	6	15	23	32	18	22	29	23
XLOC_000384	188	367	340	372	223	362	273	445	183	341	243	314	242	334	318	357	582	357
XLOC_000385	252	469	491	516	372	461	512	785	270	448	347	403	343	423	439	534	782	403
XLOC_000386	119	243	258	272	216	271	176	322	140	232	162	209	189	188	190	264	430	210
XLOC_000387	0	0	0	0	0	0	0	0	0	0	0	0	0	0	0	0	0	0
XLOC_000388	172	266	272	255	233	292	149	184	131	168	130	199	171	193	177	206	393	183
XLOC_000389	0	0	0	0	1	0	22	20	0	1	1	2	0	5	1	2	11	1
XLOC_000390	1	1	0	0	2	2	23	22	4	0	3	7	2	1	7	2	26	5
XLOC_000391	1599	2916	2615	3155	2031	3009	2250	3898	1491	2472	1684	2316	2014	2933	2461	2972	4892	2411
XLOC_000392	78	110	141	154	120	133	55	137	100	166	110	150	116	158	168	179	283	138
XLOC_000393	19	46	61	74	64	95	62	114	89	74	49	100	75	122	85	97	165	71
XLOC_000394	8	8	16	13	6	26	7	2	12	20	9	11	12	15	18	19	36	14
XLOC_000395	4	11	19	37	14	12	96	154	12	4	16	14	6	7	12	19	24	17
XLOC_000396	6	19	17	21	18	22	11	21	9	16	16	16	4	2	4	15	41	8
XLOC_000397	32	56	20	40	34	42	4	3	0	2	1	1	9	4	55	73	100	38
XLOC_000398	25	61	33	41	25	43	4	0	4	0	0	2	7	4	50	51	66	36
XLOC_000399	32	92	75	77	68	69	7	9	9	8	10	17	21	35	76	99	110	59
XLOC_000400	31	60	84	72	48	73	155	209	35	47	72	93	33	82	83	86	189	57
XLOC_000401	310	578	576	585	455	572	366	630	304	471	316	509	337	541	504	584	1047	455
XLOC_000402	2014	3277	3912	4226	2901	3700	3431	5262	2491	3520	2840	3516	2990	4003	3857	4081	7320	3455
XLOC_000403	21	19	41	37	26	42	5	26	27	43	25	32	23	28	29	17	51	33
XLOC_000404	2986	5250	5799	6794	4128	5767	4449	7312	3600	5532	3752	4913	3946	5407	5339	6309	9627	5000
XLOC_000405	1	3	1	0	0	2	0	6	4	20	12	11	0	2	2	1	3	4
XLOC_000406	490	812	977	1100	610	796	843	1299	588	901	620	851	659	880	1067	977	1772	775
XLOC_000407	7190	12378	13074	15585	9518	13183	10699	17375	8651	13337	10014	12446	9476	13009	12241	14053	23042	11334
XLOC_000408	354	491	519	576	447	522	368	541	255	444	344	394	410	515	499	511	935	436
XLOC_000409	39	90	83	90	61	81	47	72	33	65	57	58	62	82	30	96	109	48
XLOC_000410	16	23	19	45	23	35	31	45	13	23	18	24	33	25	16	15	93	21
XLOC_000411	34	89	147	213	109	132	74	121	79	159	92	107	82	141	134	108	206	143
XLOC_000412	5	10	12	9	10	9	4	6	11	15	9	13	3	13	19	11	29	5
XLOC_000413	31	59	59	92	46	62	27	41	43	43	47	25	33	45	48	53	71	17
XLOC_000414	7	4	17	14	15	13	25	30	11	13	8	33	15	13	15	11	32	19
XLOC_000415	3	20	12	29	14	18	20	15	18	10	15	20	24	26	26	17	23	25
XLOC_000416	1	3	6	11	5	8	1	7	4	4	3	4	2	5	2	2	15	3
XLOC_000417	245	489	468	634	325	593	213	393	277	604	340	427	237	414	383	385	683	396
XLOC_000418	3142	5302	5507	6578	4575	6068	3438	5458	3453	5524	3794	5161	3716	5305	5148	6347	9324	4952
XLOC_000419	1315	2487	1783	2403	1626	2454	1080	2121	1275	2145	1349	1811	1493	2101	1810	2450	3646	2001
XLOC_000420	154	220	334	395	208	318	665	1282	172	234	284	351	305	582	345	425	707	380
XLOC_000421	11	37	22	17	16	19	6	19	5	15	11	17	3	12	13	13	13	18
XLOC_000422	15	17	12	15	22	16	8	17	8	15	12	23	9	19	24	25	39	20
XLOC_000423	6	41	17	29	14	33	7	35	12	20	2	6	6	17	5	16	15	9
XLOC_000424	13	16	25	29	10	24	6	15	17	19	6	13	8	7	31	18	25	24
XLOC_000425	230	315	307	360	276	355	175	282	176	302	192	241	234	317	225	230	424	212
XLOC_000426	696	1156	1250	1388	898	1256	1220	1850	651	1031	834	937	916	1239	1218	1334	2087	1043
XLOC_000427	782	1311	1696	2131	1099	1510	1746	3010	889	1432	1322	1696	1390	1980	1715	2052	3165	1635
XLOC_000428	201	348	326	447	283	400	251	423	175	290	193	216	253	318	299	353	574	269
XLOC_000429	14	27	21	33	17	29	8	18	10	4	2	8	15	15	23	18	54	15
XLOC_000430	1722	2848	2974	3094	2246	3068	1936	2879	1757	2710	1877	2294	2018	2702	2643	2932	5057	2372
XLOC_000431	12	10	18	13	5	12	16	20	6	13	10	29	9	13	10	8	29	29
XLOC_000432	1	0	2	1	0	0	14	25	0	1	1	1	1	1	1	1	8	1
XLOC_000433	570	1105	968	1054	847	1220	632	989	578	862	672	867	679	944	845	984	1738	936
XLOC_000434	507	900	1090	1219	767	1025	592	1026	569	925	567	679	805	1170	854	908	1493	654
XLOC_000435	79	182	232	243	98	162	276	404	55	92	151	116	142	241	193	183	374	151
XLOC_000436	190	338	351	484	264	384	246	386	265	410	274	440	207	400	329	371	610	290
XLOC_000437	90	160	268	380	173	247	165	253	198	284	174	231	159	293	223	234	352	142
XLOC_000438	420	668	632	793	648	773	394	723	380	632	445	435	451	619	717	710	1270	514
XLOC_000439	879	1629	1772	1985	1217	1879	1274	2116	996	1523	1298	1512	1087	1598	1533	1925	2837	1589
XLOC_000440	5264	9546	8786	10615	6696	9567	5998	9569	4051	6378	5122	6627	6408	8595	7774	9514	14832	7769
XLOC_000441	1581	2603	2798	3239	2249	3254	1691	2815	1709	2659	2025	2324	1803	2366	1998	2166	4067	1906
XLOC_000442	11	28	19	15	23	21	13	33	16	20	8	21	2	16	17	16	44	23
XLOC_000443	3	7	13	10	8	4	4	21	4	3	7	2	2	4	3	20	16	5
XLOC_000444	5	22	5	25	22	6	16	6	10	1	4	6	11	11	3	9	20	8
XLOC_000445	110	186	222	249	177	188	260	456	116	180	124	203	131	258	201	203	424	156
XLOC_000446	14	19	37	31	19	29	18	14	3	10	9	9	5	12	18	19	30	20
XLOC_000447	2242	3477	4122	4993	3001	3999	3702	5996	2643	3832	2856	3653	3117	4026	4570	4682	7642	3783
XLOC_000448	12	23	25	56	28	25	41	83	18	37	42	51	30	43	33	22	54	26
XLOC_000449	898	1718	1575	1957	1262	1903	1193	2006	850	1556	1059	1270	994	1452	1482	1860	3096	1612
XLOC_000450	18	43	29	45	23	34	7	24	26	35	39	28	29	35	22	41	61	22
XLOC_000451	207	430	279	391	256	405	202	340	197	391	239	393	138	284	270	340	638	313
XLOC_000452	1	28	8	31	4	33	4	53	12	24	3	7	1	22	14	29	19	19
XLOC_000453	17	65	48	41	21	86	65	162	23	81	33	60	21	99	33	75	83	76
XLOC_000454	42	80	85	82	55	85	49	66	66	97	48	76	38	72	68	69	111	62
XLOC_000455	498	976	1201	1443	829	1231	784	1450	582	934	747	851	869	1319	1224	1237	1745	920
XLOC_000456	759	1439	1522	1721	1153	1545	1167	1914	803	1313	951	1088	898	1452	1245	1421	2374	1066
XLOC_000457	3968	6538	6064	7481	5502	7284	3999	6578	3491	5363	3629	4931	3952	5585	5293	6201	9126	4722
XLOC_000458	141	250	237	291	175	219	213	310	59	90	68	83	117	166	167	156	233	102
XLOC_000459	3	7	21	18	11	5	18	19	2	6	9	6	3	21	10	13	30	18
XLOC_000460	293	536	512	639	501	637	389	669	304	470	416	477	319	539	422	548	911	467
XLOC_000461	1730	3006	3030	3891	2471	3505	2367	3623	2005	3239	2327	3191	2296	3443	3000	3685	5601	2880
XLOC_000462	0	0	0	0	0	0	0	0	0	0	0	0	0	0	0	0	0	0
XLOC_000463	17	25	48	32	21	29	8	34	20	50	23	16	8	31	33	23	40	33
XLOC_000464	26	51	8	14	8	8	26	25	57	80	30	27	12	26	21	19	15	13
XLOC_000465	7	23	23	23	4	12	16	14	10	25	26	37	9	18	20	26	54	18
XLOC_000466	751	1371	1523	1869	1036	1468	1132	1807	861	1344	1040	1317	1125	1486	1396	1658	2612	1434
XLOC_000467	232	429	318	388	231	370	190	389	228	432	329	340	177	312	306	394	626	363
XLOC_000468	1819	2947	2761	3566	2435	3435	1856	2965	1733	2510	1783	2304	1841	2434	2459	2792	4359	2096
XLOC_000469	58	111	71	66	56	114	93	115	49	94	102	67	45	55	41	27	149	70
XLOC_000470	678	1154	1047	1369	799	1189	857	1524	694	1028	867	1101	889	1164	1073	1201	2145	1051
XLOC_000471	1294	2278	2160	2626	1971	2885	1293	2249	1397	2371	1636	2244	1086	1783	1539	1870	3203	1775
XLOC_000472	692	1656	1306	1942	995	2102	896	1570	804	1895	817	1264	651	1461	990	1507	2213	1315
XLOC_000473	1497	2762	2540	3118	1952	2898	2092	3639	1585	2414	2176	2738	2305	3183	2904	2960	5132	2531
XLOC_000474	274	523	468	500	438	517	242	458	297	482	307	292	265	346	379	407	684	395
XLOC_000475	3003	5320	5417	6364	4087	5606	2927	5129	3521	5429	3803	5062	3490	4906	5024	5988	9251	4857
XLOC_000476	207	363	698	780	282	395	1450	2371	256	501	527	570	659	873	777	819	1378	695
XLOC_000477	3	15	2	20	7	18	7	12	1	4	1	14	1	11	4	7	16	7
XLOC_000478	3	23	36	21	17	23	189	371	11	24	20	32	22	48	13	26	48	13
XLOC_000479	10	10	6	14	7	14	12	3	11	14	7	13	9	11	12	5	27	11
XLOC_000480	179	303	372	509	226	314	347	607	239	373	280	385	255	338	315	350	705	305
XLOC_000481	6691	11829	11799	13516	10545	14400	9165	15022	7177	11183	8770	10263	7696	10962	9507	10199	18963	9365
XLOC_000482	8493	15123	15371	18131	11910	16678	11716	19847	10047	15990	12106	14479	11339	15882	15121	17296	27124	13386
XLOC_000483	8152	13775	12900	14301	10126	14150	8183	13212	8035	11988	9058	10613	7668	10884	12168	13801	21930	10661
XLOC_000484	0	0	0	2	0	2	3	16	0	0	1	0	0	2	0	1	2	0
XLOC_000485	8	8	9	8	4	6	4	27	4	6	6	4	4	3	6	9	16	5
XLOC_000486	3	3	3	5	10	4	2	3	7	15	7	10	2	24	1	9	12	10
XLOC_000487	17	45	52	44	50	43	152	230	38	27	41	111	61	83	60	94	135	47
XLOC_000488	3599	6313	6591	7606	4966	7122	4063	6485	4119	6268	4800	5821	4218	6033	6259	7475	12192	5955
XLOC_000489	66	132	170	202	116	150	465	804	75	163	112	179	127	193	160	213	329	153
XLOC_000490	1900	3305	3591	4422	2492	3472	2994	5037	2120	3440	2792	3534	2800	3971	3701	4328	7249	3673
XLOC_000491	54	112	73	81	62	91	38	89	85	113	63	85	45	74	39	51	186	89
XLOC_000492	4	18	11	13	7	21	9	11	6	8	1	7	3	3	4	1	5	1
XLOC_000493	250	438	415	513	358	428	243	441	159	277	243	257	263	294	330	373	638	220
XLOC_000494	2855	5032	5472	6452	4088	5975	4950	8072	3671	5898	4717	5748	4062	5995	5658	6003	10108	5122
XLOC_000495	908	1476	1367	1662	1193	1743	868	1331	1218	1755	1254	1498	1183	1568	1346	1563	2562	1306
XLOC_000496	5	13	26	21	11	40	17	17	14	49	19	17	19	29	22	17	48	26
XLOC_000497	2127	3753	3748	4315	3030	4480	2524	4212	2826	4363	3023	3576	2534	3857	3518	4035	6166	3067
XLOC_000498	2040	5148	3468	4948	2930	5505	1988	4444	2654	5524	2612	4411	1613	3822	2957	4430	6086	3753
XLOC_000499	46	85	51	98	47	85	23	47	4	8	12	3	21	36	13	16	37	26
XLOC_000500	10	19	10	21	9	26	14	28	16	22	19	21	14	24	12	30	24	8
XLOC_000501	671	1001	870	912	781	1014	487	785	833	1069	851	1259	525	674	870	936	1496	718
XLOC_000502	11303	21070	20326	25133	14780	21656	17576	31722	15310	24237	18644	23047	14189	21201	20492	24887	40405	21552
XLOC_000503	7	13	4	6	1	2	15	31	2	2	5	9	2	4	2	7	7	1
XLOC_000504	1	10	2	16	1	8	2	16	8	13	5	5	0	14	2	7	17	3
XLOC_000505	107	285	224	275	151	242	69	191	122	254	103	214	120	171	191	235	269	182
XLOC_000506	5	7	35	20	16	15	104	177	5	19	10	7	25	17	12	20	28	8
XLOC_000507	2409	3955	4402	4796	3359	4504	2679	4191	2410	3689	2645	3092	2764	3723	3755	4115	6967	3386
XLOC_000508	475	863	863	1107	747	949	923	1540	470	857	585	700	615	870	786	904	1434	855
XLOC_000509	674	1131	1254	1447	990	1311	1010	1574	835	1270	1060	1192	917	1214	1157	1272	2197	1093
XLOC_000510	41	35	87	113	57	75	242	364	36	64	64	44	61	116	83	105	158	63
XLOC_000511	545	986	907	1019	808	1135	512	770	510	748	545	642	540	835	737	749	1336	678
XLOC_000512	873	1567	1851	1968	1464	1819	1034	1601	1136	1634	1185	1386	1170	1496	1663	1732	2866	1510
XLOC_000513	1	2	3	8	2	2	8	20	2	1	2	5	5	8	0	6	8	1
XLOC_000514	907	1707	2136	2555	1329	1786	3132	4868	1163	1835	1767	2073	1926	2707	2230	2389	4210	2129
XLOC_000515	1425	2659	2382	3020	1871	2642	1207	2041	1592	2517	1673	2138	1595	2309	2156	2672	4320	2115
XLOC_000516	2737	4842	5096	5942	4083	5220	4107	6755	3391	5057	3672	4678	3407	4630	4774	5285	8943	4426
XLOC_000517	29	66	67	102	38	90	120	170	24	58	36	42	31	86	63	89	111	55
XLOC_000518	8043	13569	12673	14971	11379	16080	7924	13322	10590	15996	11040	13393	8614	12387	11569	13439	24141	12563
XLOC_000519	839	1206	1428	1778	1098	1394	1004	1619	966	1370	1134	1224	1033	1426	1405	1576	2642	1334
XLOC_000520	1039	1732	1709	2015	1445	1811	1226	2082	1032	1448	1138	1355	1215	1579	1631	1768	2909	1357
XLOC_000521	1321	2322	2253	2602	1581	2373	1552	2412	1443	2343	1684	1895	1519	2112	2163	2526	3944	2044
XLOC_000522	33	38	34	44	34	59	19	17	32	39	37	37	28	18	45	44	79	35
XLOC_000523	2	2	0	0	0	4	3	7	11	29	0	1	0	3	1	4	1	2
XLOC_000524	19	18	36	31	17	22	32	39	19	30	25	31	28	46	29	25	70	37
XLOC_000525	751	1377	1371	1738	982	1400	933	1733	835	1471	1032	1352	873	1454	1148	1456	2677	1287
XLOC_000526	0	0	0	0	0	0	0	0	0	0	0	0	0	0	0	0	0	0
XLOC_000527	96	144	161	175	124	164	203	292	37	116	98	106	139	135	126	150	226	117
XLOC_000528	505	1043	882	1112	650	999	692	1205	661	934	668	970	685	936	946	1127	1625	790
XLOC_000529	9	17	20	10	7	8	3	28	7	3	4	7	3	8	19	9	45	5
XLOC_000530	0	0	0	0	0	0	0	0	0	0	0	0	0	0	0	0	0	0
XLOC_000531	749	1119	1324	1687	984	1426	1295	1862	961	1418	1204	1560	969	1450	1338	1547	2547	1231
XLOC_000532	121	216	194	249	147	192	95	163	119	176	121	154	120	181	197	208	332	161
XLOC_000533	204	346	392	405	295	388	266	398	194	273	250	265	247	332	356	432	615	259
XLOC_000534	597	1137	1372	1409	911	1176	1216	1930	762	1096	932	1054	1002	1332	1254	1304	2463	1151
XLOC_000535	2	2	5	0	1	4	7	11	0	0	1	3	3	5	1	4	2	3
XLOC_000536	570	1008	1138	1321	784	1073	771	1301	615	994	744	986	688	1007	1105	1267	1854	1048
XLOC_000537	8	5	10	15	8	23	7	10	12	17	11	16	6	20	14	3	20	9
XLOC_000538	1762	3149	3300	3749	2465	3635	2454	4245	2318	3880	2992	3548	2339	3576	3848	4373	7087	3643
XLOC_000539	151	252	283	312	194	253	293	485	184	321	232	253	200	253	250	241	349	170
XLOC_000540	4546	7871	6961	9117	5766	8296	4526	7590	4559	7081	5301	6651	4772	7310	6652	8298	12520	6617
XLOC_000541	108	235	314	459	165	277	415	854	162	268	292	301	278	415	300	477	730	311
XLOC_000542	859	1665	1305	1785	1131	1769	780	1471	880	1534	975	1486	983	1532	1237	1778	2416	1520
XLOC_000543	319	594	441	527	423	586	240	438	342	476	312	443	264	447	389	545	819	420
XLOC_000544	3919	7241	6513	8212	5185	7307	4858	8458	5293	8497	5777	7665	4196	6319	5889	7636	12097	6301
XLOC_000545	34	100	125	175	50	180	155	391	37	162	73	144	48	198	97	177	196	126
XLOC_000546	55	95	69	89	85	117	26	43	60	105	54	65	49	42	78	90	123	82
XLOC_000547	102	199	265	334	174	224	225	321	127	257	193	173	148	254	187	235	373	175
XLOC_000548	2044	3893	4239	4598	3393	5234	2644	4181	1978	3433	2358	2880	1973	3639	2587	2994	4872	2400
XLOC_000549	1469	3154	2393	3003	1791	3012	1627	3034	1245	2465	1477	1972	1222	2330	2032	2585	3877	2080
XLOC_000550	59	130	71	146	80	121	70	118	14	34	13	38	56	56	40	78	60	35
XLOC_000551	579	1180	967	1238	718	1132	864	1576	617	1014	715	995	537	952	859	1043	1710	904
XLOC_000552	1	2	3	13	0	4	7	21	1	3	1	0	2	2	1	0	1	3
XLOC_000553	1	1	4	8	0	5	5	18	0	3	5	4	4	2	11	5	12	4
XLOC_000554	18	52	43	47	26	58	5	20	15	52	31	19	23	29	42	58	78	48
XLOC_000555	165	305	368	449	240	343	790	1379	233	341	394	494	383	588	429	477	930	439
XLOC_000556	643	1229	1299	1634	990	1471	1055	1963	830	1272	1034	1350	1166	1828	1220	1542	2661	1547
XLOC_000557	13	21	15	25	8	16	17	25	5	11	2	2	13	16	9	15	17	6
XLOC_000558	16	48	81	130	39	85	609	945	46	78	114	187	145	226	228	226	332	129
XLOC_000559	2001	3697	3729	4589	2765	3897	3156	5346	2438	4008	2815	3735	2811	3975	3907	4781	6832	3618
XLOC_000560	196	372	271	368	249	375	133	250	153	231	121	172	174	272	221	320	418	248
XLOC_000561	124	218	247	272	192	248	213	272	172	277	190	243	175	254	230	271	463	204
XLOC_000562	1263	2041	2479	2642	1897	2399	2295	3503	1481	2211	1704	1955	1693	2285	2239	2379	4264	2011
XLOC_000563	370	607	615	681	456	677	398	610	324	517	447	418	444	562	614	640	1078	579
XLOC_000564	629	1103	1029	1102	792	1002	685	1112	680	977	753	904	724	918	885	1074	1838	842
XLOC_000565	0	0	0	0	0	0	0	0	0	0	0	0	0	0	0	0	0	0
XLOC_000566	744	1150	1372	1630	929	1311	1226	2061	651	1093	889	1032	971	1361	1307	1476	2346	1056
XLOC_000567	2	16	23	24	25	18	7	16	5	6	8	19	11	21	17	9	30	15
XLOC_000568	77	131	118	171	139	109	69	124	94	121	86	139	78	127	131	128	213	124
XLOC_000569	0	0	0	0	0	0	0	0	0	0	0	0	0	0	0	0	0	0
XLOC_000570	3	5	4	15	10	20	3	15	3	0	4	2	2	15	2	4	9	3
XLOC_000571	38	52	57	41	34	60	19	28	17	27	50	67	38	42	58	55	98	50
XLOC_000572	97	200	249	232	198	266	143	246	105	205	245	214	102	227	213	223	309	181
XLOC_000573	152	361	370	515	337	522	269	424	176	288	198	291	187	253	263	311	466	228
XLOC_000574	417	671	521	779	529	794	458	797	426	635	658	840	512	667	598	726	1309	579
XLOC_000575	4	18	27	15	20	20	138	244	8	18	31	33	27	48	32	29	78	38
XLOC_000576	18	43	31	29	28	40	39	44	32	42	31	39	24	50	49	21	63	19
XLOC_000577	1	16	8	5	5	11	2	3	7	7	3	1	1	6	6	8	15	11
XLOC_000578	151	248	243	271	218	229	187	289	124	178	108	127	167	226	210	239	382	152
XLOC_000579	1726	3414	3566	3985	2489	3718	2577	4334	2710	4911	3137	3815	2612	4534	3482	4375	6990	3828
XLOC_000580	7304	12383	12896	14485	10026	13819	9180	14662	8285	12991	9260	10985	7835	11409	11638	12833	22575	10650
XLOC_000581	55	114	138	132	137	107	156	273	44	39	43	38	69	88	91	101	202	80
XLOC_000582	11	15	10	12	9	7	10	26	9	8	5	29	14	27	12	12	10	3
XLOC_000583	27	52	58	84	29	54	59	67	26	34	19	52	28	66	65	60	60	37
XLOC_000584	564	828	1182	1320	853	1098	931	1444	627	1073	828	1024	967	1211	1183	1340	2145	1029
XLOC_000585	1500	2296	2772	2961	2074	2413	1754	2637	1729	2627	1859	2134	1747	2248	2598	2637	4375	1863
XLOC_000586	10	30	42	36	21	43	29	47	26	47	31	23	10	65	19	30	60	19
XLOC_000587	807	1516	1526	1826	1276	1665	1063	1867	839	1364	1005	1203	1002	1506	1484	1732	2657	1344
XLOC_000588	367	578	566	654	382	720	422	633	316	488	349	424	381	587	495	554	1085	448
XLOC_000589	1041	1935	1683	2024	1484	2229	1013	2017	1297	2011	1379	1744	1164	1882	1548	1922	2853	1599
XLOC_000590	48	74	73	72	66	115	48	75	24	40	25	25	33	48	52	43	88	38
XLOC_000591	1439	2368	2341	2728	2068	2837	1547	2311	1521	2462	1684	2112	1534	2036	2104	2496	4029	1937
XLOC_000592	5392	9789	8914	11183	7936	11690	5157	9234	7172	11969	7675	9704	5852	9096	8553	10227	17008	9361
XLOC_000593	36	61	124	111	65	98	121	183	44	60	68	65	78	104	115	106	207	43
XLOC_000594	3680	7330	6478	7741	5002	7766	3782	6559	3908	7023	4202	5986	3633	6254	5549	6597	11282	5837
XLOC_000595	670	1308	1245	1491	1005	1451	714	1203	722	1175	797	1079	830	1236	1109	1325	2104	1003
XLOC_000596	361	718	835	954	527	803	1165	1942	343	641	447	579	451	743	671	811	1345	684
XLOC_000597	0	0	0	0	0	0	1	1	0	0	0	0	0	0	2	0	1	1
XLOC_000598	225	355	431	474	340	445	238	387	218	237	207	313	264	364	335	360	627	230
XLOC_000599	149	262	253	311	240	298	201	341	236	305	211	312	160	232	239	285	606	237
XLOC_000600	1213	2068	2310	2540	1532	2152	1886	3305	1389	2067	1795	2225	1660	2237	2273	2668	4589	2128
XLOC_000601	988	1780	1714	2027	1505	2203	860	1584	935	1562	979	1206	1091	1353	1338	1556	2570	1254
XLOC_000602	6	34	9	9	7	23	2	3	1	4	4	2	9	10	10	22	30	15
XLOC_000603	1	1	10	14	6	8	52	57	1	7	2	4	11	8	1	7	8	2
XLOC_000604	17	17	3	5	6	3	5	0	8	38	11	7	5	4	5	5	5	6
XLOC_000605	1632	2749	2884	3409	2170	3162	3307	5197	1512	2288	1831	2389	2439	3332	2871	3327	5197	2603
XLOC_000606	35	94	87	96	78	102	51	109	55	112	65	118	50	76	61	80	100	76
XLOC_000607	9596	17762	14101	18083	11586	16688	10429	18609	11170	17999	12936	18135	10709	15849	14185	17787	27172	14834
XLOC_000608	15276	28349	22055	27217	18553	25980	11384	19652	15547	24903	18794	25284	17684	25907	20722	25397	40862	21955
XLOC_000609	304	476	514	562	475	532	517	664	118	221	247	300	306	356	357	427	546	282
XLOC_000610	9	1	6	5	0	10	6	22	3	8	7	3	7	8	5	3	7	3
XLOC_000611	4	7	18	7	3	9	17	49	1	5	6	5	4	3	14	14	8	12
XLOC_000612	8	13	6	18	15	16	0	0	9	22	11	3	2	6	8	16	21	13
XLOC_000613	1	14	17	12	12	12	1	8	20	26	10	13	4	1	17	18	22	20
XLOC_000614	667	1333	1222	1624	1089	1550	837	1419	823	1226	846	1133	936	1324	1091	1231	2059	1157
XLOC_000615	3050	5149	5473	6606	4009	5847	4546	7311	3481	5303	4113	4916	3879	5540	5477	6320	9956	5319
XLOC_000616	987	1724	2021	2348	1400	2004	1391	2175	959	1605	1156	1409	1206	1781	1630	1898	3121	1459
XLOC_000617	36	45	72	78	46	66	48	79	60	108	45	35	31	38	40	38	94	27
XLOC_000618	26	65	47	54	63	45	96	214	34	45	35	55	59	47	58	40	89	28
XLOC_000619	990	1995	2130	2686	1418	2018	2676	4738	1241	2064	1883	2345	1514	2454	2327	2623	4670	2421
XLOC_000620	47	77	90	139	61	105	82	97	62	92	92	148	75	92	99	109	170	81
XLOC_000621	391	734	686	969	492	810	545	922	424	773	558	759	569	914	848	962	1544	760
XLOC_000622	2492	4881	3594	4684	3373	4919	1899	3511	2727	4554	2975	4133	2567	3883	3767	4990	7521	4111
XLOC_000623	654	1272	1023	1285	804	1297	899	1538	695	1149	856	994	767	1080	994	1164	2076	1086
XLOC_000624	1073	1881	1755	2164	1285	1880	1087	1910	1134	1816	1276	1718	1168	1816	1506	2026	3281	1641
XLOC_000625	27	55	45	69	31	72	19	27	27	42	29	57	38	32	61	57	89	48
XLOC_000626	11	32	37	32	8	15	95	112	35	34	56	44	62	89	55	57	99	20
XLOC_000627	2	13	11	15	4	14	8	19	2	9	5	4	3	7	3	6	7	5
XLOC_000628	2	0	2	4	2	16	13	20	1	2	3	6	2	5	3	0	5	0
XLOC_000629	15	47	52	65	21	60	118	196	22	59	38	67	62	71	48	64	111	42
XLOC_000630	148	246	203	298	194	235	202	326	106	195	115	175	166	215	215	280	435	225
XLOC_000631	4534	8131	7391	9227	6109	8519	4362	7353	4782	7272	4547	6078	5047	6904	6757	8209	12404	6457
XLOC_000632	67	108	169	191	112	111	265	423	87	86	94	154	107	138	202	164	304	128
XLOC_000633	3145	5116	5836	6685	4405	5788	5148	7993	3869	5423	4424	5458	4247	5439	5745	6326	10597	4976
XLOC_000634	0	1	1	1	1	1	0	4	0	4	1	2	2	0	2	0	4	0
XLOC_000635	129	231	256	292	152	249	510	773	141	229	213	239	288	442	293	327	564	252
XLOC_000636	19	32	25	29	22	32	14	12	11	35	18	17	20	19	33	30	64	24
XLOC_000637	23	36	36	51	32	57	35	49	46	59	38	30	31	28	23	36	42	35
XLOC_000638	3642	7105	5261	7143	4776	7059	4110	7238	3611	6303	4512	6142	4566	6968	5574	6998	10552	5926
XLOC_000639	43	89	103	133	74	103	155	260	60	80	67	99	72	123	141	114	206	118
XLOC_000640	298	491	489	570	450	606	415	644	444	695	464	534	361	583	543	596	1130	603
XLOC_000641	29	58	93	79	51	69	89	167	39	55	68	104	57	74	75	72	113	61
XLOC_000642	1324	2453	2171	2911	1903	2747	1262	2234	1346	2122	1626	2277	1420	2056	1874	2438	4288	2482
XLOC_000643	5	5	18	19	15	19	12	13	5	9	1	11	4	6	7	5	16	2
XLOC_000644	10	23	14	16	16	24	13	15	5	17	4	3	7	18	14	16	21	21
XLOC_000645	12	17	5	8	7	6	5	17	9	2	6	8	7	1	4	6	14	11
XLOC_000646	8	18	22	26	18	19	102	173	2	12	6	16	19	28	28	22	49	9
XLOC_000647	11	28	22	40	11	41	15	33	18	30	8	15	5	10	16	50	48	37
XLOC_000648	105	194	157	204	136	164	269	357	68	94	85	136	108	203	90	126	295	120
XLOC_000649	0	1	0	0	0	0	21	31	1	0	1	2	2	2	0	0	1	0
XLOC_000650	207	398	485	528	326	438	502	733	247	459	403	405	424	438	471	504	930	438
XLOC_000651	36	15	33	41	44	35	37	34	41	39	23	15	29	39	31	32	70	23
XLOC_000652	1321	2064	2124	2298	1871	2241	1300	1786	1235	1639	1118	1256	1239	1758	1839	2004	3215	1437
XLOC_000653	981	1591	1804	1925	1421	1901	1270	1924	1059	1424	1012	1401	1355	1715	1637	1847	2992	1491
XLOC_000654	3869	7143	6990	8240	5451	7892	5893	9585	4285	6802	5284	6476	5666	8099	6928	8200	12867	6672
XLOC_000655	2	6	12	17	11	8	9	13	13	9	6	12	2	8	10	10	14	7
XLOC_000656	723	1190	1202	1366	1043	1366	916	1314	829	1118	838	1029	801	1052	1094	1343	2111	1047
XLOC_000657	623	1126	1170	1336	813	1226	1175	1917	623	994	814	872	802	1057	985	1069	1990	925
XLOC_000658	2	9	5	4	2	0	5	3	4	12	4	1	3	1	3	6	4	2
XLOC_000659	1209	2344	2547	3293	1657	2545	2921	5392	1406	2493	2083	2609	1865	3170	2557	3089	5025	2660
XLOC_000660	16	13	14	15	12	8	5	27	20	19	24	14	11	13	14	13	36	15
XLOC_000661	39	43	80	104	24	62	109	254	29	87	43	64	48	68	75	90	150	94
XLOC_000662	1	7	7	7	8	0	24	33	3	10	12	3	7	12	18	20	20	1
XLOC_000663	2721	4576	4580	5229	3920	5323	2815	4482	4125	6585	4707	5352	2824	4043	4560	4660	9045	4111
XLOC_000664	4330	6839	8534	9154	6272	8396	6099	9156	7221	11079	9465	9650	5786	7638	8744	8510	16569	7455
XLOC_000665	1203	2008	2007	2282	1575	2080	1690	2512	1571	2399	1904	2225	1604	2180	2042	2483	4208	1928
XLOC_000666	17	45	48	54	33	50	39	50	26	62	23	49	30	42	36	58	101	42
XLOC_000667	6306	10025	10099	10825	8849	11867	5997	9373	8935	13173	9585	9869	6622	8860	10100	10382	19642	8755
XLOC_000668	5444	9964	8272	10010	6698	9343	5346	9051	6060	9928	7378	9283	5925	8710	8787	10384	17598	9381
XLOC_000669	1164	2440	2221	2666	1562	2631	1613	2792	1533	2832	1876	2183	1174	2207	1895	2452	4038	2091
XLOC_000670	1303	2687	2675	3567	1725	3113	1776	3417	1450	3178	1777	2517	1473	2749	2456	3265	4259	2534
XLOC_000671	3	21	18	10	21	25	8	19	8	13	16	29	11	20	17	18	41	13
XLOC_000672	4	26	17	27	8	31	16	49	11	39	16	22	14	30	30	31	39	20
XLOC_000673	942	1943	1887	2424	1363	2298	1258	2409	1300	2481	1612	2323	1179	2086	1872	2511	3752	2043
XLOC_000674	16	51	58	43	43	84	30	82	17	52	44	48	28	43	64	57	98	38
XLOC_000675	28	34	30	45	29	36	41	69	26	11	22	65	37	53	23	50	87	22
XLOC_000676	2	18	16	24	17	31	62	72	2	11	20	10	8	25	31	19	40	17
XLOC_000677	64	113	156	168	117	162	94	159	89	149	120	117	109	180	121	163	246	110
XLOC_000678	680	1269	1367	1629	1026	1484	1028	1640	998	1487	1096	1412	883	1287	1420	1545	2451	1223
XLOC_000679	154	214	261	295	181	278	150	227	162	265	169	206	165	293	272	235	447	193
XLOC_000680	56	155	109	202	102	212	82	188	80	199	105	199	47	153	117	140	202	145
XLOC_000681	1657	3015	3106	3587	2366	3301	2018	3326	1701	2692	2162	2410	1834	2715	2701	2956	5206	2586
XLOC_000682	203	409	666	704	263	471	894	1789	287	500	600	725	621	915	675	969	1495	713
XLOC_000683	2	7	17	17	15	21	16	9	26	48	14	41	2	13	11	18	34	18
XLOC_000684	70	108	154	159	85	144	312	390	83	132	119	133	143	224	242	312	429	202
XLOC_000685	10	25	17	18	14	15	1	11	26	28	8	8	4	6	4	6	21	4
XLOC_000686	9774	16411	16418	18729	12939	16867	11904	18499	10342	15095	11206	13636	12091	16123	16781	18839	30262	15013
XLOC_000687	3	12	9	12	8	8	3	2	5	22	8	1	5	1	8	24	16	12
XLOC_000688	1235	1950	2388	2564	1791	2237	1824	3107	1406	2199	1899	2242	1564	2233	2265	2460	4346	2026
XLOC_000689	3	6	1	12	5	13	25	35	7	8	4	10	6	6	11	0	27	7
XLOC_000690	19	56	33	60	35	28	27	36	6	28	21	27	30	45	26	38	69	17
XLOC_000691	0	3	8	2	2	10	43	71	1	2	8	17	13	15	6	12	16	6
XLOC_000692	0	0	0	0	0	0	0	0	0	0	0	0	0	0	0	0	0	0
XLOC_000693	1191	1800	2328	2423	1731	2343	1497	2108	1494	2414	1945	1957	1432	1975	2325	2323	4101	1808
XLOC_000694	989	1765	2385	2788	1519	2065	3750	5929	1344	2295	2223	2847	2135	3257	2491	2890	4868	2606
XLOC_000695	5	16	20	29	15	23	75	114	1	0	12	15	8	16	15	12	32	10
XLOC_000696	5237	9212	9460	11332	7165	10185	5934	10271	5870	8925	6792	8982	7095	10141	9166	10467	16804	8786
XLOC_000697	2385	4312	3786	4940	3509	4670	2090	3663	2259	3724	2297	3011	2572	3554	3162	3878	5730	3002
XLOC_000698	1	6	5	11	6	0	5	4	3	0	1	4	2	3	5	7	14	1
XLOC_000699	202	355	242	316	226	349	227	366	236	360	220	319	187	264	259	269	609	299
XLOC_000700	43	45	64	91	47	66	79	90	41	35	48	40	47	56	59	68	114	51
XLOC_000701	106	279	215	300	162	300	149	247	134	224	146	217	148	209	207	261	398	234
XLOC_000702	6	10	35	21	20	39	23	20	9	17	25	32	0	5	6	11	69	36
XLOC_000703	65	128	130	163	104	126	64	127	69	143	73	112	53	102	104	110	217	95
XLOC_000704	0	4	2	3	3	0	23	30	1	1	3	1	3	7	1	4	2	2
XLOC_000705	1	0	2	1	1	1	16	14	1	1	1	0	1	1	5	0	0	0
XLOC_000706	20	75	39	54	33	74	50	82	5	8	8	10	28	40	20	34	48	19
XLOC_000707	80	151	115	149	83	154	41	118	33	36	28	41	44	56	47	69	107	84
XLOC_000708	0	0	0	1	1	4	1	1	5	19	6	4	1	1	0	0	4	6
XLOC_000709	12	25	12	11	6	22	1	4	4	21	22	12	11	11	4	7	19	13
XLOC_000710	299	595	454	638	432	665	262	516	346	580	393	493	350	574	477	648	991	529
XLOC_000711	1	5	9	13	2	10	12	25	4	14	15	17	9	14	9	20	28	8
XLOC_000712	8	24	20	28	10	24	64	123	11	14	28	46	31	44	55	45	84	41
XLOC_000713	0	4	8	12	7	5	8	47	6	7	2	4	4	26	9	3	17	10
XLOC_000714	4	6	9	11	2	18	53	135	2	14	13	12	16	15	12	26	28	20
XLOC_000715	614	1066	1053	1221	870	1295	591	1058	554	865	624	741	712	895	837	1029	1617	844
XLOC_000716	497	832	816	984	728	962	507	858	476	684	473	599	511	683	658	817	1316	656
XLOC_000717	427	839	841	1020	668	901	370	725	415	718	390	564	438	628	638	800	1292	683
XLOC_000718	2807	5092	5042	6331	3892	5256	4166	6976	3496	5274	4232	5410	4213	5735	5274	6207	9358	4729
XLOC_000719	2791	4803	4969	5816	4128	5607	4282	7220	3472	5467	4068	5201	3770	5018	4581	5257	9311	4744
XLOC_000720	17	36	47	44	32	46	22	31	26	25	10	35	18	42	34	45	58	28
XLOC_000721	1283	2359	2827	3608	2095	2972	1622	2879	2556	4281	2577	3182	2134	3338	3029	3684	5882	3131
XLOC_000722	0	2	0	0	1	1	7	25	0	2	1	0	3	7	1	1	3	1
XLOC_000723	0	1	1	1	2	0	4	25	1	1	1	0	1	6	5	1	1	0
XLOC_000724	106	161	239	251	148	198	192	355	124	143	139	116	162	178	158	205	343	161
XLOC_000725	1	11	16	11	10	17	3	12	1	18	9	7	1	6	9	13	14	21
XLOC_000726	2913	4930	4310	5083	3569	5192	3077	4943	2230	3784	2655	3236	2512	3840	3664	3751	7008	3377
XLOC_000727	1367	2576	3011	3613	2047	2937	2657	4309	1871	2774	2441	3092	2210	3028	3116	3583	6073	2992
XLOC_000728	926	1816	1571	2091	1377	2042	1018	1607	1042	1796	1107	1640	1101	1530	1565	1823	3023	1491
XLOC_000729	2361	4265	4468	5289	3355	4702	4284	6797	3045	4891	4214	5270	3428	5041	4693	5158	8864	4413
XLOC_000730	481	724	957	1078	718	972	968	1348	532	802	714	782	665	1022	892	949	1588	769
XLOC_000731	1114	2262	1994	2579	1667	2310	1536	2978	1780	3137	2116	2862	1291	2217	2000	2530	4378	2361
XLOC_000732	1748	2830	2659	2961	2311	3284	1909	2886	1226	2034	1413	1813	1615	2291	2360	2470	4140	1908
XLOC_000733	3049	5527	5818	6664	4311	6048	4202	6866	3992	6018	4891	6273	4023	5555	5696	6408	10516	5291
XLOC_000734	497	883	884	1071	799	1031	656	1066	470	740	502	677	526	786	742	804	1393	649
XLOC_000735	25	44	62	107	49	74	124	176	59	79	36	65	59	70	60	72	147	68
XLOC_000736	16	44	47	48	15	43	68	108	8	39	16	29	17	29	23	49	55	36
XLOC_000737	4115	7814	7265	8968	5508	7648	5827	9366	4495	6893	5418	6746	5058	7455	6748	8310	13392	7098
XLOC_000738	902	1369	1622	1855	1469	1954	1198	1846	940	1688	1017	1118	1276	1588	1407	1494	2625	1293
XLOC_000739	282	425	451	506	343	527	314	400	285	389	219	293	290	334	462	383	744	336
XLOC_000740	575	939	1011	1279	770	1047	970	1456	532	827	699	713	711	1040	867	990	1687	832
XLOC_000741	1301	2201	2201	2634	1756	2476	1367	2430	1430	2204	1732	2140	1514	2020	2124	2395	4086	2103
XLOC_000742	651	1195	1148	1240	913	1349	784	1200	715	1202	799	902	735	1061	1084	1160	1936	901
XLOC_000743	223	436	514	601	441	596	393	724	392	574	376	519	437	589	405	477	904	410
XLOC_000744	1361	2246	2409	2728	1820	2318	1688	2775	1567	2475	1975	2211	1773	2198	2212	2303	4130	2036
XLOC_000745	354	621	485	612	423	678	333	556	235	447	355	405	310	493	424	534	806	465
XLOC_000746	0	2	5	1	7	2	2	1	1	0	3	2	1	1	1	1	4	1
XLOC_000747	4158	8009	5629	7932	6028	8487	3818	7150	4491	7527	5099	7385	5213	7980	5661	7750	10164	6441
XLOC_000748	1962	3722	3385	4532	2753	4122	3754	6597	2369	3722	2926	3884	3671	5564	3645	4561	6775	3919
XLOC_000749	464	769	665	823	548	929	472	752	427	698	434	599	503	725	571	693	1012	557
XLOC_000750	352	773	599	814	504	731	566	858	311	671	435	581	442	642	688	667	1306	609
XLOC_000751	154	232	386	415	254	301	519	746	188	271	296	279	298	346	368	394	663	285
XLOC_000752	237	438	654	741	402	506	735	1201	212	362	339	437	547	677	504	592	885	390
XLOC_000753	744	1276	1171	1435	1062	1480	866	1480	809	1113	871	1042	868	1109	1254	1253	2181	1123
XLOC_000754	4008	7410	6740	8144	5372	7849	4110	6950	3538	6225	4314	5426	3547	5532	5357	6487	10506	5487
XLOC_000755	192	471	387	465	268	523	239	522	334	601	330	537	189	439	400	507	828	488
XLOC_000756	1126	2879	2361	3541	1791	3621	1340	2709	1142	2956	1246	1895	978	2484	1595	2459	3112	1948
XLOC_000757	25	56	47	48	38	51	20	34	37	46	38	32	23	26	31	49	74	37
XLOC_000758	356	627	664	852	421	705	574	1066	373	713	490	572	455	692	660	677	1214	658
XLOC_000759	1660	2730	3295	3654	2607	3569	2139	3554	2391	3689	2793	3482	2262	2989	2821	3259	5839	2899
XLOC_000760	1618	3159	2952	3762	2322	3237	2358	4300	2088	3314	2222	2918	2158	3093	2997	3695	5649	2870
XLOC_000761	313	510	600	673	451	510	901	1544	533	742	616	746	421	642	524	686	1100	565
XLOC_000762	3	13	2	16	10	9	5	10	7	30	13	20	16	15	7	11	27	9
XLOC_000763	4933	9346	7615	9772	7620	10757	6557	11504	7077	11512	6896	9435	6422	9655	7869	9836	14882	8065
XLOC_000764	3805	7528	6863	8516	5515	8006	6579	11977	4007	6079	4486	6108	6561	9670	7034	8409	13100	7455
XLOC_000765	45	86	92	149	63	102	202	279	19	50	44	42	42	86	68	60	137	54
XLOC_000766	4793	8102	8209	9417	6458	8850	5732	9260	5679	8736	6204	7171	5672	7879	7683	8552	14617	7252
XLOC_000767	661	1237	1240	1440	995	1499	878	1440	922	1820	1148	1709	835	1459	961	1347	2434	1328
XLOC_000768	1055	2131	2073	2613	1487	2190	1539	2914	1629	2851	1965	2377	1397	2192	2126	2428	3617	1953
XLOC_000769	8	28	23	33	22	49	18	46	10	34	20	20	22	28	24	27	50	11
XLOC_000770	39	91	59	75	72	116	48	96	42	65	39	56	35	65	65	109	126	65
XLOC_000771	877	1494	1323	1772	1097	1608	1006	1743	707	1045	696	881	749	1208	1024	1276	2035	1051
XLOC_000772	24	37	28	19	23	29	4	12	17	21	18	17	11	31	15	38	56	10
XLOC_000773	5163	8682	10929	12497	7060	9739	7195	11245	6304	9887	6848	8601	6533	8863	9154	10134	14703	7002
XLOC_000774	242	570	481	625	438	753	210	466	218	365	165	251	222	445	278	379	727	359
XLOC_000775	9122	16679	15639	18094	13735	20276	11358	18571	8905	15144	10682	12610	9612	14785	12181	13371	24394	12488
XLOC_000776	355	536	542	556	462	562	331	548	347	473	408	445	333	385	446	589	906	436
XLOC_000777	82	134	269	330	83	190	699	1224	105	175	254	260	252	377	331	390	718	319
XLOC_000778	5	7	19	17	12	16	40	69	7	6	13	18	11	22	19	7	26	15
XLOC_000779	351	655	660	777	499	676	621	1111	340	470	358	442	455	616	637	759	1077	513
XLOC_000780	3	11	11	11	18	9	99	171	4	21	17	10	18	33	13	21	57	18
XLOC_000781	371	868	1977	2924	491	1042	407	935	2457	5895	2857	5454	673	1803	427	604	3527	2199
XLOC_000782	282	422	489	590	404	570	382	603	293	497	397	513	352	515	506	550	1003	443
XLOC_000783	1192	2030	2681	3273	1695	2437	2733	4403	1698	2635	2306	2872	2351	3013	3063	3307	5487	2643
XLOC_000784	4	30	32	63	23	42	26	39	25	42	37	29	29	33	27	37	41	31
XLOC_000785	1	5	12	16	9	22	3	13	1	6	10	16	10	7	12	7	18	16
XLOC_000786	3997	6799	7720	8978	6277	8218	5460	8266	5215	8108	5748	6748	5423	7280	6600	7584	12703	6011
XLOC_000787	9	9	24	15	16	12	27	26	6	6	12	13	3	5	8	14	25	27
XLOC_000788	75	127	112	142	74	99	70	167	70	176	62	127	75	153	103	138	206	139
XLOC_000789	273	461	464	502	433	535	315	521	229	401	269	289	313	371	317	427	801	326
XLOC_000790	965	1732	1548	1819	1183	1734	1060	1835	923	1628	1130	1288	1006	1464	1467	1467	2804	1302
XLOC_000791	33	69	104	131	69	102	130	232	80	114	104	126	98	177	115	169	225	126
XLOC_000792	1109	1847	2272	2595	1756	2297	1462	2409	1669	2355	1702	2049	1788	2345	2163	2476	3982	1943
XLOC_000793	614	1299	1266	1535	1046	1457	844	1534	753	1200	776	1043	841	1263	1239	1399	2013	1028
XLOC_000794	51	86	96	102	69	92	61	114	33	60	42	58	27	75	63	88	119	64
XLOC_000795	1484	2365	2366	2693	1899	2603	1520	2659	1189	2041	1480	1666	1577	2182	2020	2301	3504	1776
XLOC_000796	1	11	5	3	6	6	7	9	7	23	1	2	7	3	7	5	15	6
XLOC_000797	1935	3399	3216	3716	2934	3798	2016	3062	2140	2952	2118	2683	2041	2844	2904	3081	5055	2482
XLOC_000798	175	283	460	606	310	418	740	1193	141	225	239	254	400	501	360	417	637	301
XLOC_000799	2726	4639	5410	6381	3725	4874	4532	7114	3407	5248	4464	5632	4109	5609	5450	6215	9911	5196
XLOC_000800	19	66	73	83	53	51	95	168	11	20	19	21	38	64	39	39	76	26
XLOC_000801	312	520	492	543	510	516	321	386	424	616	481	512	368	463	540	559	298	407
XLOC_000802	12	12	13	9	9	24	11	22	10	18	10	12	12	12	11	11	22	11
XLOC_000803	2811	5419	4572	5828	4109	6129	2868	4749	3401	5325	3339	4970	3320	5270	3782	4761	8298	4576
XLOC_000804	5	6	11	13	5	4	131	163	2	11	21	41	31	51	24	25	68	21
XLOC_000805	1033	1759	1648	1790	1832	2599	1429	2433	1742	3016	1959	2195	1500	2219	1748	1791	3450	1694
XLOC_000806	90	143	203	258	160	222	230	477	80	126	94	108	137	216	183	219	266	122
XLOC_000807	11	16	23	39	12	17	2	16	5	9	2	4	6	10	44	43	69	31
XLOC_000808	211	393	473	478	304	459	616	1001	213	326	318	329	296	479	492	488	759	354
XLOC_000809	775	1347	1381	1646	1124	1553	914	1702	948	1758	1125	1366	949	1411	1368	1621	2688	1253
XLOC_000810	851	1385	1719	1846	1290	1666	1330	2251	1093	1691	1293	1485	1348	1726	1660	1691	3047	1406
XLOC_000811	63	84	100	84	81	117	51	68	53	124	57	93	49	118	108	118	202	117
XLOC_000812	1	4	2	7	8	3	20	14	4	5	2	3	4	17	2	10	5	6
XLOC_000813	1549	2912	2544	3282	1917	2954	1376	2745	2000	3371	2212	3142	1706	3000	2409	3202	4534	2564
XLOC_000814	342	897	725	1103	437	993	712	1663	274	784	362	531	251	860	461	738	1084	722
XLOC_000815	638	1268	1147	1331	912	1250	565	1006	556	855	568	732	747	890	817	985	1585	793
XLOC_000816	15	11	20	25	32	41	15	32	10	28	14	10	9	13	24	15	36	19
XLOC_000817	1473	2596	2910	3640	2255	3318	2321	3688	1663	2640	2060	2550	2141	2852	2825	3082	4777	2549
XLOC_000818	1	5	3	8	2	6	23	30	3	2	2	7	6	8	9	5	24	2
XLOC_000819	6	17	21	10	14	20	8	8	11	13	7	15	7	28	18	28	31	12
XLOC_000820	269	494	488	523	388	567	393	485	339	563	360	429	290	397	497	485	851	397
XLOC_000821	401	782	827	950	646	859	517	1007	503	706	496	617	506	758	740	841	1392	689
XLOC_000822	3404	5925	7198	8035	4919	6646	6653	10131	4829	7383	6198	7126	5480	7504	7476	8004	13381	6649
XLOC_000823	2089	3601	3791	4861	2916	3706	3623	6126	2353	3601	2906	3359	2961	4033	4088	4542	7241	3669
XLOC_000824	723	1224	1330	1354	1011	1473	798	1195	684	1128	818	841	685	1012	995	1233	1804	968
XLOC_000825	2875	4738	5179	5787	3755	4963	4270	6531	3319	4722	3874	4755	3826	5209	5261	5758	9720	4699
XLOC_000826	1843	3458	3258	3598	2596	3819	2158	3396	1794	3024	2204	2862	2073	3219	2610	3093	4973	2699
XLOC_000827	738	1189	1143	1367	953	1254	813	1332	768	1232	770	946	871	1258	1020	1213	2224	1046
XLOC_000828	883	1806	1428	1907	1081	1843	795	1586	1104	1840	1139	1592	872	1407	1283	1751	2652	1457
XLOC_000829	26	43	47	57	39	47	14	10	28	32	13	25	25	26	38	55	91	36
XLOC_000830	4993	9060	9187	11104	7131	9881	6916	11169	5984	9349	6872	8305	5935	8769	8763	9695	16856	8323
XLOC_000831	4	7	14	26	4	3	30	35	2	2	6	0	3	5	4	17	9	1
XLOC_000832	1	6	19	14	5	10	40	39	0	3	2	1	9	11	7	14	17	7
XLOC_000833	243	358	413	491	319	440	287	518	295	391	266	352	238	337	397	463	699	375
XLOC_000834	1393	2513	2585	2932	1787	2766	1909	3068	1721	2842	1858	2433	1570	2638	2417	2659	4468	2329
XLOC_000835	252	548	569	820	424	662	612	1055	414	726	548	727	436	669	629	749	1287	662
XLOC_000836	313	566	491	573	394	591	437	656	416	620	502	521	335	515	466	491	850	458
XLOC_000837	198	428	329	405	265	445	204	314	186	371	240	277	201	298	245	354	497	278
XLOC_000838	557	1115	1047	1263	831	1181	744	1220	651	1197	822	1024	547	1063	967	1046	2052	1062
XLOC_000839	189	367	486	582	311	450	612	1070	360	499	465	640	420	544	467	545	1083	470
XLOC_000840	426	767	767	860	657	826	523	802	464	735	590	789	521	730	706	747	1384	653
XLOC_000841	850	1349	1569	1637	1118	1677	1168	1722	984	1388	1189	1365	1068	1308	1548	1687	2516	1239
XLOC_000842	79	203	198	198	103	284	90	191	139	227	142	209	95	187	166	159	319	148
XLOC_000843	2743	5265	6210	7376	4000	6222	3950	6843	5087	8324	6363	7595	5324	8153	6543	7811	14057	7004
XLOC_000844	4	42	21	40	27	16	33	84	22	22	19	40	30	39	27	47	79	40
XLOC_000845	46	55	62	86	54	68	24	59	18	55	42	33	34	52	56	62	74	34
XLOC_000846	60	119	184	186	117	159	345	601	30	119	78	62	138	241	183	139	266	108
XLOC_000847	986	1963	1735	2266	1482	2170	1403	2608	1209	1946	1601	2383	1154	1862	1413	1813	2688	1432
XLOC_000848	200	367	416	420	243	412	164	311	134	259	128	221	176	309	281	356	504	294
XLOC_000849	6	8	1	8	5	3	14	5	18	36	5	12	3	10	13	7	15	2
XLOC_000850	10772	18844	16844	20292	12782	18236	13788	24179	13230	21114	15574	21038	12304	18372	16968	20120	33877	17776
XLOC_000851	15719	27224	27021	30746	21729	29518	17344	27426	16513	25225	19010	23022	17746	23964	24750	27608	46691	22751
XLOC_000852	487	745	657	851	711	848	372	500	371	539	382	512	428	592	549	728	1042	528
XLOC_000853	8328	14975	14796	17628	11355	15601	11900	20251	9636	14943	12069	14860	11790	16692	14754	17249	28611	14449
XLOC_000854	511	868	783	920	701	982	430	815	515	859	574	784	496	737	757	875	1218	721
XLOC_000855	5518	10608	7865	10179	6285	9559	6674	11881	4844	8780	6103	8396	4900	8000	7156	8867	15401	8163
XLOC_000856	9	18	6	5	9	11	2	0	1	0	2	3	2	1	19	11	24	3
XLOC_000857	7	24	10	15	16	17	2	2	3	0	2	0	2	5	28	24	25	9
XLOC_000858	4	4	9	16	6	10	1	4	1	4	0	1	1	5	12	19	20	4
XLOC_000859	5	19	11	31	30	43	32	48	3	13	7	11	18	31	12	10	38	18
XLOC_000860	321	702	687	770	479	675	923	1399	159	324	241	288	328	417	421	428	868	422
XLOC_000861	86	140	181	201	107	168	292	385	40	101	89	72	110	123	176	124	227	91
XLOC_000862	29	90	99	127	60	120	82	152	53	71	31	55	77	91	88	116	150	94
XLOC_000863	7	19	9	19	8	22	6	10	16	10	1	6	3	15	12	18	20	15
XLOC_000864	145	270	327	364	165	267	402	679	131	222	244	260	219	306	284	346	525	304
XLOC_000865	587	1148	911	1219	863	1224	454	883	713	1012	714	1026	690	939	962	1105	1760	787
XLOC_000866	61	124	168	229	139	182	77	157	194	323	102	105	63	52	105	114	277	143
XLOC_000867	0	0	4	5	0	0	6	14	0	0	2	0	8	0	4	2	5	3
XLOC_000868	19	32	29	27	16	21	10	25	12	19	13	16	9	21	17	20	46	24
XLOC_000869	29	25	29	31	22	35	27	64	34	45	40	69	21	47	35	37	67	36
XLOC_000870	36	77	69	81	31	52	111	193	30	63	40	48	37	80	72	64	134	73
XLOC_000871	2433	4224	4064	4810	3493	4857	2261	3891	2576	3940	2819	3499	2390	3607	3810	4503	7288	3770
XLOC_000872	2410	4399	4061	4740	3735	5127	2682	3976	2975	4853	3135	3820	2399	3458	3723	4290	7187	3683
XLOC_000873	4	16	3	4	10	4	2	6	2	1	3	9	5	5	0	10	17	16
XLOC_000874	6495	11084	11507	12929	10502	14126	5874	9246	7461	11094	6726	8067	6805	9107	8276	9567	19268	9306
XLOC_000875	111	222	235	237	160	263	168	215	137	238	172	196	120	123	199	241	524	199
XLOC_000876	2	6	9	12	3	6	43	62	3	2	4	2	17	6	8	11	18	4
XLOC_000877	14	20	11	11	13	15	0	5	20	30	25	25	9	11	7	14	23	6
XLOC_000878	3245	5522	5737	6294	4611	6074	4112	6387	3143	4742	3792	4367	3610	4880	4600	5016	8480	3985
XLOC_000879	82	122	60	113	86	109	52	86	44	100	58	81	37	98	92	118	197	86
XLOC_000880	41	69	74	81	53	69	39	52	53	70	35	48	29	40	50	58	107	58
XLOC_000881	43	77	38	98	44	79	49	47	54	72	61	48	43	51	78	76	149	68
XLOC_000882	24	70	30	49	46	51	25	41	31	55	31	52	24	36	15	50	71	35
XLOC_000883	11	21	11	5	16	7	4	20	4	10	7	6	10	6	7	13	29	4
XLOC_000884	0	0	0	0	0	0	0	0	0	0	0	0	0	0	0	0	0	0
XLOC_000885	4	2	0	3	0	1	5	6	6	21	4	10	0	1	4	3	4	4
XLOC_000886	2917	5079	5186	6247	3901	5255	4663	7348	3333	5258	3957	5055	3926	5455	5118	6336	9823	4946
XLOC_000887	2514	4267	4850	5584	3947	4961	3377	5364	3336	5066	3637	4129	3088	4327	4465	5085	8432	3977
XLOC_000888	59	32	72	108	60	93	47	57	46	56	40	55	36	49	73	60	110	55
XLOC_000889	3860	6868	7199	8328	5493	7402	5667	9044	4941	7156	5165	5971	4702	6328	7551	8151	13431	6491
XLOC_000890	1113	2149	2197	2630	1760	2541	1703	2888	1212	2372	1448	1784	1309	2024	1774	2244	3572	1878
XLOC_000891	441	721	767	907	699	913	670	1060	352	568	421	526	517	733	641	663	1144	585
XLOC_000892	340	559	455	534	457	542	419	588	257	354	332	365	395	560	389	490	852	417
XLOC_000893	1285	2347	1952	2321	1582	2475	1598	2708	1109	1827	1392	1560	1274	2114	1698	1941	3398	1713
XLOC_000894	133	284	261	357	200	289	150	280	225	409	270	360	168	263	249	272	503	248
XLOC_000895	229	429	440	489	426	580	390	724	345	448	439	422	346	436	396	460	830	375
XLOC_000896	2710	5005	4557	5892	3623	5574	2780	5087	2649	4395	2921	3937	2838	4453	3773	4842	6797	3659
XLOC_000897	978	1553	1655	2043	1347	1675	1120	1711	1026	1451	1180	1287	1103	1521	1575	1664	3099	1423
XLOC_000898	557	883	982	1091	653	1079	723	1230	494	754	612	613	573	866	758	801	1512	711
XLOC_000899	467	732	759	955	605	1007	549	989	547	812	644	871	545	852	614	694	1211	572
XLOC_000900	2550	4235	4912	5940	3525	4980	4183	6593	3179	4930	4234	4822	3630	5109	4768	5388	8938	4660
XLOC_000901	2058	3333	3925	4514	3218	4171	2749	4627	2864	4103	3577	4372	2887	3937	3595	4165	6967	3382
XLOC_000902	0	0	0	0	0	0	0	0	0	0	0	0	0	0	0	0	0	0
XLOC_000903	995	1790	1746	2015	1348	1828	1584	2494	1083	1915	1545	1789	1152	1717	1802	2051	3578	1801
XLOC_000904	2267	4089	4050	4882	3165	4164	2782	4719	2635	3914	2845	3367	2736	4136	3921	4449	7360	3690
XLOC_000905	489	1053	1239	1514	694	1145	1719	2898	635	945	888	1058	1021	1366	1284	1526	2347	1111
XLOC_000906	1	1	0	0	0	2	0	1	0	0	0	0	0	0	0	0	2	0
XLOC_000907	956	1783	2132	2640	1344	1969	1886	3082	1139	1893	1743	2050	1443	2128	2083	2356	3799	1998
XLOC_000908	9591	17670	16480	20129	12902	19226	13882	23842	10282	17543	13713	17120	10545	16753	14420	17160	26806	14028
XLOC_000909	1412	2390	2116	2694	1889	2629	1278	2151	1269	1928	1665	2024	1395	1926	1866	2094	3853	2035
XLOC_000910	543	1083	828	1005	678	1131	394	709	405	649	451	636	492	789	611	908	1242	647
XLOC_000911	164	410	411	409	305	368	268	558	202	282	244	223	233	380	361	436	623	298
XLOC_000912	51	96	149	173	115	105	238	373	78	141	57	154	71	160	155	141	259	107
XLOC_000913	146	347	311	284	238	283	136	256	221	275	230	320	154	241	225	294	423	246
XLOC_000914	1000	1739	1988	2237	1353	1917	1644	2615	1095	1795	1355	1702	1313	1774	1784	1892	3258	1661
XLOC_000915	986	1685	1476	2005	1341	1866	873	1549	1106	1901	1295	1722	1134	1588	1520	1763	2896	1502
XLOC_000916	160	307	351	446	245	389	315	503	218	320	270	487	264	398	362	469	739	370
XLOC_000917	433	787	805	938	640	902	966	1621	505	880	738	789	688	903	802	922	1746	802
XLOC_000918	1775	3079	2928	3385	2489	3486	1435	2425	1634	2638	1951	2259	1799	2299	2413	2580	3954	2047
XLOC_000919	180	264	363	391	247	397	389	587	148	203	182	228	258	335	283	366	522	247
XLOC_000920	1560	2722	3206	3555	2321	3363	2802	4165	2022	3158	2774	3317	2314	3105	3090	3458	5893	2908
XLOC_000921	356	550	502	610	484	641	283	484	353	566	325	469	287	461	444	581	890	421
XLOC_000922	2183	4387	4022	4917	3196	4583	3138	5364	2530	4021	3090	4090	3092	4339	3964	4779	7751	3721
XLOC_000923	9	12	21	22	18	30	88	189	18	17	28	26	4	27	28	32	38	34
XLOC_000924	37	28	48	52	15	19	41	72	34	59	62	68	52	76	25	44	106	44
XLOC_000925	0	0	0	0	0	0	0	0	0	0	0	0	0	0	0	0	0	0
XLOC_000926	3325	5478	5995	7627	4479	6404	5118	8301	3415	5501	4123	5429	4451	6289	5598	6960	10485	5313
XLOC_000927	4	7	14	16	7	15	26	66	12	10	10	21	4	21	22	20	29	10
XLOC_000928	823	1546	1599	1763	1246	1664	1393	2176	658	1020	737	893	1099	1458	1243	1475	2301	979
XLOC_000929	3010	5463	5532	6606	3917	5829	4513	7196	2948	4893	3505	4520	3937	5582	5367	6239	9706	5075
XLOC_000930	0	5	8	15	2	4	62	142	3	8	3	7	4	7	14	2	15	14
XLOC_000931	3	9	6	27	9	15	41	84	5	10	15	18	13	10	25	19	45	18
XLOC_000932	65	73	53	67	52	95	56	64	37	52	46	76	40	55	73	83	182	62
XLOC_000933	442	750	788	835	578	858	582	1015	487	810	564	700	555	814	717	876	1468	661
XLOC_000934	175	310	268	343	180	301	276	514	110	198	146	212	253	294	249	300	458	233
XLOC_000935	3539	6348	4838	6127	4110	6043	2826	4929	2583	4792	3186	4353	2992	4779	4299	5170	8279	4384
XLOC_000936	142	200	279	390	185	213	416	640	59	79	60	95	243	323	160	255	361	163
XLOC_000937	67	77	45	70	83	60	60	63	71	60	55	65	41	39	43	59	116	53
XLOC_000938	1824	3252	2827	3189	2431	3603	2231	3530	1623	2859	2138	2274	1890	2728	2138	2308	4440	2038
XLOC_000939	1750	3046	2932	3354	2355	3281	2369	3909	1718	2768	2422	2880	1981	2781	2490	2921	5125	2538
XLOC_000940	727	1260	1637	1997	1264	1562	1594	2567	1252	1774	1461	1730	1359	1785	1763	2020	3225	1610
XLOC_000941	8014	13874	13883	15814	11509	15297	8657	13863	7914	11949	8751	10398	8998	12437	12400	13627	21312	11074
XLOC_000942	2726	4415	4339	4807	3747	5050	2864	4535	2330	3599	2659	2991	2932	3833	3578	3810	6328	2990
XLOC_000943	1	12	2	11	4	13	6	41	0	3	0	4	0	11	2	17	5	16
XLOC_000944	20	20	31	34	32	48	29	59	12	23	10	19	16	41	35	25	59	20
XLOC_000945	0	0	0	0	0	0	0	0	0	0	0	0	0	0	0	0	0	0
XLOC_000946	0	0	0	0	0	0	0	0	0	0	0	0	0	0	0	0	0	0
XLOC_000947	2348	4079	3916	4938	2895	4265	2381	4111	2489	3912	2716	3431	2478	3882	3895	4333	7248	3589
XLOC_000948	828	1481	1606	1937	1179	1636	1339	2117	807	1321	921	1296	1115	1569	1453	1603	2533	1146
XLOC_000949	477	716	866	1027	605	855	988	1732	507	814	637	809	708	933	922	1034	1581	763
XLOC_000950	414	699	712	724	529	677	435	653	365	656	458	538	441	623	656	682	1094	531
XLOC_000951	926	1664	1477	1946	1379	1789	1010	1586	921	1453	1040	1121	1041	1349	1322	1601	2547	1210
XLOC_000952	1787	3118	3111	3455	2461	3273	2043	3266	1735	2788	1975	2264	1824	2564	2659	2900	5003	2482
XLOC_000953	324	459	523	543	431	535	392	547	309	475	313	376	352	447	560	537	838	404
XLOC_000954	1920	3008	2987	3391	2454	3427	1753	2539	1813	2621	1772	1908	1999	2488	2668	2865	4799	2440
XLOC_000955	3026	5367	5171	6164	4361	6030	2402	4036	3398	5136	2901	3865	2870	4096	4406	4966	7650	3916
XLOC_000956	16	12	24	24	23	29	21	19	5	9	14	20	15	14	35	28	51	18
XLOC_000957	257	417	445	559	270	506	238	377	203	316	218	304	254	477	351	414	623	374
XLOC_000958	0	0	0	0	0	0	0	0	0	0	0	0	0	0	0	0	0	0
XLOC_000959	2	1	3	0	4	1	3	15	3	3	1	1	3	12	2	3	6	5
XLOC_000960	0	0	0	0	0	0	0	0	0	0	0	0	0	0	0	0	0	0
XLOC_000961	23	34	36	36	21	33	28	38	18	34	29	33	23	32	27	29	50	33
XLOC_000962	2	1	8	6	4	6	10	25	1	9	2	5	3	8	4	6	17	1
XLOC_000963	1	7	3	19	2	14	1	13	5	2	1	8	6	7	5	6	2	1
XLOC_000964	24	47	17	58	33	35	16	41	17	26	9	24	32	25	27	43	46	34
XLOC_000965	2424	4441	4417	5668	3313	4521	3731	5958	2927	4160	3461	4249	3451	4932	4565	5357	8431	4106
XLOC_000966	3	13	13	26	2	5	2	0	4	5	0	1	4	2	13	15	12	3
XLOC_000967	1	14	1	6	0	8	1	3	0	15	1	2	2	14	0	1	4	4
XLOC_000968	6	14	6	26	4	7	2	10	5	10	5	5	8	9	1	12	14	2
XLOC_000969	2562	5126	4680	6103	3745	5808	3377	6115	3159	5601	3941	5245	3235	5246	4606	5802	8989	4877
XLOC_000970	171	279	365	399	249	388	147	236	147	289	195	203	200	291	295	389	482	209
XLOC_000971	2265	3888	3860	4417	3156	4274	2547	4363	2497	4020	2937	3636	2778	3710	3790	4151	7071	3532
XLOC_000972	3368	5698	5061	6625	4355	6250	3779	6455	3597	5648	4185	5414	3697	5646	5434	6326	9900	5170
XLOC_000973	1130	2040	1941	2192	1664	2041	1228	1985	1090	1556	1073	1360	1191	1477	1819	1791	2922	1432
XLOC_000974	23906	43508	38798	44586	33248	49217	20390	33892	21839	38830	26243	32401	21818	34315	30657	36079	58398	30201
XLOC_000975	377	683	625	806	536	900	352	606	375	527	406	480	384	530	540	553	1083	567
XLOC_000976	710	1713	1329	1757	1032	2083	793	1574	952	2054	965	1428	592	1513	1048	1516	2297	1412
XLOC_000977	207	398	319	524	347	543	261	437	234	498	305	490	202	382	278	387	577	364
XLOC_000978	73	170	85	114	141	137	81	183	130	198	177	190	67	177	137	166	220	138
XLOC_000979	1103	2029	1948	2258	1420	2154	1228	2025	1038	1863	1626	1727	1202	1706	1618	1968	3311	1671
XLOC_000980	311	560	558	644	433	709	363	627	354	520	471	475	383	526	529	640	1061	456
XLOC_000981	1352	2193	2073	2279	1834	2494	1276	2012	1301	2007	1525	1743	1443	1697	2106	2303	3778	1713
XLOC_000982	45	101	111	107	84	101	102	216	52	77	42	90	68	140	90	114	203	83
XLOC_000983	53	110	95	146	63	111	107	189	50	97	46	49	52	94	71	74	132	47
XLOC_000984	669	1063	1140	1317	926	1170	796	1278	661	1039	790	861	662	958	1025	1195	1814	804
XLOC_000985	219	387	348	411	390	475	202	387	201	340	242	284	195	304	418	469	678	283
XLOC_000986	119	170	199	206	129	211	65	108	130	146	93	123	85	94	161	129	273	138
XLOC_000987	1177	2119	1757	2351	1489	2157	981	1813	1277	2297	1469	1921	1340	1944	1877	2220	3778	2026
XLOC_000988	850	1584	1531	1912	1008	1530	2112	3648	904	1475	1297	1830	1143	1972	1550	1965	3174	1708
XLOC_000989	15	47	48	76	24	26	132	313	28	27	27	44	32	55	42	61	107	58
XLOC_000990	13	45	49	61	18	53	55	134	44	53	27	31	30	36	35	33	68	36
XLOC_000991	5	13	4	5	2	4	1	2	8	28	8	24	0	7	4	5	26	9
XLOC_000992	7	21	2	2	0	3	0	3	10	9	8	12	1	6	3	5	10	2
XLOC_000993	4664	10258	8508	11785	7387	12330	6067	11792	7043	13500	7081	10624	5008	9795	6820	9113	15884	9367
XLOC_000994	424	818	701	845	628	788	426	720	602	862	616	769	523	692	550	674	1159	588
XLOC_000995	3893	6694	7513	8547	5289	7329	5763	9432	4736	7645	6331	7763	5170	7369	6982	7738	13957	6704
XLOC_000996	1828	3198	2922	3445	2501	3577	1713	2762	2261	3359	2368	2848	2128	2902	3013	3600	5575	2959
XLOC_000997	267	501	756	880	384	637	777	1459	377	593	485	523	547	942	721	887	1328	665
XLOC_000998	1689	2837	3134	3985	2233	3210	2693	4637	2132	3515	3140	3764	2443	3661	3227	3648	6461	3229
XLOC_000999	1	1	0	6	0	5	7	11	0	1	1	0	1	1	3	0	1	0
XLOC_001000	759	1416	1358	1568	977	1614	740	1321	900	1500	1077	1356	837	1270	1211	1410	2648	1391
XLOC_001001	27	106	54	216	49	182	124	443	34	208	49	135	32	210	73	128	158	170
XLOC_001002	3152	5718	5177	6195	4604	6922	2692	4764	4302	7130	4626	5818	3372	5046	4822	5608	9149	4994
XLOC_001003	4250	7961	7851	9804	6074	9307	6282	10656	5252	8509	6584	8411	6232	9239	7520	9218	13944	7475
XLOC_001004	598	1041	986	1124	802	1134	663	938	474	709	483	581	542	743	736	807	1376	609
XLOC_001005	1038	1893	1716	2204	1262	2002	1310	2399	962	1799	1168	1466	983	1641	1482	1569	2867	1540
XLOC_001006	1018	1723	1862	2009	1510	1929	1194	1948	829	1445	1033	1141	1141	1358	1623	1678	2840	1347
XLOC_001007	6640	11612	10051	13034	8267	11735	5824	10274	6807	10747	8180	10740	7394	11112	9523	12084	18857	10339
XLOC_001008	4266	7893	5951	7417	5264	7689	3347	5873	4970	8399	5634	7974	4691	7213	5949	7546	12035	6738
XLOC_001009	8877	16437	14150	17469	11696	17806	8922	15478	10198	16957	12053	17330	10485	15999	13784	17141	26610	14875
XLOC_001010	2298	4047	4343	4778	3318	4563	3272	5292	3000	4688	3514	3963	2759	3984	3550	3971	7266	3375
XLOC_001011	6	2	6	9	4	9	46	76	7	1	4	8	7	12	11	20	9	3
XLOC_001012	3	5	8	13	6	8	3	6	9	9	4	8	2	6	9	8	8	6
XLOC_001013	32	104	66	118	64	151	47	127	74	190	42	105	27	154	36	93	100	79
XLOC_001014	0	0	0	0	0	0	0	0	0	0	0	0	0	0	0	0	0	0
XLOC_001015	6	5	4	6	10	3	7	0	11	5	4	1	3	6	6	6	5	3
XLOC_001016	225	341	498	433	332	432	368	527	248	303	324	308	312	402	414	443	663	369
XLOC_001017	4152	7721	7020	8598	5220	7342	5486	9341	4342	7269	5377	7225	5126	7083	6419	7720	12720	6870
XLOC_001018	132	238	200	254	207	277	111	222	191	243	200	262	116	216	190	200	399	180
XLOC_001019	102	147	314	321	223	300	330	574	226	299	326	485	272	382	296	325	606	273
XLOC_001020	1588	2760	3125	3648	2318	3289	2409	3947	2223	3647	2803	3299	2141	3270	3230	3596	6668	3192
XLOC_001021	451	877	1139	1216	727	1037	983	1779	670	963	825	996	830	1108	1211	1202	2077	1037
XLOC_001022	1982	3805	3252	3858	2897	4200	2058	3703	1949	3476	2203	2956	2027	3265	2799	3333	5576	2972
XLOC_001023	561	999	999	1171	731	997	715	1108	820	1107	860	1096	750	992	1060	1183	2015	947
XLOC_001024	19	35	35	26	13	13	25	39	10	6	16	35	14	16	27	22	52	23
XLOC_001025	121	270	245	337	183	359	440	660	167	277	190	329	150	334	242	355	482	297
XLOC_001026	30	28	57	43	17	57	7	13	27	65	32	12	35	45	53	75	101	56
XLOC_001027	785	1253	1297	1573	1103	1501	779	1308	775	1085	907	826	953	1203	1105	1180	2105	929
XLOC_001028	127	291	395	496	263	334	647	1137	164	288	266	276	270	487	392	450	733	335
XLOC_001029	88	188	173	179	101	171	135	216	100	221	164	155	120	192	128	140	271	105
XLOC_001030	738	1406	1202	1414	998	1356	806	1274	790	1294	756	930	855	1111	1273	1310	2134	1073
XLOC_001031	682	1256	1676	1935	1083	1526	1387	2443	914	1507	1313	1714	1280	1792	1603	1819	2902	1500
XLOC_001032	648	1094	1269	1410	998	1233	657	1092	717	1090	748	908	846	1140	1053	1116	1952	939
XLOC_001033	110	186	125	171	90	191	122	192	40	96	93	82	95	139	101	131	201	124
XLOC_001034	1062	1769	1989	2156	1308	2086	1479	2428	1107	1698	1497	1670	1364	1829	1873	2130	3389	1701
XLOC_001035	1387	2352	2509	2768	1807	2599	1468	2276	1582	2556	1975	2178	1552	2072	2402	2694	4368	2003
XLOC_001036	6	23	18	27	11	14	18	23	16	37	10	29	14	13	27	10	26	17
XLOC_001037	0	0	0	1	0	0	7	20	1	1	0	0	0	1	2	0	14	1
XLOC_001038	8	22	11	12	25	12	4	5	5	12	3	0	9	7	12	25	21	10
XLOC_001039	2	16	13	23	10	17	26	31	2	7	8	11	6	23	14	9	21	6
XLOC_001040	0	8	7	6	4	4	1	14	13	8	7	9	7	17	4	8	10	7
XLOC_001041	23	64	86	94	53	58	138	271	18	36	36	24	61	70	58	62	134	62
XLOC_001042	0	1	2	2	0	1	39	100	1	1	3	2	1	2	2	6	8	2
XLOC_001043	8	11	12	22	10	20	1	4	10	10	4	4	10	5	7	3	12	3
XLOC_001044	0	0	0	0	0	0	0	0	0	0	0	0	0	0	0	0	0	0
XLOC_001045	10	19	27	17	10	9	13	27	9	17	14	4	9	16	15	14	32	11
XLOC_001046	227	360	297	382	320	399	260	479	255	389	266	379	194	356	221	290	754	315
XLOC_001047	683	1149	958	1102	977	1308	661	1014	811	1114	769	1048	675	824	969	1130	1891	936
XLOC_001048	170	252	254	321	182	256	230	381	126	210	172	207	136	244	234	297	492	233
XLOC_001049	668	1176	1460	1656	1078	1418	974	1504	903	1317	997	1112	1030	1214	1349	1504	2436	1116
XLOC_001050	1652	2542	2639	2773	2227	2773	1551	2474	1520	2005	1543	1679	1853	2166	2404	2642	3848	1799
XLOC_001051	46	68	67	80	65	71	57	80	32	41	28	60	34	46	38	69	84	45
XLOC_001052	5853	9795	10702	11914	8557	11236	6639	10521	6879	10423	7373	8705	6902	9138	9214	10586	17304	8674
XLOC_001053	133	277	266	250	257	334	141	281	184	282	211	253	150	247	272	301	505	238
XLOC_001054	2	0	4	2	1	0	1	15	1	3	1	0	4	0	1	4	3	0
XLOC_001055	0	1	4	0	1	1	1	1	0	0	1	1	3	5	1	14	1	0
XLOC_001056	2	1	4	19	3	4	2	30	0	8	9	5	2	5	13	11	13	11
XLOC_001057	9	14	7	37	14	6	23	76	1	33	12	12	3	25	12	22	19	23
XLOC_001058	259	557	579	704	363	564	415	696	458	832	661	906	465	805	657	784	1223	730
XLOC_001059	82	147	114	137	138	155	100	180	91	174	85	141	113	133	111	143	247	76
XLOC_001060	2	3	7	15	11	16	10	7	10	13	5	14	9	22	3	7	17	14
XLOC_001061	2700	5003	4743	6035	3413	5191	4156	7584	2891	4734	3905	5056	3406	4966	4766	5560	9279	4661
XLOC_001062	4475	8028	9069	10532	6590	8741	8610	13735	6448	10336	7786	9793	7345	10397	9497	10778	17754	9051
XLOC_001063	656	1267	1319	1418	925	1402	865	1529	711	1278	917	1064	733	1094	1074	1209	2152	1085
XLOC_001064	19	20	31	49	25	58	35	82	9	20	25	22	29	31	26	30	57	35
XLOC_001065	993	1661	1530	1959	1251	1847	1166	1947	1052	1661	1269	1521	1048	1475	1475	1634	2997	1384
XLOC_001066	53	79	110	83	60	89	81	113	40	88	49	77	55	61	61	81	178	65
XLOC_001067	1366	2604	2688	3150	2079	2754	1764	3101	1664	2484	1716	2159	1977	2675	2692	3086	4193	2128
XLOC_001068	14399	24194	28397	31885	20686	28042	18995	30273	19903	29379	21205	26034	19144	25900	26225	28950	47124	22732
XLOC_001069	656	1150	1238	1487	843	1250	1179	1871	801	1269	841	1144	1027	1204	1244	1422	2386	1173
XLOC_001070	22	67	47	57	36	68	23	35	30	41	40	52	22	44	23	34	88	36
XLOC_001071	9	6	5	18	6	8	8	20	10	4	4	14	8	5	9	14	12	16
XLOC_001072	891	1484	1484	1651	1240	1549	983	1552	939	1492	1099	1183	971	1462	1509	1512	2690	1258
XLOC_001073	318	586	619	815	443	671	456	886	488	737	486	608	553	829	637	803	1203	622
XLOC_001074	1643	3314	2403	3198	1946	3114	1700	3282	1584	2664	1864	2600	1825	2908	2232	2853	4350	2544
XLOC_001075	101	224	191	314	121	193	967	1600	108	284	181	277	195	341	252	387	568	340
XLOC_001076	51	109	65	84	50	94	37	106	35	74	40	68	29	105	70	71	118	76
XLOC_001077	171	354	355	434	263	369	302	512	272	414	226	307	278	385	359	447	684	355
XLOC_001078	18	36	57	35	40	48	18	38	28	63	28	32	42	36	40	52	78	32
XLOC_001079	0	0	0	0	0	0	0	0	0	0	0	0	0	0	0	0	0	0
XLOC_001080	0	0	0	0	0	0	0	0	0	0	0	0	0	0	0	0	0	0
XLOC_001081	66	151	137	134	97	177	76	99	63	81	52	73	63	112	75	114	179	77
XLOC_001082	48	117	80	81	76	94	47	66	41	60	51	61	68	78	86	59	153	62
XLOC_001083	555	1035	931	1161	770	1174	714	1190	736	1324	660	953	671	1070	821	1128	1622	821
XLOC_001084	196	366	365	393	302	417	283	432	246	521	271	297	222	315	417	490	809	355
XLOC_001085	239	438	443	472	385	549	323	500	275	409	353	344	310	440	337	394	707	306
XLOC_001086	7	6	5	18	4	14	16	23	4	5	4	6	10	13	9	16	8	7
XLOC_001087	450	894	630	831	597	842	357	631	422	717	423	562	480	697	510	680	821	467
XLOC_001088	103	161	214	219	129	188	166	253	90	165	118	123	121	134	127	176	253	113
XLOC_001089	13	47	28	69	32	47	16	31	12	58	19	31	12	47	13	27	64	20
XLOC_001090	211	394	475	548	356	415	470	726	262	360	338	380	451	532	491	567	883	383
XLOC_001091	154	185	212	258	159	219	188	215	100	190	98	110	125	207	191	228	352	158
XLOC_001092	2	2	11	17	6	2	5	19	2	5	3	6	5	1	2	8	15	6
XLOC_001093	96	196	245	267	136	198	171	304	129	238	212	291	116	207	149	305	439	208
XLOC_001094	1494	2393	2802	3321	2081	2920	2304	3664	1736	2560	2101	2510	1950	2712	2577	3058	4874	2377
XLOC_001095	87	197	256	290	196	231	116	199	129	218	144	154	114	184	265	319	362	200
XLOC_001096	1403	2367	2425	2636	1930	2560	1666	2697	1516	2455	1678	1921	1603	2086	2290	2301	3812	1782
XLOC_001097	27	39	51	54	35	34	65	90	26	33	32	33	67	46	56	67	76	45
XLOC_001098	21	43	37	56	16	59	91	183	24	15	31	31	31	36	18	24	56	32
XLOC_001099	72993	123762	149307	166669	112785	156496	79260	126101	141016	215711	140269	166416	119266	167635	142787	156395	273328	134102
XLOC_001100	8	8	16	16	10	12	13	27	16	19	15	19	23	34	13	27	21	16
XLOC_001101	3870	6261	7886	8471	6189	8421	4397	6852	5865	8104	5533	6464	5085	6515	7164	7444	13292	6148
XLOC_001102	3631	6224	5876	6850	5144	6766	4295	7368	3282	5094	4343	5395	4059	5840	5312	6050	8686	4664
XLOC_001103	13	37	28	15	25	17	8	14	7	1	4	25	19	22	8	12	18	15
XLOC_001104	305	478	475	412	478	645	195	336	272	484	351	442	324	411	318	357	617	330
XLOC_001105	8	30	26	51	9	35	14	37	9	24	23	19	30	46	42	29	47	11
XLOC_001106	43	49	98	85	46	84	75	70	22	20	44	33	53	59	67	78	119	57
XLOC_001107	3531	6126	5379	6225	4645	6792	3058	5111	2678	4226	3003	3715	2971	4334	4219	4642	7427	3677
XLOC_001108	2121	3842	3691	4630	3165	4473	2860	4986	2166	3257	2327	3114	2628	3786	3359	3924	5937	3017
XLOC_001109	799	1479	1355	1659	1030	1510	1028	1822	712	1393	922	1303	831	1386	1248	1531	2396	1282
XLOC_001110	4910	8805	7394	9560	6293	9413	6367	11150	4754	7838	5587	7870	5957	9336	7302	9406	14287	7854
XLOC_001111	672	1212	1129	1351	957	1376	624	1131	645	1051	698	845	710	1098	1052	1267	1816	943
XLOC_001112	223	356	303	446	259	432	192	328	216	337	237	315	193	338	287	355	534	284
XLOC_001113	8	16	20	26	7	23	11	36	14	29	16	26	24	32	11	15	47	4
XLOC_001114	16	56	34	57	20	54	50	87	14	23	24	29	23	36	51	36	85	43
XLOC_001115	8	36	26	43	28	28	19	25	33	49	12	33	31	30	21	12	47	37
XLOC_001116	418	791	829	850	535	784	563	809	545	846	430	474	495	672	688	584	1495	769
XLOC_001117	3581	6253	6614	7600	4904	6805	4511	7072	4365	6696	4686	5731	4983	6872	6709	7734	11069	5561
XLOC_001118	287	567	712	797	505	749	454	772	317	625	351	501	389	580	555	602	960	516
XLOC_001119	68	129	215	307	118	134	149	287	82	139	141	236	130	195	244	242	413	224
XLOC_001120	343	698	671	917	401	764	939	1654	165	386	271	401	285	525	468	569	931	523
XLOC_001121	5953	11038	8972	10279	7273	10663	6413	10825	6692	10865	7929	10004	6195	8888	8745	10103	17718	9075
XLOC_001122	23	39	17	63	26	47	31	47	23	70	31	75	10	52	13	57	48	32
XLOC_001123	735	1435	1238	1639	999	1498	997	1629	1071	1648	1186	1542	903	1440	1203	1490	2428	1280
XLOC_001124	9	13	8	19	15	16	21	26	9	13	13	25	12	16	21	29	33	9
XLOC_001125	2568	4868	4187	4792	3223	4626	2576	4534	3414	5643	4050	5107	2691	4276	3670	4386	8007	4092
XLOC_001126	2680	4968	4567	5802	3339	4997	4038	6675	3028	4805	3772	4789	3365	5310	4150	5334	8632	4582
XLOC_001127	16	8	5	15	9	15	7	3	8	23	14	7	2	5	20	14	19	6
XLOC_001128	98	165	137	120	73	152	49	74	63	82	77	80	66	133	152	168	233	102
XLOC_001129	44	73	118	127	63	90	130	202	18	48	50	50	47	100	83	74	146	57
XLOC_001130	277	508	555	696	477	636	430	670	410	684	473	601	369	609	585	647	1141	549
XLOC_001131	527	943	939	1126	813	1046	519	893	518	817	620	757	485	642	802	825	1487	723
XLOC_001132	1	21	15	27	19	29	6	9	1	12	6	14	9	8	10	27	24	4
XLOC_001133	12	19	29	22	14	13	20	19	6	17	15	5	21	10	19	35	34	25
XLOC_001134	9	28	26	38	31	36	16	35	19	30	26	25	16	30	18	33	30	28
XLOC_001135	1	9	13	9	7	12	23	20	2	0	1	3	2	3	6	7	2	4
XLOC_001136	1484	2826	2550	3333	1772	2962	2152	4138	1897	3283	2110	3047	1797	3069	2664	3340	5465	3075
XLOC_001137	242	411	317	413	325	454	191	304	328	520	413	535	228	321	299	359	614	333
XLOC_001138	590	948	928	1254	783	1065	627	1000	546	851	711	808	605	895	880	1050	1709	853
XLOC_001139	1348	2310	2539	2994	2048	2676	1945	3128	1575	2471	2001	2294	1683	2349	2536	2641	4613	2187
XLOC_001140	472	920	850	998	568	937	1197	2059	609	1077	820	1013	700	1087	815	1049	1634	874
XLOC_001141	3	29	4	12	18	26	9	9	12	9	14	13	11	15	21	29	30	16
XLOC_001142	6131	11257	9659	11696	8386	12096	7006	12120	6927	11015	7917	10200	7339	10502	9375	11448	17615	9046
XLOC_001143	14	48	46	54	32	64	36	58	40	82	30	35	51	40	33	34	50	28
XLOC_001144	53	98	82	145	91	129	101	130	69	153	61	75	82	96	88	128	161	90
XLOC_001145	0	0	0	0	0	0	0	0	0	0	0	0	0	0	0	0	0	0
XLOC_001146	239	392	397	477	336	453	323	608	250	367	304	407	313	482	466	521	768	368
XLOC_001147	855	1335	1361	1641	1186	1463	837	1280	880	1264	928	1003	801	1142	1337	1419	2448	1078
XLOC_001148	5254	9206	8133	9771	6654	9525	6391	10574	4698	8072	6130	7325	4829	7237	7325	8496	14794	7431
XLOC_001149	256	380	470	488	315	549	399	668	290	385	356	401	253	444	366	485	718	339
XLOC_001150	4	12	11	38	14	4	64	99	13	29	16	29	18	26	24	29	41	29
XLOC_001151	9	11	36	33	3	20	47	84	11	24	21	38	25	36	50	27	84	29
XLOC_001152	2	10	8	0	4	2	3	17	14	5	4	3	1	14	2	2	22	4
XLOC_001153	4	5	6	14	5	10	6	6	17	3	6	4	4	11	23	13	30	18
XLOC_001154	272	349	499	480	362	488	322	510	253	493	299	368	288	431	447	488	833	381
XLOC_001155	4063	6965	8206	9759	5952	7727	5695	8738	5407	7764	6626	8201	5951	8413	8312	9654	15361	7552
XLOC_001156	202	418	794	937	356	650	2226	3445	334	680	652	818	782	1235	1024	1041	1788	906
XLOC_001157	8	17	20	17	10	15	4	3	1	7	2	1	5	1	9	8	18	5
XLOC_001158	1494	2838	3053	3513	1713	2301	2242	3663	1155	1824	1755	2185	1731	2389	2453	2770	4539	2210
XLOC_001159	15	14	11	19	20	28	17	21	12	13	13	19	7	15	17	34	28	12
XLOC_001160	134	246	213	239	150	208	121	211	90	154	98	114	124	168	167	209	300	133
XLOC_001161	4	8	9	7	6	4	3	24	7	10	5	8	3	16	5	7	20	3
XLOC_001162	5	4	14	3	3	7	1	8	3	8	8	5	8	9	10	16	26	8
XLOC_001163	0	6	4	4	1	0	30	33	0	2	3	4	0	5	3	9	3	7
XLOC_001164	26	17	23	32	32	34	19	17	23	34	23	20	20	23	29	32	66	20
XLOC_001165	15828	29401	30315	38667	18813	27009	24185	42968	10406	16680	14149	20303	21404	30807	17317	23122	38030	21434
XLOC_001166	22	55	42	75	24	37	107	209	29	71	30	30	20	98	67	79	132	37
XLOC_001167	41	54	55	130	52	127	16	96	66	34	62	68	74	111	51	37	77	40
XLOC_001168	1	3	8	10	7	4	4	19	4	9	7	6	3	7	7	4	14	3
XLOC_001169	1	8	3	10	1	7	109	181	2	12	11	18	16	31	13	31	21	20
XLOC_001170	1	0	1	1	4	0	2	22	6	0	5	4	2	3	3	2	6	1
XLOC_001171	559	968	935	1015	680	1025	1901	3047	581	997	782	1003	757	1046	1076	1253	2058	999
XLOC_001172	176	272	201	221	197	319	52	73	100	244	181	182	117	144	167	188	359	221
XLOC_001173	67	150	87	77	108	114	20	59	72	68	90	87	35	59	90	103	144	83
XLOC_001174	41	108	78	71	45	98	46	47	42	76	45	65	35	34	69	72	147	60
XLOC_001175	3	6	15	23	8	24	24	30	16	12	8	9	26	38	37	9	8	1
XLOC_001176	585	979	951	1148	756	1024	686	1115	530	786	560	763	708	1018	815	970	1497	677
XLOC_001177	136	254	233	252	147	260	206	323	128	205	196	221	146	170	204	185	384	214
XLOC_001178	148	275	213	326	195	324	151	230	153	314	153	283	129	227	194	279	399	207
XLOC_001179	156	326	331	440	200	295	437	735	121	200	207	251	211	321	224	246	483	207
XLOC_001180	6	4	6	11	11	9	34	78	1	8	6	3	2	7	4	5	17	2
XLOC_001181	2	10	14	7	9	11	18	31	3	5	4	7	12	7	12	7	15	8
XLOC_001182	3	16	12	11	4	7	17	17	1	3	4	1	8	6	4	17	12	4
XLOC_001183	6	15	8	29	15	23	5	14	1	10	2	2	9	12	20	36	22	11
XLOC_001184	1844	3316	3566	4108	2572	3714	2586	4358	2116	3324	2778	3502	2373	3593	3282	3706	6597	3193
XLOC_001185	124	185	197	216	154	200	78	119	82	160	121	119	96	170	173	192	312	138
XLOC_001186	857	1395	1341	1570	1001	1415	1077	1658	959	1560	1230	1484	856	1232	1174	1370	2352	1280
XLOC_001187	0	0	0	0	0	0	0	0	0	0	0	0	0	0	0	0	0	0
XLOC_001188	0	0	0	0	0	0	0	0	0	0	0	0	0	0	0	0	0	0
XLOC_001189	6	8	26	17	11	5	121	180	4	18	13	9	13	16	15	14	35	19
XLOC_001190	24	27	21	40	16	29	11	21	30	29	8	12	7	24	43	50	64	31
XLOC_001191	1	6	1	5	1	6	15	51	0	1	2	10	8	4	2	5	14	3
XLOC_001192	11	29	35	45	19	23	112	267	13	46	15	35	46	71	39	50	98	37
XLOC_001193	43	99	82	82	56	85	86	174	21	39	29	45	60	88	66	99	138	57
XLOC_001194	38	44	61	50	31	26	39	59	5	16	10	20	34	31	22	36	62	27
XLOC_001195	755	1637	1171	1578	1127	1612	661	1059	948	1596	990	1440	941	1478	1245	1566	2414	1267
XLOC_001196	9228	19407	18533	23914	12729	21051	11431	20720	15397	28353	18386	25196	14140	25130	21219	26915	43665	24365
XLOC_001197	4	14	10	9	4	3	7	12	7	21	8	3	13	21	3	2	24	6
XLOC_001198	34	73	54	68	56	82	81	118	31	69	33	65	45	79	65	36	143	61
XLOC_001199	61	95	140	190	103	99	86	132	96	129	117	136	152	132	113	131	244	116
XLOC_001200	1158	1978	2001	2276	1469	2263	2038	3623	1156	1969	1537	2004	1508	2023	1767	1995	3940	1926
XLOC_001201	321	615	531	634	463	734	424	751	286	449	310	441	376	566	559	614	910	521
XLOC_001202	12	12	24	17	24	23	14	25	15	18	12	29	14	18	23	27	59	28
XLOC_001203	5	29	20	29	16	22	8	11	11	8	9	4	10	28	21	23	46	21
XLOC_001204	3	8	9	8	11	4	17	47	1	7	2	4	3	7	8	13	14	9
XLOC_001205	85265	143265	165996	188048	125068	162683	125941	198228	138483	202659	148260	177326	125105	168342	161099	176560	314152	153839
XLOC_001206	0	0	0	0	0	0	0	0	0	0	0	0	0	0	0	0	0	0
XLOC_001207	45	150	86	127	97	172	42	113	45	98	52	100	53	90	87	120	136	94
XLOC_001208	25	46	24	33	19	23	36	36	50	57	40	51	23	46	50	23	85	39
XLOC_001209	4	9	3	11	0	2	7	11	4	7	10	21	7	7	18	14	17	5
XLOC_001210	5099	9330	9023	10721	7082	9358	8100	13349	5792	9125	7056	9276	6315	9111	8888	10368	17142	8562
XLOC_001211	740	1215	1277	1446	915	1278	932	1445	893	1242	1014	1263	808	1202	1378	1329	2240	1122
XLOC_001212	6	20	29	44	16	29	15	30	11	19	13	18	24	22	19	29	37	11
XLOC_001213	15	31	18	20	16	20	19	23	5	30	5	15	9	10	20	12	32	17
XLOC_001214	2	3	7	9	2	6	7	22	2	8	15	8	7	4	5	7	13	10
XLOC_001215	412	561	880	920	563	723	772	1153	478	655	700	853	623	814	848	892	1625	720
XLOC_001216	21775	47525	41770	54256	38101	65787	28062	51812	33517	64484	34388	49761	23189	49312	37559	49711	79611	43956
XLOC_001217	2989	5208	5342	6668	3453	5129	5019	8838	3110	4655	4220	5342	3933	6001	5069	6471	10210	5382
XLOC_001218	1	4	7	6	2	7	49	78	1	3	5	0	1	20	15	12	5	2
XLOC_001219	1943	3418	4409	5183	2650	3644	2534	4553	3801	6020	4097	5589	3969	5959	3772	4631	8278	4464
XLOC_001220	32	60	44	69	24	54	55	86	38	70	62	58	40	33	51	69	107	48
XLOC_001221	25	29	34	61	39	57	7	10	3	7	9	15	9	13	42	42	53	32
XLOC_001222	1	5	0	0	2	0	1	1	1	2	3	10	0	4	8	11	5	0
XLOC_001223	22	32	32	23	23	13	29	36	33	47	34	42	32	35	43	45	73	22
XLOC_001224	197	316	457	595	468	622	175	261	340	595	388	497	414	439	438	504	518	262
XLOC_001225	204	415	509	573	377	479	475	882	216	329	308	400	397	555	392	495	565	305
XLOC_001226	4399	7854	7430	8621	6610	9287	4581	7841	4882	7372	5352	7012	5211	7774	6085	7212	10267	5318
XLOC_001227	19	54	45	47	34	53	39	74	20	32	24	19	29	41	31	35	56	40
XLOC_001228	425	673	739	811	567	813	738	1126	496	793	875	1110	665	1033	676	879	1368	724
XLOC_001229	36	69	110	101	43	84	146	201	30	58	73	61	86	114	112	93	124	63
XLOC_001230	5799	10164	10397	12367	9388	13223	5105	8461	5951	9717	4366	5825	6844	9810	7024	8344	17637	8919
XLOC_001231	6109	10532	10820	12405	8362	11297	7061	11958	6893	10202	8374	10500	7583	10900	10291	11380	19744	9734
XLOC_001232	282	477	437	511	371	534	349	542	289	432	329	381	251	458	449	471	824	381
XLOC_001233	16	28	29	30	25	37	17	34	24	17	12	27	23	19	15	23	42	20
XLOC_001234	0	0	0	0	1	1	0	0	1	0	0	0	0	1	0	0	3	0
XLOC_001235	7	9	6	12	4	2	40	115	2	2	5	13	8	21	7	11	19	16
XLOC_001236	197	382	313	393	281	389	167	275	267	429	265	307	231	293	307	345	604	293
XLOC_001237	276	438	550	532	377	461	391	632	350	488	499	514	434	503	514	583	905	499
XLOC_001238	14	7	18	28	11	7	3	10	9	10	6	4	6	12	16	29	19	24
XLOC_001239	0	0	0	0	0	0	0	0	0	0	0	0	0	0	0	0	0	0
XLOC_001240	238	404	607	731	344	545	678	991	361	502	548	562	497	584	668	650	1159	481
XLOC_001241	20104	35194	37655	44756	27335	37056	34954	57021	23541	35381	27131	32629	26308	36523	37761	42921	67779	34491
XLOC_001242	347	563	620	703	512	606	380	610	354	389	316	425	331	483	444	550	860	418
XLOC_001243	0	0	0	0	0	0	0	0	0	0	0	0	0	0	0	0	0	0
XLOC_001244	19	35	18	21	35	26	10	12	31	40	13	38	4	22	25	19	36	13
XLOC_001245	15	24	30	20	24	34	4	6	21	42	14	16	13	13	21	23	36	19
XLOC_001246	4	5	10	12	5	12	5	0	0	2	4	0	4	7	14	10	14	6
XLOC_001247	0	0	0	1	0	0	13	26	1	6	2	0	0	1	1	1	1	1
XLOC_001248	433	880	897	996	619	941	497	989	634	1090	677	846	474	783	703	880	1427	759
XLOC_001249	461	792	771	799	609	743	534	891	422	722	639	810	490	667	662	679	1271	644
XLOC_001250	6	7	12	12	10	19	9	28	0	2	1	2	7	7	5	13	7	11
XLOC_001251	169	280	363	345	230	376	234	378	224	340	257	296	221	318	303	316	502	255
XLOC_001252	292	517	599	780	470	580	907	1480	451	771	605	765	536	712	726	713	1334	689
XLOC_001253	3048	5432	5581	6923	4202	6085	4468	7597	3830	5681	4664	6124	4436	6522	5263	6659	10261	5545
XLOC_001254	41	52	37	43	33	57	23	24	26	39	27	29	13	23	24	43	67	33
XLOC_001255	1705	2903	3417	3948	2390	3360	2600	4122	2064	3238	2425	2966	2370	3267	3321	3448	6172	2901
XLOC_001256	2	5	6	1	1	2	0	4	0	13	2	5	1	4	3	5	1	1
XLOC_001257	731	1279	1234	1445	1146	1666	786	1268	751	1225	902	1185	832	1136	1231	1358	2282	1035
XLOC_001258	354	727	789	830	608	842	509	823	436	797	627	697	459	720	633	701	1311	617
XLOC_001259	1129	1714	2127	2442	1593	2061	1704	2670	1585	2348	1983	2493	1753	2398	2386	2561	4194	2139
XLOC_001260	24	86	75	86	40	68	33	79	59	106	77	102	37	71	64	58	144	54
XLOC_001261	2	3	8	8	1	14	4	9	8	1	3	9	5	2	3	1	5	6
XLOC_001262	184	376	337	395	240	410	242	399	222	395	308	308	224	303	290	349	619	303
XLOC_001263	2639	4786	4513	5197	3787	5232	3594	5986	2863	4605	3478	4209	3459	4831	4291	4962	7873	3973
XLOC_001264	12	16	50	30	15	21	29	55	6	8	4	8	16	22	17	24	30	23
XLOC_001265	89	122	184	193	105	189	91	129	153	207	86	121	108	178	73	97	276	103
XLOC_001266	2	12	0	1	1	0	4	16	3	4	3	9	9	10	1	5	4	0
XLOC_001267	4	6	5	9	1	2	9	7	2	3	1	5	2	2	2	9	6	3
XLOC_001268	3	4	14	7	8	11	75	77	13	29	28	27	19	31	22	28	67	27
XLOC_001269	375	770	837	1059	508	788	820	1535	400	717	622	998	686	1026	835	1086	1638	862
XLOC_001270	262	463	438	558	299	441	298	561	281	441	340	485	353	486	507	515	907	446
XLOC_001271	2490	4265	4372	5281	3161	4364	3373	5212	2450	3924	2777	3206	2572	3964	4080	4708	7086	3477
XLOC_001272	783	1289	1314	1609	1019	1460	1062	1572	1003	1514	1208	1375	944	1362	1335	1475	2685	1348
XLOC_001273	708	1182	1236	1347	974	1261	835	1247	712	1102	713	980	882	1157	1093	1366	2090	1051
XLOC_001274	680	1352	1082	1445	933	1311	839	1398	785	1234	795	993	784	1094	1146	1347	2118	1119
XLOC_001275	640	1561	1287	1717	1103	1778	1105	2213	932	1813	1118	1433	844	1721	1219	1684	2641	1550
XLOC_001276	13746	23520	22528	26833	18592	25397	14496	23918	15255	23408	16986	21124	14522	21187	21259	24236	41943	20386
XLOC_001277	501	828	834	1025	700	893	452	747	456	714	502	605	482	729	821	876	1492	686
XLOC_001278	1378	2780	2305	2827	1984	3078	1841	3422	1761	2764	2104	2942	1582	2658	2266	2737	4730	2588
XLOC_001279	62	95	105	100	70	111	70	80	51	119	54	54	76	68	61	98	169	95
XLOC_001280	1429	2488	2305	2841	1755	2538	1921	3246	1476	2381	1768	2302	1526	2388	2278	2778	4244	2260
XLOC_001281	2	13	6	11	2	21	3	1	7	13	10	9	6	13	7	4	12	6
XLOC_001282	5	1	4	18	6	9	6	5	14	2	1	3	9	7	3	11	12	15
XLOC_001283	269	443	471	577	376	480	300	665	238	437	280	391	353	522	495	543	879	402
XLOC_001284	2151	4303	3722	4546	2809	4544	2634	4648	2579	4825	3164	4210	2708	4208	3716	4400	7313	3930
XLOC_001285	315	596	670	898	492	732	413	660	423	572	444	603	467	668	713	803	1212	567
XLOC_001286	850	1615	1641	2003	1165	1710	1100	1801	1154	1841	1602	1973	1137	1641	1620	1826	3108	1638
XLOC_001287	1	5	9	7	4	1	12	15	0	5	2	0	1	3	5	9	20	1
XLOC_001288	956	1546	1776	1917	1392	1644	1185	1731	1012	1376	1004	1073	1060	1383	1500	1628	2547	1235
XLOC_001289	30	45	56	57	44	87	19	32	10	39	21	16	25	33	64	57	68	45
XLOC_001290	20	13	26	21	13	10	11	18	16	22	9	13	13	14	9	6	31	7
XLOC_001291	41	119	82	105	40	76	48	89	55	75	52	73	36	78	55	63	123	66
XLOC_001292	70	162	274	357	136	255	289	510	272	497	316	440	290	467	343	420	606	310
XLOC_001293	14	17	25	17	20	27	36	46	13	18	11	12	8	44	23	23	66	18
XLOC_001294	10	32	32	33	14	31	15	30	17	43	27	21	14	11	33	25	50	39
XLOC_001295	2	4	12	26	14	7	8	16	4	20	9	9	12	23	12	15	21	10
XLOC_001296	136	219	433	520	199	319	368	576	221	359	190	216	219	297	296	346	529	231
XLOC_001297	8613	15451	15409	18998	11769	16287	10104	17322	9924	15260	10377	13872	10554	15704	13987	17024	25330	13709
XLOC_001298	12	11	9	7	8	5	6	1	3	7	9	17	1	2	7	22	22	15
XLOC_001299	418	855	442	569	437	580	142	279	415	616	514	659	359	461	483	635	953	492
XLOC_001300	29	73	71	67	53	63	39	50	54	99	95	99	75	78	78	95	161	101
XLOC_001301	19	32	37	62	34	54	34	70	16	19	20	16	23	49	41	31	60	23
XLOC_001302	26	41	23	46	30	45	22	61	41	53	24	42	25	43	55	55	78	24
XLOC_001303	325	621	306	440	697	1193	541	1032	474	918	5193	7902	623	1181	343	414	1339	768
XLOC_001304	94	167	128	174	189	215	85	143	167	174	123	187	127	214	158	123	242	101
XLOC_001305	141	232	295	363	248	286	351	545	216	263	368	413	259	416	328	384	646	284
XLOC_001306	12	21	14	17	15	20	8	9	8	9	5	12	4	14	27	24	27	9
XLOC_001307	221	355	448	454	334	415	486	683	107	214	208	225	276	359	376	359	552	244
XLOC_001308	1147	2032	1885	2126	1563	2263	1146	2089	1357	1997	1317	1574	1301	1785	1747	1871	3464	1512
XLOC_001309	58	114	125	145	71	133	81	105	57	113	57	104	65	61	127	126	147	80
XLOC_001310	418	687	800	893	574	822	520	833	539	747	517	691	494	735	697	841	1212	604
XLOC_001311	251	478	333	435	335	490	201	364	235	340	237	260	256	370	311	457	748	399
XLOC_001312	268	639	459	680	376	539	308	658	315	711	360	564	302	453	416	576	840	528
XLOC_001313	17	36	39	44	11	24	65	154	11	30	25	33	23	49	27	30	54	34
XLOC_001314	454	802	600	735	637	859	471	843	623	974	527	623	488	760	468	517	1347	706
XLOC_001315	856	1346	1457	1440	1358	1760	34	40	5	12	29	30	274	294	1810	1932	2337	1082
XLOC_001316	2	6	10	4	5	17	7	9	3	5	9	11	2	6	9	8	10	2
XLOC_001317	2	12	0	3	0	3	6	18	38	62	8	0	9	5	12	9	5	1
XLOC_001318	0	0	0	0	0	0	0	0	0	0	0	0	0	0	0	0	0	0
XLOC_001319	453	762	960	1156	674	920	516	809	344	638	560	565	531	788	1005	1076	1624	681
XLOC_001320	2	5	2	8	7	5	28	49	1	5	3	8	8	4	9	1	10	3
XLOC_001321	4	23	34	29	13	36	82	129	9	17	25	36	35	41	29	48	50	17
XLOC_001322	2308	4271	4488	5599	3116	4736	3708	6213	3137	4859	3604	4637	3537	5417	4660	5520	8562	4722
XLOC_001323	41	36	50	74	46	59	39	33	43	56	46	65	52	43	54	51	105	38
XLOC_001324	2853	5060	5504	6498	4637	6160	3086	5231	3618	5362	3717	4533	4779	6381	4671	5097	7673	3745
XLOC_001325	787	1128	1705	1907	952	1306	1509	2457	934	1444	1260	1703	1314	1879	1687	1952	3124	1484
XLOC_001326	5	22	21	18	13	31	34	52	7	14	1	18	9	20	12	18	34	12
XLOC_001327	1534	2900	2976	3686	2054	3113	2475	4247	2009	3137	2550	3242	2235	3348	3122	3658	5666	3068
XLOC_001328	4947	8535	9790	11535	6483	8983	6985	11356	7446	11114	8477	10634	6951	9888	9241	10745	18266	9257
XLOC_001329	164	276	312	363	228	328	226	346	187	365	214	309	219	296	372	318	601	326
XLOC_001330	1	8	6	12	6	7	6	6	12	15	8	4	0	7	3	4	19	12
XLOC_001331	1431	2550	2735	3134	1916	2787	1823	2960	1606	2687	1679	2315	1766	2621	2546	2965	4958	2405
XLOC_001332	612	964	1399	1378	948	1196	883	1333	903	1231	1011	1316	948	1246	1276	1269	2036	918
XLOC_001333	14733	31464	31226	40881	21330	35151	14887	28438	27138	51300	28815	40018	19983	36806	30938	40939	57989	32466
XLOC_001334	1828	3795	3744	4981	2548	4192	4321	8319	2682	4498	3279	4462	3094	5371	3774	5120	7722	4252
XLOC_001335	7882	13373	12877	14904	10642	14478	9659	15328	8907	13797	10182	12827	9367	12873	13171	14647	24026	11568
XLOC_001336	1318	2419	2702	2997	1902	2671	1951	3474	1456	2455	1787	2347	1919	2628	2557	2813	5036	2411
XLOC_001337	282	369	685	891	435	573	1038	1652	288	394	450	525	631	847	806	872	1279	588
XLOC_001338	1980	3078	3618	3922	2774	3529	2426	3597	2523	3619	2804	3184	2617	3411	3592	3766	6741	3289
XLOC_001339	356	885	660	879	483	833	708	1160	581	1118	856	999	496	816	619	769	1288	633
XLOC_001340	318	628	545	665	517	676	535	835	227	337	298	313	356	562	523	563	886	404
XLOC_001341	6009	10293	11289	13183	8267	11044	8667	14216	7296	10814	8414	10714	7792	10820	11372	12881	21305	10720
XLOC_001342	74	186	232	206	146	193	156	296	80	181	104	139	172	222	184	195	381	143
XLOC_001343	158	277	385	399	209	325	464	688	167	297	295	357	323	389	403	429	736	352
XLOC_001344	1	10	12	29	15	11	59	60	10	15	20	18	16	29	32	20	33	13
XLOC_001345	295	469	433	576	344	573	313	426	294	433	323	361	360	461	408	500	918	429
XLOC_001346	218	349	423	440	284	387	400	524	194	317	341	327	236	394	412	417	741	342
XLOC_001347	876	1670	1815	2188	1263	1819	1818	3055	1230	2103	1670	2112	1613	2250	1905	2401	3793	2106
XLOC_001348	3561	6223	6306	7600	4905	6557	5237	8429	5093	7808	5961	7110	4629	6134	6741	7468	13454	6702
XLOC_001349	1	10	7	8	7	12	74	140	9	12	3	12	6	7	9	19	31	5
XLOC_001350	0	0	23	16	0	1	0	0	0	0	1	1	0	0	2	0	0	1
XLOC_001351	46	81	76	113	120	118	98	123	30	54	49	60	65	82	55	59	271	116
XLOC_001352	2	2	9	1	5	5	9	30	4	9	8	14	1	5	0	2	10	3
XLOC_001353	92	167	160	210	272	314	313	513	147	238	227	307	158	222	97	120	550	284
XLOC_001354	24	38	31	57	32	54	20	23	47	50	53	64	28	67	32	28	61	17
XLOC_001355	91	215	340	390	196	290	659	1270	92	163	163	231	231	339	274	297	504	264
XLOC_001356	349	694	996	1217	546	873	1503	2565	515	831	776	1002	828	1230	965	1226	2031	1051
XLOC_001357	4383	8135	7358	9006	5796	8542	5325	8859	5445	9097	6557	8973	5410	8164	7164	8912	14422	7610
XLOC_001358	2	1	0	2	0	0	0	1	0	0	0	1	0	0	0	0	2	0
XLOC_001359	1114	1997	2097	2259	1553	2218	1750	2604	1060	1899	1661	1750	1472	2164	1925	2111	3820	1655
XLOC_001360	216	352	346	414	329	454	244	376	196	345	247	300	269	335	367	460	624	270
XLOC_001361	2373	4190	4113	5245	3210	4610	2914	5198	2866	4591	3696	4865	2917	4273	4218	4977	8343	4216
XLOC_001362	36	82	108	126	56	91	213	350	53	107	117	135	95	131	142	136	254	151
XLOC_001363	74	117	90	103	59	119	63	105	70	137	73	83	48	99	98	92	167	91
XLOC_001364	1743	3119	3247	4006	2470	3386	2656	4359	2347	3442	2592	3213	2495	3631	3034	3568	5821	2932
XLOC_001365	1677	3105	2975	3711	2505	3532	2235	3640	2046	3287	2459	2983	2160	3277	2822	3409	5463	2818
XLOC_001366	1356	2576	2503	2977	1780	2874	1691	3243	1897	3469	2257	3122	1916	2703	2522	2863	4854	2792
XLOC_001367	9	11	14	12	10	36	17	12	15	18	16	20	5	43	16	26	28	13
XLOC_001368	344	492	509	613	547	561	354	557	385	553	438	430	331	520	521	488	1050	516
XLOC_001369	5501	10166	10205	11865	7173	10336	7507	12570	5715	9163	7090	8983	6661	9343	9283	10742	18233	9525
XLOC_001370	248	415	411	518	304	408	341	520	270	423	287	349	304	473	358	399	715	367
XLOC_001371	184	365	289	364	287	404	191	310	266	358	235	337	190	325	325	352	574	290
XLOC_001372	271	414	423	469	353	471	183	328	360	575	385	388	266	324	419	515	909	341
XLOC_001373	22	42	56	44	29	46	16	39	22	31	7	6	36	30	27	33	118	58
XLOC_001374	23	35	42	45	38	44	12	24	31	31	5	38	14	33	34	27	54	19
XLOC_001375	112	178	285	287	124	199	382	693	114	137	163	226	175	268	266	265	436	226
XLOC_001376	12	23	23	30	27	14	37	54	7	7	14	3	13	14	25	22	64	13
XLOC_001377	4	7	20	5	9	7	6	22	6	8	3	5	10	11	8	7	14	18
XLOC_001378	738	1195	1384	1945	1066	1505	1370	2241	845	1180	911	1114	1044	1356	1387	1607	2556	1166
XLOC_001379	10	14	18	27	19	18	10	25	5	2	0	0	3	4	21	27	21	22
XLOC_001380	1906	3282	3548	4264	2539	3647	2564	4214	1897	2890	2109	2338	2318	3194	2931	3328	5535	2631
XLOC_001381	1036	1931	1563	2080	1251	1857	962	1456	1444	2211	1460	1778	1214	1682	1487	1922	2913	1588
XLOC_001382	1945	3839	4272	4917	2873	4670	3453	5893	2019	3679	2427	3244	2313	4116	3274	3972	6464	3452
XLOC_001383	2555	4379	3355	4372	3308	4279	2354	3617	3027	4663	3448	4397	2693	3605	3647	4351	7215	3683
XLOC_001384	0	3	0	1	1	6	1	2	1	0	0	6	6	0	2	1	2	0
XLOC_001385	944	1546	1617	1869	1262	1828	1094	1965	976	1504	1024	1308	1078	1561	1450	1648	2597	1192
XLOC_001386	314	511	674	755	553	593	583	897	410	580	484	561	483	626	675	614	1114	537
XLOC_001387	227	500	376	481	258	420	251	433	256	425	375	360	191	373	380	397	632	368
XLOC_001388	0	8	1	8	0	2	0	4	1	8	1	20	0	5	0	8	8	13
XLOC_001389	3	2	5	4	4	3	6	18	3	4	3	4	2	2	0	7	8	8
XLOC_001390	59	96	82	121	48	120	28	71	60	147	73	109	44	77	74	99	158	113
XLOC_001391	1165	3296	2051	3491	1519	3933	1243	3118	1470	3862	1494	3011	831	2794	1694	3029	3585	2470
XLOC_001392	219	353	233	355	236	330	152	316	213	406	221	327	130	324	241	289	580	295
XLOC_001393	11	16	25	29	16	16	47	62	9	31	10	18	19	23	15	28	49	21
XLOC_001394	493	1363	948	1503	666	1493	652	1492	648	1643	715	1328	523	1177	816	1384	1590	1083
XLOC_001395	2029	3630	5126	5789	4026	5675	7818	12666	2148	3512	3675	4248	3986	5511	3744	4538	6898	3379
XLOC_001396	1	24	10	12	5	23	2	4	5	26	0	9	1	18	1	15	4	19
XLOC_001397	831	1480	1656	1856	1177	1642	1100	1966	1096	1707	1365	1785	1160	1797	1569	1811	3146	1613
XLOC_001398	644	1176	1380	1697	1090	1520	1154	1780	927	1452	1145	1306	801	1336	1164	1232	2244	1048
XLOC_001399	204	378	445	524	319	444	422	650	203	272	255	317	242	408	398	379	716	297
XLOC_001400	103	189	167	236	128	186	97	216	118	203	114	189	121	147	153	209	372	178
XLOC_001401	7181	12334	12477	13909	10123	14091	7376	11511	10142	15501	12294	14790	7907	11213	11300	12730	23837	11896
XLOC_001402	49	102	41	69	131	185	95	157	55	135	85	120	85	112	46	104	153	72
XLOC_001403	26	50	46	65	63	65	39	58	24	54	40	36	30	57	28	72	112	54
XLOC_001404	393	835	659	793	550	848	422	804	306	581	404	630	333	616	521	623	1137	627
XLOC_001405	19275	33717	35737	41108	27800	39510	18436	30009	22619	35090	21622	25916	19896	28650	29599	32889	53932	25764
XLOC_001406	649	1109	816	1077	777	1163	520	955	692	1016	739	922	530	800	1057	1172	1913	1002
XLOC_001407	17	18	17	24	20	27	7	4	2	8	7	4	8	11	10	37	32	35
XLOC_001408	16	34	51	53	31	33	106	225	7	35	20	21	16	22	29	22	65	23
XLOC_001409	0	1	1	2	0	0	4	10	0	0	5	20	0	1	2	6	1	0
XLOC_001410	571	919	981	1177	744	1089	766	1320	677	1007	703	894	759	1169	941	1247	1775	921
XLOC_001411	1393	2822	2671	3299	2205	2976	2288	3862	1613	2834	2145	2781	2044	3020	2633	3282	4964	2641
XLOC_001412	17	30	47	38	23	45	21	36	43	79	37	40	15	62	31	36	63	42
XLOC_001413	3	19	4	14	3	7	6	6	9	9	4	7	2	0	5	14	7	10
XLOC_001414	4	8	15	22	3	17	9	22	7	10	4	2	11	7	18	10	17	12
XLOC_001415	44	126	147	184	121	156	79	132	77	156	122	136	88	119	156	149	268	121
XLOC_001416	39	47	58	79	40	48	47	57	23	31	13	28	38	52	62	58	82	48
XLOC_001417	5	18	10	5	7	9	13	26	5	8	2	1	0	5	2	9	22	7
XLOC_001418	29	69	75	94	51	68	129	222	58	59	53	46	65	102	81	90	194	92
XLOC_001419	361	777	499	783	483	779	339	632	431	642	360	581	472	773	509	702	1061	657
XLOC_001420	3	10	18	10	11	11	7	10	7	16	1	4	0	6	9	2	10	16
XLOC_001421	9	19	12	32	12	11	64	105	2	20	12	22	18	19	12	18	36	17
XLOC_001422	53	84	99	144	61	113	289	532	50	113	70	96	70	142	121	149	270	144
XLOC_001423	3026	5466	5815	7300	4177	5909	5841	9569	3671	5772	4699	5859	4751	6548	5982	6834	11295	5475
XLOC_001424	739	1419	1454	1831	1096	1772	1023	1993	1085	1885	1309	1844	1028	1822	1428	1990	2688	1521
XLOC_001425	1550	2729	2644	3394	2102	3012	2266	3631	1709	2867	2290	2810	1796	2617	2655	2898	5067	2551
XLOC_001426	1693	3163	2503	3215	2073	3132	1893	3329	1545	2701	1899	2622	1664	2761	2345	2992	4750	2565
XLOC_001427	129	211	204	244	130	205	138	238	128	163	107	146	159	170	218	206	350	163
XLOC_001428	490	936	811	1011	637	987	668	1203	477	1041	653	908	458	764	749	901	1400	859
XLOC_001429	28	49	60	75	24	49	25	54	21	30	18	49	28	24	27	33	96	20
XLOC_001430	229	388	338	427	311	448	177	360	181	237	163	202	233	277	274	324	557	259
XLOC_001431	1023	1621	1748	1845	1359	1671	1018	1451	979	1217	951	1026	978	1442	1492	1425	2724	1244
XLOC_001432	1870	3208	3086	3594	2540	3370	2305	3827	1892	2873	2104	2913	2079	3061	2895	3324	5182	2539
XLOC_001433	3735	6450	7057	8392	5398	7295	5904	9343	4526	7132	5287	6245	5668	7809	7920	8391	13782	6747
XLOC_001434	1498	2596	2725	3218	2001	2581	2369	4167	1433	2131	1442	1829	2197	3279	2383	2733	4337	2254
XLOC_001435	28	36	11	11	11	32	21	31	12	26	30	35	13	31	9	10	43	14
XLOC_001436	22	43	55	63	31	39	17	37	11	26	13	37	31	35	46	89	60	24
XLOC_001437	100	149	124	161	117	194	27	33	113	136	94	142	70	107	86	96	216	80
XLOC_001438	1250	2092	2649	3042	1729	2313	2425	4375	1339	2142	1804	1934	1773	2595	2618	2754	4834	2405
XLOC_001439	4200	6744	7399	8168	5602	7811	3419	5521	4634	6628	4281	5043	4177	5291	5903	6250	10437	4918
XLOC_001440	181	349	354	432	258	321	256	382	204	343	299	345	223	434	344	371	641	308
XLOC_001441	4	24	16	11	7	7	5	15	9	26	9	30	11	18	19	24	38	21
XLOC_001442	11	36	26	35	25	56	13	20	11	35	15	17	12	32	43	25	57	43
XLOC_001443	0	0	0	0	0	0	0	0	0	0	0	0	0	0	0	0	0	0
XLOC_001444	0	0	0	0	0	0	0	0	0	0	0	0	0	0	0	0	0	0
XLOC_001445	1936	3036	3752	4074	2686	3480	2627	4117	2501	3710	2962	3371	2512	3453	3562	3637	6958	3271
XLOC_001446	103	192	225	278	187	223	319	439	157	231	145	204	234	339	293	273	556	235
XLOC_001447	4522	7185	8192	9447	6364	8187	6984	10354	5225	7539	6346	7345	5689	7922	8139	8523	14547	6914
XLOC_001448	1608	2661	3252	3770	2171	2926	3003	4514	2115	3155	2761	3390	2560	3485	3503	3679	6174	2862
XLOC_001449	218	425	429	483	346	498	235	425	589	985	464	599	290	412	291	356	880	477
XLOC_001450	90	217	185	264	140	227	115	175	124	234	137	187	95	183	84	100	245	131
XLOC_001451	3719	7173	6226	8164	3607	5131	4329	7804	2010	3440	2778	3341	5261	7853	4631	5694	8524	4823
XLOC_001452	500	1015	797	1041	739	1241	596	916	622	1107	659	875	438	814	703	892	1412	724
XLOC_001453	314	613	538	608	471	718	323	503	371	516	352	414	345	461	437	535	827	363
XLOC_001454	1987	3750	4037	4748	3156	4339	3122	4768	2877	4323	3193	3811	2923	4376	3861	4381	7302	3731
XLOC_001455	802	1525	1395	1639	1009	1714	924	1680	829	1635	934	1223	796	1305	1269	1435	2547	1224
XLOC_001456	2320	4379	3978	4882	3157	4693	2595	4761	2528	4085	3108	4137	2983	4477	3641	4557	7274	3990
XLOC_001457	2475	4899	4457	5734	3350	4664	3521	6427	2854	5059	3639	4982	3291	5237	4368	5305	7998	4413
XLOC_001458	6	22	9	39	15	10	12	8	8	29	16	15	11	19	22	15	33	20
XLOC_001459	15	15	5	1	1	9	8	8	11	27	47	55	17	24	7	9	57	24
XLOC_001460	30	39	42	52	35	48	66	99	18	45	54	67	64	61	25	45	115	44
XLOC_001461	832	1230	1250	1402	1154	1437	774	1148	714	1086	627	995	777	1081	1215	1255	2028	964
XLOC_001462	0	0	0	0	0	0	0	0	0	0	0	0	0	0	0	0	0	0
XLOC_001463	11	48	37	38	28	82	8	15	7	28	11	11	19	37	41	40	39	25
XLOC_001464	104	151	172	158	97	137	92	129	77	90	85	111	112	114	111	124	227	116
XLOC_001465	30	54	78	67	39	69	26	57	23	87	40	57	52	56	49	61	98	43
XLOC_001466	2642	4511	4966	5886	3426	5124	3907	6568	3190	5330	4149	5350	3900	5555	4848	6062	9862	4988
XLOC_001467	17506	31830	35125	42976	24637	34762	32403	55346	22468	35506	31089	41058	26438	40589	33650	40025	66682	35330
XLOC_001468	74	73	122	142	78	109	61	107	65	129	103	76	69	84	107	81	209	106
XLOC_001469	6498	12464	14177	17451	9803	15219	8961	15574	10516	17985	10697	14534	9252	15111	13039	15559	22839	11933
XLOC_001470	4	5	9	11	13	18	12	3	1	11	12	5	10	18	9	19	20	14
XLOC_001471	244	370	504	565	329	459	524	762	227	302	279	312	370	452	493	489	806	395
XLOC_001472	121	227	286	323	212	230	217	311	213	340	304	273	224	265	259	271	486	228
XLOC_001473	287	378	444	453	326	438	295	470	222	317	266	295	256	320	399	426	690	309
XLOC_001474	2	3	1	5	2	2	5	13	4	1	1	4	2	4	0	5	8	2
XLOC_001475	14	44	38	52	37	53	71	155	24	18	30	30	27	47	22	23	82	41
XLOC_001476	4	1	6	15	2	7	16	41	2	5	1	1	1	9	13	6	16	5
XLOC_001477	0	7	2	7	2	3	6	27	0	2	1	1	2	3	0	2	6	2
XLOC_001478	1967	3327	3982	4474	2785	3791	3101	4826	2361	3632	2811	3200	2481	3671	3553	3856	6500	3065
XLOC_001479	13	35	83	76	50	51	70	126	18	39	37	41	43	54	47	58	110	52
XLOC_001480	15	44	32	40	21	38	43	60	19	33	22	16	21	21	22	28	67	37
XLOC_001481	905	1513	1763	1912	1140	1614	1586	2529	966	1569	1174	1338	1152	1754	1637	1803	3040	1442
XLOC_001482	259	453	442	600	353	445	411	667	267	349	395	439	352	473	381	497	904	459
XLOC_001483	2247	3551	4030	4545	3255	4214	2512	3791	2386	3770	2687	3329	2813	3622	3602	3840	5936	2999
XLOC_001484	3465	5940	6288	7680	4808	6601	5258	8536	3653	5704	4958	6309	4884	6530	6671	7660	12127	6047
XLOC_001485	13	12	4	1	5	15	3	2	28	47	23	41	15	11	5	7	43	22
XLOC_001486	1	0	0	1	1	0	11	36	0	5	1	1	2	1	2	2	2	2
XLOC_001487	0	1	1	1	0	0	11	27	0	1	1	1	1	2	0	1	1	1
XLOC_001488	0	0	0	0	0	0	0	0	0	0	0	0	0	0	0	0	0	0
XLOC_001489	171	315	285	305	199	343	151	225	132	221	140	165	157	246	218	212	407	225
XLOC_001490	79	130	113	127	96	129	90	129	89	131	107	95	54	117	120	134	216	105
XLOC_001491	1976	3157	3264	3741	2844	3817	1930	3065	2155	3534	2434	2743	2134	2827	3153	3209	5265	2726
XLOC_001492	460	701	696	928	560	874	545	874	392	715	503	671	514	712	625	865	1262	609
XLOC_001493	0	0	1	6	0	0	0	5	1	6	1	7	0	0	1	2	2	1
XLOC_001494	5	12	5	8	6	4	0	3	6	17	8	8	8	12	11	9	11	1
XLOC_001495	0	8	2	2	2	2	20	40	0	3	2	4	1	6	5	3	4	7
XLOC_001496	64	128	209	288	112	167	425	702	87	168	127	142	184	277	190	272	347	229
XLOC_001497	565	979	1123	1225	846	1138	612	905	538	824	567	721	659	872	855	1090	1539	691
XLOC_001498	5	10	15	6	4	5	14	21	4	7	14	8	4	19	9	6	12	10
XLOC_001499	141	229	260	283	217	261	198	310	147	263	201	190	163	236	234	209	495	254
XLOC_001500	0	0	0	0	0	0	0	0	0	0	0	0	0	0	0	0	0	0
XLOC_001501	1700	3034	3204	3503	2248	3184	3179	4924	2187	3148	2714	3323	2194	3091	3040	3376	6390	2965
XLOC_001502	504	906	992	1100	765	909	656	1019	555	838	640	708	663	832	878	1007	1742	797
XLOC_001503	1213	2218	1920	2061	1557	2282	1691	2889	1534	2370	2009	2241	1366	2042	2050	2221	4405	2127
XLOC_001504	2126	4141	3978	4975	2911	4772	3036	5497	2966	5389	3649	4894	2355	3809	3558	4444	6902	3901
XLOC_001505	0	0	0	0	0	0	0	0	0	0	0	0	0	0	0	0	0	0
XLOC_001506	761	1119	1447	1467	1081	1405	753	1099	750	1058	925	1010	836	1032	1256	1222	2206	999
XLOC_001507	757	1292	1173	1350	961	1387	640	1036	865	1341	916	1185	774	1071	1046	1169	2216	1120
XLOC_001508	185	351	419	435	311	440	350	419	176	244	232	268	240	352	311	409	743	356
XLOC_001509	1	3	16	24	7	8	14	44	0	4	4	0	6	1	8	12	5	4
XLOC_001510	1798	2978	3199	3783	2302	3185	2717	4407	1976	3081	2379	2660	2298	3364	3285	3868	5894	2974
XLOC_001511	1104	1869	2170	2384	1565	2062	1500	2491	1223	1849	1571	1750	1468	1879	1972	2046	3873	1796
XLOC_001512	4474	8379	7350	8708	5999	8499	5874	9664	4266	7296	4651	6241	4631	7084	6694	8051	12840	6806
XLOC_001513	2336	4277	4015	5000	3313	4634	2918	4848	2530	3992	3027	3970	3068	4397	3759	4790	7206	3720
XLOC_001514	123	236	267	300	156	221	489	808	116	199	205	237	233	372	254	327	538	246
XLOC_001515	2496	4601	4409	5420	3391	4762	3711	6005	3357	5403	3711	4819	3250	4860	4585	5259	9237	4504
XLOC_001516	375	630	603	737	503	733	454	659	359	582	436	460	425	612	557	630	1065	596
XLOC_001517	21	36	25	16	15	43	17	31	5	3	14	9	11	17	13	11	28	10
XLOC_001518	22	29	36	56	24	45	172	300	16	31	32	33	29	26	41	33	74	33
XLOC_001519	21	36	62	79	56	79	45	46	45	40	66	68	44	56	49	33	96	27
XLOC_001520	13526	23156	24285	28221	26554	35442	14952	23663	13409	20207	14332	17495	14293	19549	17794	20090	30162	14899
XLOC_001521	13074	23083	20807	24875	17128	24862	12669	21706	11775	18821	13656	17644	13648	20087	17232	20757	35532	18414
XLOC_001522	1376	2374	2302	2748	1844	2597	1537	2642	1443	2235	1731	1983	1556	2197	2004	2382	4085	2026
XLOC_001523	13	12	14	33	15	13	2	1	1	0	0	2	4	11	36	45	33	21
XLOC_001524	619	1067	1132	1312	865	1121	1077	1646	714	1113	907	1038	720	952	1012	1217	2091	998
XLOC_001525	325	575	684	687	437	652	933	1419	256	379	389	553	474	572	557	651	1105	631
XLOC_001526	25	66	46	77	48	55	33	77	34	39	36	50	50	59	47	65	86	56
XLOC_001527	1824	3218	3311	3823	2586	3332	1928	3430	2316	3477	2342	3146	2023	3053	3031	3473	5593	2775
XLOC_001528	449	815	1204	1277	742	980	1631	2655	575	914	808	884	972	1298	1278	1335	2242	993
XLOC_001529	10541	18188	18363	21316	14805	21145	11967	20080	12599	20173	15932	19330	12642	17869	17120	19695	26840	13670
XLOC_001530	19	47	51	68	41	45	29	42	29	38	31	51	45	46	30	28	73	34
XLOC_001531	6	16	31	31	13	14	25	43	10	23	17	18	6	13	18	26	30	12
XLOC_001532	13	12	3	23	11	25	29	28	15	20	15	6	7	6	20	31	20	7
XLOC_001533	49	105	166	181	94	118	162	286	58	96	141	118	108	132	167	194	217	86
XLOC_001534	3286	5962	6273	7620	4762	6530	5925	9724	3523	5519	5199	6203	4592	6474	6177	6877	11622	5749
XLOC_001535	4	3	16	15	6	14	41	56	0	1	3	11	6	2	3	14	5	1
XLOC_001536	11	5	10	14	15	11	8	11	10	25	9	5	5	1	9	2	26	6
XLOC_001537	9	20	23	23	11	17	13	9	12	22	15	28	3	6	14	9	44	9
XLOC_001538	292	489	463	484	353	464	202	322	218	313	292	321	226	300	430	432	695	357
XLOC_001539	401	654	795	850	526	753	671	1120	404	559	499	541	483	695	641	693	1343	573
XLOC_001540	1747	2923	2929	3324	2508	3426	1960	3243	2216	3559	2814	3409	2179	3093	2659	3191	5272	2722
XLOC_001541	7140	12716	14165	16624	10372	13566	12766	20754	9570	14043	12539	14585	11372	15583	15172	17260	26437	13049
XLOC_001542	0	6	5	10	2	9	4	8	6	19	6	1	2	8	5	5	7	7
XLOC_001543	18	33	37	34	26	32	22	25	31	45	30	34	34	51	36	48	87	56
XLOC_001544	31	55	37	77	32	77	8	10	1	14	5	1	21	16	29	55	63	40
XLOC_001545	388	760	777	849	621	883	493	843	372	664	425	518	465	684	603	634	1105	543
XLOC_001546	62	119	124	123	105	143	93	130	44	99	80	79	69	110	120	124	203	99
XLOC_001547	5424	9796	8154	10121	7039	10335	6406	11367	5687	9147	6586	8316	6177	9046	7461	8728	14600	7831
XLOC_001548	9007	15242	16391	19478	11622	16214	14057	23848	9457	14427	10992	14223	12530	17172	16299	19358	29824	15483
XLOC_001549	153	339	291	356	231	314	326	577	198	225	199	258	182	303	356	329	510	243
XLOC_001550	425	754	768	902	606	909	417	697	488	754	461	610	514	596	688	799	1224	632
XLOC_001551	2534	4506	4936	5904	3568	4800	4285	7024	3074	4590	3230	4231	3529	4991	4884	5207	8962	4579
XLOC_001552	28	43	89	79	54	61	57	69	53	93	49	51	50	51	56	47	113	48
XLOC_001553	198	322	246	292	265	381	120	223	136	208	178	195	213	287	221	241	342	140
XLOC_001554	3708	6260	6256	7404	5113	6765	4174	6959	4749	7187	5435	6891	4594	6267	6524	7312	12687	6215
XLOC_001555	295	583	941	1226	513	778	1555	2667	286	634	619	773	779	1186	930	1042	1666	858
XLOC_001556	6	12	23	19	25	41	22	45	5	18	8	19	22	18	18	20	44	20
XLOC_001557	1172	1930	1957	2525	1664	2404	1187	2111	1669	2548	1782	2457	1340	2127	1896	2189	3897	1815
XLOC_001558	1332	2462	2534	2866	1844	2536	2272	3620	1464	2277	1765	2385	1970	2744	2453	2890	5045	2517
XLOC_001559	2985	5407	5131	6328	3990	5780	4173	7378	2929	4684	3935	5279	3924	5919	4868	5829	8506	4511
XLOC_001560	1	2	9	10	3	9	10	12	2	24	4	2	1	7	3	10	11	2
XLOC_001561	26	53	18	50	36	37	16	31	24	42	33	19	8	40	35	43	52	39
XLOC_001562	22	43	26	20	27	11	25	16	14	34	15	17	22	22	18	24	39	20
XLOC_001563	3	16	34	35	6	4	45	78	3	11	7	5	15	16	19	18	24	17
XLOC_001564	10	29	24	61	19	48	3	10	1	1	0	0	12	4	45	44	77	22
XLOC_001565	3607	7713	7263	9489	5320	9805	2868	5153	9478	20196	14175	17770	3946	7238	8311	9810	16768	9259
XLOC_001566	2625	4691	6290	7769	3903	5380	5814	10319	4240	6682	6103	8066	5731	8403	7078	8751	13437	7041
XLOC_001567	10	21	25	31	15	30	8	23	15	47	30	48	10	24	20	21	29	29
XLOC_001568	2	11	5	22	2	5	1	6	3	17	4	6	2	9	6	3	15	5
XLOC_001569	5	14	12	9	7	9	9	11	5	9	6	4	9	10	3	7	12	1
XLOC_001570	75	130	139	199	116	178	133	223	59	125	64	110	55	191	133	151	262	123
XLOC_001571	31	63	106	88	52	61	122	186	44	50	55	51	71	82	62	49	114	38
XLOC_001572	30	113	146	175	65	96	314	622	59	102	81	134	98	213	143	211	259	123
XLOC_001573	8	8	1	7	0	4	4	15	1	3	3	6	1	5	1	6	9	2
XLOC_001574	632	1073	1215	1446	856	1185	985	1583	656	904	768	843	844	1185	1117	1227	2044	975
XLOC_001575	9555	22485	14979	20471	12028	23195	10028	19919	9564	19260	10876	17364	7181	15745	12708	18331	26948	16242
XLOC_001576	542	981	1077	1279	803	1033	896	1574	674	872	765	932	762	1014	1011	1180	1940	819
XLOC_001577	1467	2282	2551	2836	2008	2724	1749	2696	1374	2014	1531	1693	1717	2236	2194	2291	3801	1728
XLOC_001578	1212	2073	2492	3031	1674	2412	2119	3266	1635	2668	1964	2519	1977	2663	2367	2777	4622	2304
XLOC_001579	3	1	3	3	1	1	20	19	6	1	8	7	10	6	9	13	8	10
XLOC_001580	5	6	10	16	5	2	39	111	3	6	8	12	6	8	10	5	7	13
XLOC_001581	1669	2554	3213	3757	2299	3102	3051	4705	2169	3087	2604	2994	2356	3247	3294	3507	5976	2929
XLOC_001582	754	1175	1141	1234	993	1185	704	1108	596	1007	668	903	713	883	1043	1147	1883	914
XLOC_001583	1064	1747	2267	2522	1547	2012	2055	3613	1341	1978	1654	1885	1860	2685	2346	2736	4208	2219
XLOC_001584	126	198	166	221	161	206	41	90	138	202	124	148	109	137	168	211	254	156
XLOC_001585	0	12	18	11	19	26	9	12	1	12	2	7	10	1	12	25	33	5
XLOC_001586	288	443	474	527	349	534	208	418	285	398	279	348	256	404	358	425	742	361
XLOC_001587	64	98	142	180	84	113	112	171	78	157	134	163	85	105	138	156	249	147
XLOC_001588	6169	10593	11385	13148	10288	13761	6751	10616	8007	12389	9716	11377	7300	10215	9566	10498	19702	9669
XLOC_001589	25	33	37	32	19	45	74	136	5	17	10	17	25	30	30	38	62	35
XLOC_001590	54	70	95	99	59	108	137	252	29	67	46	53	64	156	110	129	174	82
XLOC_001591	728	1287	1186	1536	1004	1439	670	1238	899	1459	937	1251	854	1208	1146	1382	2387	1070
XLOC_001592	6	9	30	12	9	14	45	79	12	9	8	21	21	30	19	38	77	47
XLOC_001593	1943	3542	3480	3927	3654	5152	1611	2651	2117	3411	1690	2069	2826	3940	3017	3235	4718	2271
XLOC_001594	209	290	331	447	259	411	198	319	252	364	351	347	281	354	343	348	473	207
XLOC_001595	1	2	2	2	0	1	0	1	1	8	36	51	2	2	6	1	24	7
XLOC_001596	753	1324	1437	1680	1152	1315	1119	1693	769	1186	921	1130	1028	1339	1293	1425	2589	1201
XLOC_001597	0	0	0	0	0	0	0	0	0	0	0	0	0	0	0	0	0	0
XLOC_001598	0	0	0	0	0	1	0	1	0	0	1	0	0	0	0	0	1	0
XLOC_001599	0	1	2	6	1	6	10	41	3	4	2	2	1	3	3	3	17	2
XLOC_001600	577	1139	1046	1425	735	1014	1139	2052	905	1558	962	1550	711	1121	959	1116	1913	1171
XLOC_001601	330	692	713	860	483	669	577	984	387	554	463	644	462	679	572	666	1159	600
XLOC_001602	825	1487	1196	1337	1016	1481	720	1160	825	1327	872	1102	747	1050	1109	1402	2187	1165
XLOC_001603	25	52	60	66	37	40	158	205	30	58	67	104	55	78	64	81	131	62
XLOC_001604	0	1	0	1	1	0	0	3	1	2	1	1	1	2	0	1	2	0
XLOC_001605	0	0	0	0	0	0	0	0	0	0	0	0	0	0	0	0	0	0
XLOC_001606	17	34	32	35	32	29	17	25	14	16	15	24	13	20	24	30	44	18
XLOC_001607	606	965	1131	1292	902	1131	922	1466	692	1059	814	1006	808	1161	1131	1220	2063	1068
XLOC_001608	834	1513	1767	2096	1240	1603	1817	2988	871	1226	917	1239	1227	1833	1632	2005	2916	1502
XLOC_001609	618	1029	1397	1630	1012	1327	1053	1756	929	1524	1227	1365	865	1310	1225	1508	2471	1294
XLOC_001610	19	45	46	56	35	71	27	68	44	74	57	56	41	65	64	49	87	45
XLOC_001611	153	285	281	354	198	271	280	423	95	123	131	157	201	255	271	208	351	178
XLOC_001612	13	39	14	34	20	30	19	20	17	37	10	19	28	35	26	30	43	11
XLOC_001613	0	2	7	8	1	2	3	17	2	4	2	9	3	1	6	3	8	3
XLOC_001614	119	201	250	230	158	234	219	262	166	233	189	229	156	253	182	168	435	187
XLOC_001615	0	4	3	3	0	2	22	47	3	4	2	3	6	4	3	1	16	0
XLOC_001616	129	179	217	232	154	241	133	239	106	144	120	124	148	202	186	183	388	172
XLOC_001617	289	379	349	482	420	424	321	554	257	424	361	330	296	369	370	417	704	331
XLOC_001618	42	96	89	127	49	84	26	44	31	61	51	32	33	77	56	95	134	65
XLOC_001619	5	10	14	26	4	10	19	35	10	7	5	4	6	2	14	13	19	3
XLOC_001620	256	464	750	714	543	738	373	748	322	479	414	466	402	463	420	456	957	453
XLOC_001621	9	36	25	15	13	17	13	20	9	13	15	24	12	15	17	8	30	17
XLOC_001622	1	5	5	7	1	2	15	28	1	2	2	2	4	1	2	14	5	2
XLOC_001623	43	97	70	92	48	103	41	77	35	67	70	66	44	46	49	65	133	60
XLOC_001624	40	57	101	128	50	80	141	227	30	64	52	92	69	114	103	115	202	75
XLOC_001625	204	299	354	410	277	387	253	412	184	312	293	296	257	333	297	380	607	295
XLOC_001626	18	27	24	58	20	59	50	102	5	26	18	24	32	33	39	31	71	24
XLOC_001627	8	15	5	32	0	6	8	26	4	14	4	16	5	12	4	16	8	10
XLOC_001628	347	575	680	671	469	643	326	506	381	615	395	542	421	508	641	620	1126	518
XLOC_001629	3781	6807	7003	8073	5384	7165	5114	8216	4458	7026	5314	6338	5110	6620	6615	7526	12996	6471
XLOC_001630	646	1262	1305	1645	1062	1613	1217	2007	903	1421	1212	1482	1169	1603	1499	1544	2809	1315
XLOC_001631	5601	9233	8950	9907	8094	10843	5191	8231	7387	10778	7253	8533	5825	7876	8234	9236	17023	7873
XLOC_001632	9	16	32	44	15	24	46	44	12	29	16	22	17	34	35	31	47	22
XLOC_001633	15	24	52	34	19	34	112	146	12	17	22	20	16	28	28	87	59	36
XLOC_001634	59	110	99	92	56	80	111	218	57	109	88	105	51	77	73	113	216	94
XLOC_001635	251	530	400	501	435	572	289	549	397	618	464	722	336	438	425	561	941	469
XLOC_001636	16	31	20	25	16	35	23	23	14	38	11	22	16	33	19	34	47	22
XLOC_001637	3	1	1	0	0	0	18	31	1	5	0	2	1	1	2	1	10	4
XLOC_001638	4828	8340	7642	9515	5907	8182	8019	13141	4560	6929	5180	6545	5918	8262	7792	9632	14687	7204
XLOC_001639	1	0	3	2	0	0	22	23	1	2	0	0	0	2	2	6	8	2
XLOC_001640	0	0	1	2	0	1	13	31	2	0	9	3	1	5	4	1	1	6
XLOC_001641	17	15	30	24	18	13	25	43	13	19	5	10	15	36	12	13	29	10
XLOC_001642	0	0	0	0	0	0	0	0	0	0	0	0	0	0	0	0	0	0
XLOC_001643	632	1249	1254	1462	976	1205	944	1420	711	978	796	975	833	1103	1152	1333	2224	1140
XLOC_001644	39	75	150	136	72	106	305	559	70	153	106	148	148	221	164	146	312	169
XLOC_001645	70	136	205	227	109	139	192	318	98	187	156	198	148	209	211	250	345	219
XLOC_001646	607	1069	915	1243	824	1171	619	888	740	1101	764	1106	713	1076	934	1204	1888	1027
XLOC_001647	381	619	619	665	540	678	337	565	366	685	469	599	376	558	644	666	941	512
XLOC_001648	43	64	90	114	60	82	54	96	85	122	95	133	62	95	69	55	185	87
XLOC_001649	0	0	0	0	0	0	0	0	0	0	0	0	0	0	0	0	0	0
XLOC_001650	161	324	292	366	248	350	207	407	236	330	278	360	200	291	283	279	613	340
XLOC_001651	10	24	16	40	16	41	13	28	3	22	14	16	7	15	22	25	37	7
XLOC_001652	23	43	54	64	46	54	69	109	25	37	32	45	29	50	66	77	125	49
XLOC_001653	14	17	14	22	5	23	12	17	6	9	13	3	8	14	1	11	16	16
XLOC_001654	21	41	26	24	26	38	9	23	16	30	15	28	9	13	20	26	40	25
XLOC_001655	11	10	1	7	8	13	9	7	11	18	7	8	5	5	13	1	28	17
XLOC_001656	33	56	43	68	50	53	97	172	36	55	46	45	45	72	45	84	111	56
XLOC_001657	43	100	44	87	31	82	31	88	72	125	35	75	41	92	63	79	120	82
XLOC_001658	5	4	19	16	12	19	11	8	6	22	3	10	6	8	3	10	22	8
XLOC_001659	535	1034	914	1248	681	1104	690	1045	599	1004	627	823	569	884	806	1071	1681	925
XLOC_001660	0	0	0	0	0	0	0	0	0	0	0	0	0	0	0	0	0	0
XLOC_001661	400	572	691	757	501	781	490	798	479	790	602	712	418	788	611	761	1239	731
XLOC_001662	3	2	10	6	1	18	4	5	6	9	7	2	8	6	14	2	11	9
XLOC_001663	1041	1849	1891	2163	1519	2128	1204	1965	1227	1824	1231	1696	1235	1731	1561	1769	2941	1403
XLOC_001664	1414	2381	2878	3266	2001	2705	2427	3810	1660	2663	2039	2324	2169	2933	2366	2608	5040	2425
XLOC_001665	1554	3170	2512	3471	1949	3148	1608	2828	1706	3226	2041	3031	1536	2788	2350	3154	4618	2790
XLOC_001666	973	1913	1852	2446	1303	2218	1151	2196	1231	2466	1476	2020	1162	2000	1806	2141	3077	1818
XLOC_001667	5	11	11	13	7	18	0	0	0	0	0	0	1	6	14	23	7	16
XLOC_001668	740	1436	1463	1849	1104	1645	1168	2021	1009	1857	1385	1668	918	1611	1437	1837	2810	1443
XLOC_001669	878	1594	1622	1956	1081	1741	1305	2177	1076	1910	1438	1758	1132	1618	1401	1613	2967	1466
XLOC_001670	0	0	2	0	0	0	10	17	0	3	0	4	1	0	0	1	1	1
XLOC_001671	5	7	8	5	7	17	17	66	3	8	3	11	10	15	14	12	15	6
XLOC_001672	2	5	3	1	6	5	19	23	2	7	7	1	2	5	8	7	8	2
XLOC_001673	0	0	0	0	0	0	0	0	0	0	0	0	0	0	0	0	0	0
XLOC_001674	1	1	1	0	1	0	16	15	0	2	1	0	0	0	0	4	1	1
XLOC_001675	8361	15883	13756	17015	10467	14624	13221	23069	8891	13979	9713	13006	9931	14441	13162	15437	24255	13185
XLOC_001676	8	10	13	24	7	14	29	29	9	8	4	10	16	2	23	7	11	6
XLOC_001677	2	0	6	10	2	3	15	30	3	6	7	11	2	3	5	14	16	6
XLOC_001678	2	13	22	19	13	7	49	83	12	21	14	6	15	10	22	21	12	13
XLOC_001679	0	0	0	0	0	0	0	0	0	1	0	0	0	0	0	0	0	0
XLOC_001680	623	951	976	1173	803	1073	631	1041	510	853	728	902	749	949	902	997	1700	833
XLOC_001681	0	0	0	0	0	0	0	0	0	0	0	0	0	0	0	0	0	0
XLOC_001682	0	2	6	9	1	14	4	4	50	110	5	2	7	2	5	6	4	0
XLOC_001683	436	705	859	1144	641	824	1028	1449	511	726	759	876	677	968	802	961	1677	867
XLOC_001684	212	422	245	337	240	441	137	274	217	418	201	313	207	271	354	342	528	251
XLOC_001685	5314	9587	9675	11663	7830	11853	4997	8503	6299	10394	6594	8097	6012	8912	8204	9508	14060	7233
XLOC_001686	18	33	38	42	21	33	18	34	17	28	26	34	12	26	40	47	48	25
XLOC_001687	4	1	3	8	6	8	3	13	3	14	6	17	9	5	5	5	18	7
XLOC_001688	40	62	42	61	56	78	21	62	48	79	51	45	36	66	51	52	102	41
XLOC_001689	949	1791	1789	2213	1576	2269	1064	1836	1070	1832	1182	1750	994	1582	1529	1928	2896	1679
XLOC_001690	23	33	38	53	8	6	34	53	30	61	41	51	30	54	21	27	56	23
XLOC_001691	59	72	69	105	49	68	128	165	18	17	34	35	49	64	77	44	80	55
XLOC_001692	9	12	1	4	4	12	7	8	2	4	7	8	3	25	1	18	11	0
XLOC_001693	187	330	252	247	230	284	156	271	157	271	197	189	161	248	214	249	528	254
XLOC_001694	308	575	521	595	479	708	325	576	294	458	326	304	360	472	527	541	972	482
XLOC_001695	64	115	150	189	110	152	89	186	78	103	93	95	134	114	154	148	216	122
XLOC_001696	11	14	13	13	14	7	37	79	4	6	8	20	22	15	10	16	28	16
XLOC_001697	1	20	18	20	2	10	9	7	16	21	8	15	5	6	7	6	22	6
XLOC_001698	20	14	23	27	20	39	20	29	7	18	16	21	18	18	18	23	46	20
XLOC_001699	3	18	11	9	9	6	87	122	1	6	9	12	6	16	7	16	16	18
XLOC_001700	6	9	15	17	12	15	6	29	8	10	6	5	5	21	11	20	48	12
XLOC_001701	7	14	21	17	6	27	15	23	3	8	3	5	18	4	7	6	22	7
XLOC_001702	29	53	37	47	40	80	22	28	53	76	44	36	46	48	41	52	105	42
XLOC_001703	1430	2597	2434	2928	2249	3234	1116	1992	1558	2503	1606	1924	1350	2087	2516	3010	4518	2349
XLOC_001704	12	19	14	29	7	12	9	16	7	8	5	10	4	5	10	2	9	3
XLOC_001705	11	11	9	16	9	11	2	8	18	5	13	10	4	5	8	18	14	13
XLOC_001706	855	1456	1737	1912	1271	1707	1421	2150	960	1634	1292	1547	1192	1676	1543	1828	3048	1461
XLOC_001707	998	2204	2624	3737	1834	3221	2209	4144	2560	4784	3502	5328	1932	3794	3231	4436	4034	2395
XLOC_001708	83	186	179	224	154	224	200	326	87	115	106	102	151	171	181	172	312	147
XLOC_001709	1489	2738	2274	2585	2221	3238	1608	2814	1754	2914	1905	2652	1479	2175	2339	2961	3513	1851
XLOC_001710	7	18	15	27	21	51	4	14	26	43	12	22	16	9	18	12	40	9
XLOC_001711	41	95	79	95	49	73	49	71	43	80	50	83	27	71	35	51	111	60
XLOC_001712	10248	18399	19566	24645	14643	22070	18831	33017	15054	25500	17934	23669	14372	21570	16820	20583	36704	19725
XLOC_001713	0	4	4	9	1	1	5	15	0	1	0	0	3	0	1	4	3	1
XLOC_001714	0	3	1	6	1	3	6	0	3	0	0	5	0	1	2	2	2	2
XLOC_001715	427	716	869	1038	684	915	629	953	560	789	624	783	601	786	913	936	1443	688
XLOC_001716	20	52	31	33	24	31	12	20	41	32	9	17	12	3	59	84	85	62
XLOC_001717	53	80	127	118	65	91	183	314	44	83	104	86	114	115	154	147	245	145
XLOC_001718	15	11	22	25	17	18	101	126	31	49	22	34	16	22	11	10	44	21
XLOC_001719	1659	2708	2755	3247	2115	2706	1534	2391	1783	2502	1699	2043	1697	2272	2309	2697	4208	2172
XLOC_001720	812	1234	1949	1900	1157	1480	2187	3475	798	1140	1255	1454	1449	1767	1897	2118	3384	1610
XLOC_001721	16	21	28	50	20	31	42	63	19	34	12	38	23	23	28	28	88	21
XLOC_001722	3342	5688	6817	8109	4355	5983	5555	8592	3625	5560	4795	6018	5107	7341	6978	8200	11105	5492
XLOC_001723	21	49	14	22	11	11	11	25	32	38	34	33	14	22	15	15	70	24
XLOC_001724	922	1712	1800	1951	1139	1578	1320	2232	943	1361	1184	1434	1251	1697	1552	1804	3052	1656
XLOC_001725	2	10	3	3	1	3	0	11	7	20	4	2	3	3	2	3	8	1
XLOC_001726	15	13	22	14	11	20	6	23	20	3	14	10	3	12	24	16	26	1
XLOC_001727	4	1	3	2	11	39	21	47	0	0	47	78	3	1	16	19	8	2
XLOC_001728	1867	3378	3695	4255	2943	3631	2293	3501	2449	3633	2518	3070	2586	3574	3676	3747	6726	3242
XLOC_001729	294	577	617	690	477	594	354	621	266	480	293	452	342	491	511	623	929	456
XLOC_001730	2048	3509	3083	3637	2542	3541	1875	3203	1836	2877	2145	2478	1861	2587	2593	2921	5175	2595
XLOC_001731	7	3	8	6	3	5	5	4	2	6	3	6	5	11	9	2	8	9
XLOC_001732	2610	4413	4946	5602	3584	4858	3666	6154	3570	5199	4029	4677	3621	4606	4973	5481	8825	4218
XLOC_001733	572	1099	1098	1237	825	1162	736	1213	610	930	789	941	741	984	1011	1089	1926	873
XLOC_001734	7	24	17	15	15	33	8	20	10	14	14	9	14	27	20	23	25	17
XLOC_001735	44	167	61	136	61	200	48	198	19	100	58	194	31	127	64	106	134	166
XLOC_001736	241	371	390	521	309	521	394	593	223	317	308	323	286	412	389	398	672	351
XLOC_001737	54	115	126	132	100	135	98	120	50	95	53	105	98	86	119	142	171	86
XLOC_001738	141	265	218	279	200	253	165	280	155	194	156	199	174	262	207	257	488	243
XLOC_001739	1054	2092	2015	2467	1741	2311	1308	2291	1223	1887	1358	1717	1476	1921	1877	2219	3096	1665
XLOC_001740	191	342	315	318	269	376	114	192	192	247	182	269	157	236	300	332	402	186
XLOC_001741	7	20	17	15	5	27	91	105	7	17	11	23	13	20	15	27	29	13
XLOC_001742	12	38	64	59	31	36	175	309	17	50	43	57	62	69	89	90	142	42
XLOC_001743	414	634	652	828	490	740	547	892	369	552	423	497	444	625	586	660	1107	523
XLOC_001744	2961	4782	4836	5308	3891	5017	3456	5469	3693	5133	3506	4319	3349	4296	4465	5095	9128	4264
XLOC_001745	6	8	15	19	3	17	25	50	2	5	7	12	4	26	15	20	28	19
XLOC_001746	236	463	398	460	340	428	284	429	251	293	249	324	258	303	319	330	615	307
XLOC_001747	4990	9294	9550	11811	7112	9973	7706	12754	5939	9527	7491	9813	6859	10178	9622	11526	17773	9109
XLOC_001748	59	117	226	182	139	186	105	182	102	155	171	223	134	227	235	235	332	209
XLOC_001749	15	27	22	18	14	10	12	15	14	22	16	17	12	11	13	7	49	17
XLOC_001750	40	86	14	57	28	31	24	43	84	201	29	49	29	91	26	89	41	23
XLOC_001751	3551	6411	6313	7553	5138	6918	2906	4966	4887	7476	5568	6813	4175	6132	5809	7072	11254	5791
XLOC_001752	14	22	19	25	12	25	11	7	10	14	13	5	11	8	27	13	46	26
XLOC_001753	32	70	84	114	40	43	50	123	34	44	37	31	38	65	68	55	109	59
XLOC_001754	3175	5700	5497	6565	4529	6258	4227	7280	3463	4852	3994	5128	4206	6012	5335	6326	10353	5259
XLOC_001755	3	5	21	22	3	5	120	220	8	15	7	29	12	20	21	16	31	10
XLOC_001756	1047	1750	1716	1754	1493	1944	925	1373	896	1305	1014	1068	1066	1434	1587	1610	2777	1223
XLOC_001757	5	21	16	23	13	27	9	21	17	25	18	9	21	12	22	19	51	22
XLOC_001758	1	3	14	18	7	4	12	10	3	1	6	5	5	9	7	22	10	8
XLOC_001759	87	174	142	212	145	207	121	175	93	159	102	113	107	212	178	149	342	142
XLOC_001760	118	178	184	207	141	183	119	165	112	148	103	149	107	154	159	156	321	114
XLOC_001761	786	1281	1323	1442	1140	1457	777	1164	948	1309	1068	1325	814	1150	1259	1309	2271	1113
XLOC_001762	7723	13900	14213	16442	11038	15792	9309	15968	10125	16521	12246	15533	9335	14203	13552	15638	25408	13138
XLOC_001763	7	5	11	10	2	4	28	34	1	1	4	9	5	11	4	8	5	2
XLOC_001764	0	1	0	1	0	0	8	16	0	0	0	1	0	0	0	2	3	2
XLOC_001765	6	17	11	28	7	13	2	22	2	20	2	9	9	19	10	5	18	8
XLOC_001766	14	19	1	0	0	1	8	9	15	16	4	7	1	2	5	20	8	4
XLOC_001767	597	1032	1175	1211	700	993	787	1301	662	951	912	1007	764	1080	1139	1342	2160	1066
XLOC_001768	37	77	116	116	80	102	60	85	67	71	56	112	59	74	115	129	162	97
XLOC_001769	2576	4488	4503	5221	3553	5083	1994	3562	2712	4244	2392	3176	2800	3851	3604	4042	6294	3019
XLOC_001770	1746	3030	3574	4298	2435	3370	3057	5111	1800	2808	2325	2789	2606	3473	3196	3587	6103	3002
XLOC_001771	12	17	24	14	11	3	36	43	6	3	24	16	2	0	18	25	8	10
XLOC_001772	10	30	43	52	31	56	44	109	21	36	22	43	35	49	38	58	72	53
XLOC_001773	35	36	46	44	31	53	24	36	35	40	26	43	24	21	46	33	81	26
XLOC_001774	190	327	364	398	328	334	161	320	205	303	179	209	216	261	234	336	557	271
XLOC_001775	36	70	91	117	37	68	137	209	16	73	59	73	41	107	89	92	158	102
XLOC_001776	6	13	11	24	19	12	7	14	7	2	2	11	6	11	30	24	46	13
XLOC_001777	483	732	775	817	605	870	408	674	446	676	403	586	434	655	691	689	1178	515
XLOC_001778	85	187	202	191	113	162	170	304	211	343	244	223	142	172	154	157	192	114
XLOC_001779	16	46	61	63	39	71	39	82	43	50	38	47	30	77	30	39	85	43
XLOC_001780	474	844	856	1066	663	1008	592	965	604	886	747	835	629	845	811	887	1579	692
XLOC_001781	41	112	120	112	112	155	66	99	41	141	45	63	60	107	80	87	183	97
XLOC_001782	1201	2288	2392	2931	1677	2556	1853	3398	1587	2553	2001	2712	1803	2810	2421	2901	4645	2510
XLOC_001783	202	400	365	459	298	401	309	509	264	430	350	380	271	371	424	419	757	423
XLOC_001784	131	232	194	281	175	221	163	306	232	322	189	282	162	225	231	281	386	225
XLOC_001785	4	4	10	12	10	19	18	21	14	16	29	15	5	9	28	18	68	13
XLOC_001786	35	75	37	45	36	70	48	102	99	170	58	44	74	99	151	181	162	87
XLOC_001787	1	3	2	7	1	3	27	30	2	1	3	13	5	3	7	12	7	12
XLOC_001788	380	679	486	531	463	587	155	245	189	274	199	275	204	266	232	340	533	245
XLOC_001789	53	126	63	60	48	71	22	39	70	125	57	45	46	61	60	54	99	44
XLOC_001790	0	5	10	15	9	17	10	32	6	5	7	18	5	21	7	10	24	9
XLOC_001791	2	13	17	26	4	24	39	123	5	35	13	20	10	35	13	35	41	46
XLOC_001792	349	682	565	775	400	625	345	646	427	716	496	691	406	676	538	731	1193	678
XLOC_001793	10	18	16	8	13	10	1	4	18	24	25	23	7	21	15	6	29	22
XLOC_001794	64	95	135	139	75	80	424	583	62	66	88	119	72	102	124	137	232	96
XLOC_001795	902	1484	1804	2090	1178	1656	1713	2667	1014	1608	1245	1701	1268	1738	1756	2111	3171	1515
XLOC_001796	542	1024	860	1046	883	1147	430	747	465	839	504	669	504	682	725	851	1261	684
XLOC_001797	292	523	591	753	446	600	491	770	365	600	503	528	368	563	640	662	1037	500
XLOC_001798	1607	3163	2781	3496	2025	3071	1721	2865	1630	2557	1815	2430	1656	2523	2532	3169	4767	2498
XLOC_001799	2605	4085	4309	4902	3432	4677	3275	5499	2178	3449	2700	3203	3127	4434	4006	4598	7184	3596
XLOC_001800	1206	2140	2252	2359	2016	2651	1079	1707	1233	1804	1274	1595	1136	1711	1884	1851	3456	1621
XLOC_001801	558	1067	1084	1339	755	1200	753	1323	659	1169	949	1209	752	1140	1071	1206	1900	1051
XLOC_001802	7831	14526	13472	17130	10724	15117	8269	14607	9311	15027	10513	14388	8763	13883	12772	15726	24028	13222
XLOC_001803	692	1305	1155	1471	863	1486	779	1411	746	1396	878	1086	664	1096	976	1251	1993	1073
XLOC_001804	57	106	103	99	62	146	73	114	57	87	68	66	61	71	107	125	175	75
XLOC_001805	10	11	22	12	7	14	6	16	12	6	4	10	8	11	26	15	23	12
XLOC_001806	15	13	22	37	22	16	48	37	24	22	43	22	20	32	51	51	65	30
XLOC_001807	9	37	31	38	24	34	17	48	34	44	25	18	18	19	21	18	59	24
XLOC_001808	33	66	71	50	34	79	30	42	10	24	13	21	32	34	50	58	101	21
XLOC_001809	7	22	24	13	20	18	19	36	26	46	16	28	26	52	10	11	44	25
XLOC_001810	1011	1707	1871	2298	1414	1923	1350	2161	1125	1760	1205	1417	1283	1683	1915	2027	3248	1471
XLOC_001811	1437	2434	2445	3031	2002	2643	2470	4050	1667	2636	2057	2739	1910	2921	2542	2940	4984	2687
XLOC_001812	0	1	2	4	1	3	3	3	0	0	0	0	0	0	1	2	0	0
XLOC_001813	911	1554	1390	1701	1217	1570	972	1440	942	1379	957	1219	963	1435	1400	1578	2564	1295
XLOC_001814	34	45	70	56	35	64	15	47	51	67	40	44	48	55	32	56	87	55
XLOC_001815	6	31	18	30	13	23	5	12	16	31	12	24	15	30	18	13	31	3
XLOC_001816	0	3	5	6	4	4	2	9	0	2	2	8	3	15	3	8	9	3
XLOC_001817	547	1121	1278	1457	938	1241	900	1406	1028	1471	1126	1405	743	1293	1175	1438	2311	978
XLOC_001818	1985	3883	3305	3989	2411	3776	2755	4927	1926	3497	2351	3003	1969	3231	2773	3398	5799	2876
XLOC_001819	495	1270	877	1390	684	1314	498	1115	660	1191	670	1103	509	907	870	1118	1574	1003
XLOC_001820	2167	3550	3341	3962	2846	3864	1872	3280	2253	3584	2310	3041	1925	3035	2930	3641	5284	2557
XLOC_001821	1687	2910	3258	3870	2543	3502	2425	3817	2040	3245	2711	3056	2400	3247	3151	3579	5838	2856
XLOC_001822	0	3	5	6	4	4	6	7	10	1	2	0	8	14	2	3	7	6
XLOC_001823	1	4	15	28	8	30	18	26	23	23	3	3	3	19	19	24	38	29
XLOC_001824	0	1	0	4	0	4	0	1	0	1	4	1	0	1	1	2	4	1
XLOC_001825	12	33	25	61	25	27	33	42	7	39	18	19	16	18	13	24	44	13
XLOC_001826	0	0	0	0	0	0	0	0	0	0	0	0	0	0	0	0	0	0
XLOC_001827	208	412	371	535	285	520	108	284	186	367	132	240	139	303	230	293	426	258
XLOC_001828	236	591	643	818	396	762	439	723	394	778	460	671	355	567	357	461	948	537
XLOC_001829	3418	5615	5916	6584	5210	6915	4360	6635	3752	5637	4405	5236	4127	5729	5562	6242	10875	5033
XLOC_001830	666	1395	1297	1583	900	1344	997	1617	789	1272	867	1082	810	1288	1248	1408	2324	1184
XLOC_001831	37	101	78	88	64	80	44	51	66	92	47	78	60	60	77	94	118	69
XLOC_001832	395	636	658	684	422	590	248	462	597	836	683	801	479	617	664	665	1351	704
XLOC_001833	511	807	874	961	805	994	550	885	483	738	608	784	557	801	866	960	1378	717
XLOC_001834	832	1363	1453	1780	1147	1605	805	1502	836	1095	847	1022	984	1408	1373	1578	2367	1143
XLOC_001835	1140	2407	2322	3192	1617	3096	1163	2552	1870	3883	1631	2954	1254	2627	1645	2648	3481	2060
XLOC_001836	139	287	251	257	189	317	124	219	126	193	148	178	98	202	217	200	379	176
XLOC_001837	8312	18185	16105	21213	12818	22788	9128	16965	12189	24536	14027	20143	7914	16245	13806	17874	27517	15269
XLOC_001838	1693	3126	2981	3320	2234	3314	1886	3418	1926	3219	2253	2959	1781	2890	2870	3132	5247	2803
XLOC_001839	103	178	168	246	135	191	251	435	87	186	159	165	143	227	194	222	395	191
XLOC_001840	34	47	26	65	39	69	42	54	19	51	37	23	34	59	58	56	88	54
XLOC_001841	10878	19524	18764	23088	14340	20366	15194	25818	11811	19100	13986	18477	13868	20513	18486	22311	34943	18422
XLOC_001842	22	39	45	34	13	28	13	10	63	88	41	41	23	42	29	46	52	26
XLOC_001843	32	33	20	38	12	30	6	10	34	75	19	30	10	7	23	11	46	20
XLOC_001844	341	648	652	808	517	714	418	773	453	727	487	601	345	648	596	681	1128	527
XLOC_001845	146	277	243	295	158	318	174	276	175	405	243	305	127	186	258	331	552	235
XLOC_001846	368	633	594	714	519	688	578	764	465	628	612	617	575	703	724	844	1211	614
XLOC_001847	5283	8541	8740	10031	7562	9769	4123	6900	5887	8883	5352	6347	5040	6566	6924	7891	12094	5980
XLOC_001848	15	50	67	44	21	44	135	217	13	45	34	65	42	69	57	65	95	60
XLOC_001849	124	220	252	257	184	297	208	324	127	184	173	222	209	272	203	272	385	229
XLOC_001850	2031	3339	3589	4042	2663	3582	1361	2301	1833	2720	1699	2117	1633	2088	3529	3750	5598	2703
XLOC_001851	174	389	478	578	346	556	288	420	253	409	329	414	238	364	451	508	735	326
XLOC_001852	9	15	16	25	6	7	18	4	9	11	20	6	20	14	8	14	19	5
XLOC_001853	12	20	37	25	21	44	20	20	30	53	49	38	26	32	34	22	51	36
XLOC_001854	5085	8946	8329	9151	7407	10081	6058	9519	5816	8999	6169	7437	5488	7876	8356	9546	16947	8192
XLOC_001855	7	22	18	16	9	11	12	48	7	9	16	7	11	6	17	10	30	7
XLOC_001856	72	127	71	109	73	115	35	77	40	105	44	72	41	34	70	81	131	77
XLOC_001857	6	18	9	33	10	17	52	106	11	23	23	16	10	27	17	33	34	19
XLOC_001858	5	9	3	7	11	12	3	2	9	27	3	6	3	17	0	6	4	2
XLOC_001859	1	10	2	7	3	8	18	58	0	3	2	5	3	10	7	4	18	3
XLOC_001860	4321	6801	7925	8738	5544	7400	5938	9627	5064	7531	6509	7554	5259	7148	7977	8391	15142	7028
XLOC_001861	481	776	876	948	730	1012	1188	1803	589	757	653	722	888	1162	740	776	1566	797
XLOC_001862	91	209	232	277	119	225	160	227	150	249	140	210	134	285	98	142	345	194
XLOC_001863	16	30	51	48	25	28	130	185	17	53	38	57	55	52	48	81	107	37
XLOC_001864	1554	2858	2729	3828	2054	3048	2018	3805	1420	2315	1748	2318	2037	3017	2469	2902	4479	2371
XLOC_001865	4	19	12	22	9	20	15	18	10	20	11	20	7	13	14	22	21	12
XLOC_001866	7	11	9	13	5	8	6	36	2	2	2	10	1	15	10	17	22	11
XLOC_001867	436	669	671	797	640	844	439	757	497	709	449	612	449	638	677	681	1208	580
XLOC_001868	0	0	0	1	0	0	0	0	0	1	0	3	0	4	1	0	0	0
XLOC_001869	61	103	61	65	62	67	40	62	55	63	51	76	36	65	103	102	143	67
XLOC_001870	5941	10785	10687	12642	8393	12206	7043	12193	7197	12004	8541	11399	7057	10665	9914	11890	18519	9701
XLOC_001871	1408	2299	2288	2656	1805	2585	1562	2606	1268	2187	1507	1879	1552	2172	2051	2385	3695	1942
XLOC_001872	460	816	840	892	593	889	586	898	482	670	609	608	509	616	662	740	1258	626
XLOC_001873	178	274	299	358	238	274	259	413	208	326	249	287	209	331	265	336	565	284
XLOC_001874	23	64	44	66	44	62	23	28	46	103	41	80	44	60	43	59	88	68
XLOC_001875	5917	10238	9295	11791	7426	10281	6090	10066	6188	9689	7906	10155	6578	9449	8816	10804	17911	9354
XLOC_001876	24	53	66	84	26	57	223	327	18	23	44	81	58	91	52	66	116	66
XLOC_001877	502	793	788	864	565	841	423	702	400	577	490	725	374	650	747	726	1037	445
XLOC_001878	8	7	6	10	10	7	1	8	8	19	5	2	7	3	10	5	13	5
XLOC_001879	605	1198	1195	1387	1147	1515	434	741	646	1109	564	712	783	1100	765	946	1119	590
XLOC_001880	11	43	35	50	39	39	13	50	36	35	21	52	29	29	34	39	72	34
XLOC_001881	0	0	0	0	0	0	0	0	0	0	0	0	0	0	0	0	0	0
XLOC_001882	3	7	2	3	2	9	3	5	7	13	6	4	2	3	6	9	19	10
XLOC_001883	374	719	756	879	535	890	499	807	480	761	639	648	557	711	752	859	1605	711
XLOC_001884	4678	7917	9436	10090	7123	10173	4858	7189	10457	17499	15209	16155	5669	8112	10392	10604	20420	9500
XLOC_001885	13	16	40	22	24	30	33	28	0	9	2	7	7	13	24	18	47	15
XLOC_001886	1290	2039	2390	2536	2033	2444	1510	2315	1432	2101	1664	1796	1508	1975	2082	2181	3798	1712
XLOC_001887	421	658	744	931	616	785	569	845	403	547	531	586	545	686	764	777	1255	537
XLOC_001888	197	389	325	448	284	396	240	436	239	490	285	417	288	400	339	433	835	407
XLOC_001889	1	4	1	14	0	2	19	25	1	1	0	4	1	6	0	7	5	3
XLOC_001890	16	28	35	36	30	35	103	146	15	40	33	30	52	59	40	46	91	41
XLOC_001891	51	71	92	82	59	67	94	166	39	45	48	39	83	94	90	87	156	74
XLOC_001892	15	18	5	6	12	13	0	2	8	31	2	18	8	8	6	19	18	9
XLOC_001893	307	566	523	609	380	568	418	869	379	654	663	958	476	690	346	512	689	385
XLOC_001894	707	1244	1279	1433	1022	1305	914	1471	917	1397	981	1198	957	1317	1191	1333	2374	1175
XLOC_001895	1318	2513	2671	3334	1781	2749	1855	3200	2356	3955	2653	3481	1893	3018	3208	3917	6228	3148
XLOC_001896	3431	6122	6437	7544	5658	8259	3986	6549	4161	6431	4554	5625	4632	6325	5996	6629	11465	5657
XLOC_001897	901	1652	1560	1824	1300	1798	1042	1599	835	1472	1045	1270	985	1450	1373	1560	2667	1242
XLOC_001898	117	129	144	178	104	176	166	323	59	112	97	133	120	158	104	137	188	105
XLOC_001899	3056	5232	5118	5972	4610	6201	3350	5251	2898	4675	3333	3980	3252	4555	4335	4654	8010	3858
XLOC_001900	345	599	719	695	465	727	591	938	444	852	602	651	505	697	651	748	1191	554
XLOC_001901	410	800	847	884	566	964	520	821	429	799	559	627	471	682	722	808	1497	712
XLOC_001902	1252	2481	2321	3157	1777	2855	1982	3427	1724	2887	1941	2801	1505	2773	2201	2988	4740	2602
XLOC_001903	6	9	9	13	8	4	7	24	2	4	8	4	10	4	4	5	11	13
XLOC_001904	15506	27712	24342	29778	20873	30029	17183	30305	15997	25191	17482	23220	17069	24569	23376	27793	46869	24412
XLOC_001905	1276	2491	3287	3577	2008	2938	2289	3824	3119	4953	3613	4496	2938	4340	3576	3973	6966	3663
XLOC_001906	12	17	24	31	13	15	13	36	11	20	15	27	18	15	23	32	30	19
XLOC_001907	179	273	360	416	193	312	162	312	168	296	244	337	182	318	281	336	546	259
XLOC_001908	10702	18864	21525	25579	14961	20778	20202	33594	14739	23461	19872	24759	16445	22994	21756	25474	40995	20743
XLOC_001909	1606	2641	2596	3254	2188	2826	2011	3165	1766	2606	2107	2323	2015	2704	2543	2558	4925	2246
XLOC_001910	429	698	1308	1542	758	999	2544	4320	711	1076	1197	1547	1363	1872	1459	1573	2922	1411
XLOC_001911	0	0	0	1	2	2	1	1	2	1	1	5	1	2	0	2	1	0
XLOC_001912	677	1098	1103	1362	905	1235	840	1369	704	1158	894	1192	745	1090	1033	1180	1805	953
XLOC_001913	6142	11307	10872	13029	8614	12359	7067	11916	6388	9982	7165	9462	6792	10084	9427	11477	17265	9289
XLOC_001914	5611	9918	10713	11716	7853	10636	8518	13892	7153	10762	8355	9728	7275	10872	10387	11336	19205	9409
XLOC_001915	6	13	28	9	10	29	23	27	8	33	26	13	10	26	13	11	35	7
XLOC_001916	103	145	121	148	199	179	110	192	106	141	92	139	110	168	140	178	267	154
XLOC_001917	5389	8959	8846	9489	7631	10417	5719	8366	5535	8481	6497	6199	5664	7501	7587	7483	12945	5858
XLOC_001918	162	209	266	307	187	287	363	541	131	151	163	164	176	212	257	262	357	191
XLOC_001919	162	325	217	333	218	396	109	209	162	309	193	274	170	292	215	226	432	245
XLOC_001920	0	0	0	0	0	0	0	0	0	0	0	0	0	0	0	0	0	0
XLOC_001921	0	0	0	0	0	0	0	0	0	0	0	0	0	0	0	0	0	0
XLOC_001922	113	218	203	220	146	209	168	241	118	214	197	243	110	185	183	198	444	216
XLOC_001923	0	0	0	0	0	0	0	0	0	0	0	0	0	0	0	0	0	0
XLOC_001924	0	0	0	0	0	0	0	0	0	0	0	0	0	0	0	0	0	0
XLOC_001925	2	1	0	1	0	0	7	13	1	4	1	5	2	11	0	5	0	0
XLOC_001926	97	228	248	305	95	243	342	843	89	204	140	161	114	296	171	297	364	204
XLOC_001927	1	4	4	19	1	11	16	21	1	2	2	7	2	5	4	6	12	6
XLOC_001928	14	21	22	24	20	41	5	12	23	21	12	16	7	29	20	19	48	18
XLOC_001929	551	1159	1073	1289	860	1267	939	1715	647	1164	901	1046	797	1215	966	1149	1862	1018
XLOC_001930	2	4	3	19	4	3	2	2	2	8	4	0	2	3	5	3	7	1
XLOC_001931	1062	1760	1874	2077	1361	1915	1056	1840	813	1424	957	1145	1094	1552	1617	1828	2724	1317
XLOC_001932	1561	2514	2862	3206	2395	3018	1754	2596	2088	2997	2416	2630	1919	2627	2794	2922	5545	2583
XLOC_001933	833	2096	1327	1865	1155	2142	962	1767	1060	2143	1029	1713	734	1601	1400	1811	2601	1608
XLOC_001934	1669	3414	3187	3900	2499	3851	2468	4689	2240	4320	2936	4023	1890	3449	2663	3398	6153	3235
XLOC_001935	755	1313	1147	1500	941	1475	700	1261	659	1034	730	1055	768	1118	1056	1281	1850	971
XLOC_001936	272	624	608	796	411	711	485	840	341	646	470	573	369	606	562	726	981	533
XLOC_001937	1	4	1	0	5	1	6	15	1	0	4	1	5	3	1	6	5	2
XLOC_001938	2	2	8	2	0	8	25	32	2	7	4	6	3	4	3	8	5	8
XLOC_001939	0	1	2	5	3	1	4	15	1	0	3	0	4	3	2	2	6	4
XLOC_001940	13	37	21	11	18	19	33	57	17	33	28	28	12	31	18	15	49	17
XLOC_001941	10	16	18	28	7	19	12	9	11	25	14	16	7	11	6	16	33	13
XLOC_001942	55	108	90	129	66	121	65	146	59	96	83	100	64	105	105	135	170	97
XLOC_001943	200	298	351	381	219	331	257	433	215	301	309	426	292	389	340	389	563	270
XLOC_001944	9	8	15	16	15	12	8	24	8	8	8	7	7	3	13	23	29	14
XLOC_001945	33	52	62	76	45	57	44	50	28	55	40	49	49	68	75	62	89	67
XLOC_001946	2615	4583	5185	5738	3784	5142	3737	6147	3492	5155	4159	4765	3842	4883	4904	5484	9199	4646
XLOC_001947	1404	2466	2392	2977	2078	2688	1754	2905	1494	2510	1782	2154	1778	2550	2237	2829	4341	2287
XLOC_001948	379	726	819	1100	714	1032	798	1126	508	855	572	651	651	991	752	901	1473	755
XLOC_001949	21	38	48	84	27	52	43	76	40	59	42	57	33	41	46	38	60	28
XLOC_001950	338	480	614	596	433	585	431	607	341	437	409	388	339	562	515	531	997	391
XLOC_001951	9038	15200	15976	17993	12660	16856	10698	17067	9526	14631	9948	11956	10387	14049	14366	15952	25482	12282
XLOC_001952	10573	17080	17116	19102	13910	18185	18231	28132	12301	18181	13009	15516	13141	17274	15891	17474	33017	15843
XLOC_001953	3419	5883	7651	8689	5405	7188	5882	9670	5229	8287	6701	8247	5936	7791	7870	8477	13974	6989
XLOC_001954	61	100	138	162	77	105	104	189	126	225	117	155	117	154	143	203	306	138
XLOC_001955	176	479	605	840	330	779	223	423	214	485	225	356	201	555	403	623	700	412
XLOC_001956	75	120	206	222	89	141	106	239	80	154	85	119	105	177	154	157	282	160
XLOC_001957	1	6	13	26	6	8	127	327	8	23	18	27	19	24	15	45	49	24
XLOC_001958	2	2	0	2	0	0	5	17	2	2	0	1	1	0	0	3	0	4
XLOC_001959	9	9	23	32	11	16	92	222	8	19	21	27	10	27	27	23	59	21
XLOC_001960	82	231	208	195	156	278	69	183	130	174	117	180	138	170	210	210	286	142
XLOC_001961	102	270	179	286	149	333	85	241	133	299	114	204	92	227	157	234	344	273
XLOC_001962	12	45	37	44	26	42	26	32	28	58	36	35	20	40	46	40	72	24
XLOC_001963	3	5	9	6	2	4	3	13	4	6	1	6	8	4	3	10	7	4
XLOC_001964	394	579	709	810	461	626	572	884	323	444	417	503	441	625	650	738	1086	483
XLOC_001965	141	357	394	454	255	324	419	727	262	438	332	376	369	466	424	538	685	453
XLOC_001966	458	846	899	1067	670	907	429	890	711	939	694	833	561	915	770	905	1387	770
XLOC_001967	194	311	232	260	218	328	132	265	83	157	105	148	146	192	184	237	330	183
XLOC_001968	10938	18678	20573	24436	14973	20853	11674	19910	14655	23342	15585	19384	13756	20219	20124	23438	37904	19081
XLOC_001969	50	103	90	102	58	137	33	80	81	175	71	97	34	82	68	142	160	86
XLOC_001970	165	330	333	398	265	384	248	464	163	223	171	229	181	270	290	304	489	219
XLOC_001971	4	4	9	10	4	5	9	9	4	9	2	9	12	14	7	18	12	5
XLOC_001972	674	1037	1265	1364	1242	1635	2628	4057	1190	1810	2244	2212	1362	1800	1007	1059	4378	2123
XLOC_001973	7	18	18	19	12	14	16	22	26	33	8	46	6	24	9	9	59	26
XLOC_001974	7	6	5	8	2	9	3	16	4	3	6	3	5	8	7	8	4	11
XLOC_001975	16	17	31	29	24	33	25	33	33	12	17	16	25	19	31	37	51	18
XLOC_001976	5	8	12	27	8	16	21	33	10	19	24	29	32	14	27	16	31	16
XLOC_001977	788	1207	1492	1605	1070	1516	1129	1709	885	1446	1223	1425	1065	1460	1422	1521	2639	1306
XLOC_001978	1267	2336	2549	3259	1851	2567	2179	3870	1691	2483	1877	2465	2116	2905	2561	3096	4979	2507
XLOC_001979	218	347	381	372	317	388	248	357	239	363	253	286	214	336	396	381	633	285
XLOC_001980	3	4	3	16	5	13	10	18	10	16	12	12	13	19	8	12	19	8
XLOC_001981	12	34	2	2	17	30	34	62	33	39	17	12	42	61	28	42	45	9
XLOC_001982	5095	8277	9352	10863	6816	8999	7611	12259	6479	10186	6807	8235	7446	10083	8613	10093	16566	8285
XLOC_001983	18	64	48	74	46	52	48	108	39	59	32	55	30	50	64	47	94	41
XLOC_001984	7	21	21	40	24	29	8	6	1	20	1	9	10	10	13	27	22	13
XLOC_001985	5102	8710	9072	9940	7396	10268	4213	6841	5465	8120	5121	6046	5420	7342	7055	8020	12742	6073
XLOC_001986	0	0	3	0	1	1	1	0	0	0	0	0	0	1	0	1	1	0
XLOC_001987	28	41	44	83	45	64	50	77	17	26	13	35	22	63	16	49	47	37
XLOC_001988	9	9	8	16	4	9	25	49	6	10	7	24	14	8	3	12	16	4
XLOC_001989	212	329	362	389	227	423	334	557	207	281	270	293	233	399	359	404	600	297
XLOC_001990	97	193	170	239	182	189	137	187	176	190	136	170	148	167	173	166	271	127
XLOC_001991	366	757	708	945	582	909	397	735	438	815	439	629	443	692	599	743	1156	539
XLOC_001992	505	861	880	923	775	1063	631	996	581	999	642	779	585	819	823	900	1555	817
XLOC_001993	12	9	10	15	10	12	20	24	17	16	14	20	18	30	13	28	28	20
XLOC_001994	11	10	7	33	17	23	10	10	14	18	6	13	6	25	15	18	25	11
XLOC_001995	1795	3124	4034	4798	2710	3577	3244	5167	2901	4478	3652	4430	2889	4170	4100	4642	7680	3890
XLOC_001996	1	4	5	5	1	2	2	7	7	6	5	5	1	4	7	3	4	4
XLOC_001997	5	10	22	32	8	14	23	20	11	10	11	6	6	17	9	14	24	9
XLOC_001998	2	9	4	13	7	6	3	7	3	5	3	0	1	7	11	3	8	8
XLOC_001999	8015	14503	15030	18237	11080	15141	11509	18706	9929	14989	11342	14419	10763	15353	15157	18005	28116	14720
XLOC_002000	20	64	85	73	51	51	81	133	5	13	14	6	32	38	22	34	69	31
XLOC_002001	15	24	46	36	24	59	64	101	14	17	17	7	26	42	22	34	66	30
XLOC_002002	1980	3346	3144	3764	2933	3812	2090	3458	2100	3299	2190	2607	2275	3171	2884	3257	5292	2708
XLOC_002003	222	470	685	804	359	509	1060	1719	275	440	419	585	565	789	606	660	1132	578
XLOC_002004	23	46	70	81	64	80	58	90	50	42	61	71	32	93	49	59	81	56
XLOC_002005	1066	1757	1526	1716	1430	1945	971	1754	838	1408	1018	1205	1159	1367	1359	1541	2628	1357
XLOC_002006	361	665	742	875	518	773	569	898	444	709	589	636	510	747	719	808	1307	665
XLOC_002007	6491	12882	10594	14123	8600	13191	8358	15495	7197	12199	7676	10662	8435	13124	10519	12918	19376	11325
XLOC_002008	549	1012	891	1105	666	1094	852	1673	651	997	750	937	741	983	768	934	1764	840
XLOC_002009	717	1322	802	1034	789	1286	286	648	857	1332	784	1261	442	816	739	1013	1573	876
XLOC_002010	5242	9739	11337	14421	9230	13604	13607	24284	10461	16661	15951	21382	10958	16682	11666	14234	21574	11359
XLOC_002011	3850	6846	6476	7782	5338	7052	4229	7127	3893	6343	4303	5926	4527	6203	6057	7197	11416	5878
XLOC_002012	1528	2482	2915	3499	2058	2927	2528	4059	1712	2796	2254	2383	2006	3010	2725	2931	5106	2566
XLOC_002013	2235	4003	4064	4829	3198	4513	2763	4659	2663	4058	3311	4008	2709	3973	4079	4735	7602	3503
XLOC_002014	186	401	265	396	267	371	188	391	146	278	203	307	183	249	205	281	461	295
XLOC_002015	95	170	219	272	138	227	128	232	123	247	195	218	144	213	199	185	301	138
XLOC_002016	110	216	250	236	161	256	125	314	174	221	196	217	107	173	162	219	376	173
XLOC_002017	358	768	767	978	574	818	520	922	541	907	609	746	511	814	652	750	1312	697
XLOC_002018	11	13	18	28	13	19	18	23	27	36	24	38	12	29	21	16	48	29
XLOC_002019	895	1358	1343	1552	1088	1460	907	1381	881	1344	985	1105	862	1264	1302	1356	2440	1206
XLOC_002020	0	0	0	0	0	0	0	0	0	0	0	0	0	0	0	0	0	0
XLOC_002021	252	413	456	485	348	432	206	427	257	380	245	346	268	390	418	470	617	305
XLOC_002022	2	9	4	5	14	21	13	20	10	13	10	13	9	3	10	15	22	8
XLOC_002023	84912	160101	168296	206381	121048	178513	114221	196483	135089	223464	161092	211893	119303	181908	162131	195050	319616	169010
XLOC_002024	8925	15163	15038	17107	12517	17192	10326	16696	10505	16830	12577	14823	10719	15761	14548	16003	28400	13789
XLOC_002025	33	50	40	66	35	37	6	21	9	22	27	18	16	25	13	14	57	29
XLOC_002026	71	115	128	185	111	151	93	152	65	88	75	62	74	111	117	130	242	111
XLOC_002027	4	26	17	28	17	28	16	14	30	36	12	38	7	26	16	28	33	19
XLOC_002028	13	36	59	47	33	53	18	34	23	58	38	36	18	36	30	32	71	40
XLOC_002029	1637	3072	2622	3121	2049	2888	1511	2494	1846	2879	2299	3043	1889	2641	2528	3126	5234	2760
XLOC_002030	230	419	597	685	318	485	707	1274	311	515	452	599	444	695	542	711	1181	566
XLOC_002031	1	9	10	10	12	2	66	85	4	12	6	9	2	5	8	5	11	8
XLOC_002032	2	0	0	0	0	2	33	31	2	0	3	1	1	2	2	4	12	2
XLOC_002033	2	5	5	3	5	7	6	15	5	3	7	7	2	8	3	14	21	2
XLOC_002034	3	23	16	9	7	17	2	18	1	5	2	2	5	11	10	18	19	13
XLOC_002035	0	6	12	11	1	5	7	4	13	15	9	12	7	10	4	8	17	0
XLOC_002036	9	15	10	25	8	46	4	19	11	37	4	16	1	25	11	46	17	29
XLOC_002037	2	5	8	8	5	4	13	9	0	4	3	5	3	7	12	6	21	11
XLOC_002038	9	8	23	5	2	13	9	26	7	5	11	17	20	24	17	12	23	13
XLOC_002039	122	132	155	138	115	159	66	121	66	78	94	94	82	90	143	144	224	108
XLOC_002040	3078	5147	5176	5490	4518	6104	2860	4683	2770	4220	3122	3590	2967	4142	3751	4215	6453	2987
XLOC_002041	1	1	1	1	0	4	8	14	1	4	0	1	0	0	6	9	0	0
XLOC_002042	0	0	2	0	0	0	13	25	0	0	5	1	0	1	2	1	2	2
XLOC_002043	0	1	0	0	0	1	15	19	0	0	1	0	1	4	1	0	0	0
XLOC_002044	0	1	0	0	0	0	3	38	1	0	1	2	1	0	6	2	1	0
XLOC_002045	13156	23018	23228	27288	17434	22993	20246	33242	14374	21903	16200	20324	17455	23377	23035	27321	42818	21497
XLOC_002046	17	33	38	33	17	29	49	72	13	45	21	43	28	71	26	34	67	44
XLOC_002047	2	6	5	6	4	2	7	19	6	5	4	11	7	10	23	6	14	5
XLOC_002048	506	867	1009	1182	750	1012	567	886	569	845	654	736	631	805	769	838	1560	682
XLOC_002049	59	130	137	174	97	150	89	153	90	160	98	124	79	88	135	120	275	131
XLOC_002050	0	0	0	0	0	0	0	0	0	0	0	0	0	0	0	0	0	0
XLOC_002051	204	389	292	424	266	473	167	285	144	321	162	247	129	368	222	305	459	260
XLOC_002052	10	8	24	20	24	11	17	29	3	12	27	8	15	17	20	37	35	7
XLOC_002053	12	12	14	23	28	11	15	22	6	13	11	19	12	16	14	43	27	15
XLOC_002054	89	145	181	213	132	139	152	228	93	134	107	126	96	133	154	161	304	164
XLOC_002055	0	8	7	7	8	4	13	23	3	4	3	2	5	8	7	2	10	1
XLOC_002056	1920	3411	3829	4633	3007	3995	3155	4918	3084	4693	3457	4213	2956	3969	3479	3805	6629	3351
XLOC_002057	0	0	0	0	0	0	0	0	0	0	0	0	0	0	0	0	0	0
XLOC_002058	963	1622	1880	2286	1398	2233	1639	2721	1121	2036	1530	1804	1399	2064	1782	2105	2979	1569
XLOC_002059	251	431	444	442	318	469	271	379	229	291	287	270	277	445	352	396	697	320
XLOC_002060	1454	2550	2491	2951	2066	2872	1771	2694	1755	2830	1878	2355	1670	2517	2243	2654	4255	2179
XLOC_002061	884	1798	1770	2157	1233	1964	845	1600	1365	2551	1276	1632	970	1724	1637	1971	2913	1546
XLOC_002062	857	1373	1340	1588	1153	1522	697	1095	691	1066	752	1010	743	1058	1118	1230	2115	1067
XLOC_002063	1	4	7	3	2	1	11	17	5	2	4	3	6	20	11	1	22	11
XLOC_002064	95	156	183	212	157	187	140	151	54	115	103	131	99	129	214	223	344	161
XLOC_002065	634	1244	1403	1808	807	1508	1442	3026	662	1312	842	1288	803	1537	1167	1511	2322	1373
XLOC_002066	3176	5265	5159	6219	4178	5479	2826	4759	3840	5717	4017	5447	3300	4494	4959	5792	9626	4847
XLOC_002067	651	1170	1213	1638	908	1434	983	1643	903	1671	1240	1507	805	1323	1154	1402	2297	1237
XLOC_002068	479	875	848	1080	734	1002	370	700	479	684	510	596	486	743	732	851	1475	738
XLOC_002069	53	64	69	86	60	108	44	60	26	58	49	61	47	76	45	62	102	37
XLOC_002070	524	831	877	1074	619	912	618	1106	510	1103	782	994	533	875	817	993	1793	893
XLOC_002071	2121	3785	3180	3806	2872	3783	2105	3322	1982	3276	2232	2883	2109	2953	2914	3424	5638	2665
XLOC_002072	2937	5831	5181	6718	4165	6323	4404	8341	3742	6111	4782	6851	4162	6553	5038	6849	11117	6168
XLOC_002073	2093	3984	3368	4010	2967	4282	1836	3132	2647	4324	3072	4201	2136	3486	3338	4235	6901	3693
XLOC_002074	61	140	146	163	88	139	49	131	83	115	65	92	46	73	85	146	194	90
XLOC_002075	209	542	372	569	351	648	368	655	315	595	367	556	265	537	288	420	630	339
XLOC_002076	8	16	12	8	6	22	6	22	15	13	18	8	4	15	14	17	19	17
XLOC_002077	16	60	37	34	29	51	47	44	10	17	13	19	29	41	38	24	85	38
XLOC_002078	0	4	3	0	0	6	0	0	0	0	0	0	0	1	1	1	1	0
XLOC_002079	1506	2347	2706	3087	1908	2767	1809	3192	1840	2758	1932	2558	1955	2666	2575	3003	4854	2414
XLOC_002080	23	39	90	68	32	53	137	258	32	72	73	89	77	110	91	99	170	85
XLOC_002081	123	233	264	320	141	258	486	804	93	173	229	274	210	380	301	371	616	327
XLOC_002082	14	22	39	70	21	29	171	275	10	21	21	41	29	59	39	68	68	40
XLOC_002083	1610	2872	3039	3855	2291	3197	2200	3721	2175	3577	2737	3481	2262	3324	3069	3747	6101	3075
XLOC_002084	1	1	1	2	0	2	0	0	0	0	0	0	0	1	0	0	0	0
XLOC_002085	17	19	30	24	29	24	10	16	23	26	31	21	15	27	41	35	46	28
XLOC_002086	514	873	1007	1084	712	1023	740	1231	662	1127	866	970	652	954	985	1034	1744	907
XLOC_002087	1061	1969	1636	1949	1414	1787	1582	2680	1283	2079	1757	2212	1107	1605	1829	2133	3797	2032
XLOC_002088	42	95	99	209	50	73	440	835	73	138	110	139	93	205	130	225	362	195
XLOC_002089	449	785	707	807	610	846	515	896	412	635	517	574	491	593	723	741	1240	620
XLOC_002090	117	244	346	381	184	263	594	978	181	266	274	323	288	425	339	409	697	335
XLOC_002091	962	1796	1648	1901	1288	1753	1056	1537	1231	1931	1560	1609	1189	1630	1619	1796	3185	1600
XLOC_002092	7	36	42	33	8	30	33	91	4	15	36	34	26	32	28	14	93	33
XLOC_002093	512	838	1037	1050	784	938	790	1235	593	893	662	825	620	855	899	914	1823	906
XLOC_002094	18779	32069	32874	38978	24690	34320	21407	35053	22314	34080	25084	30300	24113	33168	31876	36696	58659	30084
XLOC_002095	0	0	0	0	0	0	0	0	0	0	0	0	0	0	0	0	0	0
XLOC_002096	1924	3483	3512	4314	2446	3589	2836	4879	1919	3050	2433	3251	2410	3743	3188	3796	6220	3261
XLOC_002097	861	1328	1357	1653	1203	1878	1139	1834	975	1616	1264	1486	1247	1857	1321	1435	2353	1117
XLOC_002098	29	26	38	24	34	47	26	46	19	27	21	22	34	40	33	27	32	18
XLOC_002099	98	151	208	296	165	209	207	285	128	162	182	124	160	229	187	195	356	117
XLOC_002100	761	1506	1383	1755	1105	1742	1078	1679	863	1361	1013	1391	1039	1440	1373	1514	2578	1391
XLOC_002101	4427	7492	6309	7671	6371	8357	3504	6121	4792	6985	4939	6585	4332	6055	6104	7172	12442	6445
XLOC_002102	1181	1995	2470	2955	1635	2244	2328	3781	1512	2541	2155	2579	1742	2666	2382	2735	4672	2286
XLOC_002103	12	11	12	20	19	21	11	24	5	9	4	11	9	14	19	7	21	6
XLOC_002104	6349	11317	10970	12946	8331	12289	7482	12293	7775	13090	9437	11302	6792	9975	10198	11650	20018	10124
XLOC_002105	241	430	436	472	328	457	284	390	319	452	426	517	277	435	490	545	893	445
XLOC_002106	1047	2029	2243	2682	1613	2363	1990	3355	1255	2076	1563	1986	1283	1998	2078	2363	4270	2179
XLOC_002107	21	47	33	32	29	46	6	15	54	118	22	52	11	22	26	34	49	23
XLOC_002108	20	23	19	23	17	29	1	3	13	35	22	29	5	6	8	25	16	24
XLOC_002109	95	211	203	182	154	198	131	200	120	147	108	186	102	155	144	169	260	152
XLOC_002110	63	91	68	111	46	79	72	121	49	69	58	74	44	85	73	89	117	76
XLOC_002111	1645	3008	2872	3531	2083	3043	2038	3050	1803	2751	2177	2550	1750	2650	2518	3010	5032	2618
XLOC_002112	0	0	0	0	0	0	0	0	0	0	0	0	0	0	0	0	0	0
XLOC_002113	1546	2911	2778	3304	2063	3042	1727	3145	1520	2733	1971	2491	1554	2706	2322	2808	4548	2398
XLOC_002114	543	919	969	1101	745	962	466	824	534	752	634	792	616	776	829	835	1533	771
XLOC_002115	61	138	92	90	85	167	104	138	55	93	51	74	68	118	98	91	176	91
XLOC_002116	3084	4970	5496	6050	4195	5748	4650	7167	3189	4711	4235	4849	4213	5844	5358	6056	9957	4892
XLOC_002117	3098	5655	5827	7271	4336	5908	4343	7320	3796	6132	4531	5735	4064	5751	5655	6665	10472	5536
XLOC_002118	13	25	22	32	18	23	14	57	32	28	16	20	14	28	29	27	56	19
XLOC_002119	0	0	0	0	0	0	0	0	0	0	0	0	0	0	0	0	0	0
XLOC_002120	0	0	0	0	0	0	0	0	0	0	0	0	0	0	0	0	0	0
XLOC_002121	0	0	0	0	0	0	0	0	0	0	0	0	0	0	0	0	0	0
XLOC_002122	0	0	0	0	0	0	0	0	0	0	0	0	0	0	0	0	0	0
XLOC_002123	925	1654	1525	2093	1111	1626	1335	2336	913	1366	1035	1327	999	1519	1587	1944	2871	1588
XLOC_002124	444	782	872	991	531	766	484	965	480	739	542	741	522	866	704	925	1489	694
XLOC_002125	3	13	29	22	15	16	96	155	12	18	29	30	37	98	51	47	46	31
XLOC_002126	0	2	2	4	2	1	28	48	1	2	2	3	20	12	8	6	18	6
XLOC_002127	0	2	5	0	2	0	14	39	0	1	2	0	6	5	5	4	10	2
XLOC_002128	582	1037	984	1282	709	1015	672	1184	586	829	617	798	606	824	774	1007	1644	888
XLOC_002129	16	48	44	43	32	21	12	42	35	45	22	35	32	49	32	49	50	18
XLOC_002130	259	380	414	435	369	422	285	390	204	350	224	312	193	295	336	343	627	275
XLOC_002131	79	177	150	172	132	160	76	98	58	138	74	89	68	122	121	140	190	114
XLOC_002132	163	321	233	314	226	321	141	267	137	187	156	189	156	195	178	248	392	195
XLOC_002133	306	444	434	585	395	570	276	425	288	457	347	402	263	488	463	490	771	421
XLOC_002134	10	23	17	14	17	30	6	21	2	9	0	25	4	6	13	5	16	7
XLOC_002135	26	39	97	93	39	78	45	125	19	43	38	28	37	56	44	44	91	35
XLOC_002136	195	446	334	428	313	336	188	397	212	400	284	406	159	328	301	398	589	270
XLOC_002137	34	55	55	61	34	58	40	40	14	29	20	14	18	41	22	57	54	36
XLOC_002138	164	290	367	334	220	334	206	347	164	285	185	223	199	235	271	286	524	237
XLOC_002139	116	163	170	206	146	167	99	175	66	141	88	132	55	111	112	172	242	111
XLOC_002140	4	46	69	62	26	66	24	54	25	27	29	42	35	48	49	58	74	51
XLOC_002141	54	51	57	89	65	69	34	62	34	61	43	68	43	51	44	73	118	48
XLOC_002142	30	55	48	60	37	52	28	51	23	42	31	37	26	28	40	36	88	52
XLOC_002143	27	42	48	52	22	50	58	78	36	50	33	43	37	49	38	52	89	50
XLOC_002144	25	50	33	54	44	60	20	57	25	29	35	37	27	30	38	25	58	38
XLOC_002145	32	73	54	89	59	80	33	35	41	70	35	47	32	40	44	39	87	62
XLOC_002146	49	90	125	94	91	69	57	67	53	50	36	70	37	86	66	72	135	76
XLOC_002147	40	57	79	70	47	87	43	63	19	31	30	46	24	49	50	51	87	27
XLOC_002148	48	48	49	57	65	43	30	47	19	15	14	26	29	19	28	38	50	15
XLOC_002149	292	603	562	653	458	672	353	603	317	519	379	481	347	458	503	505	855	361
XLOC_002150	23	26	34	54	27	36	18	37	15	45	12	27	15	32	22	30	47	29
XLOC_002151	8	6	19	13	6	15	8	13	10	28	5	26	16	8	9	11	25	10
XLOC_002152	69	128	90	115	104	111	47	103	96	117	58	107	78	97	97	103	161	95
XLOC_002153	86	111	117	132	154	138	70	142	76	144	93	117	87	126	132	116	187	98
XLOC_002154	3820	7557	6644	8360	5113	8269	4767	8448	3225	6056	3985	5255	3791	6337	5096	6255	10113	5290
XLOC_002155	13	43	46	53	31	25	8	30	4	15	3	30	25	24	29	28	44	13
XLOC_002156	17	33	47	61	46	53	19	42	16	31	32	37	30	27	38	26	58	35
XLOC_002157	126	198	177	174	171	193	76	113	120	178	133	164	106	139	167	203	315	155
XLOC_002158	29	65	76	68	59	63	41	58	34	38	29	48	27	48	47	73	100	58
XLOC_002159	12	36	36	38	16	25	18	23	26	31	21	28	31	29	30	26	59	39
XLOC_002160	52	92	34	55	48	55	27	73	38	73	44	68	26	42	52	56	115	33
XLOC_002161	366	723	598	727	465	607	442	756	341	632	396	475	413	579	571	712	1007	494
XLOC_002162	3963	7051	7841	9176	5681	7608	6021	9475	3763	5916	4324	5410	4788	6509	6335	7279	12247	6159
XLOC_002163	42	64	105	96	45	87	745	1296	38	52	71	110	80	144	113	136	161	95
XLOC_002164	107	191	162	247	98	243	84	162	150	251	156	205	100	129	155	174	312	222
XLOC_002165	3	10	4	12	3	11	5	16	13	8	1	12	4	8	2	7	21	21
XLOC_002166	230	344	385	501	360	458	320	483	193	292	275	372	309	491	334	340	651	308
XLOC_002167	4	8	8	12	8	14	4	8	1	1	6	6	1	4	1	1	15	9
XLOC_002168	1613	3009	2889	3351	2522	3702	1684	3044	1841	3077	1785	2141	1764	2693	2107	2565	4405	2302
XLOC_002169	1	4	1	7	4	3	1	20	0	2	0	0	1	2	2	2	0	0
XLOC_002170	1121	2121	1884	2001	1688	2347	937	1669	989	1638	999	1347	1042	1598	1440	1709	2856	1442
XLOC_002171	1240	2197	2354	2696	1777	2342	1914	3074	1304	1876	1624	2283	1654	2172	2211	2657	4054	2057
XLOC_002172	7	8	19	16	2	14	6	7	1	6	3	9	1	11	12	5	25	12
XLOC_002173	0	0	0	1	0	0	0	0	0	0	0	0	0	0	0	0	0	0
XLOC_002174	408	633	563	590	397	547	305	577	495	703	560	761	309	495	502	714	1194	610
XLOC_002175	2639	4599	3942	4546	2703	3965	2722	4777	3048	5018	3734	4547	2401	3720	3605	4104	8243	4319
XLOC_002176	8314	15431	16991	20873	13090	19651	9264	15877	11560	19317	13638	18121	9852	15483	15254	17901	29885	16009
XLOC_002177	917	1492	1617	1856	1280	1698	1131	1782	918	1495	1144	1458	1075	1428	1455	1689	2722	1482
XLOC_002178	21	39	35	29	12	43	50	92	29	38	36	37	23	33	30	17	84	26
XLOC_002179	40	73	49	64	58	65	81	90	84	149	43	71	36	54	33	61	125	61
XLOC_002180	18	49	33	46	23	47	33	74	44	80	31	35	28	30	22	31	78	50
XLOC_002181	1242	2386	2270	2801	1650	2690	2129	3574	1546	2707	1671	2259	1462	2302	2144	2596	4152	2222
XLOC_002182	3	16	2	7	11	16	0	0	5	1	3	5	0	1	3	9	8	8
XLOC_002183	14	35	23	19	19	27	34	51	7	13	16	26	16	15	18	9	36	30
XLOC_002184	17	16	31	24	25	22	279	501	9	20	14	59	40	54	37	57	97	33
XLOC_002185	1	9	10	9	1	13	4	3	3	8	35	32	29	37	8	13	20	8
XLOC_002186	96	208	128	171	150	221	132	283	95	147	145	209	138	176	145	177	295	161
XLOC_002187	942	1468	1709	1924	1398	1687	1471	2098	999	1391	1163	1206	1146	1506	1607	1600	2935	1391
XLOC_002188	12	43	26	43	28	41	45	110	17	27	22	28	17	25	35	26	65	43
XLOC_002189	9	8	9	12	7	11	44	68	10	22	9	5	3	6	7	19	14	8
XLOC_002190	13	11	25	16	14	5	55	80	2	16	10	27	14	19	31	30	54	13
XLOC_002191	25	38	36	54	24	44	24	75	31	51	21	75	19	23	33	55	59	56
XLOC_002192	42	94	92	140	53	73	185	321	19	54	67	53	46	66	80	94	199	94
XLOC_002193	49	63	104	110	68	84	152	214	41	48	58	52	72	65	97	118	154	72
XLOC_002194	456	789	836	840	712	902	614	970	729	966	842	791	866	1019	733	708	1651	786
XLOC_002195	5	6	9	4	8	12	3	5	1	0	4	0	4	5	2	3	12	7
XLOC_002196	1093	1899	2194	2501	1713	2439	1488	2490	1051	1702	1273	1495	1273	1909	2106	2374	3279	1616
XLOC_002197	8	3	10	5	5	15	1	0	1	0	3	1	5	4	4	0	6	8
XLOC_002198	2	8	6	8	1	4	4	8	4	3	2	4	0	9	7	6	12	3
XLOC_002199	0	0	0	0	0	0	0	0	0	0	0	0	0	0	0	0	0	0
XLOC_002200	6	9	6	16	11	14	3	1	9	32	7	7	3	2	11	20	28	13
XLOC_002201	20	25	10	11	9	39	6	2	19	20	4	4	3	3	17	13	13	25
XLOC_002202	18	25	23	29	13	40	26	34	24	35	21	17	26	31	26	34	31	17
XLOC_002203	1	4	5	3	7	3	10	19	3	3	13	8	2	1	8	2	4	2
XLOC_002204	78	163	146	165	104	186	127	205	60	136	57	87	69	155	89	147	202	86
XLOC_002205	12	37	23	30	29	59	14	17	20	48	13	15	11	32	26	19	27	34
XLOC_002206	18	64	36	50	21	34	11	22	22	42	23	48	17	41	22	34	28	24
XLOC_002207	11158	19122	18483	21355	14494	18867	11036	18546	11492	16764	11503	15010	12557	17209	18317	20614	34355	17231
XLOC_002208	1323	2377	3283	4191	1824	2529	9347	15099	1194	1774	1999	2329	3618	4905	4164	4715	7313	3723
XLOC_002209	30	27	44	56	41	32	1039	1726	22	70	49	79	97	107	100	86	170	50
XLOC_002210	1	0	0	0	0	1	27	44	0	6	1	0	1	1	0	1	1	3
XLOC_002211	170	277	289	307	214	256	683	1167	190	278	231	287	252	350	371	399	557	321
XLOC_002212	98	160	121	193	88	137	204	306	64	153	116	194	183	259	185	204	287	169
XLOC_002213	7	8	21	4	3	14	24	28	2	2	6	7	9	6	2	4	7	7
XLOC_002214	25	36	43	56	38	50	1	0	2	6	4	8	12	14	73	52	71	37
XLOC_002215	3	4	2	14	10	23	0	0	0	0	3	6	3	4	4	20	11	6
XLOC_002216	2	1	13	13	10	4	6	4	4	6	3	1	8	6	3	3	14	3
XLOC_002217	2985	5544	5974	6646	4641	6485	4480	7275	4335	7208	5201	6013	4297	6021	5908	6752	10428	5081
XLOC_002218	55	66	66	55	33	79	26	59	47	95	45	46	38	43	48	65	83	46
XLOC_002219	361	857	568	803	503	871	427	900	437	825	510	727	336	657	549	779	1280	774
XLOC_002220	1	4	9	6	4	8	2	17	6	3	1	1	3	5	1	5	13	4
XLOC_002221	43	44	47	60	37	76	64	115	71	103	37	40	54	86	42	50	108	43
XLOC_002222	524	1088	1004	1174	932	1318	481	939	566	987	592	775	500	877	751	1052	1533	863
XLOC_002223	3	15	11	21	8	8	13	12	6	8	10	14	5	10	15	16	29	13
XLOC_002224	4	15	12	8	26	17	2	6	6	10	4	6	6	20	7	13	19	6
XLOC_002225	1766	2772	2837	3102	2358	3247	1894	2946	1556	2437	1756	2010	1837	2495	2203	2468	4016	2034
XLOC_002226	7	22	5	18	15	8	10	12	5	24	18	8	3	16	6	6	16	15
XLOC_002227	575	995	1061	1263	783	1158	776	1226	659	959	816	933	797	1052	1089	1093	1794	909
XLOC_002228	0	0	0	0	0	0	0	0	0	0	0	0	0	0	0	0	0	0
XLOC_002229	0	0	0	0	0	0	0	0	0	0	0	0	0	0	0	0	0	0
XLOC_002230	2	9	5	5	6	5	17	35	1	4	2	4	4	5	3	9	5	7
XLOC_002231	1	5	3	5	7	6	4	7	1	2	1	4	0	3	4	2	5	2
XLOC_002232	7	12	4	16	4	12	9	12	3	1	7	7	6	8	6	14	9	2
XLOC_002233	3433	6346	6780	7878	4745	7031	5109	8455	4940	8004	6235	8063	4609	7112	6585	7998	12707	6516
XLOC_002234	9	17	16	16	18	24	18	27	5	23	16	25	11	27	20	16	18	18
XLOC_002235	34	51	84	88	37	65	56	93	65	125	51	53	68	58	92	103	149	81
XLOC_002236	23	58	11	34	14	23	30	46	24	69	13	24	54	54	26	43	51	32
XLOC_002237	37173	66970	60889	74657	67456	97707	40355	67544	49622	82232	53242	65600	47680	70597	49774	58381	87463	44446
XLOC_002238	715	1232	1171	1343	956	1278	794	1287	734	932	757	864	861	1144	1060	1063	1845	877
XLOC_002239	41	68	68	119	95	89	59	69	52	96	68	65	68	84	94	62	145	51
XLOC_002240	21	48	45	54	16	32	29	53	13	20	21	19	19	42	38	45	86	35
XLOC_002241	2551	4200	5028	5655	4602	6067	3958	5725	4648	7058	4187	4622	3833	5267	5022	5515	9110	4370
XLOC_002242	0	3	0	0	0	1	0	0	0	0	0	0	0	1	0	0	3	1
XLOC_002243	0	0	0	0	0	0	0	0	0	0	0	0	0	0	0	0	0	0
XLOC_002244	352	668	638	745	528	702	502	668	427	718	499	580	438	583	543	673	1133	475
XLOC_002245	2594	4443	4741	5714	3382	4803	3574	6293	3096	4404	3670	4745	3470	5043	4632	5664	9401	4821
XLOC_002246	2148	4185	3576	4365	3241	4500	1909	3435	1787	2903	2043	2591	2230	3466	2973	3504	5214	2767
XLOC_002247	4236	7260	8167	9608	6012	7890	6334	9961	4974	6956	5476	6639	5478	7490	7480	8330	13665	6813
XLOC_002248	487	805	788	848	712	943	375	701	396	657	452	535	475	605	627	670	1222	573
XLOC_002249	69	182	190	199	155	251	101	195	143	199	181	215	111	181	157	198	461	190
XLOC_002250	438	876	855	1063	653	911	831	1246	558	824	722	865	651	774	881	997	1660	772
XLOC_002251	234	399	521	563	384	581	305	574	481	875	696	788	439	638	581	766	1141	648
XLOC_002252	33	60	60	63	51	73	36	41	40	55	40	70	38	32	47	53	75	39
XLOC_002253	10	4	13	17	7	25	9	9	9	19	16	14	10	22	8	12	14	14
XLOC_002254	2340	3939	4785	5315	3302	4340	3606	5675	2990	4497	3317	4142	3473	4848	4497	4904	8424	4278
XLOC_002255	388	662	855	923	608	875	571	947	578	815	712	825	603	709	792	889	1525	763
XLOC_002256	35	50	50	55	30	73	32	59	26	57	55	81	25	43	58	50	102	57
XLOC_002257	2017	3489	3574	3970	3008	3972	2670	4489	2705	4116	3247	3684	2347	3475	3221	3419	6461	3196
XLOC_002258	51	113	90	117	78	113	51	130	80	140	66	108	73	102	107	91	163	94
XLOC_002259	161	291	304	315	214	318	313	454	114	146	108	127	147	269	130	124	298	154
XLOC_002260	13	29	31	29	33	49	17	30	5	35	13	32	10	37	17	46	41	26
XLOC_002261	4	9	15	12	1	28	7	13	5	14	4	7	5	21	5	10	15	8
XLOC_002262	4	2	9	7	3	6	24	24	3	1	2	2	5	11	7	11	8	7
XLOC_002263	19	43	40	71	20	46	38	38	20	55	12	29	12	46	30	18	44	57
XLOC_002264	3971	6888	6273	7278	5924	8371	3366	5813	5347	8385	5863	7328	4183	5703	5988	6990	11851	6072
XLOC_002265	23	19	45	58	33	38	18	50	35	40	23	47	18	36	37	46	63	33
XLOC_002266	1066	1893	2118	2576	1452	2154	1619	2764	1349	2023	1619	2199	1432	2236	1957	2431	3817	1943
XLOC_002267	1729	2855	3150	3642	2671	3332	2744	4331	2244	3422	2583	3304	2644	3428	3177	3592	5871	2953
XLOC_002268	358	620	710	817	437	680	666	1104	398	676	560	660	517	790	671	776	1276	591
XLOC_002269	13	36	45	40	40	46	9	31	25	30	21	17	20	28	42	15	44	31
XLOC_002270	754	1321	1489	1725	1005	1340	1339	2118	924	1368	1101	1413	1207	1574	1397	1591	2643	1274
XLOC_002271	6	18	14	12	14	21	6	16	11	19	8	14	10	16	4	19	27	14
XLOC_002272	27	64	108	112	62	124	163	239	36	44	65	54	43	85	69	114	185	65
XLOC_002273	298	455	524	586	460	515	420	593	263	380	301	319	367	443	430	472	879	383
XLOC_002274	248	355	107	161	187	269	348	531	189	242	263	271	318	439	359	436	728	395
XLOC_002275	196	482	425	486	297	410	537	824	349	472	421	554	434	588	533	587	1078	547
XLOC_002276	1169	1802	1942	2308	1629	2158	1381	2048	1359	2008	1462	1550	1339	1854	1861	1962	3487	1553
XLOC_002277	667	1044	1524	1657	885	1108	1484	2750	654	1138	996	1217	1188	1733	1364	1613	2687	1209
XLOC_002278	50	117	88	82	86	128	37	57	51	75	48	48	39	77	100	88	140	73
XLOC_002279	19	26	51	69	39	69	21	63	11	15	18	5	24	32	29	32	63	25
XLOC_002280	207	386	305	410	220	386	196	446	149	322	173	276	165	323	261	292	454	270
XLOC_002281	258	469	460	532	367	576	475	776	335	537	405	484	362	535	532	607	1016	501
XLOC_002282	248	417	442	406	386	568	273	485	267	407	314	354	325	406	427	443	738	369
XLOC_002283	1	12	5	21	3	4	14	16	0	3	11	5	10	17	8	13	30	7
XLOC_002284	30	70	87	122	63	97	88	132	74	94	85	105	87	129	55	66	175	88
XLOC_002285	723	1138	1478	1668	988	1350	1495	2147	887	1395	1085	1245	997	1351	1492	1590	2740	1206
XLOC_002286	1087	1919	1774	2124	1414	1969	1220	2006	1334	2162	1449	2102	1225	1872	1656	2030	3796	1927
XLOC_002287	3	1	6	8	3	8	18	17	5	9	0	2	6	3	1	6	7	5
XLOC_002288	3641	6165	6565	7940	4843	7090	4528	7474	4012	6312	4993	5915	4364	6117	5990	6679	11506	5635
XLOC_002289	874	1428	1973	2008	1228	1534	1471	2525	1037	1568	1216	1411	1410	1923	1684	1926	3008	1439
XLOC_002290	1986	3464	3813	4247	2893	3910	2888	4705	2083	3496	2537	2976	2511	3602	3274	3785	5893	2812
XLOC_002291	2645	4697	4358	5462	3172	4902	3034	4952	3204	5000	3711	4574	3129	4365	4122	4900	8139	4288
XLOC_002292	1145	2315	2362	2748	1801	2676	1721	3166	729	1306	1032	1142	1129	1819	1454	1761	2891	1351
XLOC_002293	162	293	350	358	258	341	302	509	263	342	339	387	303	378	421	403	669	352
XLOC_002294	3	14	15	26	18	20	8	13	6	23	9	14	4	11	7	15	8	13
XLOC_002295	3	0	14	11	5	7	3	6	1	2	9	29	1	12	0	4	26	8
XLOC_002296	57	88	253	322	151	214	231	298	144	147	290	339	175	240	38	51	620	281
XLOC_002297	210	431	549	590	334	507	285	494	327	445	344	424	322	444	403	556	1145	567
XLOC_002298	5	8	16	7	10	23	5	3	8	10	3	4	2	6	11	10	18	9
XLOC_002299	67	123	224	204	100	154	489	703	62	126	120	187	182	264	248	268	440	202
XLOC_002300	123	200	221	233	146	235	94	223	92	218	130	118	106	155	174	176	319	117
XLOC_002301	305	645	682	761	475	687	472	823	375	616	466	634	492	668	647	730	1157	687
XLOC_002302	21	49	58	52	50	52	26	71	38	57	45	41	29	52	42	56	85	41
XLOC_002303	2	10	21	35	8	8	12	16	5	14	24	23	16	16	16	26	36	18
XLOC_002304	906	1661	1847	2135	1264	1901	1824	2899	752	1142	1130	1141	1187	1563	1426	1488	2703	1253
XLOC_002305	2	7	3	0	0	1	11	18	2	0	2	9	1	0	2	1	6	5
XLOC_002306	1116	1875	2140	2351	1535	2074	1729	2917	1221	2019	1895	2131	1666	2196	2202	2411	3865	2004
XLOC_002307	2	6	10	6	8	5	17	23	4	3	7	8	4	3	12	3	19	11
XLOC_002308	4	21	12	4	5	5	8	21	9	32	9	15	8	12	10	11	17	10
XLOC_002309	3	21	4	12	10	14	8	8	5	13	3	7	5	11	13	3	9	2
XLOC_002310	1515	2421	4063	4549	2223	3005	2344	3830	3421	5184	3632	4000	3411	4617	3882	4277	7491	3640
XLOC_002311	5	16	8	17	12	6	6	13	14	6	8	9	5	16	13	10	18	14
XLOC_002312	5	17	8	6	4	14	0	0	0	0	1	0	4	4	14	4	20	5
XLOC_002313	1	2	5	13	2	0	18	33	1	0	2	7	4	6	2	6	8	2
XLOC_002314	2	3	2	10	2	7	13	25	4	1	2	0	1	2	0	3	7	8
XLOC_002315	162	329	367	410	266	435	229	466	210	392	277	334	265	443	306	345	508	281
XLOC_002316	1	0	1	2	0	1	4	6	1	1	7	1	4	1	2	2	1	0
XLOC_002317	57	120	105	163	102	137	97	210	79	163	73	119	82	110	93	134	189	115
XLOC_002318	1294	2557	2431	2969	1818	2735	2322	4070	1446	2354	1832	2432	2142	3185	2327	2916	4444	2494
XLOC_002319	5	5	10	30	11	7	32	67	6	12	9	10	5	13	12	15	29	20
XLOC_002320	2	14	18	26	22	16	8	10	10	12	11	23	24	1	12	16	32	16
XLOC_002321	200	378	461	561	302	497	906	1470	234	444	425	518	389	664	446	526	1075	576
XLOC_002322	372	614	667	739	493	691	495	740	282	452	309	364	345	533	513	536	929	402
XLOC_002323	832	1341	1828	2113	1266	1767	1327	2029	1363	2272	1546	1880	1268	1769	1276	1532	2633	1226
XLOC_002324	3194	5527	5839	6929	4526	5990	4637	7543	3798	5780	4574	5908	4538	6213	6058	6737	11268	5521
XLOC_002325	7088	12721	12016	15085	9276	13098	10072	17504	6867	11560	8970	10980	9060	13151	12068	14599	21874	11839
XLOC_002326	1	5	11	13	6	7	45	98	4	0	5	3	1	3	5	8	16	4
XLOC_002327	0	1	6	1	1	13	21	62	2	3	3	1	4	4	5	5	13	1
XLOC_002328	667	1159	989	1237	808	1298	497	878	870	1412	955	1141	676	897	1016	1180	2013	1031
XLOC_002329	116	174	168	171	138	191	86	209	118	220	123	200	104	162	167	204	261	166
XLOC_002330	130	235	286	328	216	310	274	489	147	227	197	276	171	292	246	346	484	264
XLOC_002331	9	28	19	31	17	32	18	18	18	28	21	29	4	8	21	29	25	30
XLOC_002332	75	208	96	179	112	209	113	290	96	170	139	213	80	149	79	124	239	177
XLOC_002333	3871	9361	5268	7708	4338	7920	4328	9610	4595	9512	7271	10905	4274	8531	5706	8149	11084	6951
XLOC_002334	99	238	95	161	97	147	44	69	105	209	116	186	89	129	118	160	238	172
XLOC_002335	276	482	572	585	446	625	293	516	400	576	348	402	344	464	492	552	908	412
XLOC_002336	4	11	14	25	8	19	4	12	4	8	13	24	7	19	19	16	27	11
XLOC_002337	4	8	9	8	3	7	20	20	7	12	10	14	10	18	28	13	26	19
XLOC_002338	9449	16434	18472	22042	13722	18399	17254	27662	11918	17792	16102	20131	14788	20046	19173	22004	35172	17496
XLOC_002339	977	1626	1542	1871	1353	1775	1232	1934	951	1550	1129	1367	970	1434	1545	1787	2862	1423
XLOC_002340	644	984	1121	1355	961	1340	602	1174	697	1015	759	960	759	1069	996	1161	1825	834
XLOC_002341	71	116	156	185	113	152	132	204	74	110	101	88	113	156	138	115	211	92
XLOC_002342	1	2	4	3	0	0	4	18	1	7	2	0	3	2	1	0	8	3
XLOC_002343	362	624	782	938	591	731	329	497	638	877	656	952	585	661	745	874	1431	752
XLOC_002344	1124	2052	2529	2849	1878	2828	1144	1719	1081	1620	1247	1603	1150	1728	1906	2172	3644	1785
XLOC_002345	1	12	9	17	6	7	1	6	5	3	3	3	10	10	6	10	2	6
XLOC_002346	7	15	36	51	24	35	17	38	10	40	6	32	26	25	30	19	60	34
XLOC_002347	35	93	75	72	42	75	39	115	22	28	35	30	41	43	71	71	94	57
XLOC_002348	267	470	701	678	397	587	730	1101	259	478	435	437	401	616	439	491	800	384
XLOC_002349	0	0	2	2	1	1	1	1	0	4	16	32	30	33	3	1	10	1
XLOC_002350	3227	6393	5832	7699	4055	6306	4905	8994	3789	6680	4891	6664	3914	6280	5480	6720	10896	6174
XLOC_002351	2168	3901	3909	4640	3170	4371	2530	4182	2341	3732	2455	3509	2443	3749	3411	3936	6370	3398
XLOC_002352	10	23	20	14	3	44	19	70	17	23	7	19	6	23	21	18	42	16
XLOC_002353	1471	2513	2586	3137	2156	2833	2024	3156	2502	3813	2662	3366	1992	2818	2241	2592	4277	2251
XLOC_002354	43	107	110	114	67	91	97	140	31	53	82	56	57	82	82	92	131	46
XLOC_002355	31	45	53	84	21	81	145	245	20	45	46	21	82	78	69	64	106	41
XLOC_002356	1776	2935	2711	3443	2625	3086	1560	2470	1917	2530	1698	2044	1784	2302	2498	2892	5008	2256
XLOC_002357	322	581	585	731	422	661	325	631	198	329	240	224	330	448	371	465	599	285
XLOC_002358	8	14	16	18	19	19	10	21	10	18	8	14	15	7	14	25	37	22
XLOC_002359	5	12	12	12	9	12	13	9	2	4	1	0	3	16	9	28	19	4
XLOC_002360	554	1065	970	1204	929	1171	621	1160	597	882	593	812	620	874	994	1076	1702	811
XLOC_002361	11	12	37	28	27	34	22	39	25	43	30	37	13	26	30	44	60	50
XLOC_002362	55	114	74	106	70	121	64	97	46	111	75	77	46	80	54	71	120	84
XLOC_002363	46	86	70	84	57	96	62	123	57	55	62	80	69	118	79	79	143	60
XLOC_002364	19	44	42	58	29	41	137	307	13	24	19	25	30	44	22	53	38	40
XLOC_002365	7752	13953	11179	14075	9834	14556	9456	15611	8195	13339	8512	10969	8583	12721	10645	12871	20738	11109
XLOC_002366	4	10	8	22	16	14	13	23	9	19	9	26	3	11	4	28	28	16
XLOC_002367	64	55	85	81	82	91	65	117	85	113	58	131	43	55	30	45	68	24
XLOC_002368	564	917	1012	1109	703	1049	708	1150	514	822	678	743	637	952	883	993	1596	706
XLOC_002369	441	747	697	878	600	858	552	835	504	733	538	727	543	722	676	828	1439	689
XLOC_002370	13	38	27	54	19	31	87	148	14	32	14	43	31	34	39	20	55	29
XLOC_002371	1674	3508	3476	4493	2580	4008	2391	4262	2965	4842	3327	4532	2201	3732	2938	3495	5498	3102
XLOC_002372	808	1366	1548	1711	1311	1754	910	1447	899	1301	1011	1076	968	1351	1426	1508	2353	1082
XLOC_002373	408	817	860	951	649	882	635	1141	435	714	546	725	597	839	749	956	1346	684
XLOC_002374	630	1154	1358	1540	873	1300	696	1216	692	1269	917	1106	856	1179	1232	1522	2455	1137
XLOC_002375	3096	5402	6177	7294	4313	6286	5220	8864	3817	6098	4929	6315	4667	6499	6023	7180	11511	5763
XLOC_002376	4	9	14	20	7	9	9	4	10	13	4	16	9	9	5	21	29	20
XLOC_002377	1563	2596	2757	3264	2241	3018	1678	2497	1977	2842	1906	2105	1827	2598	2510	2869	4839	2341
XLOC_002378	0	0	0	0	0	0	0	0	0	0	0	0	0	0	0	0	0	0
XLOC_002379	642	1055	1147	1206	841	1046	779	1160	592	895	718	908	711	928	1102	988	2012	912
XLOC_002380	59	146	163	267	82	151	204	546	91	184	143	245	124	282	173	271	330	267
XLOC_002381	837	1516	1558	1845	1238	1651	1399	2350	1117	1711	1262	1561	1227	1687	1659	1831	3344	1579
XLOC_002382	13	13	28	43	13	35	22	30	13	40	5	18	13	37	9	12	31	14
XLOC_002383	583	925	1063	1076	770	1025	743	1092	596	639	531	713	721	869	889	963	1553	722
XLOC_002384	674	1039	838	905	761	984	527	751	670	908	756	950	596	742	891	972	1483	746
XLOC_002385	1059	1739	1761	2031	1359	1923	1510	2501	1138	1814	1558	1866	1300	1848	1889	2168	3710	1715
XLOC_002386	132	276	241	348	162	275	419	624	101	158	127	188	171	255	150	170	298	152
XLOC_002387	28	57	81	91	30	37	2	1	1	4	2	0	9	20	88	59	114	46
XLOC_002388	4	11	17	16	15	7	14	12	5	5	15	6	6	21	16	16	15	10
XLOC_002389	0	0	0	0	0	0	0	0	0	0	0	0	0	0	0	0	0	0
XLOC_002390	2	16	24	36	10	28	10	19	19	33	20	18	17	31	15	18	35	14
XLOC_002391	1000	1807	1634	1859	1390	1880	1296	1843	921	1508	1118	1463	1091	1706	1582	1685	2803	1286
XLOC_002392	621	1110	1217	1404	860	1415	847	1477	720	1312	970	1207	849	1167	1152	1318	2088	1187
XLOC_002393	151	318	446	556	284	584	198	344	351	707	310	365	294	455	402	438	732	416
XLOC_002394	7	4	1	1	0	0	5	17	2	1	9	10	4	6	8	1	1	0
XLOC_002395	18	32	54	35	21	23	60	97	29	36	34	25	51	40	43	43	52	15
XLOC_002396	7	9	13	23	12	15	6	10	10	20	8	24	16	14	9	13	21	5
XLOC_002397	244	374	502	524	317	457	271	444	203	359	312	342	275	389	372	438	742	336
XLOC_002398	262	426	408	518	395	446	241	411	131	259	197	250	265	329	377	379	561	312
XLOC_002399	4657	9775	8052	10652	7221	11965	4490	8577	6568	12813	6896	10187	4581	8743	7332	9706	13864	8072
XLOC_002400	4897	9360	8567	10510	7254	10574	6695	11840	5623	9121	6566	9043	6488	9735	8432	10537	15816	8572
XLOC_002401	42	76	93	101	47	89	188	347	51	57	93	102	108	161	135	131	183	96
XLOC_002402	27	31	22	23	26	32	12	42	12	36	11	32	12	39	26	18	48	31
XLOC_002403	24	31	55	60	19	55	95	140	7	26	20	24	25	28	27	23	77	28
XLOC_002404	44	84	85	104	72	88	87	184	57	63	73	69	82	74	108	83	152	61
XLOC_002405	3257	5624	5906	7034	5054	6919	3824	6131	3937	6208	4336	5439	4077	5632	5462	6317	10090	5145
XLOC_002406	1531	2799	2645	3464	2228	2953	1821	3125	1644	2593	2070	2731	2127	3088	2779	3379	5140	2687
XLOC_002407	290	458	643	766	406	633	971	1429	317	533	554	602	681	1020	685	862	1550	652
XLOC_002408	1759	3195	3210	3958	2523	3551	1618	2762	2207	3175	2034	2589	2160	2902	2882	3331	5643	2889
XLOC_002409	3	7	1	4	6	1	2	1	6	7	2	3	6	21	2	6	3	4
XLOC_002410	18	49	49	58	39	52	102	127	23	42	32	62	32	57	29	59	80	36
XLOC_002411	13	20	24	31	10	23	18	19	9	31	26	18	14	18	26	11	34	18
XLOC_002412	520	859	1101	1147	723	1024	824	1347	717	1159	990	1109	799	958	1106	1216	2164	979
XLOC_002413	806	1340	1421	1468	1019	1436	986	1487	996	1491	1121	1310	990	1210	1435	1544	2787	1238
XLOC_002414	29	74	62	83	31	77	171	348	6	23	30	28	23	49	35	49	82	53
XLOC_002415	5	9	17	21	6	18	1	4	1	9	4	4	1	6	9	8	14	5
XLOC_002416	10	5	10	25	17	17	16	33	5	13	16	10	8	13	9	16	32	14
XLOC_002417	620	1228	1044	1330	908	1331	756	1076	779	1355	885	1193	650	959	869	977	1690	922
XLOC_002418	8	7	2	5	1	18	2	4	2	9	1	3	4	6	1	6	17	3
XLOC_002419	5	13	31	27	8	23	199	321	28	32	29	23	34	64	57	45	90	25
XLOC_002420	3399	6123	6651	8165	3993	5835	6245	10285	6028	9951	8495	10917	3873	5969	4857	5628	11644	5913
XLOC_002421	868	1486	1976	2247	1363	1888	1010	1676	1389	2181	1400	1696	884	1344	1660	1800	3056	1527
XLOC_002422	54	125	145	212	131	164	66	154	67	126	156	141	111	130	151	231	214	129
XLOC_002423	213	398	415	417	239	453	271	469	190	388	199	344	254	388	361	417	693	285
XLOC_002424	202	367	488	509	340	466	713	984	296	394	411	489	447	567	623	626	978	412
XLOC_002425	721	1143	1238	1485	966	1219	867	1365	685	981	769	892	837	1167	1150	1195	2027	986
XLOC_002426	176	297	235	294	221	319	256	501	265	572	220	279	226	376	184	158	378	226
XLOC_002427	197	336	412	512	289	360	460	796	138	304	245	331	297	414	305	424	604	280
XLOC_002428	15	23	40	44	19	21	49	65	13	11	31	21	20	35	23	33	60	27
XLOC_002429	7	21	17	11	13	14	10	9	30	18	2	13	16	24	21	16	25	16
XLOC_002430	170	299	322	401	231	341	243	405	189	289	265	268	229	283	307	342	611	292
XLOC_002431	1169	1893	2139	2450	1669	2403	1437	2483	1307	2142	1540	1785	1407	1968	2046	2259	3784	2029
XLOC_002432	273	603	552	740	342	649	307	565	477	844	535	751	290	533	534	679	996	630
XLOC_002433	1	5	1	17	6	11	3	2	0	5	3	0	2	1	6	10	21	8
XLOC_002434	79	123	472	545	120	231	272	477	264	446	411	455	177	231	476	526	614	276
XLOC_002435	215	305	320	355	286	490	279	376	289	428	350	348	284	363	328	385	712	306
XLOC_002436	2	3	0	0	3	8	2	10	1	14	0	3	1	3	1	2	10	4
XLOC_002437	1383	2652	2807	3200	1956	2838	2751	4203	1912	3062	2509	3138	1873	2716	2607	3118	5365	2778
XLOC_002438	69	108	84	87	81	110	84	123	57	73	81	70	59	90	57	43	151	67
XLOC_002439	3	6	8	1	5	12	17	23	4	9	7	2	1	5	3	9	5	3
XLOC_002440	1345	2046	2444	2712	1778	2400	1954	2826	1235	2155	1515	1566	1529	2004	2178	2102	3694	1783
XLOC_002441	37	142	140	136	111	102	93	122	25	42	35	19	57	57	61	75	121	46
XLOC_002442	43	118	119	132	101	131	118	144	66	129	88	92	75	135	132	116	190	74
XLOC_002443	42	109	76	69	107	126	60	78	91	102	79	122	48	91	71	98	168	84
XLOC_002444	79	198	200	259	113	171	202	398	132	175	137	183	133	172	186	188	282	167
XLOC_002445	679	1246	1401	1710	1097	1481	1370	2202	1684	2475	1677	1968	1160	1497	1277	1566	2953	1517
XLOC_002446	15	21	29	44	28	35	44	91	19	30	21	45	34	35	23	45	80	38
XLOC_002447	15112	27794	23370	29739	19636	27937	23188	40474	15342	23986	16767	23449	21133	31810	23747	29384	47082	25112
XLOC_002448	3352	5703	5852	6567	4457	6452	4163	7013	3402	5434	4117	4805	3782	5358	5251	5848	9792	4633
XLOC_002449	1	6	6	1	4	1	0	8	1	0	7	0	2	0	3	7	2	3
XLOC_002450	0	2	0	0	0	3	2	6	0	0	1	1	0	1	1	2	1	0
XLOC_002451	7	24	21	18	16	21	8	8	20	20	20	18	4	14	10	23	32	7
XLOC_002452	14	45	39	57	27	24	37	71	8	21	7	18	6	40	25	22	52	20
XLOC_002453	1	0	0	0	1	0	0	2	0	1	72	80	1	0	0	0	2	1
XLOC_002454	43	69	69	81	53	68	61	97	69	82	62	79	44	65	59	68	122	60
XLOC_002455	649	1859	1240	1779	851	1941	997	2260	569	1536	731	1331	681	1548	921	1528	2147	1424
XLOC_002456	267	470	538	527	347	548	400	608	276	478	370	385	252	471	473	508	816	453
XLOC_002457	288	562	483	588	354	518	302	478	262	463	314	399	280	444	459	519	706	361
XLOC_002458	2981	5430	4990	6026	3499	5304	3431	6071	3946	6255	4045	5213	3793	5397	4530	5484	9081	4903
XLOC_002459	183	314	333	406	277	391	228	336	184	253	183	230	226	274	304	328	483	229
XLOC_002460	78	210	240	226	158	278	502	891	136	179	185	220	226	388	208	209	474	187
XLOC_002461	1	7	2	2	3	3	24	39	1	4	3	2	3	20	4	1	2	7
XLOC_002462	0	0	2	14	4	1	20	31	1	7	2	2	3	7	1	2	4	3
XLOC_002463	0	2	1	2	1	4	19	31	0	3	4	3	5	3	9	3	12	0
XLOC_002464	10	19	18	26	6	19	34	65	8	4	4	9	15	27	16	24	28	11
XLOC_002465	9167	15696	14871	16814	12076	17312	9417	15784	9307	15197	11841	13674	9522	13340	13340	15049	26082	12498
XLOC_002466	0	27	24	37	12	5	47	59	2	0	9	10	13	17	22	14	18	1
XLOC_002467	3945	6859	8123	9226	5649	7768	7569	12574	4896	7170	6030	7206	6200	8215	7714	9044	15114	7522
XLOC_002468	5	5	17	25	13	10	32	68	9	11	22	15	19	35	20	15	43	20
XLOC_002469	206	409	479	552	278	387	1009	1645	222	351	264	328	322	488	367	499	781	372
XLOC_002470	0	1	16	23	4	19	77	123	1	8	2	1	14	17	11	3	15	5
XLOC_002471	57	97	34	25	12	39	17	14	49	87	43	23	20	21	39	48	37	21
XLOC_002472	79	142	40	55	14	12	46	77	91	162	13	35	8	23	101	113	45	19
XLOC_002473	8525	14454	16664	19423	11129	14980	13250	21796	9700	14460	11442	14059	12898	17235	16340	18423	29661	14723
XLOC_002474	424	577	675	707	559	623	484	737	457	588	420	450	475	662	600	671	1039	484
XLOC_002475	72	107	123	145	104	128	129	191	36	55	76	96	73	130	151	119	235	102
XLOC_002476	1398	2315	1984	2400	1786	2499	1167	1780	1138	1626	1105	1344	1266	1695	1846	2112	3146	1686
XLOC_002477	182	220	243	292	208	323	139	246	90	233	110	136	129	209	228	239	250	154
XLOC_002478	11	23	19	35	18	37	32	34	16	9	5	8	21	19	17	36	52	16
XLOC_002479	4	12	9	7	3	2	14	17	3	16	6	4	3	5	9	12	9	5
XLOC_002480	337	578	566	624	399	624	516	826	265	418	386	394	351	493	529	513	886	489
XLOC_002481	7	13	29	41	12	22	29	70	17	18	15	28	21	38	26	38	76	44
XLOC_002482	7	15	9	10	14	10	10	13	8	9	6	12	13	18	6	15	26	9
XLOC_002483	1536	2818	2677	3594	2250	3145	2225	3851	2142	3427	2263	3044	2230	3151	2691	3106	4681	2441
XLOC_002484	63	107	118	160	58	123	70	102	46	116	47	63	61	114	112	141	166	117
XLOC_002485	20	36	19	24	18	14	7	22	12	23	16	32	4	15	17	19	31	18
XLOC_002486	5	14	5	11	7	6	5	2	5	10	0	7	16	7	5	7	3	1
XLOC_002487	7	31	4	5	10	14	27	25	4	12	51	46	16	28	10	12	23	19
XLOC_002488	66	113	116	149	66	115	57	109	103	147	56	92	71	135	92	78	185	85
XLOC_002489	424	781	1350	1525	741	1005	1814	3002	520	725	821	1020	1096	1355	1189	1299	1960	976
XLOC_002490	66	107	74	128	64	101	58	108	63	116	54	92	35	85	90	107	157	93
XLOC_002491	781	1344	1834	2115	1137	1665	1804	2794	1082	1751	1657	1900	1593	2214	2059	2168	3362	1613
XLOC_002492	22	58	96	107	53	80	142	252	57	82	75	133	83	124	106	139	203	95
XLOC_002493	17	17	43	55	17	35	100	127	17	33	24	45	48	66	51	39	54	37
XLOC_002494	3110	4923	5389	6502	3998	5670	3705	5668	2909	4495	3205	3842	3649	4915	4870	5229	9284	4546
XLOC_002495	19	18	38	34	40	36	26	50	2	11	8	7	17	33	10	31	34	9
XLOC_002496	476	950	877	996	640	983	347	562	529	749	560	568	462	740	863	1033	1677	877
XLOC_002497	631	1038	946	1160	822	1120	738	1230	614	802	622	737	597	925	849	1024	1573	834
XLOC_002498	13	20	18	25	12	20	13	15	19	27	3	12	21	15	7	13	27	14
XLOC_002499	672	1141	1145	1432	854	1278	840	1440	433	755	596	669	716	1035	891	963	1583	764
XLOC_002500	110	113	116	152	139	153	79	140	65	87	85	104	78	141	139	160	193	103
XLOC_002501	4845	8603	9556	11368	6724	9931	7285	12280	6358	9919	7778	9957	6736	9177	8671	9963	16684	8526
XLOC_002502	21	45	54	82	34	48	27	73	43	36	34	57	36	44	42	40	82	20
XLOC_002503	65	118	154	197	121	120	293	567	84	110	117	161	110	205	162	194	255	143
XLOC_002504	3	5	7	12	10	13	21	23	11	23	16	23	16	13	14	25	25	10
XLOC_002505	2	3	14	13	4	10	29	88	6	10	11	10	10	36	12	5	29	23
XLOC_002506	264	561	468	555	391	688	294	529	299	625	331	497	274	511	387	560	852	469
XLOC_002507	264	458	409	507	313	422	247	468	306	514	311	395	276	381	353	431	627	306
XLOC_002508	1825	2968	3027	3351	2682	3437	1956	3016	2008	3080	2071	2517	2173	2918	2965	3111	5334	2681
XLOC_002509	291	503	537	555	399	523	330	465	251	401	274	363	341	447	435	501	850	399
XLOC_002510	11	29	10	16	18	24	11	9	3	23	16	20	12	13	14	21	34	17
XLOC_002511	222	416	422	508	264	406	335	424	206	420	277	360	276	435	429	463	710	371
XLOC_002512	4	6	12	6	7	1	22	39	8	9	9	7	7	13	3	2	17	10
XLOC_002513	63	158	202	204	111	206	245	447	80	131	96	165	135	239	135	220	272	181
XLOC_002514	0	1	2	3	0	5	1	2	0	1	3	0	1	2	3	3	6	3
XLOC_002515	0	0	0	0	0	0	0	0	0	0	0	0	0	0	0	0	0	0
XLOC_002516	12	31	0	0	3	9	8	25	2	0	0	1	13	9	9	13	35	36
XLOC_002517	15	23	17	26	9	33	24	22	17	33	18	30	13	28	21	25	48	38
XLOC_002518	7	31	5	3	2	10	0	1	9	29	11	13	15	20	3	7	39	35
XLOC_002519	1491	3059	2591	3250	1694	2922	1868	3101	1866	3404	2200	2902	1515	2949	2541	2917	5348	2704
XLOC_002520	1906	3417	4009	4648	2668	3875	3381	5393	2253	3412	2573	3345	2909	4044	3711	4481	6623	3447
XLOC_002521	157	282	296	376	283	371	166	242	196	286	240	360	204	319	245	280	525	262
XLOC_002522	2159	3755	3934	4709	3079	4315	3044	5264	2405	3739	3252	3761	3235	4493	3979	4404	7291	3625
XLOC_002523	6	11	9	6	13	9	8	41	7	11	4	8	4	11	11	8	19	0
XLOC_002524	177	277	298	297	254	335	141	243	278	334	230	292	217	252	262	317	574	283
XLOC_002525	15	20	32	24	16	21	23	37	13	14	10	17	8	14	24	22	50	12
XLOC_002526	1	3	0	2	0	6	26	49	1	0	12	4	4	2	4	2	2	2
XLOC_002527	0	1	3	0	0	3	0	15	0	4	0	0	0	1	0	0	3	1
XLOC_002528	4	2	1	0	5	7	13	16	0	0	1	0	1	1	2	0	5	1
XLOC_002529	1	0	2	3	1	8	9	27	0	4	0	6	0	6	1	1	10	4
XLOC_002530	65	117	100	138	70	93	111	224	75	117	94	145	94	159	82	142	212	96
XLOC_002531	2	6	1	9	0	1	12	33	1	5	3	8	3	9	5	4	6	3
XLOC_002532	399	650	702	779	602	807	423	734	344	470	332	402	415	604	577	675	1008	555
XLOC_002533	268	521	520	574	402	612	288	470	317	542	328	476	321	479	423	456	819	410
XLOC_002534	1733	2991	2861	3211	2523	3232	1934	2905	1694	2522	1786	2047	1934	2493	2657	2948	4695	2201
XLOC_002535	16	49	41	65	24	62	27	56	33	73	48	72	32	34	42	69	138	26
XLOC_002536	567	920	1275	1475	873	1214	940	1468	823	1319	989	1180	1058	1386	1286	1394	2415	1121
XLOC_002537	2917	4667	5247	6039	3969	5342	4278	6700	3680	5536	4235	5319	3767	5244	4765	5566	9076	4867
XLOC_002538	417	670	813	872	641	827	482	706	444	721	538	583	431	640	601	709	1199	593
XLOC_002539	6876	11643	12813	15045	9512	12539	11318	18349	8327	12573	10107	12659	9148	12997	12680	14786	23915	12005
XLOC_002540	167	320	365	426	285	381	292	554	220	314	329	393	255	392	263	322	615	329
XLOC_002541	3611	6343	7242	8372	5104	7345	5986	10077	5205	8287	6852	8198	5508	8004	7118	8133	14036	7448
XLOC_002542	1	0	1	0	0	0	0	0	0	0	0	0	1	2	0	0	4	0
XLOC_002543	2	2	0	2	1	1	0	0	5	3	0	0	1	0	0	3	4	0
XLOC_002544	1667	3097	2818	3609	2441	3325	2058	3684	1985	3093	2314	2916	2135	2954	2826	3511	5352	2795
XLOC_002545	91	175	264	312	125	161	711	1456	86	141	187	265	225	415	291	366	511	320
XLOC_002546	8208	14211	12771	15253	11571	15801	8840	14301	8620	13442	10161	12803	9330	12825	13178	14911	21662	11016
XLOC_002547	72	110	97	140	75	96	103	133	45	68	57	60	72	95	86	86	111	56
XLOC_002548	34	42	53	56	32	37	23	42	7	4	5	8	14	34	17	15	25	21
XLOC_002549	0	0	0	0	0	0	0	0	0	0	0	0	0	0	0	0	0	0
XLOC_002550	1038	1861	1872	2298	1556	2017	1552	2572	1430	2003	1657	1971	1530	2160	1873	1997	3971	1896
XLOC_002551	34	52	46	30	39	73	25	37	16	32	19	10	19	24	38	57	108	40
XLOC_002552	671	1003	1229	1335	882	1234	877	1375	741	1076	731	912	792	1084	1141	1129	2004	1026
XLOC_002553	15	35	54	70	51	56	300	546	24	29	75	77	76	110	62	73	143	65
XLOC_002554	2	1	3	3	4	5	10	10	8	21	11	9	1	2	6	16	17	3
XLOC_002555	5	3	14	20	14	24	13	25	19	38	16	13	11	17	22	9	14	2
XLOC_002556	1	4	1	1	0	0	2	4	0	5	6	16	0	2	2	1	3	2
XLOC_002557	25	62	99	108	61	84	93	102	56	134	99	102	57	87	62	70	178	91
XLOC_002558	435	868	748	855	648	879	700	1127	637	886	668	802	617	835	670	684	1504	736
XLOC_002559	19	34	42	48	44	50	34	44	45	21	35	18	23	31	41	41	72	34
XLOC_002560	152	216	205	178	115	130	76	111	189	234	249	285	153	177	289	208	506	200
XLOC_002561	25	64	60	37	25	73	40	97	33	24	45	72	25	27	26	35	51	36
XLOC_002562	8	1	6	12	11	24	30	56	7	10	3	8	12	24	14	14	17	10
XLOC_002563	241	442	409	580	358	512	389	567	213	355	270	364	251	383	380	435	677	323
XLOC_002564	319	577	611	716	491	710	422	777	431	674	475	619	450	685	533	617	1139	649
XLOC_002565	996	1846	1938	2306	1420	2000	1364	2392	1610	2416	1767	2189	1537	2320	1960	2317	3786	2019
XLOC_002566	21	43	73	79	39	64	57	50	29	91	57	58	50	76	66	73	117	54
XLOC_002567	426	739	706	846	433	624	730	1269	325	503	385	521	474	739	658	760	1158	533
XLOC_002568	3811	7217	7503	8806	6117	9256	3466	5745	4138	7347	4354	5181	3747	6287	5325	5847	9500	4798
XLOC_002569	83	187	170	221	133	142	120	177	111	139	93	132	93	133	165	188	247	140
XLOC_002570	81	144	206	195	171	203	226	385	103	200	191	203	130	244	210	180	499	205
XLOC_002571	792	1405	1507	1672	956	1540	1374	2212	614	897	832	986	832	1270	1228	1445	2488	1224
XLOC_002572	2	4	8	11	6	13	7	11	2	11	10	9	6	3	5	5	8	8
XLOC_002573	335	515	656	662	470	606	838	1173	340	568	428	472	493	683	669	753	1132	530
XLOC_002574	44	96	122	87	69	92	70	137	50	72	73	74	78	123	53	78	154	83
XLOC_002575	2	22	10	9	11	10	2	18	3	11	10	14	11	17	17	22	33	12
XLOC_002576	469	802	851	996	647	965	556	1023	474	747	604	745	521	730	773	808	1301	653
XLOC_002577	2	6	11	25	15	18	14	29	9	16	11	14	6	28	14	7	31	22
XLOC_002578	2451	4340	5148	5991	3373	4816	4388	7256	3159	4797	3764	4792	3501	5098	4898	5665	9232	4577
XLOC_002579	426	813	727	884	596	895	491	877	477	782	557	686	432	616	655	805	1273	617
XLOC_002580	562	1115	1137	1333	897	1319	839	1377	777	1166	881	1051	682	1082	1073	1213	2074	978
XLOC_002581	17	47	46	69	36	33	55	101	41	64	52	56	39	63	63	62	153	68
XLOC_002582	326	609	560	706	425	613	337	671	390	581	365	503	381	476	483	615	985	523
XLOC_002583	638	1167	1058	1284	948	1233	623	1162	817	1109	731	926	743	1131	1020	1121	1809	925
XLOC_002584	1104	2072	2047	2435	1727	2132	1496	2468	1309	1778	1458	1654	1438	1848	2096	2251	3671	1709
XLOC_002585	15	27	92	97	30	65	198	315	30	52	45	46	85	113	110	104	156	57
XLOC_002586	284	524	629	744	371	575	559	992	397	543	496	585	433	587	564	625	924	500
XLOC_002587	4017	7108	6841	8258	5022	7015	6048	9475	4468	6596	5730	6777	5049	7142	6072	7054	11423	5732
XLOC_002588	1993	3857	3415	4411	2738	4280	1715	2979	2156	3965	1879	2840	1888	3193	2878	3681	5442	3112
XLOC_002589	0	0	0	0	0	0	0	0	0	0	0	0	0	0	0	0	0	0
XLOC_002590	0	0	0	0	0	0	0	0	0	0	0	0	0	0	0	0	0	0
XLOC_002591	27	62	48	82	17	58	80	109	12	26	16	36	38	61	40	55	49	44
XLOC_002592	4539	7130	7711	7983	5810	7713	6332	9856	5073	7101	6014	6779	5307	7187	7767	8168	13994	6188
XLOC_002593	14	15	20	16	15	10	24	47	4	7	13	20	3	8	8	5	21	4
XLOC_002594	1	6	11	11	1	11	51	74	4	1	4	7	1	6	7	7	12	1
XLOC_002595	9	27	4	5	4	1	8	13	8	18	19	8	15	9	8	3	26	16
XLOC_002596	253	454	572	740	428	596	466	830	321	503	464	506	478	628	483	532	881	431
XLOC_002597	12	18	20	33	16	21	14	39	1	3	7	6	5	17	4	22	30	7
XLOC_002598	216	357	494	558	399	525	928	1288	260	352	388	319	272	445	457	434	941	448
XLOC_002599	78	156	213	238	130	163	309	457	118	171	197	165	207	260	201	198	344	144
XLOC_002600	28	40	61	67	37	53	17	44	18	52	29	41	25	43	44	57	51	46
XLOC_002601	219	331	365	457	359	495	174	323	261	410	212	249	226	351	313	394	626	305
XLOC_002602	1	8	2	6	4	2	9	50	2	0	1	1	6	4	4	8	5	2
XLOC_002603	45	74	121	156	58	90	89	223	33	85	55	73	87	128	86	102	154	69
XLOC_002604	277	511	472	530	368	542	346	574	261	478	372	428	339	427	462	420	848	490
XLOC_002605	1	2	12	4	8	5	10	22	1	4	5	0	8	7	4	8	13	2
XLOC_002606	1095	1889	1963	2234	1520	1983	1556	2326	1221	1785	1372	1428	1361	1940	1800	2102	3195	1508
XLOC_002607	4507	7412	7507	8634	5764	7818	5962	9782	4377	6350	4817	6196	5282	7018	6835	7862	12494	6204
XLOC_002608	4371	7513	7707	9316	5808	8461	6185	9817	4830	7991	6052	7537	5866	8308	7704	8903	13838	7293
XLOC_002609	6017	10019	11652	12288	10085	13345	7039	10495	5001	7795	5727	5992	6229	8712	8122	7918	13230	5797
XLOC_002610	10	25	28	43	27	50	11	15	15	42	10	10	19	38	24	26	38	8
XLOC_002611	3	14	7	10	8	6	3	11	3	16	9	5	6	13	4	19	11	7
XLOC_002612	5	5	14	21	8	12	6	15	4	8	2	8	7	0	0	4	12	7
XLOC_002613	542	932	877	1169	730	1011	484	792	430	766	450	659	523	726	666	701	1243	606
XLOC_002614	115	291	292	418	145	352	509	1138	99	229	109	203	104	410	197	293	393	269
XLOC_002615	34	27	60	60	42	35	17	72	41	49	24	40	41	42	45	51	101	46
XLOC_002616	1019	1725	1922	2229	1422	2129	1311	2292	1328	1852	1576	1873	1275	1862	1689	1995	3402	1663
XLOC_002617	185	267	348	397	276	367	228	303	139	250	185	178	233	327	324	341	498	278
XLOC_002618	9	12	19	32	15	15	10	21	5	7	14	30	23	29	38	29	32	23
XLOC_002619	155	208	306	387	194	305	360	503	117	178	160	149	199	226	204	264	420	198
XLOC_002620	713	1326	1442	1625	890	1514	1301	2178	668	1196	1009	1150	947	1444	1342	1494	2471	1243
XLOC_002621	0	0	0	1	0	1	0	0	1	0	0	0	0	0	0	0	1	0
XLOC_002622	74	147	118	126	92	120	87	196	64	124	105	129	102	107	130	155	231	125
XLOC_002623	35	58	71	70	39	70	42	110	43	56	52	98	48	96	82	68	132	58
XLOC_002624	6	14	31	29	14	26	0	0	0	0	0	1	8	2	20	29	56	23
XLOC_002625	4	4	7	6	9	15	3	6	3	5	9	11	4	8	9	8	24	8
XLOC_002626	2524	6226	4874	6648	4249	7863	2749	5868	4585	9024	4525	6991	2572	5628	4311	6228	8611	5375
XLOC_002627	6	20	42	28	18	7	114	188	7	14	17	11	21	25	43	21	47	27
XLOC_002628	6	12	8	8	7	11	3	5	24	45	12	29	9	3	8	3	26	14
XLOC_002629	4810	8542	8375	10032	6381	8916	6161	10231	5346	8048	6628	8136	5978	8623	7858	9278	16059	8250
XLOC_002630	3	16	19	23	10	18	89	161	6	1	7	16	14	30	12	14	37	4
XLOC_002631	10	24	31	9	14	40	13	11	40	47	8	28	2	13	24	42	57	16
XLOC_002632	18	25	4	18	6	14	3	13	11	24	9	13	3	2	12	17	24	13
XLOC_002633	13	76	39	34	17	45	47	81	71	125	47	71	21	52	26	52	98	37
XLOC_002634	44	120	129	176	59	132	377	735	28	111	76	99	80	153	143	142	287	121
XLOC_002635	2455	4535	4279	5067	3361	4837	3143	5200	2508	3974	3174	3732	2596	3928	3897	4356	7762	3765
XLOC_002636	3257	5425	5592	6493	4266	5441	4100	6780	3248	4881	3715	4430	3820	5080	5169	5608	9460	4648
XLOC_002637	47	69	68	76	52	73	29	50	45	76	59	75	38	74	47	72	105	61
XLOC_002638	243	437	489	699	307	431	389	716	290	474	395	476	333	442	423	461	934	445
XLOC_002639	63	163	110	129	75	137	62	92	65	121	65	123	58	94	75	127	146	103
XLOC_002640	0	0	0	0	0	0	0	0	0	0	0	0	0	0	0	0	0	0
XLOC_002641	12	7	32	54	25	30	7	25	9	19	27	13	25	22	22	48	26	18
XLOC_002642	2140	3887	3775	4701	3309	4788	2654	4552	2487	4192	2827	3835	2723	4165	3874	4484	6802	3592
XLOC_002643	10	19	36	41	9	12	56	100	13	15	16	17	6	26	14	25	35	22
XLOC_002644	10	8	22	22	13	8	7	14	8	5	9	14	3	16	5	24	19	18
XLOC_002645	21	30	37	42	21	47	20	30	21	32	20	29	23	25	47	29	62	18
XLOC_002646	6	21	12	22	9	29	8	13	13	29	18	20	7	22	10	13	37	8
XLOC_002647	40	65	95	92	39	75	20	39	28	57	28	52	17	35	107	96	133	65
XLOC_002648	289	569	631	696	440	582	674	1076	401	635	505	634	453	705	670	779	1277	555
XLOC_002649	53	49	61	69	54	93	25	60	33	39	23	31	46	67	71	45	122	43
XLOC_002650	7	21	16	25	14	24	42	34	17	19	16	22	24	35	32	34	46	5
XLOC_002651	959	1712	1886	2083	1373	1800	1324	2087	1023	1510	1164	1269	1099	1622	1589	1849	2941	1429
XLOC_002652	37	45	71	57	43	58	56	110	37	60	57	40	36	63	45	69	107	53
XLOC_002653	8	8	34	44	36	20	41	39	5	4	8	21	16	31	32	20	36	10
XLOC_002654	10	12	13	7	15	11	11	6	5	7	19	13	7	5	5	24	17	9
XLOC_002655	1920	3392	3692	4438	2619	3952	3801	6159	2355	3733	2749	3534	2890	4078	3743	4358	7104	3368
XLOC_002656	883	1415	1343	1537	1179	1486	812	1265	722	1212	796	964	934	1203	1314	1353	2433	1123
XLOC_002657	1311	2210	2345	2605	1834	2534	1893	3062	1495	2102	1818	2035	1666	2346	2182	2267	3814	1780
XLOC_002658	10	25	27	34	25	29	11	23	25	13	15	23	16	17	27	17	43	15
XLOC_002659	124	184	201	261	145	217	362	625	98	182	146	169	161	225	174	203	350	213
XLOC_002660	3944	6813	7648	8899	5336	7394	5882	9727	4729	7324	5860	7150	5782	8307	7775	8946	14068	7094
XLOC_002661	1	1	4	3	0	0	3	2	8	3	0	9	5	3	4	3	5	4
XLOC_002662	645	1209	1248	1377	921	1293	1015	1569	702	1204	963	1259	841	1118	1116	1319	2098	1044
XLOC_002663	435	850	904	1152	665	1028	738	1356	632	1029	685	871	600	914	832	1076	1628	842
XLOC_002664	14	27	28	15	8	25	11	26	18	40	13	21	5	16	28	28	38	20
XLOC_002665	0	0	0	0	0	2	1	0	0	4	0	0	0	1	0	0	0	0
XLOC_002666	857	1736	1483	1824	1212	1718	978	1696	804	1415	981	1179	996	1371	1383	1665	2608	1389
XLOC_002667	59	99	90	134	77	142	74	93	94	184	82	145	76	114	93	96	179	86
XLOC_002668	226	404	375	358	317	398	199	276	139	208	117	133	133	207	476	500	673	333
XLOC_002669	26	43	35	49	20	52	14	59	9	11	16	12	32	41	40	43	55	31
XLOC_002670	8	2	12	12	10	6	7	9	1	5	6	3	3	12	3	13	11	6
XLOC_002671	358	617	574	740	490	649	335	516	305	463	321	402	370	548	562	562	1013	423
XLOC_002672	8	4	5	8	10	3	10	8	16	24	7	4	15	6	5	7	20	17
XLOC_002673	22	53	38	45	32	64	21	25	48	87	36	75	38	68	36	43	84	39
XLOC_002674	12	38	23	25	24	46	0	1	1	1	3	0	5	2	46	23	32	19
XLOC_002675	14	18	10	24	3	24	7	8	7	10	9	8	13	21	9	14	27	17
XLOC_002676	1	1	2	8	2	2	6	11	0	0	2	1	0	1	1	0	3	0
XLOC_002677	689	1094	1186	1388	1035	1412	1149	1813	765	1316	1133	1396	954	1329	1186	1383	2346	1167
XLOC_002678	412	631	583	638	577	678	428	740	577	922	687	845	443	556	606	659	1202	533
XLOC_002679	30	52	59	59	37	55	45	53	20	7	16	17	13	26	30	24	43	25
XLOC_002680	46	90	123	155	78	131	203	314	52	66	90	101	91	154	126	131	215	104
XLOC_002681	2	13	8	6	4	14	6	8	7	14	15	19	1	10	6	16	26	4
XLOC_002682	3643	6334	6187	7551	5210	6985	4173	7062	4011	6318	4530	5908	4348	5977	5535	6650	10896	5491
XLOC_002683	79	94	96	93	109	135	88	130	60	134	107	136	35	80	102	113	120	58
XLOC_002684	120	193	103	149	122	183	96	107	83	75	97	109	55	70	123	125	115	43
XLOC_002685	3	6	13	15	11	9	5	7	0	3	0	1	10	9	6	7	20	3
XLOC_002686	449	840	790	976	502	800	894	1442	660	1029	820	1103	575	936	707	800	1507	818
XLOC_002687	242	494	367	466	320	536	234	496	331	448	322	419	224	377	361	400	740	353
XLOC_002688	376	605	636	771	533	694	417	728	362	499	452	486	451	636	561	679	1020	467
XLOC_002689	2256	3614	3845	4538	2920	3917	2689	4548	2451	3836	2939	3484	3212	4321	3871	4512	7478	3629
XLOC_002690	404	946	879	988	691	902	613	1070	580	729	542	698	587	859	701	944	1541	751
XLOC_002691	7	6	7	9	9	12	3	8	15	15	11	21	11	11	16	13	15	7
XLOC_002692	649	1304	1161	1619	936	1489	650	1227	884	1325	877	1366	672	1117	804	1107	1396	857
XLOC_002693	15	31	22	36	16	26	23	44	7	9	15	31	13	22	22	30	35	10
XLOC_002694	109	251	248	258	133	209	187	308	165	274	285	309	166	263	280	290	408	229
XLOC_002695	218	345	294	340	286	359	226	327	346	468	420	489	226	373	355	428	680	278
XLOC_002696	67	96	96	140	99	101	53	128	96	119	95	111	75	88	52	95	185	102
XLOC_002697	592	1016	1030	1066	943	1306	754	1037	588	867	712	782	722	927	842	846	2067	1051
XLOC_002698	355	744	627	800	428	738	573	1017	398	774	497	911	351	775	626	797	1355	696
XLOC_002699	142	163	270	310	218	315	167	231	125	181	140	170	160	213	182	220	381	176
XLOC_002700	1435	2260	2643	2893	1966	2534	2081	3301	1423	1996	1514	1870	1700	2341	2304	2677	4162	1967
XLOC_002701	1189	2095	2281	2584	1624	2212	1655	2809	1337	2135	1798	2063	1519	2120	1986	2298	3952	1994
XLOC_002702	243	494	718	818	546	681	451	802	487	956	419	454	448	578	447	543	1119	551
XLOC_002703	193	449	489	627	274	526	491	918	263	423	355	453	387	570	455	599	925	441
XLOC_002704	3375	5412	5969	6877	4546	6379	4137	6449	4103	6217	4437	5360	4247	5784	5562	6109	10061	5007
XLOC_002705	475	778	795	927	668	747	559	840	474	755	516	710	469	643	643	636	1246	553
XLOC_002706	4049	7314	6834	7899	5906	8354	3894	6381	3896	6506	4446	5650	4605	6076	5682	6412	9508	4846
XLOC_002707	67	146	121	139	104	122	63	122	37	66	72	84	73	94	77	101	114	65
XLOC_002708	579	1263	883	1152	837	1249	1206	2298	929	1537	820	1223	741	1189	841	1113	1920	970
XLOC_002709	906	1770	1502	2142	1310	2013	1558	2535	1001	1669	1120	1394	1467	2280	1604	1979	3028	1727
XLOC_002710	1782	3232	2800	3484	2283	3501	1469	2709	1784	2954	1896	2559	1935	3059	2377	3153	4633	2431
XLOC_002711	7	26	11	48	14	29	162	350	34	43	38	46	36	79	40	62	98	67
XLOC_002712	3182	5836	5326	6601	4207	6127	4727	8097	3720	5652	4287	5509	4313	6275	5645	6559	10822	5615
XLOC_002713	640	1100	1151	1371	815	1124	1072	1998	810	1149	913	1121	770	1061	1227	1457	2227	1124
XLOC_002714	332	593	734	833	513	739	466	746	330	581	441	534	400	629	660	737	1262	611
XLOC_002715	1710	3030	2901	3517	2275	3383	1727	2915	1804	2969	1957	2605	1864	3028	2814	3100	5174	2635
XLOC_002716	2507	4283	4578	5130	3434	4509	3518	5780	3063	4510	3451	4145	3341	4382	4175	4601	7705	3926
XLOC_002717	70	108	136	239	142	182	117	223	92	116	105	107	113	181	103	127	195	122
XLOC_002718	0	3	7	14	3	17	5	4	1	1	4	11	9	2	16	6	13	4
XLOC_002719	1138	2376	1870	2349	1527	2431	1377	2436	1119	1695	1307	1804	1434	1986	1834	2457	3424	1929
XLOC_002720	1	2	5	8	7	1	19	68	2	3	8	4	5	6	6	3	6	7
XLOC_002721	1146	2043	2316	2487	1659	2266	2109	3384	1537	2505	1778	2179	1533	2003	2214	2558	4314	2220
XLOC_002722	226	449	501	556	375	501	337	510	314	502	335	398	337	403	446	503	786	395
XLOC_002723	691	1126	1066	1207	957	1253	586	925	579	900	567	784	653	889	976	980	1762	806
XLOC_002724	19	25	25	12	35	52	16	11	20	29	10	17	19	27	46	36	42	24
XLOC_002725	1143	1930	2108	2350	1439	2148	1560	2418	1399	2080	1524	1875	1586	2190	2207	2245	3960	1968
XLOC_002726	618	1012	977	1105	832	1014	641	1058	544	876	651	745	674	834	917	1043	1694	670
XLOC_002727	5762	11361	11489	13766	7638	11682	9715	17100	11261	18210	16811	21450	9486	15423	14990	18076	31112	16479
XLOC_002728	622	1392	1293	1712	975	1531	683	1334	996	1945	1114	1559	828	1522	1165	1608	2275	1283
XLOC_002729	1467	2645	2357	3051	1956	2936	2046	3418	1625	2723	2014	2747	2021	2813	2466	3072	5049	2664
XLOC_002730	69	155	211	240	172	231	104	226	89	144	130	132	141	193	156	169	277	133
XLOC_002731	4399	7309	7831	9302	6306	8723	5884	9438	5313	8210	6683	7884	5752	8050	7829	9268	14647	7721
XLOC_002732	351	719	598	878	585	868	376	636	335	560	380	521	456	560	592	709	979	588
XLOC_002733	42	121	75	94	71	78	60	144	39	38	41	39	61	85	74	74	135	44
XLOC_002734	1042	1793	1746	2161	1472	2475	1099	1762	844	1319	1024	1295	990	1583	1359	1652	2377	1143
XLOC_002735	1400	2686	2788	3168	1936	2669	1929	3171	1292	1995	1617	2066	2058	2661	2443	2969	4528	2290
XLOC_002736	4741	8169	8233	10490	6362	8705	7734	13266	5600	8541	6962	9006	6907	9828	7875	9649	15105	7814
XLOC_002737	317	506	491	566	473	572	333	603	310	542	350	343	310	398	459	540	862	515
XLOC_002738	1575	3277	3588	4770	2261	3628	4141	7789	2301	3891	3004	4195	2761	5033	3427	4534	7102	3870
XLOC_002739	160	276	301	348	201	344	210	349	152	241	193	242	194	254	311	339	530	261
XLOC_002740	2149	3854	4338	4737	3146	4443	3163	5066	2711	4166	3433	3932	2780	3916	4042	4329	7658	3626
XLOC_002741	789	1399	1350	1671	1095	1483	1038	1741	848	1411	1110	1294	933	1313	1274	1503	2325	1198
XLOC_002742	118	194	256	229	135	219	146	203	110	188	204	154	136	204	160	158	328	112
XLOC_002743	16	41	50	43	33	56	49	64	43	90	71	67	36	54	37	69	102	47
XLOC_002744	1225	2192	2120	2655	1670	2236	2037	3341	1194	2049	1413	1830	1595	2514	2302	2770	4062	2017
XLOC_002745	9	26	5	7	9	16	2	7	14	28	13	11	8	7	11	14	28	20
XLOC_002746	1172	2084	2220	2515	1539	1977	2054	2977	1367	2101	1663	2228	1482	2157	2135	2476	4244	2122
XLOC_002747	1174	2181	2213	2580	1795	2307	2223	3569	1478	2218	1810	2169	1861	2589	2422	2683	4605	2171
XLOC_002748	1	2	17	14	4	3	36	86	3	1	7	7	4	13	24	9	12	7
XLOC_002749	611	901	1122	1312	854	1127	950	1553	721	1123	858	1020	797	1230	1093	1203	2150	1016
XLOC_002750	1049	1824	1687	1871	1508	1969	1012	1600	954	1414	1148	1386	963	1445	1472	1735	2795	1444
XLOC_002751	251	645	408	535	229	355	176	394	242	574	402	476	278	506	416	529	680	363
XLOC_002752	0	0	1	2	2	7	12	25	4	0	2	5	2	1	1	1	2	1
XLOC_002753	4	2	2	5	2	5	16	45	2	0	1	1	0	2	3	2	2	3
XLOC_002754	0	0	0	0	0	0	0	0	0	0	0	0	0	0	0	0	0	0
XLOC_002755	0	0	0	0	0	0	0	0	0	0	0	0	0	0	0	0	0	0
XLOC_002756	11	20	10	19	10	22	5	12	12	15	15	24	9	7	12	8	61	27
XLOC_002757	8	14	19	20	9	34	4	8	5	19	3	3	6	7	15	28	25	7
XLOC_002758	69	86	90	119	76	149	63	126	90	125	106	105	78	131	94	85	169	55
XLOC_002759	562	879	870	991	723	927	489	780	584	825	507	568	601	761	815	846	1300	655
XLOC_002760	3	9	18	14	8	12	232	443	4	19	10	13	10	25	21	17	49	15
XLOC_002761	2627	4911	3658	4394	3436	4965	2018	3814	2333	3710	2358	3599	2837	4404	3565	4560	6826	3792
XLOC_002762	37	70	139	131	56	89	524	915	76	106	93	158	168	274	193	219	389	213
XLOC_002763	1	5	3	9	6	0	4	12	2	7	2	1	5	3	5	6	7	3
XLOC_002764	126	221	165	228	141	202	88	133	104	150	101	136	128	135	171	168	306	146
XLOC_002765	2300	4221	3977	5030	2972	4114	2823	4694	2674	4117	3461	4123	2851	3934	3691	4207	8033	3861
XLOC_002766	4610	8239	9462	10821	6832	9597	7125	11494	5669	9045	8111	9971	6600	9390	8429	9320	14637	7125
XLOC_002767	25	37	60	49	28	75	30	32	23	35	28	52	23	53	50	52	78	30
XLOC_002768	5282	8554	9393	10317	7120	9081	6704	10860	6524	9244	8048	9553	6508	8871	8926	9741	17687	8399
XLOC_002769	3	7	14	14	6	10	29	37	5	11	5	14	5	15	13	5	19	3
XLOC_002770	1696	3132	3257	4041	2603	3509	2980	4874	2393	3941	2927	3542	2631	3745	3585	3949	6571	3135
XLOC_002771	1855	2871	3190	3468	2744	3381	2280	3449	2003	3120	2370	2527	2108	2721	2908	3127	5450	2427
XLOC_002772	1091	1860	2111	2155	1542	1961	1266	1931	1139	1808	1175	1464	1271	1781	1846	1849	3348	1702
XLOC_002773	10	7	16	16	14	12	14	9	14	10	3	13	13	12	8	24	32	7
XLOC_002774	8	18	45	39	20	44	12	37	23	29	27	7	19	36	42	53	70	30
XLOC_002775	6	14	9	11	11	9	1	17	8	7	6	1	1	3	8	8	14	8
XLOC_002776	1059	1931	1914	2431	1613	2138	1602	2599	1118	1784	1329	1730	1277	1875	1819	2058	3381	1750
XLOC_002777	190	269	450	508	198	321	310	487	214	350	313	322	335	417	492	524	899	462
XLOC_002778	7	9	20	19	7	22	67	104	5	12	6	13	12	22	8	24	25	16
XLOC_002779	285	460	685	695	361	480	655	1046	212	300	339	301	397	483	412	460	779	385
XLOC_002780	0	2	5	2	1	8	5	3	0	7	2	4	2	2	7	1	7	2
XLOC_002781	332	673	753	835	506	702	576	939	406	705	494	665	537	765	673	756	1345	673
XLOC_002782	460	847	919	1115	772	880	831	1305	470	733	626	657	611	923	877	991	1692	740
XLOC_002783	56	100	76	94	75	101	34	71	50	98	60	72	39	72	75	58	105	74
XLOC_002784	1195	2205	2512	3116	1713	2609	1941	3494	1524	2555	1736	2201	1627	2541	2466	2807	4713	2381
XLOC_002785	6560	12195	13275	15729	9021	13336	12661	20720	7848	13078	10690	13653	9459	14421	12526	15040	23673	12015
XLOC_002786	5600	9074	11468	12136	7824	10427	8719	13445	8540	12680	9874	11600	9133	11995	11616	12589	22633	10535
XLOC_002787	284	598	597	712	487	635	342	631	362	559	394	517	276	494	524	632	1014	476
XLOC_002788	1992	3438	3776	4384	2639	3665	3164	5202	2560	3921	3251	4053	3060	4208	3871	4693	7467	3829
XLOC_002789	822	1549	1657	2046	1073	1405	3063	5401	873	1449	1259	1520	1547	2397	1876	2402	3709	1803
XLOC_002790	2904	5442	4042	5265	3523	5127	1975	3423	2462	3997	2616	3757	2788	3962	3850	4799	7073	3900
XLOC_002791	307	599	565	743	389	580	406	821	464	704	518	763	372	624	516	614	1208	591
XLOC_002792	13	15	16	32	5	15	51	89	6	14	11	10	14	15	11	23	33	21
XLOC_002793	1761	3273	2092	2514	2455	3555	2616	4582	2017	3037	2795	3618	3136	4778	2986	3324	4143	2049
XLOC_002794	6610	11521	12130	13208	9567	13181	6436	9745	7765	11839	7889	9409	7447	10032	9942	10963	19833	10174
XLOC_002795	1299	2168	3021	3307	2185	2971	2105	3211	1594	2612	2218	2612	2145	2852	2797	3101	5421	2560
XLOC_002796	7	21	33	38	32	53	30	53	10	36	34	29	29	30	15	34	65	23
XLOC_002797	1294	2087	2410	2708	1946	2508	2094	3291	1741	2484	1996	2232	1771	2543	2741	2755	4746	2271
XLOC_002798	767	1365	1295	1443	1057	1398	622	1109	438	781	542	557	717	845	975	1070	1732	862
XLOC_002799	88	146	150	216	90	134	91	145	111	129	153	158	109	126	172	152	350	189
XLOC_002800	0	4	4	2	2	4	3	10	1	2	9	17	0	2	6	3	14	3
XLOC_002801	548	977	1473	1721	691	1105	3479	6117	681	1195	1015	1336	1206	1950	1616	1768	3155	1531
XLOC_002802	2007	3896	3758	4650	2584	3805	3677	6161	2218	3464	2763	3590	3226	4797	4081	4748	7769	4077
XLOC_002803	5522	10646	7550	10115	7188	10697	3750	6823	5790	9406	6015	8634	5137	8033	7051	9016	14171	7854
XLOC_002804	30	57	31	32	37	47	14	38	48	88	35	82	18	34	42	31	59	26
XLOC_002805	3	6	14	18	7	8	4	10	6	16	8	2	1	4	7	2	15	13
XLOC_002806	387	683	611	795	524	796	321	485	428	677	393	535	373	582	517	609	929	572
XLOC_002807	131	263	257	334	215	258	224	345	150	233	171	234	154	299	226	260	476	192
XLOC_002808	1	2	3	6	4	6	8	26	1	3	0	11	6	8	6	1	8	7
XLOC_002809	2583	4404	4288	4964	3472	4621	3323	5586	2917	4453	2631	3843	2986	4582	4332	4992	7697	3997
XLOC_002810	2	2	2	9	2	0	25	38	0	5	0	1	6	9	8	7	11	6
XLOC_002811	8	13	17	27	10	8	273	376	18	18	23	36	43	75	28	41	69	43
XLOC_002812	881	1519	1224	1494	1157	1597	1317	2230	962	1371	1107	1347	884	1353	1182	1460	2495	1147
XLOC_002813	1	2	7	11	3	2	55	113	5	9	9	17	4	26	8	8	19	5
XLOC_002814	5	11	5	9	11	7	6	12	13	6	5	14	12	22	13	15	36	15
XLOC_002815	48	63	73	85	35	28	46	57	77	126	90	131	71	97	93	70	158	76
XLOC_002816	31	54	85	68	54	93	198	336	36	75	64	56	74	80	90	126	165	59
XLOC_002817	15	26	37	34	20	36	18	37	4	9	14	12	5	18	12	21	32	11
XLOC_002818	75	95	112	117	110	137	60	106	79	110	56	89	61	112	102	117	180	107
XLOC_002819	1292	2252	2170	2746	1768	2392	1824	3345	1607	2528	2088	2416	1861	2674	2390	2824	4792	2363
XLOC_002820	12	33	25	27	22	12	81	164	13	27	16	25	26	21	22	36	42	11
XLOC_002821	4	6	5	2	2	6	32	70	2	0	4	0	6	11	15	7	14	2
XLOC_002822	3	5	6	10	8	14	4	8	4	2	1	7	1	2	7	3	7	12
XLOC_002823	4394	7460	9165	9905	6355	8019	7480	11695	6741	9807	7520	8827	6517	9157	8389	9404	16606	7740
XLOC_002824	0	0	0	0	0	0	0	0	0	0	0	0	0	0	0	0	0	0
XLOC_002825	3240	5109	4733	5525	4788	6518	2585	4153	3735	5432	3339	4150	2890	4045	4443	4985	8485	4120
XLOC_002826	774	1455	1420	1664	1122	1559	812	1385	957	1363	1076	1171	961	1383	1413	1341	2465	1170
XLOC_002827	10	21	13	16	1	8	12	15	3	12	9	9	2	16	4	17	11	12
XLOC_002828	1912	3499	4068	4794	3232	4523	2578	4209	3120	5097	3459	4732	2593	4000	3836	4676	6922	3582
XLOC_002829	1817	3154	3242	3970	2490	3689	2402	4208	2136	3445	2571	3241	2262	3258	3252	3772	6243	3264
XLOC_002830	1	1	1	4	1	0	6	17	1	1	1	1	0	5	1	0	1	0
XLOC_002831	16	8	17	20	20	20	4	17	2	12	11	7	5	7	18	7	22	13
XLOC_002832	1373	2463	2553	3240	1868	2944	2171	3462	1650	2927	2055	2906	1615	2502	2376	2847	4740	2436
XLOC_002833	1340	2537	2390	2955	1948	2554	1518	2563	1366	2135	1517	1970	1639	2439	2401	2788	4429	2184
XLOC_002834	6731	12431	12139	14044	9762	13469	8954	14675	7997	12007	8603	10945	8991	12920	11699	13949	21627	10925
XLOC_002835	261	555	563	618	384	477	402	598	305	447	372	416	355	518	441	466	964	461
XLOC_002836	5	13	16	22	8	11	27	54	3	4	6	1	10	18	5	10	14	5
XLOC_002837	2583	4875	3615	4715	3407	4829	2222	4278	2046	3489	2249	3019	2675	4361	3393	4311	6383	3599
XLOC_002838	145	324	584	652	298	457	697	1483	211	432	331	491	467	783	551	667	1158	621
XLOC_002839	143	291	277	371	202	290	888	1516	232	472	292	430	316	443	407	379	765	383
XLOC_002840	9	15	13	15	2	24	55	87	6	3	5	12	6	13	9	12	15	17
XLOC_002841	4	13	17	11	2	31	6	15	2	4	16	26	8	7	12	15	19	7
XLOC_002842	0	0	0	0	0	0	0	0	0	0	0	0	0	0	0	0	0	0
XLOC_002843	0	0	0	1	0	0	0	0	0	0	0	0	0	0	0	0	1	0
XLOC_002844	0	0	0	0	0	0	0	0	0	0	0	0	0	0	0	0	1	0
XLOC_002845	866	1573	1744	1791	1460	1826	1087	1659	1059	1683	1489	1535	1089	1491	1714	1635	2981	1353
XLOC_002846	3249	5608	6493	7127	4625	6036	4841	8116	3779	5881	4928	6198	4808	6903	5730	6789	10961	5507
XLOC_002847	1380	2470	2501	3247	1906	2533	2155	3580	1738	2624	2218	2759	2131	3028	2959	3288	5434	2665
XLOC_002848	292	542	564	684	470	630	413	696	372	516	372	480	376	476	510	538	925	429
XLOC_002849	617	974	806	943	749	1050	407	744	423	776	433	548	586	778	691	772	1183	709
XLOC_002850	1085	1737	1803	2082	1476	1903	1323	2168	942	1567	1252	1414	1285	1639	1782	1900	3191	1488
XLOC_002851	1744	3523	3106	3811	2746	4357	1745	3092	1997	3669	1932	2530	1672	3151	2959	3536	5374	3035
XLOC_002852	346	594	799	810	469	708	2448	4421	345	544	586	728	690	1130	789	930	1494	793
XLOC_002853	457	863	1019	1138	672	934	1717	2775	583	1007	671	883	815	1092	889	987	1793	909
XLOC_002854	1	10	19	29	11	14	92	144	2	18	11	20	21	22	20	26	28	12
XLOC_002855	11182	20064	20297	24802	15327	20507	14761	25191	14559	21908	16222	21487	15877	22622	20058	24678	38207	19611
XLOC_002856	15	10	13	28	24	16	4	17	13	16	4	12	6	16	19	26	27	31
XLOC_002857	215	409	389	603	276	438	327	535	291	515	430	466	306	388	416	397	826	395
XLOC_002858	4	21	15	20	22	42	2	19	5	12	8	9	3	10	10	10	15	11
XLOC_002859	15	27	37	29	42	34	7	9	8	13	14	27	24	17	19	13	23	10
XLOC_002860	9	4	18	33	9	9	43	83	7	7	15	14	19	19	20	30	44	20
XLOC_002861	15	37	29	53	21	37	40	73	6	22	5	22	20	41	17	9	34	13
XLOC_002862	728	1193	1112	1335	850	1296	667	1152	779	1217	950	1168	688	1008	1162	1304	2275	1080
XLOC_002863	580	935	1231	1378	909	1144	993	1463	735	1133	1116	1148	1002	1286	1194	1338	2004	978
XLOC_002864	2082	4061	4018	4679	2850	4429	2509	4128	2175	3441	2412	2933	2406	3609	3539	4043	5927	3025
XLOC_002865	4	18	4	8	8	17	6	8	9	16	12	13	8	9	11	8	33	9
XLOC_002866	3812	6438	7322	8500	5238	7298	5423	8532	4645	7471	6182	7139	4559	6335	6772	7673	13032	6248
XLOC_002867	0	0	0	0	0	0	0	0	0	0	0	0	0	0	0	0	0	0
XLOC_002868	54	148	144	193	109	168	81	194	136	183	132	197	126	180	139	136	306	149
XLOC_002869	36	64	73	132	62	93	69	100	53	99	46	46	87	105	82	115	211	71
XLOC_002870	0	0	0	0	0	0	0	0	0	0	0	0	0	0	0	0	0	0
XLOC_002871	0	0	0	0	0	0	0	0	0	0	0	0	0	0	0	0	0	0
XLOC_002872	11	28	19	20	17	34	2	9	19	29	8	16	10	17	17	19	44	24
XLOC_002873	11	17	13	19	5	12	48	69	0	5	5	2	5	11	4	25	22	6
XLOC_002874	13	24	21	26	17	12	6	24	6	8	12	11	14	11	6	22	24	24
XLOC_002875	1	1	3	2	0	1	23	56	1	2	2	1	2	3	1	4	8	3
XLOC_002876	245	516	490	533	456	579	300	561	337	486	366	479	385	494	526	599	815	478
XLOC_002877	128	193	278	300	224	245	260	416	233	293	256	293	250	400	319	280	554	243
XLOC_002878	1161	2178	2130	2565	1557	2475	1563	2597	1539	2498	1865	2367	1398	2196	2118	2342	4036	2047
XLOC_002879	1427	2507	2484	2788	1560	2193	1479	2323	1544	2408	2166	2855	1260	1786	1880	2206	3782	1954
XLOC_002880	8011	13900	14849	17551	10439	13940	12431	20444	8517	13045	9649	12204	10209	14374	14396	15915	26051	12817
XLOC_002881	1544	2626	2813	3072	2326	3238	1662	2646	1833	2675	1758	2313	1829	2446	2484	2808	4538	2101
XLOC_002882	12	10	20	26	14	22	21	19	14	28	12	37	16	22	14	52	36	33
XLOC_002883	5	5	17	13	12	4	4	13	9	12	7	11	3	8	15	16	13	7
XLOC_002884	904	1513	1750	2015	1294	1695	1447	2381	1262	1769	1422	1820	1396	1749	1735	1914	3216	1541
XLOC_002885	5	9	16	25	14	7	6	18	2	17	7	3	3	14	3	5	14	9
XLOC_002886	6	43	15	16	14	23	10	14	5	14	9	15	11	21	16	25	41	29
XLOC_002887	6	15	27	37	22	23	15	32	12	29	22	28	21	58	23	31	28	28
XLOC_002888	5	15	12	24	5	12	2	6	0	0	2	6	4	2	8	4	8	8
XLOC_002889	44	68	61	91	56	79	50	99	35	64	36	52	38	67	75	82	124	51
XLOC_002890	56	133	141	164	90	96	86	144	78	145	102	132	103	147	120	168	192	98
XLOC_002891	20	37	70	95	36	47	28	62	51	72	67	91	47	66	41	70	114	60
XLOC_002892	6	10	11	40	10	3	7	9	17	15	17	8	6	10	10	16	31	25
XLOC_002893	4477	8349	8350	9883	6553	9153	5959	9999	5112	8343	6517	7836	5504	8311	8167	9320	15181	7809
XLOC_002894	0	0	0	0	0	0	0	0	0	0	0	0	0	0	0	0	0	0
XLOC_002895	0	0	0	0	0	0	0	0	0	0	0	0	0	0	0	0	0	0
XLOC_002896	523	947	920	1045	734	962	659	1069	578	1015	651	765	587	899	875	1013	1605	771
XLOC_002897	152	293	382	402	279	372	243	417	198	364	264	281	243	315	351	376	604	304
XLOC_002898	88	217	230	261	151	199	571	858	138	238	194	231	189	216	281	362	612	243
XLOC_002899	530	990	879	1068	513	865	625	1057	525	865	775	941	587	927	766	870	1676	933
XLOC_002900	9	32	16	30	11	33	5	33	17	30	10	20	8	26	14	35	35	35
XLOC_002901	1	20	15	9	4	9	15	12	9	22	11	10	6	14	12	25	18	8
XLOC_002902	316	533	490	544	320	568	230	365	257	421	288	361	276	412	382	557	793	424
XLOC_002903	7	7	8	15	8	13	11	12	5	16	15	10	4	7	12	16	25	17
XLOC_002904	1934	3698	3329	4189	2345	3410	2972	5051	2262	3736	2695	3522	2092	3484	3099	4079	6555	3489
XLOC_002905	17	12	9	14	14	26	12	28	3	17	9	8	9	11	5	14	27	3
XLOC_002906	1199	2340	2835	3269	1985	2804	1530	2344	2636	4199	2413	2884	2240	3418	2563	2815	4654	2448
XLOC_002907	35	65	69	96	51	68	42	44	27	50	47	68	46	75	68	76	97	46
XLOC_002908	4	8	6	13	4	12	28	52	3	3	1	3	1	12	4	7	6	1
XLOC_002909	13	10	15	29	12	9	2	3	6	4	9	16	5	9	11	25	25	19
XLOC_002910	456	808	691	853	570	900	354	623	592	838	581	736	485	700	642	775	1184	667
XLOC_002911	0	0	0	0	0	0	0	0	0	0	0	0	0	0	0	0	0	0
XLOC_002912	466	801	941	1016	742	900	646	1042	441	807	569	689	512	859	841	914	1509	719
XLOC_002913	48	110	110	115	76	188	59	143	48	89	46	72	62	100	139	119	188	102
XLOC_002914	62	112	117	137	73	151	83	142	39	100	53	58	65	50	103	115	226	90
XLOC_002915	9	26	31	30	12	19	24	49	14	11	9	19	15	22	21	20	32	15
XLOC_002916	25	20	20	29	22	36	15	37	7	31	18	24	23	30	20	35	37	35
XLOC_002917	221	396	404	502	360	394	283	412	210	253	224	289	288	365	405	391	626	303
XLOC_002918	24	33	46	57	21	32	16	15	26	38	17	33	17	39	21	36	77	34
XLOC_002919	40	24	30	38	42	44	7	29	28	34	34	42	23	42	39	21	70	27
XLOC_002920	656	1272	1251	1588	938	1363	1092	1784	766	1207	1010	1299	966	1389	1341	1589	2609	1155
XLOC_002921	4	15	23	21	23	18	13	21	15	15	9	21	7	10	23	21	33	15
XLOC_002922	94	124	168	173	129	156	78	152	122	164	129	120	105	134	180	162	261	163
XLOC_002923	9	20	24	27	4	21	9	15	33	45	3	3	33	24	15	22	22	15
XLOC_002924	1135	2086	2031	2638	1493	1927	1627	2597	1181	1662	1265	1694	1470	1942	1876	2162	3524	1780
XLOC_002925	37	112	104	120	81	97	149	257	46	87	86	97	86	108	96	99	189	91
XLOC_002926	1	0	3	14	1	2	10	12	6	2	2	8	4	11	3	0	5	1
XLOC_002927	30	67	79	72	45	49	15	46	43	64	48	70	17	65	24	70	116	40
XLOC_002928	14	26	26	27	28	30	10	21	11	35	32	35	16	22	30	19	54	25
XLOC_002929	62	86	91	137	81	103	44	76	49	112	59	67	44	70	77	144	198	82
XLOC_002930	0	1	2	3	3	3	8	18	1	0	1	0	3	4	1	2	5	2
XLOC_002931	2	18	4	22	3	8	5	14	10	7	4	19	17	16	6	4	23	4
XLOC_002932	327	502	524	586	432	543	452	620	317	429	401	364	402	525	478	518	982	483
XLOC_002933	113	225	258	325	180	329	189	339	145	215	141	193	197	323	223	272	458	197
XLOC_002934	19	36	29	50	17	34	14	35	16	30	16	16	13	42	12	36	37	28
XLOC_002935	1860	3076	3731	3801	2701	3514	3139	4442	1576	2294	2101	2252	2307	2953	3008	3072	5260	2380
XLOC_002936	4	1	1	0	1	1	5	2	0	1	4	1	1	4	1	3	4	1
XLOC_002937	11	41	26	30	15	37	8	43	14	33	6	25	10	44	11	28	31	22
XLOC_002938	68	126	159	229	74	113	407	656	59	103	157	151	122	155	139	144	295	155
XLOC_002939	3	14	3	8	8	3	6	6	11	13	2	7	2	4	9	18	11	6
XLOC_002940	16	38	53	66	15	31	190	272	13	26	35	34	44	45	76	91	81	50
XLOC_002941	37	83	64	64	38	68	51	65	27	49	30	63	20	77	76	91	135	62
XLOC_002942	26	45	46	63	42	76	35	38	25	43	42	55	29	37	36	31	87	42
XLOC_002943	16	26	21	27	32	25	27	43	26	14	17	31	17	25	28	32	43	23
XLOC_002944	93	190	229	204	223	297	95	157	81	108	137	187	136	222	227	240	299	127
XLOC_002945	7	9	33	25	12	24	122	160	10	19	38	48	56	40	37	48	49	35
XLOC_002946	0	7	0	2	2	0	1	5	2	9	1	2	0	0	2	1	4	2
XLOC_002947	8355	14466	18157	20729	14302	20893	13259	21310	11337	18729	15149	17056	11934	16863	15510	16813	25614	12811
XLOC_002948	5	6	6	11	8	12	11	6	13	20	6	21	5	12	7	12	20	8
XLOC_002949	4058	6957	8653	9549	5718	7542	3766	5825	5948	8856	5197	6253	4474	6293	6081	6431	11711	5576
XLOC_002950	7	11	11	14	8	19	7	8	5	18	6	19	4	14	7	14	27	8
XLOC_002951	527	1040	1250	1305	901	1321	810	1296	800	1033	902	1114	788	990	1115	1165	1788	885
XLOC_002952	154	302	324	501	270	436	174	351	235	461	248	339	131	260	212	273	420	227
XLOC_002953	180	347	361	416	289	354	294	445	174	351	280	324	216	383	255	360	496	202
XLOC_002954	109	321	197	308	136	328	222	464	112	238	153	262	92	265	176	253	477	252
XLOC_002955	4	5	5	6	2	9	58	78	0	1	9	4	2	2	0	1	9	8
XLOC_002956	2	0	0	2	1	0	24	38	0	2	3	2	4	4	3	4	8	0
XLOC_002957	0	4	2	4	1	5	16	78	4	6	2	5	3	6	2	10	7	12
XLOC_002958	19	46	51	62	42	68	29	39	30	54	35	46	16	49	32	39	63	39
XLOC_002959	1027	1917	1705	2105	1423	2045	1447	2646	1207	2036	1449	2001	1437	2185	1753	2124	3423	1785
XLOC_002960	179	326	327	314	250	391	173	293	236	367	260	291	155	291	282	393	562	298
XLOC_002961	102	166	178	197	105	163	111	170	129	145	138	141	116	173	137	175	294	133
XLOC_002962	12996	22251	24427	26748	21089	28038	13562	21624	13433	19997	15845	18768	15116	20934	20183	22516	34326	16523
XLOC_002963	2242	4100	3917	4655	3521	4410	2343	3660	2451	3807	2506	3257	2634	3609	3409	3863	6363	3309
XLOC_002964	1996	3332	3464	3828	2871	3668	2446	3875	2065	3047	2125	2844	2349	3203	3166	3554	5401	2767
XLOC_002965	1406	2615	2003	2578	1725	2361	918	1680	1484	2308	1691	2386	1340	1939	1852	2323	3752	1915
XLOC_002966	1168	2317	2227	2659	1453	2053	3253	5582	1112	1924	1792	2210	1526	2389	2076	2362	4327	2215
XLOC_002967	969	1725	1805	2027	1361	1821	1529	2311	1054	1691	1298	1474	1277	1854	1738	1989	3440	1635
XLOC_002968	3030	5248	5616	6297	4557	5764	4000	6282	3380	5177	3896	4560	3942	5479	5479	5987	10133	4905
XLOC_002969	214	405	417	580	288	477	468	727	296	397	252	273	341	405	462	497	775	347
XLOC_002970	6	22	13	44	19	21	49	62	17	33	22	24	28	42	15	27	42	14
XLOC_002971	317	450	448	511	361	516	257	467	349	506	274	324	314	384	509	585	965	419
XLOC_002972	24	58	47	45	29	53	29	28	39	60	46	61	32	50	44	44	74	35
XLOC_002973	266	398	389	452	299	390	485	824	97	118	127	121	185	247	188	249	377	212
XLOC_002974	1	6	1	2	1	2	29	88	3	8	4	8	2	8	5	3	6	6
XLOC_002975	4	3	3	1	2	1	54	60	3	4	4	7	0	4	1	2	9	3
XLOC_002976	2	0	0	3	0	2	16	24	0	5	3	0	1	1	0	1	1	1
XLOC_002977	1	0	2	4	1	5	16	42	0	5	0	1	2	4	0	4	9	0
XLOC_002978	0	3	3	0	3	4	13	29	1	1	2	8	6	4	2	9	4	8
XLOC_002979	97	204	275	273	166	207	428	620	109	197	173	199	188	289	258	272	551	220
XLOC_002980	27	39	53	54	31	57	27	48	7	22	24	23	19	32	25	40	44	31
XLOC_002981	7	8	3	13	7	13	2	15	9	9	6	13	8	8	7	21	34	13
XLOC_002982	7	7	16	16	5	11	35	53	2	7	5	12	6	18	10	9	17	8
XLOC_002983	8	13	7	8	7	11	4	21	9	14	5	9	7	9	5	16	17	8
XLOC_002984	3263	5656	6096	7123	5027	7189	3981	6524	4418	7015	4764	5842	4248	5971	5555	6255	10026	4989
XLOC_002985	73	151	166	176	107	183	96	170	57	74	75	83	114	147	112	128	169	73
XLOC_002986	18	20	49	65	20	39	118	227	7	16	22	21	23	51	36	52	42	33
XLOC_002987	4348	7587	6657	7887	5581	8255	4407	7462	3794	6220	4671	5750	4143	6380	6382	7433	12240	6310
XLOC_002988	8	33	23	8	16	34	29	70	8	21	13	13	16	34	18	17	31	5
XLOC_002989	1166	1966	1981	2418	1462	1978	1611	2545	1218	1988	1446	1678	1444	2086	1726	2069	3174	1720
XLOC_002990	3	10	4	10	11	19	9	16	13	17	17	13	16	28	14	10	18	13
XLOC_002991	0	0	0	0	0	0	0	0	0	0	0	0	0	0	0	0	0	0
XLOC_002992	0	0	0	0	0	0	0	0	0	0	0	0	0	0	0	0	0	0
XLOC_002993	2	4	3	3	16	6	13	15	5	18	3	2	2	6	3	5	11	5
XLOC_002994	812	1490	1172	1311	1203	1728	514	869	559	897	568	779	637	878	891	1060	1559	696
XLOC_002995	112	167	222	248	158	268	200	311	179	240	141	191	171	206	202	205	348	210
XLOC_002996	1178	1972	2213	2775	1659	2555	1996	3189	1195	2120	1536	1918	1485	2134	1959	2403	3488	1872
XLOC_002997	15	19	20	36	32	15	14	23	4	16	12	21	17	18	21	24	40	15
XLOC_002998	1056	1882	1765	2022	1357	1815	1275	1790	1055	1549	1161	1390	1135	1630	1712	1844	3158	1421
XLOC_002999	1880	3340	3291	3774	2625	3587	2899	5083	2452	3856	3173	4219	2300	3089	3002	3531	5615	3032
XLOC_003000	5	11	17	28	4	10	36	67	0	13	4	8	8	18	9	17	33	14
XLOC_003001	9	12	12	29	18	30	38	64	13	6	8	8	11	20	10	18	29	18
XLOC_003002	0	0	0	1	0	5	4	16	0	1	0	1	1	6	1	0	2	1
XLOC_003003	71	122	172	264	122	181	275	514	53	71	69	122	74	158	142	138	242	102
XLOC_003004	36	77	86	63	41	80	34	80	35	83	53	88	48	49	60	121	128	66
XLOC_003005	2878	5111	4985	5611	4409	5789	3321	5455	3193	4967	3738	4453	3794	5282	4924	5328	8864	4327
XLOC_003006	110	212	200	246	126	239	290	555	55	103	83	82	121	193	149	161	277	174
XLOC_003007	0	0	1	1	2	0	16	27	0	0	1	0	2	1	0	1	4	1
XLOC_003008	8	4	4	3	4	3	47	77	3	6	1	10	1	9	4	2	11	2
XLOC_003009	6	3	12	6	5	11	24	40	1	6	5	2	6	8	5	4	22	6
XLOC_003010	0	3	1	1	0	1	2	16	0	0	5	1	0	0	0	0	1	1
XLOC_003011	0	0	0	0	0	0	0	0	0	0	0	0	0	0	0	0	0	0
XLOC_003012	1	12	32	12	9	8	20	29	2	7	8	16	8	17	16	13	23	19
XLOC_003013	1	7	2	5	6	5	7	5	3	18	2	4	6	20	7	12	17	3
XLOC_003014	38	131	127	222	52	186	291	693	66	148	106	136	88	270	120	222	238	183
XLOC_003015	14	16	21	29	6	18	51	72	2	2	7	5	7	3	15	17	17	8
XLOC_003016	12	22	12	13	21	38	5	12	4	13	19	17	7	13	10	17	37	10
XLOC_003017	0	0	3	1	1	6	13	37	1	1	1	0	3	0	4	6	5	1
XLOC_003018	1547	2763	2865	3283	2423	3108	1741	2859	1576	2324	1839	2108	1934	2467	2543	2688	4798	2259
XLOC_003019	327	495	546	650	370	499	508	956	291	464	404	472	411	487	476	592	1021	464
XLOC_003020	0	0	0	0	0	0	0	0	0	0	0	0	0	0	0	0	0	0
XLOC_003021	13	22	30	33	7	21	23	49	8	14	19	16	27	34	11	24	61	16
XLOC_003022	258	484	532	664	341	523	394	593	412	638	498	604	375	521	468	612	1008	522
XLOC_003023	293	535	601	686	535	647	464	686	485	631	483	551	458	674	619	639	1131	501
XLOC_003024	781	1492	1605	1909	1226	1785	1239	1945	1427	2291	1577	1973	1658	2362	1976	2251	3744	1761
XLOC_003025	527	864	872	915	737	997	518	732	521	711	520	624	522	631	847	837	1435	660
XLOC_003026	144	274	300	294	250	284	142	228	112	242	161	164	186	232	284	270	506	196
XLOC_003027	33	74	96	84	57	96	48	99	43	49	53	53	48	71	70	60	144	72
XLOC_003028	50	113	74	114	73	92	95	154	43	140	78	87	53	113	80	93	175	63
XLOC_003029	23	54	83	79	36	52	36	99	43	57	36	43	32	57	53	61	108	37
XLOC_003030	31	92	103	145	75	91	64	95	81	126	68	108	56	78	112	98	158	79
XLOC_003031	19	23	33	37	27	48	36	55	19	33	29	28	13	37	32	73	83	44
XLOC_003032	1309	2344	2273	2960	1851	2390	1274	2161	1441	2427	1677	2284	1610	2374	2246	2555	4045	2250
XLOC_003033	217	513	543	747	354	627	541	1041	295	454	330	462	302	595	520	759	1020	546
XLOC_003034	36	79	103	136	79	126	135	241	27	65	53	64	89	130	81	122	169	35
XLOC_003035	6	3	13	19	14	16	37	90	7	15	8	6	10	22	13	10	23	18
XLOC_003036	8	16	19	44	11	11	12	17	12	22	9	16	6	8	31	21	26	16
XLOC_003037	8	17	5	12	9	14	7	11	8	21	14	18	11	8	11	10	20	6
XLOC_003038	2	5	4	8	7	3	56	71	5	6	3	8	8	15	11	8	18	11
XLOC_003039	7	8	22	8	7	14	33	57	4	0	2	3	13	15	10	15	28	4
XLOC_003040	34	64	21	50	32	45	19	55	63	125	31	50	49	92	35	64	55	20
XLOC_003041	110	193	283	325	185	230	479	727	84	189	176	192	150	242	270	229	497	187
XLOC_003042	5	17	2	6	0	15	3	6	17	27	7	12	12	9	14	11	21	22
XLOC_003043	1	0	1	0	1	0	4	20	2	1	1	1	1	1	2	2	0	0
XLOC_003044	0	0	0	0	0	0	0	0	0	0	0	0	0	0	0	0	0	0
XLOC_003045	0	0	0	0	0	0	0	0	0	0	0	0	0	0	0	0	0	0
XLOC_003046	930	1512	1591	1748	1275	1725	993	1490	893	1277	1090	1236	950	1332	1446	1477	2385	1152
XLOC_003047	8	20	32	27	17	13	23	89	2	23	16	12	18	18	30	16	31	30
XLOC_003048	0	16	4	2	2	4	7	4	2	3	12	6	3	1	2	5	5	4
XLOC_003049	1743	3321	3158	3778	2184	3628	2053	3706	1825	3053	1825	2868	1742	3103	2547	3172	5019	2730
XLOC_003050	214	346	247	268	241	316	305	501	287	517	336	399	152	240	211	210	441	180
XLOC_003051	2	3	6	1	3	6	2	17	1	1	1	2	2	1	1	1	3	1
XLOC_003052	5454	9075	9272	10687	7472	10046	6791	10316	4678	7375	5385	6235	5435	7397	7532	8379	14027	6630
XLOC_003053	2	1	6	17	6	2	42	105	1	2	11	5	12	11	7	16	18	13
XLOC_003054	18	16	29	24	21	22	45	67	27	19	20	29	30	34	26	30	52	39
XLOC_003055	1579	2430	2867	3264	2225	2753	2121	3213	1646	2643	1980	2332	2028	2554	2869	3191	5086	2394
XLOC_003056	0	0	0	0	0	0	0	0	0	0	0	0	0	0	0	0	0	0
XLOC_003057	38	79	82	98	25	56	1	3	0	1	1	0	12	18	60	78	86	52
XLOC_003058	3664	7040	5546	7178	5149	7518	4129	7492	3688	6021	4241	6034	4107	6250	5512	6934	10737	5767
XLOC_003059	10	14	19	14	8	16	20	51	4	15	16	32	9	21	21	50	59	14
XLOC_003060	26	41	43	77	38	52	52	68	21	47	25	57	26	46	17	23	51	23
XLOC_003061	44	82	98	112	72	104	126	165	30	62	67	59	62	99	98	78	162	55
XLOC_003062	2	13	6	7	9	7	2	10	2	15	1	10	5	8	5	3	10	6
XLOC_003063	859	1328	1307	1547	1044	1494	967	1472	1033	1511	1134	1300	910	1369	1360	1537	2383	1161
XLOC_003064	2	2	8	8	8	9	10	15	1	1	4	0	4	4	3	8	6	2
XLOC_003065	27	106	94	120	65	99	199	397	27	65	42	98	107	146	92	151	141	61
XLOC_003066	13	8	16	16	13	9	4	18	3	8	10	18	10	24	11	16	15	16
XLOC_003067	13	38	66	67	47	34	21	42	18	43	21	28	49	30	43	62	82	38
XLOC_003068	1391	2243	2140	2566	1820	2590	1140	2186	1075	1592	1058	1171	1152	1592	1779	1888	3129	1457
XLOC_003069	143	220	226	278	150	190	152	285	214	373	293	357	198	255	239	307	370	200
XLOC_003070	354	570	702	811	596	741	698	1054	487	660	571	620	436	653	548	561	1113	507
XLOC_003071	1012	1877	1707	2151	1400	2008	2002	3453	1441	2657	1715	2340	1354	2279	1919	2398	3639	2009
XLOC_003072	22	45	17	43	39	51	14	31	69	91	55	52	42	45	69	76	113	73
XLOC_003073	370	678	700	833	504	682	852	1408	423	651	554	647	670	1006	880	921	1463	703
XLOC_003074	947	1866	1383	1924	1243	1869	825	1522	1140	1791	1101	1564	1050	1563	1410	1841	2667	1542
XLOC_003075	23	36	29	26	26	37	20	14	25	52	43	29	35	28	40	29	56	28
XLOC_003076	32	89	37	52	28	62	27	15	50	86	25	62	17	33	81	66	123	43
XLOC_003077	33	65	39	49	51	75	22	30	21	43	40	30	16	11	44	42	89	42
XLOC_003078	8	9	24	26	6	7	42	104	3	16	14	4	16	37	16	35	38	12
XLOC_003079	516	956	965	1108	678	1025	833	1564	710	1087	918	1145	793	1153	996	1189	1911	991
XLOC_003080	367	589	598	717	363	627	384	625	473	708	494	635	377	591	544	703	1030	474
XLOC_003081	256	432	337	473	316	428	140	234	207	332	247	384	170	257	293	376	613	318
XLOC_003082	53	58	71	68	30	58	67	171	45	93	20	51	44	64	86	68	145	67
XLOC_003083	207	415	456	558	222	374	1398	2437	314	491	545	710	587	912	694	783	1345	698
XLOC_003084	2961	5314	5122	6139	3909	5383	2706	4680	3689	5544	4271	5495	3380	4844	4643	5647	9511	4963
XLOC_003085	1148	1980	2381	2608	2134	2887	723	1208	1308	2010	1326	1705	1986	2528	1497	1694	2387	1075
XLOC_003086	23	32	39	31	28	31	7	18	32	25	12	13	15	17	65	74	76	37
XLOC_003087	5	8	6	7	13	5	4	16	8	10	10	10	8	7	5	23	31	13
XLOC_003088	5789	9486	10174	11425	8007	10307	7217	11195	6632	9510	7537	8922	6783	9112	9591	10163	17889	8437
XLOC_003089	21	45	63	79	65	52	92	123	16	18	11	6	22	49	13	18	53	20
XLOC_003090	47	116	76	77	75	67	50	83	44	84	44	73	46	68	80	87	178	76
XLOC_003091	192	311	481	466	283	350	543	721	129	216	177	184	272	342	320	388	524	228
XLOC_003092	148	236	239	256	186	319	158	222	137	149	152	108	194	177	200	221	410	165
XLOC_003093	796	1549	1225	1577	1084	1686	585	1070	949	1576	1011	1425	777	1237	1125	1419	2246	1254
XLOC_003094	1068	2100	2677	3250	1770	2507	2266	3854	1375	2164	1716	2079	1877	2897	2481	2942	4608	2387
XLOC_003095	2	16	8	20	6	12	5	8	4	8	2	6	3	5	2	4	6	5
XLOC_003096	37	36	76	62	27	27	124	249	22	16	25	22	35	66	56	44	78	33
XLOC_003097	567	1006	916	1064	702	974	500	793	547	951	601	686	553	756	832	991	1752	871
XLOC_003098	55	100	91	123	80	149	37	71	72	106	52	79	48	78	122	84	149	77
XLOC_003099	48	66	97	113	58	76	51	79	43	55	38	50	34	83	65	71	158	52
XLOC_003100	197	558	407	560	317	741	195	333	205	532	219	430	217	418	279	449	511	407
XLOC_003101	1478	2508	2932	3401	2166	2749	2714	4295	1616	2528	2006	2670	2278	3049	2867	3309	5294	2598
XLOC_003102	813	1485	1264	1433	1123	1504	840	1406	580	855	616	823	750	1045	1131	1221	2013	940
XLOC_003103	1441	2316	2383	2644	1895	2548	1597	2559	1508	2075	1781	2122	1757	2133	2173	2335	4010	1841
XLOC_003104	8	20	37	29	44	31	17	42	18	15	16	19	31	19	29	38	58	26
XLOC_003105	88	132	219	226	144	165	220	306	78	98	99	126	127	176	142	190	268	121
XLOC_003106	29	38	36	51	9	11	60	103	37	45	49	48	47	44	47	44	25	8
XLOC_003107	22	34	47	34	24	34	53	83	32	32	35	38	48	74	61	52	109	46
XLOC_003108	32	106	74	79	55	103	41	103	46	141	42	61	38	72	73	113	108	104
XLOC_003109	6	10	13	21	9	13	4	6	16	9	16	21	10	8	12	14	26	14
XLOC_003110	18	40	17	34	6	33	8	21	5	23	14	17	4	15	15	28	23	17
XLOC_003111	20	35	34	65	21	46	14	23	2	25	1	3	5	14	39	54	63	35
XLOC_003112	12	36	52	66	32	28	128	207	10	35	30	36	53	40	55	60	95	30
XLOC_003113	6	20	14	13	7	7	0	1	1	8	8	2	3	13	3	12	21	12
XLOC_003114	87738	149265	149830	171787	157628	214379	114459	186586	130339	195316	125882	150445	116512	158551	122520	143851	270164	137439
XLOC_003115	29	44	54	69	33	21	49	52	35	71	34	81	35	36	24	24	101	38
XLOC_003116	886	1472	1615	1931	1211	1708	1028	1667	984	1438	1040	1284	969	1399	1543	1670	2576	1275
XLOC_003117	1	5	2	3	0	1	10	32	6	3	2	7	2	3	2	1	10	0
XLOC_003118	524	815	924	1125	695	947	556	873	696	1039	598	835	586	818	738	875	1532	792
XLOC_003119	294	443	534	616	417	516	490	829	281	412	407	435	375	440	468	533	863	393
XLOC_003120	20	19	24	28	3	18	83	150	8	11	19	16	18	32	17	29	42	15
XLOC_003121	31	76	71	108	25	57	199	316	29	31	37	62	42	51	65	81	97	55
XLOC_003122	1869	3402	3710	4098	2751	3802	2569	4213	1892	3114	2245	2867	2312	3397	3032	3216	5461	2696
XLOC_003123	5	7	16	30	15	26	0	0	1	1	0	0	4	4	24	18	40	12
XLOC_003124	6	9	5	12	9	24	4	19	9	2	10	16	9	12	18	9	13	11
XLOC_003125	2	8	8	4	0	12	4	9	2	7	2	2	1	6	2	12	16	11
XLOC_003126	6636	11632	10781	12843	8448	12481	5712	9313	4765	7720	4943	6367	5616	8450	7752	9289	14396	7698
XLOC_003127	2247	4052	3700	4440	2816	4485	2623	4530	2287	3598	2755	3490	2381	3468	3386	4004	7169	3509
XLOC_003128	8	6	13	19	13	8	27	12	3	3	3	9	9	5	3	9	14	3
XLOC_003129	1	3	10	7	8	0	7	16	4	0	4	1	3	3	2	6	15	5
XLOC_003130	375	654	776	790	571	735	774	1200	313	440	462	473	555	761	720	680	1238	525
XLOC_003131	0	0	0	0	1	4	10	17	0	0	0	2	0	0	1	0	0	0
XLOC_003132	225	363	418	376	313	431	275	459	313	458	351	361	295	457	317	272	643	332
XLOC_003133	278	460	438	559	330	519	313	554	215	359	304	349	322	524	407	452	724	417
XLOC_003134	13	33	33	48	19	36	40	72	4	17	13	23	14	32	24	21	48	33
XLOC_003135	1428	2338	2405	2654	1759	2445	1926	3175	1486	2123	1951	2309	1568	2176	2077	2663	4405	2089
XLOC_003136	281	365	436	427	313	498	213	352	288	413	238	386	229	333	436	451	719	335
XLOC_003137	114	195	244	259	159	246	165	312	120	202	185	174	166	230	252	268	436	212
XLOC_003138	25	19	17	11	28	35	2	6	34	32	21	29	13	27	27	34	63	44
XLOC_003139	11	5	3	5	2	14	5	4	8	14	4	2	2	7	2	7	14	8
XLOC_003140	6	11	2	2	0	3	2	5	11	15	2	8	4	9	2	9	7	1
XLOC_003141	989	1956	1492	1899	1368	2190	866	1477	1130	1971	1318	1719	959	1524	1323	1869	2792	1554
XLOC_003142	314	532	512	639	440	571	327	582	318	447	336	431	340	563	502	542	917	418
XLOC_003143	18	34	28	34	17	33	260	412	15	42	40	44	37	119	48	59	118	67
XLOC_003144	5	19	13	16	13	26	19	40	10	24	11	16	3	5	10	4	22	8
XLOC_003145	5	14	8	16	17	30	17	15	16	27	7	12	14	17	13	14	26	14
XLOC_003146	6	12	9	10	14	14	0	3	0	0	0	0	1	6	19	22	16	15
XLOC_003147	5	26	23	37	21	33	0	0	0	0	0	0	2	7	17	10	23	3
XLOC_003148	600	1007	945	1039	792	1229	524	879	456	745	539	664	608	888	892	992	1653	810
XLOC_003149	8063	16689	13990	18454	10824	17913	10044	18099	9204	16956	10408	14961	7893	14132	12076	15270	25430	13824
XLOC_003150	33	94	70	124	64	123	57	86	45	42	35	48	37	82	58	87	103	64
XLOC_003151	1044	1774	1529	1910	1340	1852	1519	2431	1202	1748	1205	1583	1000	1440	1643	1977	2523	1317
XLOC_003152	0	0	0	0	0	0	0	0	0	0	0	0	0	0	0	0	0	0
XLOC_003153	0	0	0	0	0	0	0	0	0	0	0	0	0	0	0	0	0	0
XLOC_003154	921	1660	1835	1979	1352	1966	1229	1837	993	1639	1124	1442	1248	1802	1732	1983	2955	1559
XLOC_003155	120	173	133	149	110	157	68	125	140	136	95	122	97	137	121	133	273	123
XLOC_003156	86124	155505	140699	175414	112482	149349	70795	118773	117569	170584	108348	152476	84244	117918	123199	151453	226857	122936
XLOC_003157	10	13	12	5	7	15	4	16	6	11	2	13	4	10	2	10	11	2
XLOC_003158	3	6	7	32	5	12	63	128	5	13	17	16	10	35	23	34	53	18
XLOC_003159	13	32	35	28	16	39	3	8	11	48	27	31	15	25	27	11	49	26
XLOC_003160	471	790	1136	1202	657	952	907	1471	411	652	648	720	657	998	921	1186	1690	883
XLOC_003161	2741	4474	4682	5357	3452	4586	3561	6041	2500	3513	2736	3381	3555	4634	4471	5333	8051	3727
XLOC_003162	7	15	20	26	22	34	19	55	11	13	13	17	19	31	20	24	37	22
XLOC_003163	5011	8036	9225	10277	7118	9013	5695	8753	5156	7909	5746	6524	5626	7410	7926	8307	13600	6680
XLOC_003164	5	1	8	7	4	6	16	5	3	18	12	15	5	10	7	8	23	14
XLOC_003165	8	11	5	10	0	5	11	5	3	6	8	14	7	4	6	6	21	12
XLOC_003166	364	630	671	812	559	838	404	709	484	701	556	843	347	635	514	624	947	447
XLOC_003167	3739	6312	6717	7554	6663	8799	3824	6208	3383	5138	4096	4643	3346	4445	5529	5827	6987	3398
XLOC_003168	6	1	2	12	5	3	22	18	3	9	10	19	6	4	2	6	10	10
XLOC_003169	460	802	991	1235	594	810	671	1181	792	1322	819	1073	645	980	792	897	1389	738
XLOC_003170	48	118	75	76	36	87	21	86	69	154	58	96	59	84	64	76	125	70
XLOC_003171	1083	2186	2671	3140	1788	2556	2874	4411	1508	2645	2110	2429	2003	3000	2694	3070	5068	2337
XLOC_003172	19	39	31	38	11	17	27	30	38	58	56	55	20	28	33	29	38	14
XLOC_003173	586	1006	937	1116	770	928	928	1401	622	867	739	991	834	990	871	1001	1809	854
XLOC_003174	153	321	217	281	285	439	71	124	136	226	173	156	130	178	253	251	457	253
XLOC_003175	1422	2481	2063	2555	1714	2395	1490	2565	1605	2548	1710	2205	1493	2278	2229	2547	4315	2180
XLOC_003176	80	79	113	151	82	153	80	133	68	152	85	77	90	141	126	128	215	64
XLOC_003177	37	95	74	82	69	103	34	81	59	71	79	56	56	73	70	82	130	72
XLOC_003178	2	16	5	14	11	16	16	12	2	17	3	16	6	14	8	15	28	11
XLOC_003179	863	1548	1966	2213	1295	1825	1386	2255	1049	1642	1349	1540	1341	1827	1801	1945	3129	1509
XLOC_003180	609	929	946	998	760	980	769	1224	576	812	676	724	595	820	905	983	1715	750
XLOC_003181	622	1148	1072	1229	862	1087	699	1217	669	970	699	869	750	978	1168	1098	1806	912
XLOC_003182	10	20	19	21	20	26	25	34	20	37	22	32	19	23	11	32	49	11
XLOC_003183	5	6	4	20	10	10	1	2	4	12	4	5	4	4	0	7	13	14
XLOC_003184	3644	6555	6969	8584	5195	6845	5019	7963	4794	7663	5513	7100	5270	7868	6628	7768	12738	6655
XLOC_003185	4094	6827	7183	8534	5403	7117	6081	10125	4378	6604	5953	7253	5690	7855	7693	8656	14173	7289
XLOC_003186	4	25	4	7	9	17	9	6	10	5	4	15	3	3	6	10	25	9
XLOC_003187	387	637	611	706	543	697	452	684	388	558	416	566	407	625	577	621	1051	558
XLOC_003188	396	739	847	905	673	880	581	756	387	528	462	496	515	593	624	627	996	459
XLOC_003189	813	1379	1323	1665	1110	1608	970	1688	876	1181	833	1099	977	1356	1373	1498	2402	1245
XLOC_003190	0	0	0	0	0	0	0	0	0	0	0	0	0	0	0	0	0	0
XLOC_003191	8344	16980	13281	16824	10116	15706	10164	18013	8660	15065	10362	14880	7914	13072	10539	13455	23142	12914
XLOC_003192	20	53	29	53	27	44	29	69	21	45	24	35	39	56	58	51	104	47
XLOC_003193	2688	4944	4603	5353	3345	4830	3312	5545	3307	5189	4205	4863	3145	4597	4341	4972	9215	4662
XLOC_003194	92	96	64	144	76	168	71	154	99	105	69	50	66	104	24	83	152	74
XLOC_003195	7072	11931	12994	14953	10589	14558	8166	12962	8467	13061	8482	10158	8476	11846	11130	12366	18038	9278
XLOC_003196	448	799	858	1112	637	889	924	1416	601	968	712	914	644	963	991	1123	1763	1018
XLOC_003197	82	206	129	223	121	214	76	190	101	240	109	174	101	181	148	169	264	148
XLOC_003198	4	13	8	16	7	2	2	11	2	6	8	2	5	20	9	4	21	10
XLOC_003199	1369	2268	2776	3217	1833	2446	2539	3950	1409	2078	1885	2189	1927	2394	2537	2755	4551	2205
XLOC_003200	2920	5037	5494	6152	4314	6073	5334	8188	3484	5457	4303	5031	4077	6059	5005	5529	9786	4914
XLOC_003201	31	55	26	68	30	64	29	62	12	18	16	34	30	48	35	55	70	35
XLOC_003202	0	0	0	0	0	0	0	0	0	0	0	0	0	0	0	0	0	0
XLOC_003203	0	0	0	0	0	0	0	0	0	0	0	0	0	0	0	0	0	0
XLOC_003204	424	736	688	794	540	750	502	854	247	493	437	437	331	434	563	662	894	366
XLOC_003205	69	212	163	204	151	213	139	232	83	122	104	122	116	149	155	190	246	116
XLOC_003206	267	483	450	568	390	572	372	558	317	452	314	438	304	378	467	508	729	436
XLOC_003207	1098	2126	1836	2450	1547	2263	1211	2161	1388	2386	1562	2231	1371	2270	1809	2305	3371	1958
XLOC_003208	2785	4553	4811	5635	3946	5103	3863	5915	3530	5100	4134	4879	3476	4766	4874	5192	8886	4562
XLOC_003209	0	0	0	0	0	0	0	0	0	0	0	0	0	0	0	0	0	0
XLOC_003210	0	0	0	0	0	0	0	0	0	0	0	0	0	0	0	0	0	0
XLOC_003211	1126	1987	1896	2296	1610	2396	1225	2081	1190	1957	1337	1551	1289	1966	1732	2039	3177	1678
XLOC_003212	3	24	20	16	17	14	21	39	10	15	10	23	19	15	12	28	35	16
XLOC_003213	1034	2020	1928	2367	1423	2121	1226	2237	1230	1884	1430	1977	1423	2041	1848	2229	3555	1844
XLOC_003214	18	37	43	62	19	36	56	66	32	40	40	39	56	55	42	44	82	28
XLOC_003215	219	431	463	517	332	396	358	480	247	459	266	408	323	446	484	625	909	470
XLOC_003216	701	1179	1230	1516	928	1197	701	1245	906	1383	982	1063	812	1108	1153	1364	2301	1112
XLOC_003217	236	464	586	749	336	454	844	1382	270	424	469	517	476	774	671	752	1158	563
XLOC_003218	705	1261	1060	1440	943	1367	649	1260	760	1116	889	1044	708	1036	1010	1330	1956	929
XLOC_003219	0	1	7	2	1	8	9	14	3	4	1	1	5	17	4	8	2	2
XLOC_003220	7	26	19	35	27	43	2	5	16	4	10	9	4	22	13	21	59	26
XLOC_003221	763	1210	1352	1497	988	1405	867	1449	711	1171	872	1199	839	1099	1108	1283	2147	1138
XLOC_003222	26	73	34	53	27	59	32	42	70	59	47	69	26	50	25	41	108	41
XLOC_003223	10	10	6	13	7	14	13	12	3	12	8	5	6	23	11	10	11	7
XLOC_003224	3	11	10	8	3	11	9	7	10	21	6	12	5	14	3	7	7	4
XLOC_003225	111	265	283	344	213	294	135	252	165	280	155	182	150	308	193	237	455	155
XLOC_003226	13	17	51	66	15	25	18	23	18	31	15	13	15	38	20	45	47	15
XLOC_003227	11	11	30	21	18	31	9	11	21	12	16	16	9	24	15	9	34	16
XLOC_003228	368	797	659	812	496	753	333	559	296	544	443	557	390	570	603	595	1002	525
XLOC_003229	0	2	2	1	3	0	1	0	0	0	1	0	0	1	0	1	3	2
XLOC_003230	755	1312	1474	1632	1168	1553	855	1297	999	1659	1198	1282	980	1250	1418	1463	2543	1215
XLOC_003231	361	617	620	717	578	767	714	1158	387	725	557	585	558	852	529	516	1080	535
XLOC_003232	708	1265	1199	1383	992	1528	677	1105	708	1056	664	796	723	988	1016	1111	1873	950
XLOC_003233	7	6	6	7	9	13	2	12	12	17	9	5	3	13	6	10	23	9
XLOC_003234	479	809	790	890	669	1010	481	719	432	771	530	644	425	674	736	795	1129	647
XLOC_003235	10	12	29	18	12	17	39	38	4	2	3	9	6	13	12	12	18	9
XLOC_003236	5	2	8	12	7	2	2	15	2	6	3	7	10	10	4	15	9	3
XLOC_003237	10	11	22	14	10	5	22	65	17	24	22	24	11	31	12	27	25	17
XLOC_003238	258	561	556	676	384	651	378	726	120	208	218	375	212	408	231	366	418	248
XLOC_003239	88	117	196	201	109	144	265	447	135	167	179	141	176	215	176	174	378	175
XLOC_003240	5	13	33	20	4	10	10	30	12	20	17	12	9	9	7	14	31	2
XLOC_003241	565	1036	1147	1273	857	1101	750	1263	672	1079	1068	1289	775	1152	879	1069	1968	987
XLOC_003242	322	571	805	975	499	837	548	923	516	841	673	791	536	813	875	909	1498	748
XLOC_003243	4	0	0	0	2	15	0	0	1	2	2	0	2	1	8	9	3	1
XLOC_003244	43	104	131	161	65	101	78	162	73	141	49	70	101	167	122	124	205	76
XLOC_003245	5	16	8	1	4	8	3	11	7	5	4	6	7	19	6	15	16	3
XLOC_003246	8	11	4	13	7	4	3	4	11	15	8	10	2	4	4	5	12	18
XLOC_003247	327	753	484	703	397	670	348	753	341	568	404	581	331	619	506	721	1055	630
XLOC_003248	195	479	576	731	300	626	641	1486	242	595	431	738	319	881	560	876	1089	797
XLOC_003249	591	1139	997	1157	799	1196	660	1279	706	1165	737	995	670	983	819	1060	1710	857
XLOC_003250	1816	3913	2372	3086	2166	3622	1098	2436	1823	3693	1761	2780	1584	2938	2166	2918	4162	2284
XLOC_003251	153	360	251	324	201	291	174	232	208	363	211	401	200	338	266	324	537	273
XLOC_003252	28	39	72	67	37	54	116	176	34	43	54	48	57	107	58	56	95	64
XLOC_003253	151	247	240	327	175	314	445	915	167	280	208	313	283	449	270	392	562	354
XLOC_003254	2135	4152	3200	3993	2826	4165	1658	3101	2014	3556	2191	3137	2411	3599	2806	3724	5469	3044
XLOC_003255	2957	5423	4976	6183	4032	5833	3427	5726	3056	4838	3275	4487	3571	5115	4527	5873	9209	4741
XLOC_003256	738	1429	1185	1403	950	1544	822	1330	797	1256	896	1067	792	1187	1058	1310	2305	978
XLOC_003257	387	731	711	676	577	863	352	545	463	666	551	663	443	543	643	680	1198	596
XLOC_003258	3369	5730	5640	6659	4731	6373	3299	5376	3598	5519	3599	4541	3528	5299	4867	5340	8668	4290
XLOC_003259	2	2	1	10	1	1	25	38	0	11	3	6	2	10	6	2	12	2
XLOC_003260	3	19	13	23	7	7	28	56	2	3	5	6	0	25	4	6	10	16
XLOC_003261	589	1039	824	1007	682	877	715	1200	661	957	615	777	706	1056	859	1102	1847	958
XLOC_003262	3208	6566	5321	7271	4126	7324	4242	7626	3178	6061	3944	5809	3058	5755	4458	6024	8601	4978
XLOC_003263	120	177	182	207	160	236	60	130	94	196	84	129	103	149	126	156	240	146
XLOC_003264	2720	5193	4257	5546	3451	5201	2871	5480	2806	4719	3135	4631	2859	4398	3877	5062	7740	4354
XLOC_003265	112	350	219	333	161	356	161	413	115	327	156	286	125	336	146	266	450	271
XLOC_003266	0	0	1	1	0	2	6	25	0	0	1	2	2	1	0	1	2	1
XLOC_003267	0	0	1	4	0	1	2	4	0	0	0	0	0	1	1	0	1	0
XLOC_003268	793	1444	1178	1487	1070	1694	752	1242	937	1574	1012	1233	827	1274	1096	1342	2019	1052
XLOC_003269	1112	1946	2060	2337	1645	2158	1539	2487	1276	1937	1429	1501	1403	1786	2057	2168	3473	1516
XLOC_003270	39	109	57	79	63	51	36	57	45	75	81	52	51	64	64	75	121	76
XLOC_003271	5	7	12	8	7	11	11	13	9	18	7	12	5	6	5	5	16	7
XLOC_003272	48	105	128	197	78	130	166	359	44	108	109	139	95	128	122	119	202	100
XLOC_003273	92	352	246	406	171	361	146	315	134	325	114	312	123	280	175	341	327	233
XLOC_003274	6	3	12	26	7	17	7	14	20	30	17	24	2	4	18	14	18	13
XLOC_003275	3594	6279	6541	7769	4814	6379	5684	9173	3980	6209	4501	5580	4291	5992	6444	7521	12088	5881
XLOC_003276	31	68	83	96	73	91	84	105	44	114	87	97	62	98	78	95	104	91
XLOC_003277	1895	3456	3185	3801	2605	4048	1945	3340	2055	3405	2655	3803	2028	3233	2944	3543	5833	3044
XLOC_003278	301	491	452	563	406	648	350	487	292	498	319	404	324	431	417	457	836	402
XLOC_003279	31	79	49	73	49	62	33	91	43	48	31	42	35	58	51	56	80	43
XLOC_003280	388	811	875	998	589	817	764	1275	594	994	648	783	570	823	803	960	1617	699
XLOC_003281	1759	3149	3150	3653	2353	3345	2046	3395	1989	3140	2194	2635	1795	2630	2640	3096	5066	2676
XLOC_003282	341	756	728	998	594	869	575	931	327	615	455	518	409	625	631	648	1100	555
XLOC_003283	47958	89264	91380	114755	68343	100224	57422	99475	63010	102578	71770	95305	70474	106157	90412	109911	176014	93636
XLOC_003284	12	22	15	44	9	27	18	25	14	13	11	7	13	14	14	16	19	5
XLOC_003285	4163	8221	7105	8829	5592	8612	4480	7826	4117	6983	4558	6038	4223	7267	6051	7697	11592	6047
XLOC_003286	9	24	23	30	11	21	6	7	9	12	9	8	14	7	16	25	11	29
XLOC_003287	13	26	18	38	20	48	14	71	18	47	27	24	6	33	29	29	35	19
XLOC_003288	0	0	0	0	0	0	0	0	0	0	0	0	0	0	0	0	0	0
XLOC_003289	31	66	64	77	27	55	38	43	24	83	34	54	17	33	57	50	49	35
XLOC_003290	5	12	9	14	6	16	9	17	17	22	9	18	12	8	10	15	15	0
XLOC_003291	1	1	2	1	0	2	2	6	2	1	1	4	2	2	3	2	3	9
XLOC_003292	340	539	677	782	738	992	911	1495	414	608	660	713	553	788	315	357	1632	782
XLOC_003293	1	2	9	5	3	10	4	12	7	4	3	0	12	9	3	1	31	18
XLOC_003294	354	611	647	686	486	638	408	571	222	379	288	298	372	551	497	522	875	353
XLOC_003295	9426	16364	16080	18780	13830	18601	9448	15767	9722	15276	10019	13164	11019	15420	14933	17309	27329	13892
XLOC_003296	1133	1793	1767	2234	1379	1939	1297	1969	1195	1851	1524	1701	1369	1790	1854	2083	3403	1773
XLOC_003297	1	13	5	13	4	10	9	23	1	11	6	5	4	13	5	5	11	3
XLOC_003298	98	245	192	298	167	237	280	465	169	329	228	338	187	351	225	266	397	260
XLOC_003299	936	1617	1756	1936	1182	1750	1056	1818	1215	1787	1568	1736	1188	1535	1761	1983	3581	1637
XLOC_003300	219	467	595	608	392	531	402	582	262	424	375	421	332	544	546	554	932	495
XLOC_003301	3	10	9	14	5	20	1	10	1	2	4	6	4	12	3	16	10	7
XLOC_003302	11	24	52	49	37	29	44	67	19	41	28	26	27	34	38	25	45	21
XLOC_003303	57	109	139	148	70	136	114	183	42	67	74	78	102	118	110	113	202	88
XLOC_003304	19	31	22	35	17	32	12	23	14	9	5	15	19	28	15	33	36	17
XLOC_003305	4	10	15	11	8	5	20	44	4	1	1	10	6	9	10	29	47	15
XLOC_003306	2156	3553	3703	4367	3001	4121	2114	3494	2240	3267	2400	2980	2362	3209	3255	3577	5639	2708
XLOC_003307	157	251	278	303	198	262	168	219	150	207	99	173	169	234	170	233	372	214
XLOC_003308	5947	10608	10972	13281	8087	11318	11673	20228	6625	10420	8253	10764	9094	12640	11188	13292	21218	11056
XLOC_003309	9	43	18	12	21	20	0	0	4	1	0	0	4	0	24	36	56	14
XLOC_003310	23	57	33	30	23	58	53	58	28	48	40	65	15	29	35	43	89	38
XLOC_003311	2	7	2	4	1	3	9	6	5	9	3	16	8	2	3	6	6	4
XLOC_003312	2	1	1	2	1	0	0	2	0	1	2	0	0	0	3	0	4	2
XLOC_003313	443	859	935	1103	569	824	852	1449	569	840	742	975	677	926	829	1128	1782	864
XLOC_003314	5	19	18	29	12	20	33	76	5	7	4	15	3	17	3	10	16	15
XLOC_003315	0	0	0	0	0	0	0	0	0	0	0	0	0	0	0	0	0	0
XLOC_003316	4	4	7	14	1	4	0	2	3	8	2	6	7	6	4	3	3	6
XLOC_003317	10990	19451	21121	24971	15276	21235	16705	27989	14135	22021	15664	20051	15139	21947	20715	23825	37015	19226
XLOC_003318	0	0	0	0	2	1	6	15	2	0	0	0	0	3	1	0	1	0
XLOC_003319	2	2	5	3	10	0	19	33	1	12	8	1	2	2	4	3	4	1
XLOC_003320	21	25	12	10	0	10	23	14	10	4	10	9	9	10	10	12	18	7
XLOC_003321	18	32	18	18	22	29	11	27	7	10	10	28	14	27	21	33	44	16
XLOC_003322	4	7	6	8	9	18	2	13	7	6	2	14	0	4	17	8	17	11
XLOC_003323	6	6	18	22	14	21	14	28	4	8	5	9	2	15	13	18	27	9
XLOC_003324	7	17	36	24	19	33	24	38	3	19	7	18	14	26	28	26	42	13
XLOC_003325	48	62	64	67	53	73	30	44	63	72	36	28	26	32	32	47	113	56
XLOC_003326	2	1	2	9	4	4	22	26	0	1	3	5	3	2	0	2	7	9
XLOC_003327	76	86	119	148	80	141	135	171	61	74	99	101	79	96	106	132	224	106
XLOC_003328	50	105	84	90	47	72	43	57	47	94	50	60	63	78	44	92	116	59
XLOC_003329	10	12	14	30	9	21	9	16	6	9	3	14	8	7	8	9	22	12
XLOC_003330	10396	19341	19198	23821	14038	19938	18571	30944	11546	17568	14963	18849	15763	22018	19369	23106	36593	19339
XLOC_003331	1986	3355	3706	4335	3190	4351	2276	3686	2660	3918	2826	3209	2475	3189	3454	3840	6082	3145
XLOC_003332	9	33	36	40	24	26	30	44	4	17	17	33	16	26	30	43	55	29
XLOC_003333	21	31	19	51	13	40	20	41	31	47	20	26	26	32	40	43	42	40
XLOC_003334	1	8	11	7	15	4	12	26	1	1	6	18	9	4	17	8	11	8
XLOC_003335	20	53	72	58	33	56	52	65	24	44	55	32	26	57	66	50	110	45
XLOC_003336	6318	11109	11290	13121	9099	11938	7635	12535	7467	11801	8634	10733	7685	11108	10753	12841	19738	10076
XLOC_003337	11	27	40	45	33	33	35	52	27	14	22	12	27	27	38	33	45	35
XLOC_003338	688	1149	1011	1304	993	1452	711	1231	756	1118	823	948	775	1182	1000	1210	1832	811
XLOC_003339	673	1213	1267	1617	945	1333	1291	1981	538	810	776	873	738	1135	945	1132	1745	889
XLOC_003340	25	18	27	28	15	13	14	40	21	15	20	21	10	22	19	33	40	26
XLOC_003341	166	244	494	494	229	290	273	400	198	306	272	308	311	333	466	428	718	396
XLOC_003342	13	51	29	50	40	51	35	50	28	45	25	29	39	52	39	79	65	48
XLOC_003343	9	52	44	53	32	33	24	37	12	44	36	43	13	21	40	54	89	47
XLOC_003344	14	19	13	29	22	12	22	42	14	23	18	11	16	20	52	37	44	21
XLOC_003345	2361	4192	4422	5337	3610	4923	2315	3756	2676	4518	3234	4239	2339	3772	4267	5155	7065	3608
XLOC_003346	13	41	44	74	31	43	55	66	52	72	19	27	50	99	21	36	105	68
XLOC_003347	5	16	19	17	8	11	6	18	12	21	5	12	3	19	16	13	22	9
XLOC_003348	15	19	37	51	32	48	25	57	20	49	22	18	49	55	38	51	21	11
XLOC_003349	1	13	5	4	0	6	12	17	5	3	2	3	6	13	10	5	2	9
XLOC_003350	14483	25125	23561	27120	17983	25385	14690	23689	16506	25612	20383	24130	20217	28294	27428	30558	53878	26772
XLOC_003351	806	1604	1542	1807	1155	1674	832	1426	862	1500	877	1154	877	1363	1143	1268	2100	1244
XLOC_003352	1144	1995	2388	2740	1893	2723	2516	4023	949	1634	1438	1588	1737	2410	1950	2165	2959	1401
XLOC_003353	920	1679	1839	2099	1319	1928	1462	2237	985	1723	1499	1865	1217	1838	1785	1983	3595	1930
XLOC_003354	24	63	69	63	19	56	24	54	30	83	47	50	35	81	47	63	127	54
XLOC_003355	2057	3885	3698	4142	3259	4864	1878	3143	1534	2577	1691	2090	1961	2960	2689	2961	4367	2221
XLOC_003356	0	0	0	0	0	0	0	0	0	0	0	0	0	0	0	0	0	0
XLOC_003357	773	1294	1353	1643	1088	1645	759	1385	939	1422	1123	1349	828	1252	1180	1356	2302	1140
XLOC_003358	413	675	828	937	629	891	410	736	479	747	546	593	526	642	784	852	1341	567
XLOC_003359	92	129	154	174	138	196	124	171	106	209	145	153	116	127	163	202	311	192
XLOC_003360	8	15	22	23	11	7	12	27	2	11	6	19	10	14	9	19	25	12
XLOC_003361	307	564	477	615	507	702	344	562	298	484	408	404	396	516	532	576	856	506
XLOC_003362	5007	9737	9420	12082	7372	10446	7369	13054	6386	10290	8302	11080	7306	11084	8920	11078	17819	9691
XLOC_003363	6846	11790	13298	15069	9234	13096	11237	18113	8130	12343	9762	11954	8942	12051	12645	13794	22684	11540
XLOC_003364	12	40	40	37	18	30	52	72	11	32	13	17	10	32	6	31	23	23
XLOC_003365	13	33	22	33	31	41	20	33	9	27	15	21	24	23	21	28	44	24
XLOC_003366	678	1254	1594	1715	1010	1420	1049	1679	765	1256	875	1088	1131	1514	1406	1532	2196	1068
XLOC_003367	30	43	52	47	55	73	48	68	44	80	38	42	47	58	57	61	102	46
XLOC_003368	1750	3022	2625	3192	2240	3281	2548	4011	1720	2555	2074	2566	2273	3285	2771	3167	5151	2566
XLOC_003369	2181	4187	3550	4376	3026	4546	2185	3866	2032	3873	2429	3262	1928	3317	2979	3516	5690	3040
XLOC_003370	252	524	780	976	401	656	1145	1938	618	808	796	1084	655	1190	858	1133	2030	1026
XLOC_003371	4026	6853	6719	7839	5729	7491	4606	7408	4416	6585	4784	5784	4669	6335	6461	7165	12436	6096
XLOC_003372	984	1939	1653	2052	1471	1808	1255	2188	1145	1907	1570	1776	1165	1793	1564	1872	3402	1807
XLOC_003373	22	54	69	86	34	66	166	313	16	53	46	82	38	83	71	96	125	53
XLOC_003374	1	11	7	13	4	1	29	45	0	9	5	5	5	12	7	13	22	10
XLOC_003375	26	33	36	57	34	43	43	25	35	48	20	31	28	36	39	34	97	54
XLOC_003376	741	1384	1068	1390	1044	1355	525	887	778	1266	797	1062	628	867	1113	1245	1920	950
XLOC_003377	1210	2326	1971	2609	1550	2172	1505	2663	1048	1827	1433	1849	1304	2043	2124	2692	4101	2174
XLOC_003378	446	937	762	1007	673	911	811	1415	699	1153	789	961	652	1217	922	1148	1812	994
XLOC_003379	20	70	39	39	40	46	26	39	40	65	19	14	39	51	36	47	54	23
XLOC_003380	4169	7345	7259	8789	5910	8496	5138	8637	4875	8020	5858	7201	4906	7445	6870	7944	14003	6862
XLOC_003381	15	15	6	21	4	8	3	7	10	17	9	8	3	17	11	6	41	8
XLOC_003382	0	1	6	7	3	3	77	139	1	3	6	6	10	9	10	9	32	12
XLOC_003383	6022	10173	11341	13859	8281	10792	7682	12661	8988	13888	10579	13054	8907	12446	11051	12830	21877	10929
XLOC_003384	1705	2680	2896	3468	2287	3112	1803	2898	2486	3574	2794	3280	1862	2572	2973	3244	6080	2955
XLOC_003385	6	17	5	21	14	14	11	24	2	15	3	2	6	18	14	2	18	2
XLOC_003386	1235	2037	2035	2490	1572	2334	1635	2818	1309	2033	1867	2489	1366	2133	2203	2537	4088	2102
XLOC_003387	3	12	21	18	11	5	22	38	3	27	1	9	15	9	17	8	30	12
XLOC_003388	392	836	887	1033	672	955	644	1189	478	802	701	865	587	817	683	918	1411	742
XLOC_003389	1	2	7	1	1	1	13	27	1	5	2	1	1	1	5	2	4	0
XLOC_003390	4	4	3	4	22	15	4	16	14	18	12	26	5	7	7	2	10	1
XLOC_003391	33	60	80	77	45	53	163	300	41	42	49	62	57	85	72	74	124	36
XLOC_003392	3	10	2	1	7	5	11	21	3	14	2	8	4	7	7	3	15	9
XLOC_003393	5	5	6	15	5	9	42	84	1	14	8	8	9	19	16	10	15	0
XLOC_003394	54	92	131	162	86	96	56	66	48	56	83	80	60	77	163	196	314	182
XLOC_003395	16	45	23	47	12	24	27	40	13	16	23	14	17	46	18	23	48	19
XLOC_003396	45	91	70	70	54	73	16	41	39	59	34	38	26	59	52	77	59	52
XLOC_003397	8	14	13	28	8	25	21	13	10	26	6	19	8	10	17	22	27	10
XLOC_003398	14	25	30	43	18	35	127	158	15	14	20	28	30	36	45	42	74	28
XLOC_003399	432	884	817	1001	628	1008	641	1017	397	808	599	721	557	942	610	854	1341	672
XLOC_003400	3	4	1	6	3	16	14	21	1	0	1	11	3	3	2	2	12	1
XLOC_003401	198	349	307	344	269	338	287	427	179	374	259	364	251	358	297	371	792	357
XLOC_003402	1	5	1	0	0	0	1	13	0	0	1	5	3	11	0	0	1	1
XLOC_003403	1902	3291	3384	3816	2763	3520	2396	3867	2554	3927	2899	3296	2613	3300	3523	3671	6603	3125
XLOC_003404	30	49	69	89	61	62	45	49	35	36	52	60	27	46	83	52	95	45
XLOC_003405	11	18	67	60	25	38	164	293	19	32	19	36	56	72	63	78	108	45
XLOC_003406	1045	1810	1901	2137	1457	2025	1305	1942	1247	1921	1391	1589	1228	1678	1684	1709	2938	1477
XLOC_003407	1490	2486	3157	3156	2363	3032	1861	2757	2238	2995	2284	2497	1990	2649	2914	2887	5314	2180
XLOC_003408	27	34	31	56	15	28	5	14	14	20	6	17	19	17	33	32	48	41
XLOC_003409	18	42	33	21	29	42	8	22	3	9	15	19	11	31	55	59	42	30
XLOC_003410	3760	6330	6316	7605	4896	6485	5796	9110	3497	5471	4157	5088	4768	6518	6226	7176	11562	5636
XLOC_003411	7	31	29	18	18	18	40	46	8	4	15	14	14	18	19	36	40	20
XLOC_003412	9	21	38	53	16	19	78	162	1	11	15	10	13	23	23	20	45	27
XLOC_003413	1	0	4	1	2	1	19	28	1	1	0	1	0	0	0	1	2	0
XLOC_003414	61	121	117	158	113	157	122	215	64	142	91	116	85	121	119	108	170	97
XLOC_003415	1	3	2	5	1	0	14	42	7	0	0	3	4	2	6	7	8	0
XLOC_003416	538	952	922	1059	664	951	801	1259	521	837	609	889	584	923	923	967	1716	890
XLOC_003417	1794	3192	2816	3614	2215	3204	2336	4062	1807	2641	1906	2516	2404	3518	2798	3424	5227	2793
XLOC_003418	25	43	41	49	25	18	28	69	16	47	7	16	32	22	29	24	74	35
XLOC_003419	4524	7539	10695	12288	7423	9475	10354	16764	7378	11189	10610	12682	9210	12651	11238	13003	21984	10827
XLOC_003420	4	5	22	27	8	8	15	22	8	9	15	17	15	10	23	9	24	12
XLOC_003421	15	19	11	8	15	11	9	12	3	37	8	9	8	18	6	16	22	4
XLOC_003422	23	77	82	71	61	71	64	93	32	66	66	55	57	67	61	120	140	58
XLOC_003423	4942	8767	9331	11281	6445	9277	7871	12830	6140	9734	7622	9769	7063	10426	9351	11226	17493	8878
XLOC_003424	46	82	70	130	60	86	102	188	53	80	79	104	69	74	73	66	185	103
XLOC_003425	3202	5857	5913	7289	4576	6462	5443	9530	3801	6066	4549	6343	4993	7454	5991	7395	11809	6143
XLOC_003426	667	1163	1108	1306	829	1196	844	1182	612	783	660	767	696	1002	1027	1216	2014	880
XLOC_003427	195	424	408	446	291	440	330	564	183	210	213	198	301	306	328	342	637	259
XLOC_003428	362	698	837	931	587	815	563	877	412	748	505	608	424	738	706	734	1310	640
XLOC_003429	1038	1828	1896	2108	1384	2024	1623	2540	1030	1838	1374	1490	1118	1772	1839	1800	3535	1799
XLOC_003430	769	1298	1326	1577	1060	1630	975	1507	1056	1571	1315	1553	863	1326	1129	1413	2352	1295
XLOC_003431	4274	6882	7510	8491	6960	9387	6217	9824	5244	8019	5752	6600	5835	8067	6875	7403	12953	6122
XLOC_003432	407	764	610	741	513	748	372	760	328	552	398	482	378	553	615	633	1093	562
XLOC_003433	3	9	11	4	6	6	26	37	1	4	3	4	12	9	1	10	8	7
XLOC_003434	1038	1862	1957	2184	1635	2072	1471	2560	1021	1716	1387	1796	1414	2091	1791	1968	3417	1654
XLOC_003435	2331	3750	4116	4863	3144	4089	3059	5024	2524	3441	2635	3209	2932	3741	3930	4378	7342	3499
XLOC_003436	11	19	32	22	32	25	14	16	14	6	21	15	32	34	23	17	55	18
XLOC_003437	5	5	4	12	5	15	5	15	5	6	3	10	7	7	6	2	14	14
XLOC_003438	10	26	21	35	16	26	81	112	21	24	23	22	29	59	32	30	65	39
XLOC_003439	19	17	33	31	26	39	83	174	15	16	21	22	26	54	20	51	61	29
XLOC_003440	0	8	9	2	1	6	47	64	2	2	1	8	3	14	6	5	12	5
XLOC_003441	474	659	812	822	583	741	639	851	308	446	426	510	584	748	647	707	932	434
XLOC_003442	1	6	4	3	5	3	3	9	5	3	1	8	11	13	10	17	16	3
XLOC_003443	9	29	15	19	10	17	31	30	7	12	21	27	19	27	18	23	41	20
XLOC_003444	25	45	42	44	48	37	22	43	31	35	21	29	14	35	39	34	67	44
XLOC_003445	67	121	214	217	128	157	276	505	61	133	107	85	137	231	192	211	302	140
XLOC_003446	196	314	267	298	247	294	204	329	256	337	255	276	207	306	266	312	540	227
XLOC_003447	7	16	17	22	8	11	8	16	13	2	6	8	12	10	15	12	18	12
XLOC_003448	773	1391	1484	1612	1107	1471	779	1359	869	1099	973	1053	970	1209	1198	1384	2443	1178
XLOC_003449	1322	2328	2445	2767	1706	2316	2126	3421	1281	2003	1477	1626	1570	2028	1893	2095	3983	2053
XLOC_003450	99	176	185	211	132	156	309	412	41	98	45	69	85	168	138	141	311	115
XLOC_003451	1	5	19	19	9	16	29	51	4	5	5	16	11	3	8	10	20	11
XLOC_003452	2	3	7	17	3	2	13	21	1	1	1	4	1	2	1	1	3	1
XLOC_003453	2	3	2	4	4	0	6	19	1	0	0	0	2	0	0	1	2	0
XLOC_003454	20	38	54	65	30	48	68	113	19	66	20	33	24	35	43	39	84	30
XLOC_003455	4	14	19	34	14	8	175	301	6	15	17	27	15	19	16	35	25	13
XLOC_003456	1	0	1	1	1	0	9	21	1	2	0	0	1	0	0	0	1	4
XLOC_003457	1	3	2	5	2	2	17	25	2	5	2	4	2	2	5	3	3	4
XLOC_003458	0	1	2	1	0	5	0	17	1	0	0	0	0	1	2	3	1	0
XLOC_003459	1	2	2	2	2	1	15	39	0	1	2	2	9	9	4	3	9	1
XLOC_003460	1119	1959	1984	2412	1596	2165	1374	2467	1304	2110	1584	1885	1345	1997	1879	2172	3666	1759
XLOC_003461	5182	8212	7928	8798	6891	9409	5965	9176	4834	7087	5126	6095	5267	7135	6749	7188	12793	6008
XLOC_003462	17	40	33	38	11	34	30	44	47	91	27	66	20	30	31	56	62	39
XLOC_003463	4	7	7	17	2	10	3	8	10	20	7	11	2	15	12	7	10	4
XLOC_003464	27	92	65	94	56	86	49	64	18	47	38	21	37	55	52	53	99	46
XLOC_003465	1	5	6	6	0	4	16	15	0	0	1	0	4	2	5	1	7	2
XLOC_003466	21	31	108	106	48	93	304	602	16	44	46	72	59	114	68	107	134	74
XLOC_003467	18	24	40	40	25	37	150	242	5	24	22	27	28	51	47	51	50	27
XLOC_003468	1	0	2	1	0	0	9	42	1	1	1	0	1	1	1	1	1	0
XLOC_003469	0	1	2	5	0	0	9	22	0	1	1	0	2	1	1	8	2	1
XLOC_003470	33	52	67	51	42	87	34	51	41	69	33	59	25	52	38	72	79	44
XLOC_003471	2	11	11	27	3	16	4	33	3	14	6	10	1	19	1	25	3	18
XLOC_003472	0	0	1	1	1	0	9	27	0	1	0	0	1	2	1	0	0	0
XLOC_003473	306	491	503	590	356	591	319	527	278	429	319	449	266	390	319	374	735	452
XLOC_003474	453	899	820	1028	702	1113	429	775	578	981	573	753	455	729	623	858	1165	636
XLOC_003475	27	59	45	33	27	35	24	39	24	27	22	42	18	44	26	37	68	46
XLOC_003476	42	50	62	73	50	73	37	61	51	96	38	47	41	54	58	74	128	74
XLOC_003477	319	589	533	650	417	529	361	612	312	517	382	481	353	532	475	550	920	469
XLOC_003478	18	27	17	24	16	30	10	46	14	26	13	36	20	44	17	30	39	31
XLOC_003479	619	1117	1213	1251	868	1290	857	1430	669	989	808	1077	688	1101	1078	1133	1934	950
XLOC_003480	4	11	2	9	2	5	28	36	10	17	7	8	7	4	9	11	22	5
XLOC_003481	176	332	299	384	213	341	287	372	150	211	185	210	208	252	260	363	507	250
XLOC_003482	0	0	0	0	0	0	0	0	0	0	0	0	0	0	0	0	0	0
XLOC_003483	7524	13157	13144	15526	10186	13785	9752	16327	9866	16296	12438	15207	9919	14699	13713	15807	27749	13897
XLOC_003484	0	0	0	0	0	0	0	0	0	0	0	0	0	0	0	0	0	0
XLOC_003485	1	31	25	50	22	24	5	8	13	21	3	7	9	12	28	40	27	14
XLOC_003486	389	1010	721	941	539	1062	488	956	362	830	418	718	262	652	571	799	1185	706
XLOC_003487	17	35	55	48	29	71	63	115	31	31	30	56	28	51	26	50	76	43
XLOC_003488	179	330	352	485	200	371	988	1674	244	439	375	439	408	667	514	598	975	468
XLOC_003489	1283	2350	2098	2704	1705	2472	1159	2071	1627	2589	1759	2197	1428	2017	2072	2451	3920	2057
XLOC_003490	0	4	2	2	1	4	3	15	0	0	1	1	0	2	5	7	4	6
XLOC_003491	3563	6332	6011	6923	5091	7699	3730	6108	3995	6152	4539	5577	3700	5483	5264	6009	10232	5027
XLOC_003492	68	169	114	148	101	131	106	166	69	112	97	102	99	101	126	167	228	102
XLOC_003493	5926	9966	11052	12791	7935	10786	10037	16963	6484	9900	7611	9369	8612	11593	11196	12434	19860	9637
XLOC_003494	8299	15485	13641	16497	10104	14844	10152	17372	8404	13613	9677	12330	7655	12327	11875	14168	23260	12093
XLOC_003495	83	111	196	203	66	121	314	556	25	59	33	55	103	106	80	84	162	100
XLOC_003496	30	59	69	102	48	57	104	138	3	9	12	14	30	52	30	42	56	23
XLOC_003497	28	37	71	117	57	68	64	114	4	14	12	16	11	45	23	39	42	21
XLOC_003498	3371	6083	6697	7543	4610	6656	6161	9815	4228	6523	5273	6421	4995	6877	6670	7711	11951	6033
XLOC_003499	1089	2130	2398	2967	1676	2435	2136	3977	1656	2482	2008	2723	1809	2751	2524	3092	4965	2617
XLOC_003500	9297	17211	13606	17525	11682	16983	10995	19909	10535	17389	11388	15249	10506	16290	14065	17227	27343	14598
XLOC_003501	81	133	85	122	90	154	64	145	86	144	68	105	57	70	109	151	222	108
XLOC_003502	135	263	239	293	211	355	363	517	178	366	229	265	175	343	219	342	581	307
XLOC_003503	1288	2527	2253	2841	1759	2524	1851	3403	1434	2374	1810	2214	1612	2313	2113	2502	4116	2180
XLOC_003504	249	373	426	447	313	428	382	536	246	420	335	314	314	428	369	478	704	345
XLOC_003505	0	0	0	0	0	0	0	0	0	0	0	0	0	0	0	0	0	0
XLOC_003506	3829	7278	8523	10313	6040	8931	7089	12320	6079	10102	7766	10109	6226	9844	8170	9782	17088	8666
XLOC_003507	604	1129	1263	1554	938	1306	859	1533	646	977	773	996	829	1080	1095	1240	2110	971
XLOC_003508	32	84	65	90	75	101	30	98	35	98	62	57	58	83	55	72	120	75
XLOC_003509	15	38	35	60	42	28	41	57	11	14	14	8	7	27	29	29	26	27
XLOC_003510	107	212	561	671	171	352	1591	2866	275	399	424	586	671	969	751	902	1324	712
XLOC_003511	5560	9737	9972	11283	7339	10424	7100	11675	6378	9150	6814	8438	7142	9761	9937	11387	17818	9096
XLOC_003512	207	354	378	417	282	403	320	498	157	341	246	251	312	351	359	380	608	313
XLOC_003513	20	27	19	37	21	49	11	26	11	18	14	17	18	21	18	29	55	24
XLOC_003514	19	27	22	44	1	4	39	40	7	10	32	39	3	8	21	30	33	13
XLOC_003515	6455	11213	11351	14054	9147	12895	9606	16388	7885	12827	9661	12817	8514	12445	11325	13826	23140	12274
XLOC_003516	86	161	175	183	140	202	119	132	88	94	114	123	82	119	94	126	158	80
XLOC_003517	3279	5557	5229	6083	4718	6224	3218	5195	3061	4810	3468	4387	3487	4525	4696	5192	8040	3960
XLOC_003518	8	19	13	9	8	12	5	7	7	4	7	22	6	4	11	13	12	12
XLOC_003519	48	68	158	162	102	120	136	221	37	61	70	83	88	121	102	169	175	82
XLOC_003520	918	1572	1753	1905	1346	1761	1249	1786	1165	1907	1561	1687	1165	1649	1641	1992	3171	1533
XLOC_003521	5	19	13	9	11	13	6	11	14	9	12	16	14	21	13	6	17	4
XLOC_003522	1487	2593	3059	3772	2177	3208	2219	3643	1809	2875	2116	3065	2110	3183	2780	3135	5348	2731
XLOC_003523	34	59	59	74	59	66	31	36	26	59	38	36	32	58	26	72	125	47
XLOC_003524	38	79	94	109	48	75	51	110	42	75	78	39	62	88	71	66	131	73
XLOC_003525	158	208	259	290	166	243	351	661	120	248	208	333	256	472	221	308	574	382
XLOC_003526	1034	1975	1548	1853	1233	1777	1021	1834	1191	1836	1321	1597	1126	1581	1599	2055	3211	1588
XLOC_003527	6	5	13	17	7	8	11	16	5	15	6	17	9	18	12	16	17	7
XLOC_003528	77	218	202	245	165	260	146	260	104	198	142	140	114	217	184	179	411	184
XLOC_003529	125	218	96	123	125	190	46	93	152	356	144	208	90	166	104	153	273	192
XLOC_003530	22	54	24	44	26	30	57	90	16	25	27	20	35	34	47	34	64	15
XLOC_003531	39	72	114	173	77	91	232	402	15	59	63	84	91	133	99	125	183	82
XLOC_003532	3061	5783	5356	7271	4201	6121	4725	8533	3326	5843	4362	5368	4275	6341	5682	6992	10801	5920
XLOC_003533	6	12	14	26	7	28	114	223	15	11	15	15	16	32	22	41	40	18
XLOC_003534	1680	3010	3160	3637	2005	3015	2795	4577	1823	2800	2539	2997	2135	3145	2855	3312	5777	2907
XLOC_003535	279	596	473	685	375	550	238	524	358	696	448	814	294	534	431	640	957	588
XLOC_003536	531	964	845	1025	703	890	615	1046	729	1080	855	1121	535	812	849	855	1604	857
XLOC_003537	2514	4397	4633	5470	3447	4835	2875	4926	3302	5160	4039	4855	3198	4639	4480	5341	8790	4438
XLOC_003538	26	54	45	45	27	43	24	31	24	30	19	19	26	30	39	30	57	29
XLOC_003539	8	2	8	11	0	5	16	41	4	4	5	3	4	10	7	14	11	2
XLOC_003540	471	823	697	942	638	859	495	849	505	800	523	749	504	746	662	826	1254	621
XLOC_003541	25	58	45	54	36	49	13	53	6	21	16	29	14	19	37	43	82	41
XLOC_003542	1984	3353	3001	3585	2413	3283	1630	2851	1827	2860	2013	2572	1945	3086	2345	3028	4890	2493
XLOC_003543	51	110	89	119	49	111	54	93	25	34	24	28	37	73	36	29	72	34
XLOC_003544	103	180	183	167	149	178	79	133	100	176	115	157	68	126	157	178	283	141
XLOC_003545	4354	7423	8344	9395	6809	9307	4381	6632	5515	8836	5478	6244	5110	6588	7411	8085	12404	5989
XLOC_003546	108	170	201	263	168	217	126	263	144	207	141	149	135	171	191	227	383	161
XLOC_003547	2546	3879	4444	5003	3435	4493	3278	4936	2962	4683	3399	3896	3013	4158	4320	4698	7831	3669
XLOC_003548	832	1576	1209	1470	1056	1467	865	1780	737	1268	929	1205	921	1460	1240	1532	2508	1287
XLOC_003549	31	81	90	165	46	95	284	572	36	73	59	82	54	158	120	130	185	80
XLOC_003550	1252	2057	2631	2666	1772	2292	1880	2964	1995	2736	2191	2745	1997	2760	2544	2876	4877	2144
XLOC_003551	33	56	67	76	37	53	26	70	25	31	46	29	37	57	41	65	105	39
XLOC_003552	862	1423	1556	1744	1230	1737	1220	1831	946	1504	1094	1400	1313	1638	1495	1679	2882	1379
XLOC_003553	384	608	696	810	526	757	570	937	496	811	609	689	514	675	713	783	1302	654
XLOC_003554	168	396	547	706	371	476	299	417	308	487	306	318	411	593	517	552	659	346
XLOC_003555	14	21	12	45	12	44	7	10	2	8	12	10	10	15	8	30	64	18
XLOC_003556	12	22	44	35	23	28	1	0	1	1	0	0	6	0	33	34	54	23
XLOC_003557	21	56	97	121	60	99	579	983	37	76	71	111	88	132	133	114	230	102
XLOC_003558	13605	22381	24733	26528	20588	27742	11264	16473	13611	19875	14450	16195	13608	17989	22600	23386	37221	16742
XLOC_003559	40	74	43	51	31	62	38	69	46	79	55	98	57	39	46	66	76	48
XLOC_003560	2	16	7	18	7	7	0	0	0	0	0	0	1	0	9	7	7	0
XLOC_003561	48	80	97	110	53	83	354	588	40	49	43	40	73	119	81	102	134	78
XLOC_003562	25	57	45	58	41	86	57	78	40	107	30	48	31	56	50	59	108	65
XLOC_003563	1351	2383	2142	2682	1806	2542	1073	1880	1450	2329	1703	2187	1230	1942	2057	2602	3652	1895
XLOC_003564	1974	3609	3464	4365	2598	3809	3166	4923	2267	3626	2823	3653	2597	4126	3371	4323	6505	3292
XLOC_003565	2457	4368	4342	5019	3520	4673	3377	5618	2642	4187	3239	3934	3098	4383	4056	4524	7262	3747
XLOC_003566	15	24	14	37	17	35	16	22	13	33	19	20	5	30	16	24	27	11
XLOC_003567	4	0	5	5	8	6	25	46	2	9	1	4	16	16	3	12	11	0
XLOC_003568	10	7	8	22	33	15	4	5	11	34	2	3	14	13	10	11	41	18
XLOC_003569	17	5	10	25	8	28	27	35	3	19	12	8	12	22	14	11	24	12
XLOC_003570	0	0	0	0	0	0	0	0	0	0	0	0	0	0	0	0	0	0
XLOC_003571	55	112	167	162	131	145	136	217	62	102	67	90	113	145	129	187	234	120
XLOC_003572	2056	3818	4187	4966	3301	4546	3827	5811	3118	4698	3600	4383	3079	4272	3680	4217	8126	4117
XLOC_003573	1	1	0	4	0	9	0	10	0	2	1	0	2	3	0	2	6	0
XLOC_003574	356	804	433	568	411	533	158	278	400	771	427	765	269	501	407	601	1005	573
XLOC_003575	3	2	9	0	15	19	20	34	8	5	18	24	14	26	19	24	34	17
XLOC_003576	219	395	422	553	282	448	195	338	313	537	297	340	201	374	314	326	672	358
XLOC_003577	128	226	296	352	179	229	142	253	194	291	176	238	144	267	140	205	285	143
XLOC_003578	161	212	344	371	203	312	408	573	148	226	193	231	263	366	306	321	502	237
XLOC_003579	286	523	445	628	398	596	320	513	306	450	318	431	315	413	429	457	849	397
XLOC_003580	112	261	266	263	183	266	104	175	110	210	186	180	114	195	177	266	407	190
XLOC_003581	3425	6051	5659	6214	4962	6778	3213	5391	5023	7827	5353	6647	3630	5208	5581	6216	10817	5287
XLOC_003582	2768	5218	5291	6505	3834	5686	4359	7484	3307	5137	4003	5162	3851	5825	5383	6279	9854	5301
XLOC_003583	0	0	0	0	0	0	0	0	0	0	0	0	0	0	0	0	0	0
XLOC_003584	1093	1977	2036	2445	1566	2438	1349	2201	1289	2063	1709	2292	1400	2051	1864	2312	3580	1683
XLOC_003585	16	46	37	36	27	49	13	60	17	37	15	26	23	46	37	59	66	18
XLOC_003586	40	106	93	115	22	24	38	79	19	32	54	62	48	54	30	71	65	33
XLOC_003587	260	455	476	485	408	482	425	604	279	462	323	322	387	491	491	536	883	440
XLOC_003588	542	989	1251	1301	954	1177	1041	1547	822	1269	1042	1081	875	1176	1340	1344	2361	1124
XLOC_003589	60	141	155	154	98	163	77	137	89	138	76	120	64	103	103	84	194	145
XLOC_003590	196	420	440	524	283	414	245	483	281	488	301	396	221	309	294	424	682	368
XLOC_003591	16543	30411	25862	32410	21992	32273	18751	33450	17836	29695	22205	30212	18498	28789	24039	29528	49126	26072
XLOC_003592	1567	2791	2849	3345	2518	3423	1329	2178	1755	2740	1748	2274	1700	2463	2246	2579	3832	2085
XLOC_003593	1092	2062	2092	2554	1563	2404	1173	2180	1313	2358	1709	1924	1183	2036	1983	2313	3326	1662
XLOC_003594	28	62	88	118	36	73	122	225	31	36	25	28	38	55	52	59	93	45
XLOC_003595	11208	20072	19224	22737	14668	21069	13021	21932	14848	23929	17579	20587	13153	19111	18374	20819	37384	19104
XLOC_003596	1	6	16	7	3	9	13	17	1	2	1	1	3	2	0	6	3	2
XLOC_003597	0	0	0	0	0	0	0	0	0	0	0	0	0	0	0	0	0	0
XLOC_003598	1578	2839	2754	3107	2010	3089	1907	3204	1470	2445	1855	2462	1662	2280	2369	2764	4649	2258
XLOC_003599	1736	2767	2954	3159	2414	3177	2310	3373	1909	2905	2214	2675	2105	2896	2836	2937	5136	2419
XLOC_003600	1880	3351	3006	3701	2790	3716	1673	2832	2588	3853	2451	3613	2160	2867	2844	3584	5851	2977
XLOC_003601	51	71	90	131	76	130	53	94	70	126	93	69	55	80	60	90	139	65
XLOC_003602	812	1423	1353	1610	1122	1405	892	1503	663	1080	740	800	825	1108	1198	1221	2028	1025
XLOC_003603	282	490	417	462	357	431	116	279	237	395	183	219	209	322	362	457	670	341
XLOC_003604	31	50	50	52	35	52	47	62	27	38	26	43	29	31	58	42	72	16
XLOC_003605	1515	2844	2102	2827	1950	2929	1476	2681	1682	2808	1549	2260	1729	2826	2058	2706	4230	2480
XLOC_003606	15	28	18	15	23	20	11	27	37	32	41	22	13	12	27	26	56	19
XLOC_003607	7	15	17	27	19	13	5	13	18	20	21	26	20	12	19	29	32	20
XLOC_003608	627	1232	987	1237	781	1175	1040	1975	745	1278	862	1129	976	1397	1026	1289	1845	1121
XLOC_003609	4460	8122	7296	8677	5891	8546	7176	12090	4802	7282	4894	6713	6069	8703	7932	9572	13878	7506
XLOC_003610	76	141	122	167	74	138	130	230	139	228	245	215	139	166	148	178	424	183
XLOC_003611	75	157	188	215	114	181	321	549	68	102	115	186	171	192	227	234	316	151
XLOC_003612	18	50	69	86	44	65	233	328	46	55	56	74	38	97	99	116	131	92
XLOC_003613	1758	2924	2956	3386	2399	3311	1989	3230	1935	3015	2185	2610	1858	2637	2678	3025	5147	2447
XLOC_003614	621	1075	1199	1372	896	1219	829	1399	613	1052	924	955	769	1013	1002	1195	1974	960
XLOC_003615	1767	2995	3242	3780	2396	3376	1834	3166	1915	3152	2014	2501	2111	2812	2942	3418	4693	2282
XLOC_003616	33	67	53	72	34	35	38	70	32	41	32	26	19	30	34	23	64	28
XLOC_003617	595	1008	930	971	756	995	567	866	584	995	672	806	442	667	627	785	1377	630
XLOC_003618	15	35	37	43	43	24	24	33	25	32	25	37	12	20	19	21	52	30
XLOC_003619	1146	2076	2255	2521	1686	2394	1653	2589	1333	1981	1688	1893	1194	1737	1965	2108	3699	1787
XLOC_003620	1	1	11	17	1	0	3	5	2	1	3	8	3	3	0	2	4	0
XLOC_003621	2	9	23	30	4	12	19	26	7	17	3	6	11	11	5	8	14	6
XLOC_003622	29	64	77	52	36	68	40	95	45	54	23	48	32	62	44	66	118	43
XLOC_003623	8	17	16	21	22	16	16	15	10	26	19	16	11	23	29	23	34	7
XLOC_003624	8	17	10	22	13	4	3	9	2	13	1	14	11	14	7	10	21	11
XLOC_003625	53	78	73	93	63	86	51	35	32	88	43	69	57	57	81	101	147	63
XLOC_003626	1181	2008	2093	2413	1700	2220	1946	3110	1204	1701	1520	1798	1519	2116	2034	2301	3688	1830
XLOC_003627	1668	2604	2669	3100	2206	2749	1826	3017	1611	2577	1787	2175	1853	2547	2476	2640	4575	2212
XLOC_003628	634	975	1257	1292	852	1104	995	1472	522	742	759	962	751	1068	1063	1085	1957	902
XLOC_003629	6	1	2	7	3	4	7	9	2	0	3	2	2	7	2	2	5	5
XLOC_003630	1761	3013	3007	3281	2483	3157	3686	5729	2262	3345	2784	3249	2508	3471	3020	3351	6293	2877
XLOC_003631	9	16	7	20	6	4	3	3	5	0	1	1	1	6	6	7	14	7
XLOC_003632	1	2	7	1	8	1	0	0	8	15	3	14	1	3	1	2	15	9
XLOC_003633	353	798	789	1076	596	842	884	1486	549	898	640	865	547	744	822	978	1656	782
XLOC_003634	5	7	3	8	19	19	18	30	14	2	7	7	9	4	12	12	23	8
XLOC_003635	1085	1982	1752	2212	1511	2267	1192	2237	1188	2197	1489	2206	1236	1812	1556	2072	3323	1850
XLOC_003636	1782	2780	3636	3896	2574	3404	2885	4590	2179	3224	2752	3208	2513	3286	3413	3901	6367	3188
XLOC_003637	2	4	8	11	7	6	87	164	3	7	9	13	4	21	10	11	29	4
XLOC_003638	1139	2077	1838	2255	1631	2062	1282	2058	1080	1726	1279	1464	1353	1804	1605	1964	3179	1585
XLOC_003639	150	277	279	292	204	300	149	269	156	209	177	179	183	202	244	293	467	192
XLOC_003640	344	499	450	572	406	565	462	762	242	469	346	407	370	493	571	592	945	435
XLOC_003641	1258	1950	2248	2385	1710	2075	1738	2541	1423	2005	1764	2107	1691	2016	2212	2361	4052	1972
XLOC_003642	943	1613	1493	1733	1230	1833	1080	1559	1010	1667	1047	1270	1183	1523	1438	1807	2521	1452
XLOC_003643	278	409	372	507	309	560	342	603	220	318	303	339	239	423	437	475	673	351
XLOC_003644	258	376	461	513	361	495	422	570	201	286	322	326	341	429	443	440	862	398
XLOC_003645	399	966	692	856	623	930	460	894	410	607	448	530	413	641	587	716	1317	660
XLOC_003646	283	412	494	551	404	614	349	585	259	463	308	355	299	483	393	479	750	354
XLOC_003647	2005	3260	2923	3461	2418	3214	1903	3049	2061	2976	2210	2718	2131	2837	3140	3735	5777	2880
XLOC_003648	416	737	783	732	595	723	693	963	172	356	327	292	593	747	764	778	1211	553
XLOC_003649	1	2	0	0	2	7	0	7	14	33	2	4	2	4	1	1	8	0
XLOC_003650	0	11	3	2	2	1	16	26	0	2	3	1	1	4	1	0	9	2
XLOC_003651	4	13	30	28	13	19	27	25	5	5	5	16	16	16	19	12	34	13
XLOC_003652	622	980	1352	1697	794	1169	1045	1940	1027	1718	1439	1596	1058	1710	1480	1792	3330	1783
XLOC_003653	2	6	5	6	2	3	2	2	9	19	8	9	2	2	4	20	13	23
XLOC_003654	1181	2003	2219	2489	1767	2464	1707	2703	1170	1762	1420	1772	1465	2015	1910	2131	3552	1821
XLOC_003655	45	99	86	139	78	147	58	85	38	43	66	59	40	71	72	73	129	68
XLOC_003656	1	0	6	5	1	6	3	3	5	6	2	3	4	0	7	6	6	3
XLOC_003657	2	10	15	3	18	28	16	15	8	17	7	11	8	7	27	23	34	9
XLOC_003658	335	593	817	996	492	697	1339	2060	422	722	800	894	766	1043	906	1045	1753	811
XLOC_003659	2234	4066	3507	4037	3286	4598	1956	3177	2138	3306	2229	3029	2388	3413	3165	3745	5788	3097
XLOC_003660	0	0	0	0	0	0	0	0	0	0	0	0	0	0	0	0	0	0
XLOC_003661	48	71	93	125	37	64	53	148	63	53	79	76	49	104	64	104	137	83
XLOC_003662	268	613	605	785	505	848	486	927	356	666	389	502	339	573	668	850	880	497
XLOC_003663	3165	5544	5249	6082	4200	5898	3288	5214	3376	5342	4221	5211	3074	4371	4861	5475	9566	4915
XLOC_003664	69	180	135	174	75	188	31	116	66	176	41	112	39	139	102	188	153	108
XLOC_003665	14531	26490	26023	31257	23383	33524	20552	34462	20030	31971	17492	22832	15543	22548	21457	24741	47337	24659
XLOC_003666	1700	3130	3063	3834	2186	3646	3175	5364	2133	3778	2741	3277	1956	3337	3116	3410	5708	2955
XLOC_003667	1964	3075	3303	3614	2518	3338	2104	2919	1759	2438	1760	2043	2003	2521	2793	2918	4933	2354
XLOC_003668	1026	1527	1718	1848	1307	1781	967	1524	930	1325	1094	1158	1006	1403	1497	1694	2653	1266
XLOC_003669	10	21	16	20	15	24	7	10	8	1	9	4	2	10	13	23	21	18
XLOC_003670	3002	5676	5734	6525	4083	5898	4592	7681	3511	5405	4137	5222	3809	5536	5267	6017	10253	5360
XLOC_003671	4	14	24	30	16	20	12	9	15	19	17	22	16	17	19	17	20	9
XLOC_003672	208	334	379	395	218	409	381	572	189	308	294	310	267	322	364	386	684	351
XLOC_003673	85	96	86	96	84	99	41	55	81	98	79	129	51	77	54	56	170	86
XLOC_003674	922	1727	1881	2195	1325	1897	1886	3061	1132	2022	1471	1984	1324	1957	1898	2288	3727	1914
XLOC_003675	17	49	49	35	31	50	16	13	22	35	13	21	22	42	34	41	76	32
XLOC_003676	19	42	44	42	31	48	30	105	30	51	28	43	47	67	42	40	113	60
XLOC_003677	33	52	74	74	56	93	20	19	20	40	32	41	42	57	33	34	63	27
XLOC_003678	1	6	12	19	3	7	1	10	2	6	0	0	0	0	6	8	25	12
XLOC_003679	450	877	574	880	503	762	536	1022	448	709	505	753	596	794	601	745	1274	802
XLOC_003680	556	1461	778	1145	666	1320	391	895	710	1453	637	1122	574	1229	668	1254	1451	1021
XLOC_003681	304	540	364	495	310	559	230	391	327	507	369	424	299	429	337	452	707	361
XLOC_003682	2338	4867	3382	4488	2942	4404	2608	4819	2283	3949	2227	3387	2375	4223	3161	4120	6282	3488
XLOC_003683	1	3	7	12	8	10	2	5	2	3	8	3	1	7	5	8	10	8
XLOC_003684	548	1025	896	1078	820	1138	648	1119	605	994	666	931	529	867	766	969	1786	892
XLOC_003685	854	1682	1603	2050	1163	1789	1413	2578	898	1600	1130	1540	1081	1721	1385	1709	2891	1606
XLOC_003686	1	14	17	11	24	10	6	18	9	3	10	11	13	11	10	11	15	5
XLOC_003687	470	805	640	743	626	842	334	492	572	712	461	629	406	576	647	657	1152	542
XLOC_003688	6078	11755	10137	12970	8167	11608	7945	13908	6518	10873	7355	10085	6819	10271	9240	11709	17937	9779
XLOC_003689	6	12	10	19	6	9	34	62	1	3	1	5	1	2	7	4	4	1
XLOC_003690	2683	4985	4719	5866	3738	5601	3321	5689	3966	6234	4391	5319	3274	4826	4403	5327	8646	4584
XLOC_003691	107	186	184	240	154	222	142	246	85	121	124	127	135	146	166	171	296	145
XLOC_003692	6	11	19	18	14	23	16	24	20	14	19	21	12	23	20	20	30	21
XLOC_003693	578	934	973	1074	727	1099	681	1075	477	947	695	815	618	851	829	1040	1506	805
XLOC_003694	1265	2037	2018	2457	1553	2062	1649	2920	1273	1896	1524	1762	1320	1814	2105	2373	3801	1815
XLOC_003695	4	1	2	5	0	6	1	4	2	4	2	1	1	8	5	1	12	1
XLOC_003696	472	676	732	866	640	868	595	999	483	762	646	714	462	635	775	742	1448	620
XLOC_003697	113	188	110	131	123	176	1	1	5	13	5	9	16	37	220	265	275	143
XLOC_003698	33	42	82	84	43	47	84	145	48	69	24	37	64	71	76	80	104	67
XLOC_003699	522	911	987	1198	788	1077	704	1175	590	890	695	858	670	900	1003	1099	1674	917
XLOC_003700	756	1319	1322	1618	1122	1510	772	1280	828	1318	770	1028	887	1111	1169	1268	2153	995
XLOC_003701	1971	3296	3492	3949	2559	3479	2979	4618	2159	3376	2747	3036	2683	3578	3530	3884	6594	3247
XLOC_003702	4149	6793	6940	7601	5871	7704	3298	5468	3861	5459	3848	4601	4123	5434	5520	5668	10032	4825
XLOC_003703	24	72	59	67	58	65	32	55	31	51	32	36	51	57	76	43	112	47
XLOC_003704	283	482	400	509	466	547	183	352	171	237	169	156	244	330	300	326	488	248
XLOC_003705	4	2	6	5	3	5	5	17	0	2	4	2	9	7	5	7	9	4
XLOC_003706	318	557	503	631	465	642	322	513	289	397	324	469	331	451	420	556	870	362
XLOC_003707	18	27	46	43	8	30	16	31	23	44	20	35	32	68	25	26	32	12
XLOC_003708	5	15	14	29	15	9	55	110	6	7	20	35	10	40	21	33	60	37
XLOC_003709	0	1	3	14	1	8	23	39	4	5	2	5	1	7	17	13	16	9
XLOC_003710	9	11	11	10	6	6	55	104	3	5	9	14	5	18	24	26	18	24
XLOC_003711	3780	6699	5883	7258	4957	7072	4074	7217	4143	6427	4351	5791	4644	6534	6127	7095	10937	5521
XLOC_003712	1154	2020	2083	2366	1580	2125	1459	2343	1134	1854	1323	1723	1348	1933	1587	1897	3119	1562
XLOC_003713	865	1730	1618	1836	1146	1468	2089	3334	1029	1894	1614	1697	1156	1852	1751	1968	3314	1590
XLOC_003714	0	0	0	0	0	0	0	0	0	0	0	0	0	0	0	0	0	0
XLOC_003715	0	0	0	0	0	0	0	0	0	0	0	0	0	0	0	0	0	0
XLOC_003716	0	0	0	0	0	0	0	0	0	0	0	0	0	0	0	0	0	0
XLOC_003717	933	1803	1891	2285	1451	2161	1419	2570	1112	1915	1516	1970	1181	1836	1666	1854	3233	1680
XLOC_003718	6	8	22	2	6	20	4	7	4	4	5	16	4	16	3	4	16	9
XLOC_003719	461	706	944	938	653	905	810	1388	311	590	440	574	660	882	674	712	1160	606
XLOC_003720	7	13	5	9	3	14	1	1	1	0	0	0	1	2	14	12	17	4
XLOC_003721	13	17	21	25	26	19	34	57	3	15	5	4	11	11	10	14	26	23
XLOC_003722	4	7	19	14	12	19	3	2	5	4	10	9	8	12	14	25	20	3
XLOC_003723	2	7	9	12	7	11	33	43	2	6	4	2	7	6	17	8	31	9
XLOC_003724	128	298	238	261	189	248	110	207	205	337	349	425	204	353	275	365	561	320
XLOC_003725	9	3	9	5	8	10	2	11	5	6	7	7	2	15	8	19	17	7
XLOC_003726	5806	10250	11166	13656	8071	11578	6245	10891	10510	16285	11088	14405	8264	12666	12371	14623	23995	12187
XLOC_003727	4654	8034	9994	11490	7034	9919	8487	14066	7383	12017	8851	10952	7606	10686	9702	11276	18880	9476
XLOC_003728	11	21	6	10	7	12	4	7	8	12	7	7	5	23	9	3	41	7
XLOC_003729	966	1694	1817	1939	1459	2201	1083	1814	1003	1842	1165	1289	1166	1617	1561	1567	2807	1268
XLOC_003730	0	0	0	0	0	0	1	2	0	0	0	3	1	0	1	1	1	0
XLOC_003731	24	48	36	46	22	50	23	45	14	24	17	17	28	22	28	47	57	29
XLOC_003732	309	531	406	593	332	589	261	507	205	345	253	302	279	383	337	397	646	306
XLOC_003733	537	1003	989	1199	861	1100	529	924	535	957	621	756	528	806	770	866	1429	792
XLOC_003734	2390	4137	4008	4943	3036	4670	2131	4032	2663	4284	3041	3874	2844	4390	3574	4308	6287	3310
XLOC_003735	540	917	814	996	692	944	502	684	619	796	527	589	533	750	744	891	1274	685
XLOC_003736	1007	1730	1979	2124	1602	2191	1290	2085	1437	1948	1470	1636	1352	1701	1713	1799	3151	1491
XLOC_003737	535	963	1234	1614	822	1152	1326	2443	718	1330	1028	1390	1009	1542	1555	1637	2708	1502
XLOC_003738	0	0	0	0	0	0	0	0	0	0	0	0	0	0	0	0	0	0
XLOC_003739	2	23	11	36	5	17	14	48	20	34	7	10	29	16	8	23	36	11
XLOC_003740	53	104	150	175	127	144	87	160	119	233	119	127	156	197	120	159	252	138
XLOC_003741	6023	10560	10553	11821	9757	12860	6763	10796	6921	10850	7467	8857	7306	9969	9018	9927	16085	8289
XLOC_003742	280	495	445	618	375	561	383	616	275	450	386	430	271	471	503	508	869	457
XLOC_003743	26	59	63	57	36	50	52	44	37	80	33	54	35	43	56	48	94	37
XLOC_003744	1878	3329	3405	4126	2710	3783	2309	4030	2268	3496	2408	2928	2132	3020	3320	3623	5879	2822
XLOC_003745	16	30	14	19	6	18	20	26	13	28	23	15	19	15	8	22	44	31
XLOC_003746	3608	6695	6766	8418	5364	7821	5128	8901	4833	8187	6555	8145	4988	7531	6847	8095	13207	6759
XLOC_003747	879	1573	1756	1885	1182	1850	1519	2583	815	1545	1219	1463	1118	1627	1522	1899	3008	1462
XLOC_003748	34	43	77	90	42	57	100	178	50	81	65	84	66	107	117	134	199	93
XLOC_003749	39	77	65	80	44	84	42	58	43	73	54	66	38	67	53	63	81	27
XLOC_003750	7037	12492	13243	15951	9425	13675	9077	16167	10133	15624	12082	15719	8920	12949	11250	13202	24166	12253
XLOC_003751	276	460	340	496	368	456	301	514	360	595	399	539	316	487	466	471	853	413
XLOC_003752	178	271	238	262	228	315	172	279	145	264	157	240	181	246	213	276	399	216
XLOC_003753	133	267	290	341	176	319	285	506	149	277	207	277	160	327	238	340	441	336
XLOC_003754	290	830	537	791	358	815	302	850	345	944	427	751	272	666	471	751	1093	714
XLOC_003755	7	36	26	21	32	25	25	52	50	83	18	41	24	58	30	50	48	28
XLOC_003756	1337	2501	3030	3334	1904	3016	3025	4902	1737	2824	2187	2665	2060	3190	3079	3457	5438	2874
XLOC_003757	361	626	656	790	463	590	521	815	409	691	547	672	532	671	664	768	1178	592
XLOC_003758	50	106	152	161	87	138	154	303	64	116	88	114	127	181	148	181	260	152
XLOC_003759	8	31	20	21	10	30	4	3	4	8	1	9	19	15	17	22	37	15
XLOC_003760	11084	19208	21176	25406	15212	20770	17881	30489	14695	22860	17354	21725	16898	23761	22736	26347	41342	21447
XLOC_003761	48	118	141	156	88	150	100	148	72	145	109	170	108	195	138	160	241	146
XLOC_003762	969	1801	2050	2299	1443	2007	1283	1942	1479	2302	1629	1970	1341	2046	1849	2271	3930	1791
XLOC_003763	11	20	18	18	13	12	18	32	7	24	7	5	16	21	15	16	34	8
XLOC_003764	836	1400	1515	1759	1122	1562	1433	2220	980	1612	1234	1549	1113	1554	1584	1626	2928	1399
XLOC_003765	18	5	15	28	9	7	17	38	7	42	18	17	21	49	16	33	52	49
XLOC_003766	23	39	38	47	18	39	96	194	18	45	41	38	55	79	65	40	91	25
XLOC_003767	2159	4282	3440	4329	2895	4493	2158	3907	2021	3833	2301	3036	2038	3328	2913	3600	5634	2724
XLOC_003768	1166	2173	2074	2359	1888	2449	2008	3324	1297	2051	1584	2003	1583	2186	1700	2069	4152	2006
XLOC_003769	3	23	13	11	10	7	12	14	8	12	8	26	9	9	11	16	25	13
XLOC_003770	719	1205	860	1015	845	1172	661	1132	703	1020	763	898	644	954	897	1060	1602	743
XLOC_003771	2265	4023	3958	4713	3115	4315	3489	5642	2823	4529	3505	4322	2959	4264	3730	4560	7916	4053
XLOC_003772	47	92	131	138	69	100	355	466	84	123	163	149	143	187	191	218	268	143
XLOC_003773	5	0	1	4	2	1	14	35	0	2	3	4	4	1	2	5	9	3
XLOC_003774	246	485	431	487	365	545	304	456	340	544	367	360	309	487	375	412	835	401
XLOC_003775	0	14	7	0	2	9	2	0	4	11	8	14	1	3	4	5	13	1
XLOC_003776	220	478	430	611	348	544	446	689	264	431	360	358	373	507	429	509	902	431
XLOC_003777	842	1519	1649	2174	1157	1571	1947	3206	751	1191	1063	1400	1432	2014	1832	2358	3365	1745
XLOC_003778	1170	1981	1840	2179	1578	2061	1030	1627	1327	1823	1155	1572	1307	1597	1755	2086	3177	1578
XLOC_003779	273	477	440	559	309	443	390	625	260	431	320	315	306	456	439	452	777	407
XLOC_003780	254	362	374	425	332	441	380	579	171	215	228	198	261	316	293	296	541	241
XLOC_003781	56	70	109	117	56	81	197	285	39	47	60	85	95	107	135	111	160	98
XLOC_003782	22	39	30	38	34	41	44	47	4	7	25	23	37	32	37	29	70	22
XLOC_003783	585	1011	1129	1267	932	1214	971	1497	791	1046	1017	1034	832	1190	981	1038	2035	963
XLOC_003784	0	0	0	0	0	0	0	0	0	0	0	0	0	0	0	0	0	0
XLOC_003785	16	19	26	40	20	28	2	6	5	3	5	3	6	12	34	19	38	23
XLOC_003786	11	9	10	1	21	18	11	16	14	25	5	31	5	12	19	9	37	9
XLOC_003787	2114	3564	4467	5215	3256	4543	4509	7241	2144	3185	2675	3216	3074	4195	3673	4197	6638	3490
XLOC_003788	0	0	0	0	0	0	0	0	0	0	0	0	0	0	0	0	0	0
XLOC_003789	0	0	0	0	0	0	0	0	0	0	0	0	0	0	0	0	0	0
XLOC_003790	0	0	0	0	0	0	0	0	0	0	0	0	0	0	0	0	0	0
XLOC_003791	3330	5340	5418	5809	4838	6325	3329	4854	4399	6807	4784	5128	3593	4554	5297	5721	10710	4957
XLOC_003792	952	1696	1608	1866	1235	1648	1253	1923	957	1518	1265	1492	1151	1512	1549	1713	3215	1494
XLOC_003793	2865	4844	4870	5615	3852	5189	4096	6608	2752	4274	3485	4044	3241	4568	4391	5243	8874	4332
XLOC_003794	637	1220	1145	1229	830	1175	1205	1817	419	632	563	695	740	1020	910	1029	1665	818
XLOC_003795	84	218	149	284	103	232	115	211	104	218	132	205	99	193	133	176	314	191
XLOC_003796	132	263	247	297	186	211	162	319	154	282	167	254	138	221	150	248	418	201
XLOC_003797	86	142	197	195	159	149	149	213	79	127	107	128	116	219	162	171	312	107
XLOC_003798	1281	2369	2375	2695	1756	2691	1448	2432	1230	2208	1654	2008	1329	2039	2014	2237	3822	1949
XLOC_003799	1768	3026	3037	3664	2430	3369	2044	3232	2183	3268	2308	2936	2347	3052	3141	3581	5862	2924
XLOC_003800	139	263	336	377	213	326	287	453	197	269	231	292	225	349	317	388	538	269
XLOC_003801	1457	2450	2494	2915	1855	2541	1919	3075	1736	2792	2000	2413	1940	2557	2637	2783	4943	2308
XLOC_003802	40	68	36	62	41	63	39	72	42	50	27	54	26	50	44	87	82	40
XLOC_003803	4	16	10	31	26	32	18	9	5	26	21	13	7	14	12	28	32	14
XLOC_003804	15	31	55	50	13	49	83	193	23	55	41	40	34	64	24	48	83	39
XLOC_003805	45	111	138	129	68	110	194	339	78	129	69	151	70	142	105	119	181	117
XLOC_003806	1	0	12	7	0	4	40	91	9	4	13	3	3	15	12	20	7	7
XLOC_003807	2	6	1	4	8	6	2	5	11	21	6	0	1	0	6	2	6	3
XLOC_003808	0	2	8	4	0	0	36	77	2	9	2	16	2	2	0	2	17	4
XLOC_003809	2	0	0	4	1	0	8	20	0	0	1	3	0	0	1	1	3	0
XLOC_003810	15	18	29	18	35	32	28	45	38	32	14	22	25	33	31	39	53	23
XLOC_003811	4276	7762	7949	9595	5896	8114	6545	10877	4887	7585	5857	7549	5405	7913	7324	8861	14118	7394
XLOC_003812	0	0	5	1	0	5	20	34	3	0	3	4	2	7	0	4	8	1
XLOC_003813	1	0	4	4	1	1	16	46	1	1	1	4	1	1	0	2	4	2
XLOC_003814	311	469	581	600	481	664	395	640	319	488	370	397	393	477	523	484	919	437
XLOC_003815	506	938	898	928	839	1079	586	893	577	802	583	736	577	835	844	964	1585	688
XLOC_003816	1242	2411	2193	2462	1698	2514	1138	1888	1501	2302	1799	2276	1535	2267	1992	2509	4044	2097
XLOC_003817	1037	1981	1870	2473	1325	1998	2095	3917	1069	1670	1489	1962	1545	2584	1822	2468	3671	2137
XLOC_003818	1424	2525	2528	3009	1962	2747	2161	3264	1496	2244	1660	2232	1670	2458	2205	2551	4399	2194
XLOC_003819	488	833	958	1046	616	860	676	1083	672	841	899	916	658	926	910	1129	1975	958
XLOC_003820	776	1436	1765	1852	1077	1527	2242	3414	858	1351	1359	1416	1244	1682	1760	1823	3269	1438
XLOC_003821	16	27	18	16	13	4	1	15	7	29	13	19	2	12	11	15	17	12
XLOC_003822	34	47	40	53	27	35	17	37	54	49	52	32	14	30	28	29	69	29
XLOC_003823	6	9	19	10	12	7	10	21	4	21	3	9	8	6	15	29	19	9
XLOC_003824	373	557	589	703	474	779	413	705	338	586	509	598	397	599	520	724	1079	478
XLOC_003825	2183	3785	3905	4656	2953	3970	2834	4657	2388	3891	2650	3325	2623	3678	3698	4313	6856	3379
XLOC_003826	1181	2602	2063	2815	1897	2740	1334	2568	1432	2773	1724	2380	1377	2484	1944	2624	3788	2232
XLOC_003827	630	1013	1187	1311	902	1347	857	1377	645	956	699	790	915	1197	1065	1243	1843	842
XLOC_003828	310	527	529	551	482	663	332	538	279	455	339	394	380	471	436	482	861	388
XLOC_003829	853	1597	1446	1755	1138	1634	1137	1697	904	1514	1001	1394	908	1266	1349	1631	2692	1355
XLOC_003830	2	13	19	22	6	13	6	8	2	6	4	2	4	5	10	20	18	8
XLOC_003831	22	35	31	42	19	24	5	48	7	13	15	5	15	32	26	38	51	26
XLOC_003832	351	681	719	875	524	685	500	892	475	685	575	651	443	673	656	896	1317	655
XLOC_003833	34	52	57	53	44	34	35	45	16	12	28	31	39	36	43	53	56	60
XLOC_003834	12722	22787	16611	20146	18234	25762	12929	22074	11225	18386	14715	19057	11982	17760	13518	15681	24636	12756
XLOC_003835	0	3	5	7	2	4	1	6	7	5	0	1	1	6	5	0	4	4
XLOC_003836	8	20	33	19	10	19	40	76	5	1	4	15	33	40	15	24	23	12
XLOC_003837	0	14	12	21	4	17	4	57	2	16	4	19	2	9	16	3	13	5
XLOC_003838	0	5	10	13	1	12	17	25	2	14	4	2	5	6	1	7	5	2
XLOC_003839	19	34	65	81	38	56	28	60	21	45	35	12	34	33	30	43	77	19
XLOC_003840	3078	5398	7566	8646	4837	6304	4038	6678	6164	8902	6002	6920	6253	8673	6652	7403	12822	5817
XLOC_003841	117	249	343	408	189	312	326	597	239	504	393	625	309	502	361	651	469	290
XLOC_003842	19	32	34	21	23	29	14	18	12	21	20	6	22	27	9	17	56	25
XLOC_003843	26222	48359	44400	54831	44819	66151	26976	47078	28601	47443	28052	36807	32038	48700	33345	40911	68794	37895
XLOC_003844	2068	3438	4053	4628	3486	4701	7387	11325	1393	2085	2849	2992	2957	4182	3738	3877	6358	3135
XLOC_003845	79	124	112	173	106	166	145	199	118	173	148	204	130	147	127	153	284	141
XLOC_003846	2	8	1	8	11	8	3	11	3	23	10	4	6	4	8	8	17	17
XLOC_003847	0	1	1	6	1	2	4	9	0	1	1	1	0	3	0	1	5	4
XLOC_003848	420	644	840	811	614	832	530	652	555	769	578	563	532	554	784	782	1469	631
XLOC_003849	15	31	44	63	47	60	17	57	41	57	56	79	46	55	40	49	65	24
XLOC_003850	1257	2389	2225	2566	1763	2427	1335	2127	1478	2093	1643	2116	1555	1995	2144	2556	4016	1899
XLOC_003851	1039	1845	1638	1809	1346	1938	1251	1982	843	1266	940	1063	952	1360	1511	1551	2658	1250
XLOC_003852	365	503	665	646	561	569	293	406	357	454	486	491	342	471	684	620	1165	487
XLOC_003853	194	315	235	195	227	305	154	239	247	370	202	232	185	196	202	190	533	248
XLOC_003854	1609	2676	2720	3122	2225	2980	1713	2700	1423	2255	1519	1732	1720	2348	2296	2376	3956	1920
XLOC_003855	930	1569	1632	1727	1233	1534	1076	1590	940	1288	1138	1348	968	1295	1369	1569	2531	1216
XLOC_003856	2060	3487	3567	4085	2803	3726	2099	3271	2483	3651	2730	3198	2392	3196	3342	3692	6548	3186
XLOC_003857	1365	2525	2571	3164	1910	2708	3640	5767	1529	2242	2089	2683	2329	3342	2701	3176	5234	2689
XLOC_003858	494	776	793	891	559	771	495	737	534	798	539	547	523	644	847	737	1340	652
XLOC_003859	586	1082	1042	1273	729	1130	660	1160	624	981	549	728	578	872	899	939	1637	905
XLOC_003860	1742	2964	3394	4132	2644	3555	2008	3271	2869	4071	3003	3608	2710	4060	3269	4057	6801	3370
XLOC_003861	15	32	30	25	17	16	22	33	9	25	5	19	31	57	22	19	52	29
XLOC_003862	11	16	30	26	10	15	65	84	8	11	25	12	7	19	19	28	30	17
XLOC_003863	387	654	897	1029	590	825	836	1370	481	763	717	914	633	993	886	986	1719	875
XLOC_003864	512	1089	1485	1721	928	1331	1576	2585	448	992	699	807	786	1320	1002	1184	2065	1121
XLOC_003865	2	5	13	5	2	2	10	28	0	0	1	1	1	3	0	1	8	2
XLOC_003866	14	24	76	101	16	40	94	199	4	10	1	20	40	26	17	37	22	17
XLOC_003867	4415	7667	8450	9662	6025	8585	5996	9891	4915	7412	6041	7485	5959	8013	7906	8818	14730	7281
XLOC_003868	1291	2086	2411	2694	1717	2326	1764	2915	1279	2047	1730	1831	1597	2079	2098	2517	4185	2023
XLOC_003869	11	20	38	25	18	24	118	239	14	41	29	21	51	77	54	62	86	45
XLOC_003870	766	1164	1260	1434	1060	1293	835	1320	803	1200	898	1001	922	1134	1297	1345	2390	1004
XLOC_003871	581	1038	1017	1250	733	1073	926	1490	689	1007	761	918	780	1170	1104	1231	2011	890
XLOC_003872	56	108	100	131	58	120	39	94	65	99	80	51	79	103	119	135	248	110
XLOC_003873	8	10	4	29	7	7	7	18	2	12	13	5	6	8	10	15	14	7
XLOC_003874	3303	5260	6357	7244	4432	5968	4666	7747	3808	5759	4505	5499	4489	6201	6283	7081	11755	5845
XLOC_003875	254	346	423	572	328	463	361	556	216	349	318	317	253	437	458	405	734	354
XLOC_003876	542	956	888	1081	789	1014	536	1025	528	757	530	694	643	820	861	947	1339	636
XLOC_003877	262	515	536	702	425	565	451	742	266	361	293	420	416	524	564	572	897	384
XLOC_003878	0	0	0	0	0	0	0	0	0	0	0	0	0	0	0	0	0	0
XLOC_003879	0	0	0	0	0	0	0	0	0	0	0	0	0	0	0	0	0	0
XLOC_003880	4461	8269	8621	10298	6546	9459	6752	10959	6862	11154	8141	9851	6209	8988	8035	9201	15784	8191
XLOC_003881	21	52	71	87	38	63	80	111	13	12	17	19	30	56	22	34	42	24
XLOC_003882	8	51	27	48	35	43	16	37	37	48	26	33	2	22	32	47	50	37
XLOC_003883	4618	8244	8404	9524	7269	10783	4913	8172	7120	12267	7488	9303	5438	7965	8019	8554	14978	7405
XLOC_003884	2	10	18	14	21	22	1	4	1	0	0	0	6	6	25	26	36	18
XLOC_003885	12	19	55	58	19	49	245	472	15	24	47	47	27	66	62	42	98	56
XLOC_003886	2	11	2	5	2	1	4	14	4	2	3	7	2	6	10	3	12	4
XLOC_003887	46	92	57	81	49	110	60	114	41	83	33	75	56	88	66	92	172	80
XLOC_003888	4	13	15	28	15	26	38	78	8	13	17	15	15	25	16	19	33	18
XLOC_003889	9	11	29	30	29	17	36	53	12	9	20	22	23	28	23	41	37	24
XLOC_003890	5	4	6	6	3	9	7	21	1	2	9	11	2	3	23	7	4	12
XLOC_003891	972	1714	1595	1991	1355	1847	1649	2770	920	1420	1057	1531	1217	1671	1487	1790	2848	1513
XLOC_003892	5	12	23	24	14	24	13	18	12	13	12	19	8	22	22	16	20	18
XLOC_003893	9	33	37	69	20	43	73	128	5	32	22	33	14	42	17	31	40	32
XLOC_003894	75	114	141	154	63	144	100	207	69	160	149	165	82	138	103	153	243	130
XLOC_003895	9	6	15	17	11	21	51	92	9	10	15	13	7	19	23	30	35	14
XLOC_003896	4	17	18	39	11	18	53	101	17	22	27	34	21	53	41	33	69	22
XLOC_003897	169	290	404	544	325	469	423	557	202	304	294	294	401	493	297	411	519	283
XLOC_003898	541	1176	1146	1437	911	1348	1057	1872	880	1457	1132	1597	939	1258	1303	1470	2439	1236
XLOC_003899	24	49	37	79	42	46	28	37	30	30	17	41	18	57	35	28	75	30
XLOC_003900	970	1557	1613	2085	1379	1811	1461	2328	1096	1614	1274	1575	1227	1787	1684	1805	3053	1561
XLOC_003901	1850	3291	3629	4376	2547	3610	2356	3942	2739	4392	3653	4704	2714	3947	3346	4156	7161	3564
XLOC_003902	857	1752	1869	2323	1245	2009	1069	2053	1678	3053	1774	2415	1379	2480	1827	2442	4248	2349
XLOC_003903	5	10	23	17	18	10	22	24	9	24	16	15	21	23	11	32	40	21
XLOC_003904	37	68	108	125	57	79	42	77	54	63	52	69	86	89	66	56	138	55
XLOC_003905	41	95	107	99	62	95	46	97	97	124	99	105	63	95	106	103	206	104
XLOC_003906	6	11	8	17	7	6	9	20	3	9	1	2	0	7	1	2	11	5
XLOC_003907	11	20	45	29	15	19	12	43	18	23	24	29	22	34	13	26	48	22
XLOC_003908	3	5	14	6	8	8	1	17	7	8	4	17	3	3	4	12	6	2
XLOC_003909	927	1686	1684	1898	1329	1964	827	1341	949	1457	926	1149	932	1302	1340	1813	2561	1229
XLOC_003910	8	8	8	15	7	9	6	11	9	18	15	20	2	12	16	8	31	11
XLOC_003911	27	79	64	102	48	86	57	157	33	80	51	30	20	118	47	95	117	70
XLOC_003912	12	43	43	59	57	58	20	37	27	53	29	47	26	58	25	50	83	35
XLOC_003913	46	132	110	132	85	151	91	139	55	114	76	101	56	110	133	134	255	90
XLOC_003914	3424	5870	6337	7664	4958	6600	4999	7697	4432	6619	5180	6361	5108	6366	6572	7432	12354	6074
XLOC_003915	134	259	266	335	173	289	588	1123	177	332	275	307	303	517	356	396	681	286
XLOC_003916	963	1698	1644	2017	1275	1835	1820	2953	1085	1616	1170	1619	1492	2222	1707	2035	2908	1475
XLOC_003917	1797	3193	2739	3317	2427	3213	1611	2944	1895	2960	1730	2497	2068	3091	2528	3299	4475	2587
XLOC_003918	1154	1992	2497	2836	1700	2260	2041	3382	1725	2588	2090	2283	1908	2601	2320	2560	4475	2052
XLOC_003919	95	158	149	168	115	184	79	141	114	170	120	150	95	150	136	172	227	122
XLOC_003920	105	171	178	165	100	154	112	139	55	110	109	134	85	165	129	169	261	116
XLOC_003921	10	3	8	8	6	8	6	7	3	3	3	6	2	2	2	5	15	17
XLOC_003922	83	118	111	144	88	85	76	127	66	91	83	110	79	119	96	121	184	108
XLOC_003923	193	332	416	424	258	363	462	644	219	337	327	419	289	455	418	394	653	251
XLOC_003924	0	4	3	2	1	4	15	32	2	0	3	1	4	18	4	9	6	6
XLOC_003925	60	107	70	119	67	116	72	122	37	90	67	94	40	103	113	95	165	62
XLOC_003926	16	21	31	29	9	14	14	17	13	44	27	16	16	11	13	15	16	14
XLOC_003927	808	1306	1407	1588	1093	1346	1135	1693	835	1313	1083	1191	1014	1354	1357	1473	2449	1215
XLOC_003928	2570	4258	4907	5625	3909	4921	4395	6889	3267	5240	4559	5294	4247	5715	4903	5511	9198	4597
XLOC_003929	16679	28845	34295	40560	28695	39979	23391	38296	25137	38772	29050	34569	24521	34063	29553	33528	58190	29099
XLOC_003930	0	0	0	0	0	0	0	0	0	0	0	0	0	0	0	0	0	0
XLOC_003931	20571	40654	39561	49653	44440	70311	20524	35544	29405	50551	23804	32540	21509	36036	29157	35455	53457	29319
XLOC_003932	2	18	5	15	3	14	17	26	4	8	4	4	5	8	9	11	16	4
XLOC_003933	735	1317	1278	1550	962	1334	1052	1826	724	1055	713	867	761	1099	1015	1225	1858	1006
XLOC_003934	31	77	66	68	42	52	45	77	27	42	28	46	32	50	28	36	67	56
XLOC_003935	7	15	13	16	8	24	21	47	3	22	3	9	8	9	14	12	26	12
XLOC_003936	22	51	38	79	26	34	51	93	20	27	40	27	29	46	31	52	81	26
XLOC_003937	70	126	123	138	85	105	72	145	82	104	83	111	55	111	88	98	171	65
XLOC_003938	114	150	186	176	126	145	103	141	138	181	125	98	93	151	184	150	268	136
XLOC_003939	0	2	5	8	1	3	15	21	2	0	4	5	4	8	5	6	7	3
XLOC_003940	1	2	4	0	3	2	13	15	0	1	1	1	1	1	9	10	10	6
XLOC_003941	0	0	0	0	0	0	0	0	0	0	0	0	0	0	0	0	0	0
XLOC_003942	3	21	12	13	14	5	19	30	6	19	10	26	11	16	14	11	34	6
XLOC_003943	58	141	104	145	82	157	70	131	120	139	109	86	96	147	157	192	297	147
XLOC_003944	5	4	9	3	1	4	27	23	2	1	1	6	0	5	3	7	12	3
XLOC_003945	72	118	174	141	143	174	145	232	25	53	67	61	70	109	93	95	154	53
XLOC_003946	6	11	7	5	2	14	5	10	1	18	5	5	6	11	5	10	11	11
XLOC_003947	1	9	14	2	2	1	4	14	4	4	2	3	1	0	3	1	3	1
XLOC_003948	2790	4645	4717	5244	3594	4806	4082	6583	3138	4436	3766	4723	3567	4869	4706	5281	9137	4709
XLOC_003949	3074	5034	5188	5792	4446	5938	3356	5319	3810	5737	4497	5148	3555	5014	5457	5803	9788	4554
XLOC_003950	517	702	907	910	705	735	646	1001	688	867	711	764	639	781	796	857	1580	623
XLOC_003951	410	672	565	684	532	764	336	568	267	477	328	337	402	548	526	638	996	484
XLOC_003952	28	30	23	40	17	33	14	17	22	22	11	27	4	39	42	28	53	30
XLOC_003953	865	1563	1675	2181	1263	1716	1273	2324	896	1511	1187	1548	1218	1783	1488	1931	2806	1499
XLOC_003954	7	22	44	25	19	24	32	23	5	23	29	32	15	19	23	33	45	15
XLOC_003955	15	14	27	21	20	33	11	27	10	26	10	24	22	29	23	38	28	22
XLOC_003956	15	23	24	41	19	17	21	46	15	21	12	16	18	28	23	34	56	34
XLOC_003957	6	35	52	80	28	21	14	43	11	8	13	18	24	45	17	15	84	42
XLOC_003958	6	5	13	24	11	8	17	15	3	7	9	5	9	14	13	7	49	10
XLOC_003959	3	11	4	8	11	6	15	22	7	2	3	5	12	7	2	5	12	1
XLOC_003960	0	1	4	8	6	7	0	6	1	4	2	2	1	2	10	22	18	8
XLOC_003961	4	9	9	10	10	20	16	19	6	15	8	9	9	19	4	22	22	13
XLOC_003962	0	0	20	24	0	0	0	0	0	0	0	0	0	0	0	0	0	0
XLOC_003963	25	50	32	61	36	44	163	162	25	29	65	59	53	78	76	67	97	51
XLOC_003964	8	22	11	15	3	2	26	27	2	2	12	6	2	6	14	7	17	16
XLOC_003965	3202	5936	5660	7237	4190	6665	5806	10298	3925	6514	4717	6356	4602	7426	5942	7244	11287	6251
XLOC_003966	12	6	25	31	17	33	7	13	30	40	13	28	12	26	9	26	17	27
XLOC_003967	6	3	9	12	12	3	3	3	18	26	9	5	2	3	8	7	24	8
XLOC_003968	2038	3511	3556	4092	2735	3651	2518	4026	2012	3044	2517	2994	2249	3487	3336	3768	6362	3160
XLOC_003969	387	617	781	878	562	821	775	1259	320	453	450	420	550	742	700	648	1143	538
XLOC_003970	161	272	340	341	244	308	256	309	162	186	138	167	201	231	278	263	527	237
XLOC_003971	1	2	4	8	2	16	5	8	0	2	1	0	4	2	6	20	10	5
XLOC_003972	9	9	9	30	11	31	4	8	9	13	3	7	7	13	25	10	29	23
XLOC_003973	2869	4954	5564	6536	4210	5632	3900	6451	3855	6193	4745	5787	4015	5861	5328	6241	10430	5189
XLOC_003974	572	1194	1201	1430	962	1528	821	1271	734	1133	876	1126	820	1254	1066	1188	2204	1079
XLOC_003975	388	650	703	886	533	724	646	1010	458	619	510	590	497	704	665	792	1343	597
XLOC_003976	510	831	861	907	652	845	600	837	495	716	511	572	632	663	829	874	1591	739
XLOC_003977	6223	10991	10067	12204	7972	10931	7581	12993	4569	6905	5781	6989	5847	8494	7625	9536	14068	7245
XLOC_003978	1466	2550	2587	3437	2043	2861	1970	3622	1880	3088	2210	2951	1982	2744	2744	3176	5261	2694
XLOC_003979	5	16	21	17	6	9	17	26	26	35	29	21	18	17	11	12	35	12
XLOC_003980	4080	6752	7463	8465	5921	8060	4951	7586	4936	7729	5215	5909	4800	6487	6650	6943	11524	5643
XLOC_003981	12	12	20	26	4	18	10	12	12	11	8	15	16	13	18	10	27	17
XLOC_003982	11	12	32	23	7	24	82	192	10	61	19	49	17	76	32	55	74	54
XLOC_003983	0	0	0	4	5	2	3	12	0	1	0	1	0	0	10	11	2	0
XLOC_003984	105	216	331	388	202	304	267	373	158	276	280	339	219	335	272	342	525	310
XLOC_003985	2	8	2	3	8	11	1	2	0	8	1	3	1	0	5	5	7	1
XLOC_003986	59	104	78	120	77	112	38	90	54	76	81	83	56	67	85	91	129	92
XLOC_003987	0	1	1	0	0	5	4	16	0	0	0	0	0	0	1	0	4	3
XLOC_003988	8	14	10	29	6	3	80	208	7	22	13	27	20	35	8	10	16	12
XLOC_003989	12	22	33	40	28	22	54	75	18	31	32	21	26	47	33	41	66	34
XLOC_003990	0	1	1	0	1	2	7	20	1	0	4	2	1	0	0	2	0	4
XLOC_003991	4	9	8	13	6	6	7	17	5	2	9	6	7	10	5	3	22	2
XLOC_003992	702	1190	1167	1331	1004	1166	804	1276	623	1026	738	936	777	1140	1106	1244	1805	905
XLOC_003993	697	1169	1339	1627	959	1349	1136	1753	813	1228	983	1237	982	1297	1292	1417	2254	1052
XLOC_003994	321	478	449	476	329	484	359	560	295	381	344	359	370	397	454	488	881	353
XLOC_003995	109	193	180	222	109	191	96	171	86	163	85	125	118	148	144	152	283	140
XLOC_003996	3	9	6	23	3	13	15	19	1	3	3	2	6	4	6	19	14	1
XLOC_003997	3309	5745	5548	6450	4389	6301	4188	6878	3584	5514	3983	5123	4228	6208	5399	6263	9955	5293
XLOC_003998	2242	3640	3714	4169	2898	3641	3003	4571	2166	3182	2873	3219	2380	3429	3533	3842	6619	3102
XLOC_003999	55	109	156	162	142	152	158	282	24	33	57	52	105	105	105	86	187	77
XLOC_004000	16	37	60	64	25	41	52	98	5	7	14	36	22	27	32	37	40	26
XLOC_004001	1089	2145	2430	2881	1749	2366	1792	2914	1787	2766	2032	2469	2123	2828	2616	3013	5037	2506
XLOC_004002	915	1533	1358	1531	1159	1654	937	1688	689	1139	999	1272	1152	1672	1265	1336	1970	958
XLOC_004003	5439	9000	9148	10495	7657	10272	6580	10371	6453	9796	7529	8942	6610	8656	7682	8548	14842	7218
XLOC_004004	1	2	3	5	5	5	4	27	7	7	6	6	5	10	2	27	16	4
XLOC_004005	0	9	6	5	0	0	1	3	11	18	4	5	2	2	0	0	20	7
XLOC_004006	13	13	9	10	1	5	0	5	12	14	15	4	7	6	9	6	28	14
XLOC_004007	0	0	0	0	0	4	4	15	0	0	0	0	1	4	0	1	1	0
XLOC_004008	1	1	7	5	10	3	26	22	1	1	1	8	5	7	0	12	9	4
XLOC_004009	13636	29885	24316	33914	21410	38981	16629	32525	22060	40742	24357	34309	13820	26277	19999	26227	41861	24429
XLOC_004010	438	844	873	1166	419	745	759	1383	642	1158	955	1262	440	772	641	785	1445	758
XLOC_004011	5299	10955	9726	13108	8069	13134	6410	12223	7657	13750	8439	11604	5755	9968	7892	10578	17848	10120
XLOC_004012	15	24	22	21	15	41	18	37	18	17	22	16	11	4	20	20	33	27
XLOC_004013	11	28	45	50	9	49	20	49	16	25	11	17	14	24	12	25	69	38
XLOC_004014	8	19	20	19	9	17	9	11	8	22	18	21	1	7	11	9	25	18
XLOC_004015	11	7	27	17	18	26	13	23	10	18	17	17	12	4	23	23	30	29
XLOC_004016	2491	4233	4444	4907	3517	4908	3397	5253	2236	3525	2626	3046	2753	3953	3705	4096	6640	3182
XLOC_004017	24	44	55	83	24	38	311	570	22	65	61	76	42	89	87	86	111	91
XLOC_004018	19	27	37	51	33	24	35	57	16	35	23	30	32	31	31	42	52	27
XLOC_004019	0	0	1	0	1	0	19	28	0	0	0	0	1	2	0	2	0	1
XLOC_004020	8	2	6	9	5	11	11	6	20	29	15	10	8	14	16	12	33	16
XLOC_004021	14	40	52	71	26	36	227	412	24	59	43	71	44	65	42	72	109	72
XLOC_004022	1627	3305	2094	2932	1991	3094	1453	2707	1854	3130	1891	2808	1595	2808	1944	2460	4222	2412
XLOC_004023	650	1307	709	995	740	1081	451	746	685	1197	772	1064	520	886	777	1008	1507	882
XLOC_004024	3818	7072	5569	6922	4525	6445	3949	6826	3603	5838	3907	5334	3969	6118	5574	6938	10597	5646
XLOC_004025	2	3	19	29	4	10	69	122	4	29	7	21	15	35	15	40	42	22
XLOC_004026	0	1	7	12	3	5	28	30	1	7	1	5	6	20	4	3	9	7
XLOC_004027	368	605	547	614	513	668	330	490	366	625	320	425	401	482	569	599	1294	587
XLOC_004028	1	0	1	0	0	0	13	23	0	0	4	0	0	0	1	0	0	0
XLOC_004029	0	6	8	16	8	5	45	95	0	1	2	3	13	8	2	8	15	9
XLOC_004030	10389	16547	20975	23885	14621	19352	16851	26254	15032	22824	20236	22732	15157	20428	17855	19244	39232	18464
XLOC_004031	6	5	9	24	6	21	17	29	9	11	12	18	8	8	13	9	37	25
XLOC_004032	8	10	15	15	10	26	12	43	10	17	16	18	9	21	26	24	48	20
XLOC_004033	3	8	5	17	5	8	8	13	0	1	3	7	10	5	13	15	17	3
XLOC_004034	10	12	11	31	11	25	12	17	9	14	18	15	15	18	20	16	39	16
XLOC_004035	1797	3319	3641	3997	2654	3469	3593	5738	2580	4060	3203	3941	2781	3837	4076	4396	7602	3542
XLOC_004036	154	250	215	297	215	260	118	232	218	350	190	287	163	195	211	244	437	298
XLOC_004037	399	787	637	980	565	819	516	998	487	914	614	882	509	811	687	991	1343	810
XLOC_004038	8577	14362	17471	19355	11911	15343	10592	17408	12338	18151	13282	16069	11365	15154	15984	17742	32416	15446
XLOC_004039	910	1569	1671	1740	1275	1683	1175	1689	1028	1629	1280	1498	1134	1614	1606	1811	2794	1328
XLOC_004040	13	18	10	13	17	16	22	27	15	13	15	19	13	15	20	31	32	22
XLOC_004041	620	990	1012	1228	783	1087	758	1292	726	1230	795	1074	704	976	978	1159	2213	936
XLOC_004042	13	20	24	19	5	25	15	15	12	19	5	12	7	24	15	20	44	5
XLOC_004043	3852	6996	7734	9113	6118	8726	5189	8475	5290	8367	6267	8082	5394	7743	5719	6447	11734	5857
XLOC_004044	16	32	43	67	45	55	32	53	42	64	53	47	40	67	31	48	62	49
XLOC_004045	13	40	44	77	41	59	39	21	18	35	22	19	32	38	44	55	66	31
XLOC_004046	212	337	331	450	318	461	178	358	177	375	235	312	273	359	302	339	493	293
XLOC_004047	815	1417	1050	1379	926	1450	559	980	817	1194	629	1102	657	1043	948	1137	1608	928
XLOC_004048	1766	3444	3497	4451	2456	3649	3145	5503	1831	2862	2284	3178	2793	4300	3396	4211	5813	3235
XLOC_004049	3	7	4	15	5	2	9	4	8	16	16	16	2	4	6	9	28	15
XLOC_004050	0	4	0	0	1	1	1	1	0	0	0	0	2	1	0	1	7	8
XLOC_004051	3	9	4	10	8	8	8	21	5	5	14	9	9	14	4	10	85	65
XLOC_004052	1271	2391	3027	3586	1961	3036	2454	3980	1674	2833	2207	2680	2057	3360	2820	3142	5015	2536
XLOC_004053	10	35	12	46	5	51	9	27	3	45	6	15	15	29	8	42	31	23
XLOC_004054	1	14	18	20	7	14	21	42	2	11	7	13	13	10	19	21	22	14
XLOC_004055	290	478	422	477	369	473	213	364	225	337	240	386	272	321	354	428	771	387
XLOC_004056	177	302	403	365	247	400	249	396	206	334	292	257	226	282	466	477	829	375
XLOC_004057	2714	4534	4574	4955	3469	4648	2768	4444	2668	4042	2869	3612	2825	3839	4272	4667	7591	3760
XLOC_004058	1019	1753	1790	2227	1256	2042	1507	2614	1072	1618	1256	1730	1285	1887	1698	2091	3012	1602
XLOC_004059	1	3	4	11	3	5	17	20	5	0	11	9	9	4	14	5	15	11
XLOC_004060	1	2	1	0	5	2	19	23	6	2	1	9	5	7	7	5	2	2
XLOC_004061	202	372	339	392	323	388	227	316	265	343	251	311	252	351	397	414	704	296
XLOC_004062	26	38	37	44	23	30	54	111	20	34	27	48	27	54	33	58	86	31
XLOC_004063	687	1333	1334	1368	1048	1413	970	1526	788	1189	810	1056	898	1232	1201	1287	2199	971
XLOC_004064	2120	4130	3408	3925	3443	4680	1697	2877	2042	3314	2129	2918	2498	3569	3257	4007	6123	3195
XLOC_004065	121	174	254	273	244	294	277	512	157	305	208	236	273	340	169	212	450	206
XLOC_004066	1255	2288	2208	2564	1812	2476	1754	2743	1285	1889	1663	1838	1547	2237	2049	2130	3926	1843
XLOC_004067	3	15	5	10	16	12	13	18	7	16	6	8	6	12	13	15	12	17
XLOC_004068	54577	92994	86783	100350	70432	93047	61624	100071	59964	90616	75718	93828	59374	82390	85805	95787	167204	82562
XLOC_004069	10	24	18	12	17	20	8	4	16	13	8	9	9	19	17	35	29	13
XLOC_004070	28	62	50	78	40	52	36	56	86	103	67	60	35	45	56	55	98	52
XLOC_004071	8	8	10	8	21	14	10	23	4	12	4	9	4	3	3	6	18	1
XLOC_004072	5100	9192	8954	10804	7018	9460	5770	9939	6135	9599	7021	9552	6128	9127	8579	9938	16249	8188
XLOC_004073	2	5	6	4	2	10	14	42	6	9	5	4	5	9	7	7	10	7
XLOC_004074	28	58	34	31	12	16	47	81	12	35	60	44	24	8	31	48	80	26
XLOC_004075	150	306	241	378	170	338	299	611	261	546	263	399	205	452	219	279	460	259
XLOC_004076	1236	2416	2513	3200	1775	2592	1728	2935	1782	2931	2314	3127	1982	2728	2552	3041	4832	2535
XLOC_004077	394	767	418	563	522	828	180	366	435	739	404	580	341	545	350	536	629	382
XLOC_004078	3024	5246	4587	5774	3686	5490	3433	6249	3226	5086	3536	4714	3425	5047	4387	5473	8649	4641
XLOC_004079	103	220	266	393	180	220	766	1287	255	333	298	334	325	527	392	477	841	433
XLOC_004080	82	140	149	202	94	147	119	219	81	199	118	157	131	209	130	182	245	127
XLOC_004081	607	1117	974	1211	763	1021	604	1085	714	1289	746	1023	703	1006	871	1082	1712	952
XLOC_004082	17	16	23	41	13	24	6	26	43	33	9	31	18	19	21	22	28	20
XLOC_004083	550	968	915	1074	695	992	587	946	468	682	507	628	564	902	841	936	1436	742
XLOC_004084	3737	6932	6994	8650	5443	7251	6359	10477	4505	7196	6089	7679	6031	8301	7103	8273	12885	6320
XLOC_004085	0	5	0	0	0	1	2	17	4	2	3	1	2	2	1	1	4	1
XLOC_004086	1661	2823	3251	3733	2530	3189	2503	3910	2010	2916	2037	2513	2290	3206	3046	3419	5785	2798
XLOC_004087	27	19	41	60	34	37	18	30	28	29	26	22	16	34	31	27	78	17
XLOC_004088	2	11	3	14	6	10	19	22	0	1	11	21	14	11	2	6	24	9
XLOC_004089	5	11	7	8	7	5	6	15	3	13	9	23	7	10	8	8	33	16
XLOC_004090	15	14	13	17	16	21	6	17	3	20	5	3	4	14	8	12	10	4
XLOC_004091	178	316	364	377	191	261	557	745	118	180	162	199	170	253	312	321	560	264
XLOC_004092	2	9	4	8	3	6	13	18	1	2	2	0	2	10	0	0	6	2
XLOC_004093	0	2	2	4	5	2	17	50	0	5	6	4	2	3	3	1	2	0
XLOC_004094	79	117	200	216	110	170	152	226	103	117	142	125	159	155	122	143	312	140
XLOC_004095	0	0	0	0	0	0	0	0	0	0	0	0	0	0	0	0	0	0
XLOC_004096	0	0	0	0	0	0	0	0	0	0	0	0	0	0	0	0	0	0
XLOC_004097	13	37	48	36	25	34	15	14	22	33	26	8	17	22	34	29	39	11
XLOC_004098	401	737	897	1061	675	959	684	1117	572	959	699	967	588	962	751	1056	1560	876
XLOC_004099	14	20	23	25	19	12	22	29	9	6	27	29	20	65	29	44	29	16
XLOC_004100	2	7	9	1	3	13	1	4	1	1	0	1	3	4	2	16	6	5
XLOC_004101	121	174	231	302	159	258	130	268	179	344	167	222	122	210	232	306	435	228
XLOC_004102	5	13	21	25	13	21	59	136	6	7	10	15	8	12	15	17	41	8
XLOC_004103	53	104	129	143	81	129	50	97	47	75	52	71	58	55	93	98	223	103
XLOC_004104	31	39	44	64	45	56	25	55	12	39	19	11	27	31	41	35	55	38
XLOC_004105	191	389	353	429	287	474	120	257	126	261	141	208	178	290	258	413	556	293
XLOC_004106	1	8	2	5	8	3	28	55	3	13	2	12	6	5	9	12	8	4
XLOC_004107	17	11	41	24	34	21	15	17	19	31	31	12	17	18	33	34	60	16
XLOC_004108	37	95	137	126	88	98	154	234	52	111	100	101	66	109	108	102	218	120
XLOC_004109	3469	5578	6373	7028	4825	6212	4237	6352	3910	5758	4850	5609	4016	5348	5588	5746	10594	5176
XLOC_004110	22	125	85	100	63	106	92	248	39	143	91	134	67	159	79	155	223	139
XLOC_004111	131	220	274	291	184	261	120	224	197	305	244	274	174	248	230	303	466	253
XLOC_004112	10	22	23	19	11	18	25	24	14	21	27	19	10	21	23	32	35	19
XLOC_004113	2	8	5	3	3	4	3	3	4	9	6	6	3	17	9	5	7	6
XLOC_004114	15	13	39	26	45	59	77	149	19	53	39	54	34	49	23	31	76	36
XLOC_004115	2	1	9	7	5	14	9	29	0	6	1	8	2	13	5	1	5	5
XLOC_004116	16	28	29	35	33	40	18	20	26	59	20	31	12	19	14	25	69	20
XLOC_004117	65	144	191	242	102	262	232	389	84	114	124	101	127	188	146	194	297	149
XLOC_004118	1	0	1	0	0	0	2	19	1	0	2	0	0	3	3	4	1	0
XLOC_004119	1168	2086	2077	2471	1543	2253	1315	2194	1335	2109	1610	2230	1390	2117	2057	2337	3997	2064
XLOC_004120	9	11	24	32	13	12	6	24	5	26	6	16	3	14	14	10	23	11
XLOC_004121	13	13	14	21	5	17	4	14	1	12	14	26	6	14	11	18	22	12
XLOC_004122	22	23	46	57	36	41	60	80	35	38	51	47	40	31	40	48	96	50
XLOC_004123	1492	2745	2719	2955	2006	2807	1738	2678	1736	2526	2149	2250	1654	2392	2360	2589	4735	2292
XLOC_004124	212	350	366	546	325	449	277	489	248	338	286	317	278	398	345	388	714	352
XLOC_004125	959	1613	1296	1620	1242	1576	750	1330	732	1221	793	1059	782	1194	1306	1459	2369	1270
XLOC_004126	163	294	243	321	223	372	125	185	189	275	153	196	140	220	280	274	382	191
XLOC_004127	487	891	923	1049	681	925	704	1168	664	1056	824	1007	661	965	693	769	1547	819
XLOC_004128	16	40	58	52	46	54	124	193	14	38	22	28	20	60	46	46	77	27
XLOC_004129	6	5	10	7	6	17	3	5	3	4	15	5	10	15	5	0	13	10
XLOC_004130	4355	7324	7628	8601	5713	7588	7401	11504	4777	6724	4979	6131	5878	7632	7223	8208	13336	6579
XLOC_004131	9	18	9	21	15	17	26	30	10	19	10	28	13	10	19	19	36	7
XLOC_004132	11	15	1	1	10	16	1	2	8	17	9	6	1	6	4	10	3	0
XLOC_004133	6	5	4	5	2	4	27	18	4	4	25	16	0	3	4	21	13	4
XLOC_004134	411	723	567	682	583	836	385	648	392	694	413	481	381	598	564	653	1027	545
XLOC_004135	120	214	148	216	156	233	85	170	99	171	101	145	143	165	200	218	311	161
XLOC_004136	2849	5430	5011	6046	3763	5863	4234	7323	3143	5531	4104	5408	3309	5184	4558	5487	9562	4911
XLOC_004137	584	964	800	1034	749	1050	387	863	424	839	583	761	504	681	709	833	1399	603
XLOC_004138	463	916	1080	1242	761	1060	1003	1770	605	870	754	1008	817	1069	1078	1068	1875	945
XLOC_004139	689	1336	1599	1818	992	1450	1948	3282	871	1488	1295	1801	1379	1808	1719	1963	3177	1691
XLOC_004140	880	1540	1514	1837	1084	1684	976	1566	1005	1701	1133	1494	1031	1367	1415	1547	2845	1319
XLOC_004141	89	197	200	205	170	253	142	196	87	158	135	167	127	198	152	230	320	160
XLOC_004142	125	195	115	192	111	153	81	157	79	143	104	150	89	138	125	177	299	111
XLOC_004143	197	350	415	484	277	368	393	568	107	233	154	151	186	282	270	354	483	230
XLOC_004144	1497	2836	2610	2967	2021	2861	1693	3000	1645	2700	1885	2393	1655	2483	2446	2815	4632	2501
XLOC_004145	3568	6359	6022	7169	4836	6652	4054	6442	3644	5493	4325	5245	3533	4969	5461	5968	8801	4650
XLOC_004146	146	283	402	461	311	371	550	989	105	163	155	193	267	348	289	312	436	256
XLOC_004147	1625	3146	2914	3642	2104	3204	2394	4311	1953	3440	3090	4377	2338	3648	2453	3151	5006	2714
XLOC_004148	13	28	19	16	19	24	21	29	26	15	9	20	8	29	26	27	36	20
XLOC_004149	651	1421	1467	1827	726	1348	1717	2940	984	1667	1357	1670	1084	1960	1658	1792	3856	1867
XLOC_004150	34	41	39	43	38	40	20	57	32	75	29	34	22	38	35	62	64	21
XLOC_004151	45	83	70	97	47	83	40	82	47	100	56	83	37	82	71	70	84	50
XLOC_004152	18	41	20	18	24	25	14	35	16	31	10	16	32	41	15	17	36	23
XLOC_004153	5	7	10	13	7	21	10	29	7	6	3	17	9	10	11	14	30	24
XLOC_004154	771	1255	1187	1503	992	1523	756	1347	1065	1722	1217	1624	873	1282	1180	1529	2360	1288
XLOC_004155	54	162	125	200	60	203	141	316	78	211	106	178	75	230	97	209	243	192
XLOC_004156	34	74	101	88	46	71	72	111	15	36	24	35	36	69	28	52	86	34
XLOC_004157	683	1096	1185	1370	945	1451	788	1265	693	1231	814	916	806	1184	1131	1244	1948	906
XLOC_004158	1796	2854	3464	4025	2552	3364	2898	4728	2868	4255	3382	4007	2956	4060	3853	4282	7310	3557
XLOC_004159	2060	3342	3061	3353	2921	3938	1901	2945	1703	2383	1821	1931	2024	2643	2606	2683	4407	2100
XLOC_004160	1874	3648	3368	4186	2475	4039	1807	3214	2925	4740	2873	4150	2113	3315	2991	3946	5629	3120
XLOC_004161	6	28	27	42	28	36	23	28	12	23	14	35	21	7	24	14	64	25
XLOC_004162	2895	5236	4453	5398	3903	5722	2870	4990	2915	4948	3256	4095	3071	4409	4235	5036	7878	4211
XLOC_004163	1557	2934	3073	3912	2177	2779	3215	5333	1843	2929	2581	3292	2519	3449	3120	3680	6357	3084
XLOC_004164	5	6	2	17	7	10	3	5	2	6	6	3	1	6	1	18	10	4
XLOC_004165	811	1396	1490	1655	931	1398	1160	1762	984	1356	1095	1464	1022	1420	1451	1752	2652	1448
XLOC_004166	2	3	4	5	0	9	2	14	3	4	3	2	1	4	5	1	9	5
XLOC_004167	1	1	1	11	2	4	12	22	1	1	5	4	23	23	4	1	5	2
XLOC_004168	42	67	53	57	43	46	15	14	33	60	17	23	33	57	46	72	92	58
XLOC_004169	24	29	41	29	23	45	16	24	11	14	15	25	11	25	28	17	28	11
XLOC_004170	11143	20321	17074	21058	14203	19993	12676	21711	11604	18398	12787	17017	12406	18006	17141	20788	33102	17424
XLOC_004171	0	0	0	0	0	0	0	0	0	0	0	0	0	0	0	0	0	0
XLOC_004172	75	79	69	90	71	104	96	122	47	95	96	96	51	65	68	104	138	91
XLOC_004173	748	1298	1335	1445	1068	1326	775	1190	730	1064	834	1049	849	1135	1313	1287	2325	1070
XLOC_004174	4088	6979	8794	10356	5656	7648	9786	17056	4720	7096	6266	8282	7356	10536	9853	11649	16980	8657
XLOC_004175	6	2	14	23	14	15	8	15	8	9	6	10	8	19	8	7	19	29
XLOC_004176	705	1258	1363	1680	1043	1370	1160	1904	863	1333	1070	1319	1071	1368	1336	1482	2595	1257
XLOC_004177	11	16	17	26	7	24	21	39	13	19	9	9	10	23	7	14	36	15
XLOC_004178	339	656	699	864	560	756	681	1083	434	566	563	646	537	739	672	894	1451	626
XLOC_004179	160	309	434	401	251	294	669	1014	124	196	245	214	234	344	301	331	532	239
XLOC_004180	1122	1918	2126	2512	1673	2129	1871	2962	1186	1806	1807	2058	1621	2328	2341	2326	4182	1888
XLOC_004181	0	10	18	17	4	5	6	6	2	17	16	6	5	1	6	9	11	5
XLOC_004182	60	133	132	138	72	146	110	141	44	23	43	16	56	91	191	178	230	112
XLOC_004183	3	19	4	11	1	3	0	1	1	1	0	0	0	0	4	1	3	9
XLOC_004184	91	160	149	212	134	199	206	434	113	215	110	160	130	188	162	195	281	161
XLOC_004185	1751	3228	2734	3525	2253	3263	2385	4078	1780	2632	2273	2657	2116	3178	2947	3460	5587	2889
XLOC_004186	744	1301	1274	1660	1095	1305	942	1506	765	1226	863	1261	941	1397	1336	1534	2328	1144
XLOC_004187	2269	4179	4558	5390	3267	4666	3743	6192	2821	4274	3452	4487	3134	4650	4514	5125	8641	4235
XLOC_004188	2648	4825	5252	6293	4548	6442	4272	7326	4015	6694	4336	5613	3850	5643	4612	5587	9122	4803
XLOC_004189	2034	3565	3370	3872	2704	3954	2015	3357	1795	3069	2030	2572	2132	2872	2866	2984	5056	2600
XLOC_004190	0	0	0	0	0	0	0	0	0	0	0	0	0	0	0	0	0	0
XLOC_004191	184	363	388	524	265	468	293	563	205	358	285	307	241	467	281	370	614	363
XLOC_004192	27	38	25	25	29	41	44	76	17	18	21	35	21	26	10	23	36	11
XLOC_004193	4	12	17	11	7	10	20	26	6	5	7	18	12	5	15	5	15	6
XLOC_004194	278	473	166	170	497	722	407	624	234	324	2751	3586	496	931	114	181	854	425
XLOC_004195	669	1139	1124	1352	891	1331	775	1371	736	1150	870	1024	772	1188	985	1180	1794	923
XLOC_004196	3414	5894	5608	6337	4943	6900	3249	5366	4874	7487	4810	5772	3630	5029	5163	5844	10160	5027
XLOC_004197	149	260	377	423	225	350	403	720	196	348	272	321	265	423	372	430	761	330
XLOC_004198	808	1560	1197	1418	814	1177	1255	2336	767	1344	912	1257	785	1497	1077	1458	2262	1254
XLOC_004199	583	1027	1035	1190	803	1179	763	1388	624	1012	808	971	732	1036	943	1166	1827	908
XLOC_004200	1	12	6	7	11	6	10	25	9	3	8	7	2	4	6	4	20	3
XLOC_004201	14	26	35	37	26	32	30	50	32	22	19	38	9	18	20	37	34	19
XLOC_004202	2	1	10	8	1	1	6	24	1	2	5	5	1	1	4	3	4	1
XLOC_004203	161	250	377	322	281	359	365	505	207	299	259	279	235	286	288	294	563	271
XLOC_004204	17	19	27	29	22	42	30	55	16	30	22	29	14	35	20	26	36	31
XLOC_004205	518	881	997	1121	773	1017	663	1000	610	992	684	773	633	753	846	1001	1507	781
XLOC_004206	5	13	4	13	8	16	0	1	1	1	1	2	3	3	17	20	19	9
XLOC_004207	8	17	27	31	28	32	22	27	21	43	49	49	1	9	21	18	108	56
XLOC_004208	0	4	1	11	2	2	24	32	0	6	8	1	17	7	5	11	9	10
XLOC_004209	1400	2381	2835	3477	1686	2429	3353	5460	1637	2873	2152	2591	2109	3224	2835	3212	5417	2738
XLOC_004210	7	15	17	31	12	10	22	66	3	16	17	14	7	31	14	28	22	9
XLOC_004211	696	1099	1226	1346	882	1120	871	1432	734	988	765	965	918	1243	1138	1345	2062	1016
XLOC_004212	2435	4022	3422	3747	3008	3847	1826	3037	2712	4016	2730	3397	2469	3435	3445	3755	6508	3185
XLOC_004213	0	0	0	0	0	0	0	0	0	0	0	0	0	0	0	0	0	0
XLOC_004214	0	0	0	0	0	0	0	0	0	0	0	0	0	0	0	0	0	0
XLOC_004215	0	4	8	5	0	0	4	17	6	4	8	7	7	5	4	1	20	12
XLOC_004216	50	97	58	80	44	57	62	58	59	101	60	74	56	89	67	84	136	71
XLOC_004217	29	28	28	22	27	29	18	34	30	39	31	45	25	48	35	41	49	19
XLOC_004218	13	15	13	24	8	20	8	8	7	5	7	16	9	6	17	10	20	12
XLOC_004219	12	18	11	32	12	13	7	13	12	6	3	8	8	6	11	9	8	10
XLOC_004220	0	1	1	1	3	1	13	13	4	1	6	2	2	4	1	1	6	2
XLOC_004221	2198	3877	4206	4896	2892	4114	3605	5524	3025	4570	3919	4642	2933	4004	4269	4720	7977	3996
XLOC_004222	47	72	107	57	48	65	179	189	49	65	76	105	81	113	101	92	170	81
XLOC_004223	35	55	47	31	50	66	17	27	45	66	51	27	35	70	32	51	59	31
XLOC_004224	123	199	219	240	184	287	148	149	126	197	126	101	139	170	212	182	310	162
XLOC_004225	18	15	35	70	17	41	61	47	23	38	34	28	28	56	58	64	75	41
XLOC_004226	2476	4217	3949	4744	3421	4761	2480	4120	2674	4218	2814	3509	2428	3831	3648	4114	6262	3322
XLOC_004227	2422	4014	4644	5529	3591	4750	3625	5745	3055	4573	3452	4288	3117	4328	4491	4780	8792	4377
XLOC_004228	19	54	42	62	48	70	46	80	3	27	19	21	29	42	46	35	74	24
XLOC_004229	39	89	43	82	40	86	65	96	40	73	48	29	50	112	60	74	88	48
XLOC_004230	2049	3410	3641	4191	2973	3696	2351	3634	2767	3919	2777	3263	2515	3276	3756	3909	7330	3135
XLOC_004231	4	8	9	21	2	12	6	4	9	2	5	6	2	13	3	3	11	6
XLOC_004232	131	218	324	326	184	238	281	497	92	134	144	181	174	261	215	286	338	150
XLOC_004233	54	75	92	129	61	77	77	116	74	97	69	89	83	93	107	110	147	79
XLOC_004234	0	0	0	0	0	0	0	0	0	0	0	0	0	0	0	0	0	0
XLOC_004235	6250	10424	12316	14051	9319	12762	9809	16113	9184	13832	10434	12597	8904	12361	11526	13201	22378	10658
XLOC_004236	34	49	22	40	21	31	30	39	22	73	45	42	17	37	21	53	78	51
XLOC_004237	5	8	6	0	1	4	4	15	6	9	14	5	8	6	5	5	6	1
XLOC_004238	264	500	684	820	392	517	836	1402	299	479	419	554	479	693	650	776	1143	572
XLOC_004239	879	1589	1484	1919	1296	1803	897	1399	1148	1787	1103	1575	997	1425	1584	1743	2795	1495
XLOC_004240	3949	6871	6418	7664	4732	6747	5405	9230	4496	6914	5569	7272	4625	6851	6364	7576	12956	6748
XLOC_004241	60	145	86	140	74	117	42	69	84	98	82	123	51	83	86	102	180	96
XLOC_004242	287	444	449	515	340	472	371	577	216	407	240	324	306	447	464	459	687	351
XLOC_004243	58	81	90	111	51	83	45	109	29	52	53	65	71	82	60	80	94	57
XLOC_004244	477	993	820	1033	593	1000	627	1096	510	938	679	998	721	1124	918	995	1515	917
XLOC_004245	8	13	12	29	3	19	18	83	9	29	2	10	8	41	8	25	16	19
XLOC_004246	98	205	153	246	144	239	99	202	120	260	174	239	159	182	166	209	386	194
XLOC_004247	99	188	205	244	167	268	221	350	100	177	118	170	159	242	195	210	286	134
XLOC_004248	412	844	752	969	678	1001	439	778	467	1004	619	833	436	761	605	838	1301	770
XLOC_004249	11	12	21	12	6	26	10	21	1	6	4	2	2	1	3	8	14	8
XLOC_004250	5	24	11	23	8	30	8	18	9	8	4	15	4	6	14	22	11	8
XLOC_004251	2	8	6	8	4	10	7	27	1	6	6	2	1	0	4	5	8	1
XLOC_004252	177	338	327	464	295	447	200	381	176	360	235	376	172	235	275	343	556	308
XLOC_004253	1969	3413	3569	4051	2825	3821	2582	4216	2126	3258	2567	3289	2427	3214	3212	3532	6167	3121
XLOC_004254	3436	5249	5503	6072	4731	6099	3473	5348	3404	4931	3768	4167	3573	4681	4883	5235	9157	4154
XLOC_004255	10306	17966	18866	22362	14524	20762	10039	17398	13144	20461	14139	18277	11414	16702	16177	19195	29180	15136
XLOC_004256	62	65	113	148	66	93	147	261	28	63	81	74	76	116	104	97	171	105
XLOC_004257	1789	3057	3646	4102	2449	3448	2617	4166	2033	3147	3056	3446	2148	2908	3311	3535	7285	3422
XLOC_004258	2	12	8	20	1	14	26	77	12	1	4	13	4	13	12	8	17	3
XLOC_004259	796	1705	1409	1754	889	1505	942	2038	1424	2626	1837	2686	1217	1998	1328	1824	3074	1707
XLOC_004260	8157	15866	13818	17322	12752	19553	6744	12180	9042	14626	9065	12850	7966	12620	12242	15321	22247	11922
XLOC_004261	24	47	49	50	25	43	35	36	39	48	18	24	33	36	40	51	83	50
XLOC_004262	255	582	476	699	388	683	234	513	286	584	336	526	246	448	302	565	757	433
XLOC_004263	11	82	28	94	20	104	29	115	22	65	9	52	14	63	16	57	48	61
XLOC_004264	12	10	10	20	2	13	10	9	6	9	2	7	7	4	10	7	18	4
XLOC_004265	725	1363	1337	1646	1053	1403	1023	1616	825	1364	1207	1303	876	1287	1453	1393	2588	1166
XLOC_004266	5278	11425	9738	13220	7615	13137	6495	11972	5731	10817	6711	9511	5407	9768	8474	11000	16967	9704
XLOC_004267	1401	2378	2531	3061	1951	3084	1565	2660	1858	3296	2118	2642	1661	2614	2416	3001	4754	2572
XLOC_004268	520	904	943	1051	784	984	557	886	578	887	632	821	522	797	857	953	1656	794
XLOC_004269	102	160	198	226	120	150	119	187	139	154	162	156	142	193	169	174	352	118
XLOC_004270	1576	2931	3036	3473	2406	3191	2071	3608	1852	2836	2117	2851	2090	3042	2965	3352	5337	2669
XLOC_004271	50	103	114	126	66	84	98	146	49	92	86	92	69	142	105	134	197	78
XLOC_004272	50	112	130	134	88	150	431	768	58	127	138	141	166	222	204	209	268	138
XLOC_004273	0	1	0	2	0	2	14	19	0	0	0	1	1	5	1	1	4	2
XLOC_004274	62	128	125	125	66	93	119	216	40	91	61	76	41	112	131	135	208	112
XLOC_004275	28	48	117	133	34	65	267	447	20	54	29	59	49	80	50	74	122	45
XLOC_004276	157	273	333	428	205	297	876	1345	173	254	184	323	271	361	320	318	565	283
XLOC_004277	269	478	489	562	439	571	365	640	466	769	499	579	395	494	567	714	1271	570
XLOC_004278	241	426	557	564	405	510	632	855	288	479	407	482	369	524	595	561	1006	484
XLOC_004279	180	307	276	366	242	311	257	367	229	346	279	324	166	349	336	330	574	250
XLOC_004280	1	0	32	64	4	1	11	29	0	1	2	11	0	5	6	3	5	1
XLOC_004281	187	298	343	406	209	330	241	332	233	292	261	294	190	350	341	332	563	215
XLOC_004282	101451	172677	152927	177091	141740	194967	87131	137397	91379	136414	96386	119598	116201	156861	139856	152664	245102	121679
XLOC_004283	967	1669	1693	1804	1332	1839	1067	1610	1080	1745	1235	1466	1094	1394	1516	1812	3011	1488
XLOC_004284	373	663	845	1100	606	838	1329	2238	429	625	666	823	750	1033	996	1115	1789	792
XLOC_004285	852	1534	1420	1813	1285	1635	990	1841	945	1333	1131	1474	1068	1555	1387	1594	2765	1489
XLOC_004286	2057	3911	3770	4722	2677	3931	3389	5643	3625	5939	4305	6065	2848	4515	4010	4820	9481	5111
XLOC_004287	24	35	28	61	27	39	0	0	0	0	1	0	8	11	44	69	74	40
XLOC_004288	6598	11565	12131	14294	12213	16708	6485	10620	13376	21057	11985	15223	10548	14875	10876	12561	41903	21002
XLOC_004289	6	24	28	31	34	37	30	47	17	36	34	28	22	31	33	49	44	17
XLOC_004290	4	27	15	12	6	16	16	34	4	11	9	6	7	14	8	13	24	14
XLOC_004291	114	157	163	137	145	189	107	132	83	130	95	108	105	115	120	152	251	146
XLOC_004292	23	43	48	43	17	41	13	32	15	33	16	25	12	30	29	34	40	21
XLOC_004293	72	156	126	190	100	141	86	161	79	120	63	82	65	133	94	142	239	122
XLOC_004294	10	30	24	38	13	21	73	104	20	14	28	39	41	57	36	38	87	31
XLOC_004295	5	12	20	25	10	22	18	24	10	13	7	22	10	12	14	8	19	16
XLOC_004296	25	20	25	37	20	28	6	34	3	16	11	6	15	22	19	24	21	17
XLOC_004297	0	0	4	0	1	0	3	5	0	5	0	0	1	0	0	0	2	1
XLOC_004298	104	224	205	227	182	185	158	190	146	227	146	140	146	143	237	180	299	125
XLOC_004299	458	867	924	1029	713	840	725	1152	569	896	867	966	721	1003	922	1110	1928	869
XLOC_004300	4	8	3	8	11	10	4	8	6	6	2	12	6	11	5	7	16	3
XLOC_004301	1041	1753	1940	2172	1731	2429	1075	1796	894	1505	1124	1134	1206	1742	1467	1731	2540	1234
XLOC_004302	1023	1634	1599	1978	1372	1855	859	1674	1188	1802	1471	1938	1111	1736	1566	1774	3126	1545
XLOC_004303	113	231	299	327	170	296	362	625	153	253	268	350	254	432	302	349	653	330
XLOC_004304	36	34	50	55	59	71	55	59	20	37	29	39	47	59	26	34	62	49
XLOC_004305	7	5	9	23	8	4	51	84	0	11	6	15	16	27	22	37	38	12
XLOC_004306	1754	3671	3407	4270	2663	4254	2283	4095	2135	3979	2322	3309	2002	3263	2891	3794	5525	3000
XLOC_004307	20	10	39	26	9	20	0	2	0	6	3	0	4	4	7	27	24	9
XLOC_004308	272	470	369	543	439	567	253	397	326	452	328	356	294	394	404	478	802	425
XLOC_004309	48	130	148	180	128	195	99	224	53	108	89	83	90	107	126	133	194	129
XLOC_004310	597	1089	937	1165	877	1080	691	1145	838	1247	953	1249	810	1193	1041	1237	2097	1049
XLOC_004311	10	33	36	65	29	32	93	200	25	54	73	68	67	119	83	104	125	65
XLOC_004312	2	4	8	2	2	16	24	51	4	2	9	6	7	16	9	15	16	12
XLOC_004313	1142	1792	1912	2064	1705	1950	1187	1818	1388	1881	1267	1438	1289	1675	1823	1772	3063	1396
XLOC_004314	1	2	3	10	3	8	8	15	2	1	4	3	1	0	3	21	7	0
XLOC_004315	1	18	20	13	9	23	12	15	13	18	20	24	17	19	14	9	32	6
XLOC_004316	41	66	67	58	70	80	36	63	57	70	58	60	54	51	44	79	110	53
XLOC_004317	2892	5018	4855	5567	3615	5261	3538	6004	3479	5456	4542	5382	3663	5276	4992	6140	10135	4955
XLOC_004318	1180	2107	1966	2122	1627	2383	1222	1907	1057	1836	1257	1608	1285	1885	1745	1899	3350	1652
XLOC_004319	914	1299	1635	1744	1238	1656	1121	1920	919	1448	1002	1301	1119	1405	1476	1619	2551	1115
XLOC_004320	632	1135	1049	1274	923	1318	866	1260	712	1041	747	979	738	1022	1061	1092	2145	1029
XLOC_004321	6	1	1	1	0	0	3	6	0	1	0	0	1	1	1	2	5	0
XLOC_004322	21	29	25	23	21	26	63	127	17	33	31	41	29	33	43	38	72	28
XLOC_004323	498	859	960	1088	739	940	743	1230	454	673	509	578	645	877	859	923	1397	693
XLOC_004324	1142	2040	2096	2442	1474	2398	1571	2486	1282	2138	1410	1861	1206	2057	1677	2081	3298	1737
XLOC_004325	4	18	14	16	7	17	9	26	3	11	2	12	7	28	5	24	33	17
XLOC_004326	9	13	23	8	5	3	10	48	6	3	19	25	2	2	9	15	18	6
XLOC_004327	3	10	8	9	3	8	29	44	4	8	3	3	6	13	4	20	12	5
XLOC_004328	86	158	139	266	125	171	810	1338	101	152	164	191	140	221	217	239	399	170
XLOC_004329	297	628	740	783	532	659	1763	2924	382	555	490	546	679	829	844	899	1416	636
XLOC_004330	12	31	27	28	16	24	130	173	15	11	9	29	51	70	42	59	65	32
XLOC_004331	24	39	44	55	28	31	163	261	15	21	20	31	53	60	42	45	79	41
XLOC_004332	6745	11220	10954	12438	8457	11151	7987	12810	5450	7860	5709	6896	6728	9295	10395	11386	17093	8397
XLOC_004333	9	14	35	41	18	14	30	29	4	16	10	19	10	19	13	15	34	11
XLOC_004334	4	6	8	29	17	29	9	15	2	10	7	8	10	7	24	43	32	9
XLOC_004335	488	996	1300	1423	698	1006	1249	1964	708	1193	953	1154	665	1049	988	1165	2391	1104
XLOC_004336	25	58	34	57	36	61	9	33	25	36	23	33	13	40	26	43	67	31
XLOC_004337	5765	11218	10628	14187	8092	12027	9664	17470	6311	10550	6804	10008	8273	13008	10741	14001	19214	10863
XLOC_004338	71	116	213	261	97	185	783	1393	118	129	155	231	245	364	259	274	446	288
XLOC_004339	3125	5662	4069	5527	4044	5521	3008	5620	3084	5097	2891	4185	3120	4922	4398	5649	7938	4615
XLOC_004340	58	100	114	148	79	112	102	235	34	87	65	97	62	131	83	138	187	98
XLOC_004341	313	600	834	1029	475	699	1807	3214	433	586	559	796	901	1292	930	1283	1788	898
XLOC_004342	2	0	5	3	4	1	9	24	2	0	6	2	6	1	0	0	3	1
XLOC_004343	390	682	709	880	660	814	506	843	563	760	495	661	512	810	749	813	1361	626
XLOC_004344	11	27	23	40	26	29	7	35	19	22	33	27	12	29	29	50	48	24
XLOC_004345	7	9	19	15	4	8	4	4	9	14	6	8	5	1	9	17	11	19
XLOC_004346	772	1198	1395	1503	1065	1498	928	1494	734	1049	805	945	868	1159	1023	1223	2074	1038
XLOC_004347	655	1054	1367	1742	908	1187	1243	1945	674	1112	832	1151	1114	1482	1403	1656	2383	1308
XLOC_004348	4	2	12	7	2	3	172	252	9	4	11	26	23	31	11	15	24	27
XLOC_004349	0	0	1	1	0	0	8	23	0	0	0	0	0	1	2	0	0	0
XLOC_004350	2725	4878	4866	6026	3743	5209	3675	5838	3083	4897	3662	4896	3466	4950	4840	5613	8879	4644
XLOC_004351	14	21	7	13	7	23	2	2	14	42	24	13	4	16	11	12	31	29
XLOC_004352	3	20	11	19	15	12	4	14	8	11	5	12	6	12	6	5	7	7
XLOC_004353	10	26	41	27	25	39	14	35	12	19	16	24	21	23	35	22	49	15
XLOC_004354	10380	19054	18624	23367	15353	22122	13269	23189	13677	22376	16096	21455	13992	20449	17656	21925	35154	18815
XLOC_004355	17032	28311	28874	31557	26701	35969	17080	26278	15665	23485	18446	20799	18121	24462	25325	27233	40123	19333
XLOC_004356	10975	18270	17937	20708	14253	19533	14644	23519	11255	16845	11717	14850	13774	18729	18801	21234	34918	17384
XLOC_004357	11	21	14	24	12	22	11	15	13	27	5	8	12	11	18	25	30	14
XLOC_004358	181	350	367	422	245	402	122	288	157	257	182	273	179	291	309	357	530	297
XLOC_004359	1	20	4	6	6	8	4	6	1	8	18	10	2	6	6	9	10	6
XLOC_004360	19	20	42	50	26	50	31	60	14	31	16	25	23	18	52	33	78	39
XLOC_004361	17	23	56	58	27	52	99	181	19	28	17	69	47	49	69	78	124	43
XLOC_004362	0	0	0	0	0	0	0	0	0	0	0	0	0	0	0	0	0	0
XLOC_004363	0	0	0	0	0	0	0	0	0	0	0	0	0	0	0	0	0	0
XLOC_004364	43	118	88	131	58	173	95	178	73	107	69	104	49	147	91	164	194	97
XLOC_004365	0	2	4	2	3	1	5	12	0	1	7	1	5	2	4	2	9	2
XLOC_004366	2006	3088	3177	3647	3033	3883	1333	2087	1921	2809	1703	1873	1808	2476	2495	2897	4529	2123
XLOC_004367	1	8	3	5	2	6	12	21	2	3	3	9	1	14	4	24	9	17
XLOC_004368	1	8	1	3	7	3	16	35	0	7	0	5	2	0	3	9	8	6
XLOC_004369	0	2	9	2	2	4	8	16	3	4	1	0	3	1	0	3	5	0
XLOC_004370	2038	3294	3530	4109	2897	3874	2268	3773	2472	3691	2694	3175	2285	3283	3264	3623	6549	3188
XLOC_004371	2	20	2	2	11	19	3	1	1	17	6	8	3	9	5	11	10	9
XLOC_004372	8	17	16	21	9	36	49	95	3	18	12	6	13	22	5	15	54	18
XLOC_004373	584	903	1491	1673	844	1131	2152	3435	978	1528	1495	1539	1475	1979	1376	1372	2808	1383
XLOC_004374	7	2	19	16	5	12	108	161	8	10	4	5	10	24	8	10	23	15
XLOC_004375	1	11	0	0	0	1	16	13	3	6	16	17	2	8	2	1	1	1
XLOC_004376	186	275	379	381	222	316	470	750	183	284	276	301	309	414	415	424	682	317
XLOC_004377	530	989	1033	1255	681	1077	806	1537	897	1538	1103	1344	769	1233	1100	1416	2280	1202
XLOC_004378	1150	2192	2103	2505	1366	1989	3346	5909	1339	2188	1779	2288	2012	2978	1892	2536	4302	2316
XLOC_004379	3376	6552	4582	6127	4191	6369	2606	4976	3240	5578	3456	5210	3610	5952	4049	5508	8515	5124
XLOC_004380	2405	4852	3841	5183	3137	4820	2551	4515	2835	4544	2792	4125	2840	4657	3708	4949	7081	4020
XLOC_004381	13	30	41	22	37	55	15	25	12	22	30	20	18	35	53	54	64	24
XLOC_004382	10	16	19	25	7	14	4	5	3	22	15	18	4	18	10	20	24	16
XLOC_004383	1	22	11	27	9	12	14	38	3	7	12	6	4	12	3	22	19	10
XLOC_004384	15614	25031	24478	25736	22412	28564	11876	18654	16488	24226	14084	16105	15050	20491	20544	21663	36165	17294
XLOC_004385	5988	9924	9151	10445	8653	11737	5836	8990	8192	12327	8456	9365	6457	8097	8897	9524	19066	9039
XLOC_004386	6132	10905	11184	13889	7956	11543	9016	15092	6994	11551	8844	11381	7834	11301	10798	12999	20469	10776
XLOC_004387	612	1046	1065	1157	859	1104	954	1344	543	806	659	645	755	969	929	1035	1888	801
XLOC_004388	12	20	29	28	14	19	18	9	6	26	17	12	7	22	21	43	34	18
XLOC_004389	6200	11977	9417	12538	7609	12084	5923	11676	7018	12032	7814	11411	6787	10839	8846	11801	18392	10030
XLOC_004390	216	423	410	488	262	430	651	1113	316	525	282	365	246	418	374	435	700	407
XLOC_004391	31	50	27	25	27	6	39	66	41	74	25	23	37	43	28	22	37	25
XLOC_004392	0	1	1	6	2	3	7	20	0	10	0	2	1	2	5	1	7	0
XLOC_004393	227	490	607	701	226	550	1102	2045	265	508	298	448	307	671	439	592	951	485
XLOC_004394	7	21	19	21	4	15	15	17	9	16	8	8	7	20	6	10	16	12
XLOC_004395	111	227	211	292	128	261	141	320	206	387	213	322	141	222	185	253	425	262
XLOC_004396	470	870	938	1164	686	1067	1250	2231	531	1032	633	923	589	1019	847	1046	1632	884
XLOC_004397	18	39	28	81	46	52	15	35	19	48	26	19	35	43	41	63	97	25
XLOC_004398	8	20	19	34	13	19	16	22	11	15	4	18	7	26	13	27	51	34
XLOC_004399	39	89	105	85	48	82	289	535	29	57	56	83	82	146	118	134	184	125
XLOC_004400	1	2	16	26	3	7	3	3	17	1	2	0	12	3	9	11	17	12
XLOC_004401	5	5	8	19	10	5	4	9	1	1	11	6	8	1	17	13	23	8
XLOC_004402	383	577	590	553	499	719	403	551	358	525	411	448	405	443	619	622	1125	536
XLOC_004403	32	27	47	60	25	35	24	35	23	31	9	22	22	32	40	29	40	34
XLOC_004404	984	1692	2174	2483	1452	2021	1746	2969	1103	1581	1345	1651	1515	2071	2000	2323	3878	1830
XLOC_004405	3294	5407	5664	5944	4771	6340	3658	5640	3356	5069	3682	4302	3888	4915	4975	5684	9262	4346
XLOC_004406	1699	3194	3274	3944	2416	3371	2424	4276	1777	2837	2240	2759	2153	3059	3065	3710	5713	3060
XLOC_004407	3534	6139	6590	7123	5539	7756	3077	5203	3517	5492	3645	4101	3433	4962	4954	5336	8652	4266
XLOC_004408	20	29	24	48	35	53	20	21	21	30	22	46	20	46	34	35	69	19
XLOC_004409	1272	2260	2001	2355	1823	2433	1018	1835	1152	1827	1071	1404	1229	1841	1706	1954	3311	1651
XLOC_004410	67	87	185	151	106	118	115	223	89	160	118	178	103	120	178	157	312	179
XLOC_004411	722	1161	1257	1198	1025	1145	658	828	595	812	884	723	805	1010	1197	1043	2397	947
XLOC_004412	7	19	5	6	9	15	10	6	1	3	2	2	1	3	2	6	18	9
XLOC_004413	0	0	1	1	0	0	21	28	2	1	0	6	3	1	1	1	3	2
XLOC_004414	2	0	0	1	0	0	11	18	0	0	0	0	0	0	1	0	4	1
XLOC_004415	0	1	0	1	0	0	10	28	1	0	4	1	0	1	2	0	2	0
XLOC_004416	321	529	724	767	474	609	882	1466	311	481	567	626	571	696	593	662	1205	582
XLOC_004417	12	7	4	3	4	11	29	58	6	7	2	2	11	5	3	7	18	4
XLOC_004418	13	15	22	36	17	30	15	15	13	13	11	14	15	20	12	16	29	11
XLOC_004419	107	161	155	181	129	223	173	271	76	121	112	153	119	165	140	170	281	130
XLOC_004420	1370	2119	1812	1933	1521	2146	862	1445	780	1306	1516	1814	908	1306	1765	1857	2979	1452
XLOC_004421	60	74	99	116	76	89	60	96	83	134	93	100	103	121	75	111	189	100
XLOC_004422	3	4	17	13	5	12	22	40	2	15	4	10	8	6	8	21	10	12
XLOC_004423	11	51	33	18	22	69	25	31	17	32	21	42	8	28	28	36	70	26
XLOC_004424	13	19	17	32	10	15	18	21	7	8	11	8	15	15	18	10	16	2
XLOC_004425	56	117	113	98	65	102	118	163	30	80	45	80	52	66	61	99	137	63
XLOC_004426	18	45	37	26	16	23	7	14	8	29	23	26	15	34	33	44	56	40
XLOC_004427	4	22	11	19	6	31	10	17	14	3	16	11	12	20	15	25	28	25
XLOC_004428	9	19	26	25	17	9	8	25	8	10	7	31	11	16	22	17	39	34
XLOC_004429	14	17	25	33	24	26	10	34	16	28	38	11	31	47	33	15	48	34
XLOC_004430	2088	3549	4095	4811	2942	4247	2253	4024	2922	4600	2939	3987	2510	3738	3671	4105	6679	3370
XLOC_004431	10	20	28	44	11	32	40	119	11	18	14	27	26	9	7	12	50	17
XLOC_004432	4	1	4	11	7	18	11	31	1	17	6	7	1	12	4	8	15	7
XLOC_004433	3759	6581	6933	8065	5889	8124	2468	4228	3919	5978	3553	4288	4343	5915	5515	6451	11820	5904
XLOC_004434	1405	2317	2576	2971	1807	2719	1969	3179	1494	2477	1981	2493	1653	2180	2313	2613	4307	2199
XLOC_004435	214	475	428	551	357	487	378	604	202	412	317	323	300	429	372	438	667	355
XLOC_004436	1544	2767	2619	3204	2182	2844	2437	3857	1454	2277	1521	2003	1884	2653	2638	2831	4270	2274
XLOC_004437	1019	1756	1934	2301	1488	2060	1450	2134	1276	1959	1307	1534	1269	1936	1880	1986	3184	1544
XLOC_004438	59	122	238	207	106	143	270	483	83	133	155	140	164	234	191	190	343	192
XLOC_004439	15	6	28	27	32	25	7	12	14	40	17	19	13	17	23	29	35	29
XLOC_004440	32	48	56	39	33	51	50	55	43	45	12	56	34	71	48	53	113	71
XLOC_004441	6	6	22	19	20	14	8	10	6	2	23	5	9	13	13	6	21	11
XLOC_004442	12209	21992	22068	26910	18434	26469	14652	24899	15690	25548	19061	24653	16563	24013	19890	23614	39660	21079
XLOC_004443	14	46	42	47	44	56	30	52	35	44	27	56	37	44	35	36	65	44
XLOC_004444	0	0	0	0	0	0	0	0	0	0	0	0	0	0	0	0	0	0
XLOC_004445	73	178	212	293	108	170	291	479	135	226	173	210	140	305	248	253	432	206
XLOC_004446	21	50	50	47	26	43	42	109	12	26	21	24	29	41	21	39	61	22
XLOC_004447	33	69	52	49	30	32	25	31	14	19	33	32	23	36	26	45	52	24
XLOC_004448	7	10	16	26	3	10	9	13	10	16	10	14	10	11	10	14	34	18
XLOC_004449	719	1218	1335	1561	1019	1354	1143	1689	901	1463	1303	1472	1049	1439	1482	1582	2731	1418
XLOC_004450	8	27	45	21	28	40	16	14	10	35	32	25	21	20	35	30	62	27
XLOC_004451	6	22	21	35	14	30	6	13	13	9	25	8	11	17	21	32	30	23
XLOC_004452	282	471	508	596	454	574	336	518	208	255	354	288	359	464	458	582	758	374
XLOC_004453	297	423	688	576	383	496	232	356	266	528	331	375	350	471	458	496	737	391
XLOC_004454	4441	7745	7718	9139	5820	8581	4781	7709	4556	7380	5184	6059	4711	7009	6472	7571	11694	5868
XLOC_004455	4	7	21	20	16	6	0	1	3	1	0	2	3	9	16	28	31	24
XLOC_004456	6	22	8	19	17	21	6	7	8	5	8	13	4	8	13	4	10	11
XLOC_004457	63	89	59	79	52	99	29	41	144	183	56	100	35	63	70	60	194	68
XLOC_004458	254	423	468	581	397	585	344	581	201	337	282	364	285	428	331	442	718	312
XLOC_004459	2044	3675	3883	4531	3060	3718	3050	4708	2427	3522	3008	3345	2827	3535	3627	3908	6679	3372
XLOC_004460	605	1252	1959	2066	971	1472	2222	3789	978	1675	1790	1917	1518	2435	2071	2372	3608	1809
XLOC_004461	18	17	17	39	18	23	22	39	15	15	31	20	8	26	25	40	47	26
XLOC_004462	489	888	867	1004	613	914	549	993	593	875	768	945	542	748	756	895	1566	701
XLOC_004463	7	18	29	29	16	11	22	50	6	14	10	7	13	12	15	23	35	24
XLOC_004464	14	38	17	25	36	31	19	41	26	37	16	29	22	15	16	28	45	22
XLOC_004465	0	0	0	0	0	0	0	0	0	0	0	0	0	0	0	0	0	0
XLOC_004466	0	0	0	0	0	0	0	0	0	0	0	0	0	0	0	0	0	0
XLOC_004467	32	76	98	106	41	110	62	99	30	79	70	71	39	65	39	59	130	69
XLOC_004468	30	37	62	57	46	42	70	136	11	18	19	18	20	52	44	51	70	33
XLOC_004469	657	1113	1368	1448	942	1274	945	1448	745	1249	974	1095	849	1108	1125	1236	2378	1196
XLOC_004470	4	20	3	1	5	7	1	9	3	7	3	7	5	7	12	2	11	5
XLOC_004471	7	3	9	8	5	4	6	25	3	4	6	1	7	5	2	9	9	0
XLOC_004472	1118	1848	2308	2429	1616	2295	1802	2768	1077	1600	1292	1417	1438	1896	1825	2191	3369	1584
XLOC_004473	378	653	617	725	449	592	357	580	320	586	390	591	414	504	547	601	1132	571
XLOC_004474	8	21	8	13	13	25	4	6	9	16	6	14	7	4	11	24	25	8
XLOC_004475	9	10	8	15	8	11	7	9	1	4	4	7	4	2	2	2	13	7
XLOC_004476	58	96	87	99	54	96	130	159	99	115	117	144	80	106	84	96	252	135
XLOC_004477	54	80	115	107	39	89	59	111	49	127	51	102	46	113	68	89	160	95
XLOC_004478	4	6	3	3	2	19	8	6	1	3	9	5	8	6	1	5	14	9
XLOC_004479	1	4	1	24	1	2	0	2	1	0	1	1	2	0	5	7	2	1
XLOC_004480	442	696	726	717	541	677	595	873	363	498	352	507	421	554	505	672	1152	529
XLOC_004481	11	17	10	12	6	22	2	10	3	4	5	1	7	7	15	14	16	2
XLOC_004482	432	749	573	702	553	775	329	505	487	688	477	661	503	697	558	748	1119	588
XLOC_004483	854	1592	1556	1982	1129	1707	1525	2795	1048	1550	1130	1684	1305	1986	1715	2021	3105	1623
XLOC_004484	913	1627	1732	2073	1266	2011	1102	1957	1272	2078	1257	1529	1002	1743	1475	1805	2833	1463
XLOC_004485	19	21	31	40	17	44	11	47	22	41	19	31	16	31	27	28	53	13
XLOC_004486	15	43	23	37	15	31	10	23	12	27	33	23	10	53	33	21	56	20
XLOC_004487	0	1	0	1	1	3	3	26	0	2	3	0	4	7	1	1	1	9
XLOC_004488	19	44	22	71	24	58	14	32	25	26	30	19	23	35	36	23	78	18
XLOC_004489	397	839	1064	1276	652	981	1106	1931	482	964	801	991	690	1119	986	1210	2168	1115
XLOC_004490	0	0	0	0	0	0	0	0	0	0	0	0	0	0	0	0	0	0
XLOC_004491	0	0	0	0	0	0	0	0	0	0	0	0	0	0	0	0	0	0
XLOC_004492	10	8	8	16	8	8	11	14	10	13	7	9	4	16	13	13	20	7
XLOC_004493	945	1662	1647	1894	1371	1809	1030	1612	1140	1552	1015	1465	1295	1658	1515	1752	2853	1356
XLOC_004494	0	0	0	0	0	0	0	0	0	0	0	0	0	0	0	0	0	0
XLOC_004495	448	874	890	986	669	898	606	969	326	610	464	591	441	682	803	895	1557	760
XLOC_004496	598	1208	774	1324	759	1056	578	1033	826	1237	905	620	644	1086	693	1081	1159	841
XLOC_004497	7	8	17	28	16	14	10	12	10	20	13	12	14	20	12	14	28	4
XLOC_004498	297	592	661	768	508	725	534	896	348	635	466	641	373	712	609	728	1126	633
XLOC_004499	9	32	19	43	11	16	29	54	7	15	15	37	20	20	27	35	62	23
XLOC_004500	86255	149750	114645	131185	97961	137176	86167	139176	78452	123541	83041	97480	83209	117554	89304	98066	178357	88457
XLOC_004501	0	0	0	0	0	0	0	0	0	0	0	0	0	0	0	0	0	0
XLOC_004502	17	36	28	32	16	12	18	36	14	25	26	26	25	25	24	31	28	5
XLOC_004503	0	0	0	0	0	0	0	0	0	0	0	0	0	0	0	0	0	0
XLOC_004504	27	43	38	42	27	39	11	26	11	10	15	20	22	30	27	22	44	8
XLOC_004505	2	5	14	20	5	2	23	40	2	5	15	18	1	6	13	7	9	4
XLOC_004506	0	0	0	0	0	0	0	0	0	0	0	0	0	0	0	0	0	0
XLOC_004507	0	0	0	0	0	0	0	0	0	0	0	0	0	0	0	0	0	0
XLOC_004508	508	1078	983	1188	700	1040	812	1423	539	888	722	924	630	937	971	1102	1955	950
XLOC_004509	115	257	178	243	149	236	81	131	99	181	159	224	75	142	146	212	359	228
XLOC_004510	10	35	16	46	18	24	17	34	5	10	7	15	10	24	21	47	51	21
XLOC_004511	818	1414	1824	2374	1109	1622	2268	3968	1146	1937	1733	2280	1502	2220	2106	2656	4309	2110
XLOC_004512	572	1147	793	982	780	1083	382	701	693	1221	694	896	413	746	729	958	1415	784
XLOC_004513	2502	4491	4406	4733	3045	4755	3524	5895	2892	4708	4143	5198	3601	5379	4117	4611	7525	3679
XLOC_004514	3640	6306	5682	6406	4895	6686	4061	6743	2969	4749	3257	3785	3306	4892	4770	5352	9087	4375
XLOC_004515	26	40	46	31	31	19	9	43	14	43	13	12	12	22	19	34	44	19
XLOC_004516	7347	12305	13155	14488	10983	14926	7656	12002	9747	15375	11539	12245	8128	10949	12463	13138	24098	11411
XLOC_004517	616	993	887	1025	737	971	459	884	402	689	488	546	588	703	737	761	1283	632
XLOC_004518	16470	27811	28480	32642	22348	29905	24354	39062	18648	28236	23789	28401	20032	28707	28436	32174	53250	26389
XLOC_004519	816	1382	1479	1599	1179	1444	1061	1751	953	1364	984	1171	1028	1230	1363	1519	2462	1100
XLOC_004520	52	88	78	131	61	101	91	175	50	55	65	81	55	113	92	91	148	77
XLOC_004521	4008	7609	6738	8307	5411	7848	4400	7836	4410	7031	4840	6573	4466	6835	6195	8187	12057	6277
XLOC_004522	88	165	221	296	132	179	290	442	40	47	56	96	111	192	103	135	153	100
XLOC_004523	228	467	378	442	337	499	220	360	271	434	352	441	271	332	392	360	704	343
XLOC_004524	16098	26065	25137	27189	22164	27725	19533	28665	16036	22467	17813	22177	16051	20260	24557	26027	42081	19172
XLOC_004525	2	2	14	13	3	18	18	72	5	3	11	6	14	4	7	21	7	9
XLOC_004526	3	18	14	10	8	20	12	22	9	31	23	14	20	24	28	26	40	16
XLOC_004527	9	16	33	39	15	34	23	19	15	34	26	28	5	13	30	16	75	16
XLOC_004528	20	65	73	61	37	64	37	67	40	38	38	43	46	45	43	57	113	54
XLOC_004529	1018	2731	767	1182	1762	3908	1534	3226	1759	3321	15919	26010	1764	3673	700	967	4095	2469
XLOC_004530	0	0	0	0	0	0	0	0	0	0	0	0	0	0	0	0	0	0
XLOC_004531	390	635	717	821	477	681	641	1014	406	633	539	614	524	789	672	757	1176	572
XLOC_004532	300	587	510	477	359	610	323	574	343	423	451	559	304	430	381	484	769	373
XLOC_004533	1219	2009	2083	2304	1512	2115	1306	1973	1252	1875	1824	1877	1046	1313	1600	1704	3110	1393
XLOC_004534	11	31	12	24	24	28	3	22	13	38	4	30	7	40	17	22	37	16
XLOC_004535	3	1	4	11	2	4	4	17	2	3	1	4	6	7	1	6	11	0
XLOC_004536	2	19	16	15	7	17	9	10	15	23	5	16	16	20	2	7	12	4
XLOC_004537	1496	2606	2663	3112	2122	2872	1968	3329	1757	2697	1977	2374	1870	2524	2590	2995	4999	2549
XLOC_004538	9	13	18	29	9	13	7	11	10	16	5	23	9	16	3	16	28	10
XLOC_004539	294	537	737	947	438	667	1077	1911	352	510	489	649	715	922	706	906	1475	836
XLOC_004540	1571	2693	2769	3253	2017	2731	1625	2595	1700	2370	1880	2380	1716	2448	2576	3138	4843	2536
XLOC_004541	1173	2100	2226	2724	1800	2556	1580	2615	1518	2188	1633	1902	1800	2354	2185	2440	3897	2164
XLOC_004542	27	81	67	88	66	87	44	88	25	56	41	47	59	65	56	51	104	42
XLOC_004543	44	34	51	85	65	73	46	69	23	15	29	30	53	65	50	58	90	40
XLOC_004544	424	658	613	756	543	747	482	722	380	541	413	450	435	559	546	653	1121	480
XLOC_004545	1131	2059	2085	2352	1739	2428	1712	2697	1372	2238	1716	2072	1375	1931	1568	1842	3661	1824
XLOC_004546	34	32	81	75	52	45	88	125	22	46	30	29	60	75	64	65	84	42
XLOC_004547	1	0	0	0	1	0	12	12	0	0	1	0	0	0	0	0	0	0
XLOC_004548	6	6	19	7	17	33	7	7	1	5	2	2	2	8	5	12	8	3
XLOC_004549	8	12	6	11	13	13	25	55	24	7	17	15	14	29	19	17	59	18
XLOC_004550	18	36	9	10	22	23	7	2	17	27	43	58	9	1	2	11	8	3
XLOC_004551	6	6	10	6	3	4	2	10	10	43	18	30	6	8	3	7	32	12
XLOC_004552	1	1	0	2	0	1	8	18	0	2	1	1	4	3	2	0	3	0
XLOC_004553	310	501	636	709	434	535	618	961	440	657	509	708	439	660	533	658	1132	533
XLOC_004554	0	0	1	3	1	1	1	16	1	0	0	3	0	2	0	5	3	0
XLOC_004555	0	3	4	0	6	5	3	24	0	0	4	2	1	7	4	2	11	4
XLOC_004556	11	22	23	16	11	36	104	214	5	17	12	21	21	22	26	24	51	19
XLOC_004557	834	1726	1352	1739	1086	1748	859	1490	862	1450	953	1352	1186	1793	1300	1690	2709	1385
XLOC_004558	343	626	659	820	491	682	783	1399	386	681	429	620	679	1059	675	848	1399	769
XLOC_004559	330	842	531	602	543	659	276	456	413	603	307	542	400	640	556	672	927	539
XLOC_004560	8319	15475	14259	16973	11705	16562	11278	18603	9583	14868	10588	13025	9426	13998	13393	15424	24928	12545
XLOC_004561	10	47	57	65	19	57	27	41	38	87	63	46	41	38	44	51	101	45
XLOC_004562	305	589	592	713	473	633	521	766	366	633	407	542	370	578	475	561	1132	559
XLOC_004563	2491	4456	4327	5201	3243	4823	3449	5697	2873	4584	3263	4015	3194	4739	4213	4915	7748	4036
XLOC_004564	17312	30511	35530	43067	25530	34944	24350	41247	27869	43295	36988	48094	29888	43220	41748	49466	87341	44810
XLOC_004565	2	3	10	7	5	2	10	10	24	19	1	1	6	3	9	6	21	7
XLOC_004566	1207	2122	2135	2498	1735	2194	1641	2615	1379	2113	1610	1824	1547	2246	2125	2361	3898	1753
XLOC_004567	30	54	47	75	51	84	24	50	22	51	31	51	40	52	59	52	124	66
XLOC_004568	1841	3492	3769	4691	2776	4004	3161	5511	2260	3802	3208	4123	2714	4020	3696	4401	7885	3834
XLOC_004569	11166	19615	22263	26645	16568	23229	19016	31604	13470	20614	19607	24821	17920	25119	22759	27273	39771	20918
XLOC_004570	98	129	204	225	125	174	240	431	39	57	77	107	129	178	142	184	217	127
XLOC_004571	83	132	160	171	124	182	122	177	90	96	82	97	109	124	123	164	240	124
XLOC_004572	224	453	435	502	301	484	307	604	275	432	316	431	233	434	392	521	680	412
XLOC_004573	6	7	16	18	4	14	40	51	14	6	6	27	25	40	12	28	41	14
XLOC_004574	4	0	2	8	3	1	17	41	2	10	9	8	5	11	5	17	10	3
XLOC_004575	2743	4634	4512	5583	3662	5012	3983	6427	2960	4983	3812	4887	3386	4782	4340	5273	8918	4543
XLOC_004576	7	5	17	27	3	23	27	51	2	3	3	3	11	12	9	2	24	4
XLOC_004577	24	43	36	43	29	61	23	41	26	58	41	32	24	39	52	41	93	32
XLOC_004578	1134	1860	1794	2031	1455	2051	1349	2196	952	1583	1211	1382	1262	1663	1700	1809	2959	1451
XLOC_004579	198	357	390	425	321	359	205	355	232	425	270	364	227	340	333	413	601	325
XLOC_004580	11	19	23	29	9	12	23	38	32	53	52	64	20	41	27	22	71	32
XLOC_004581	4	20	11	14	19	30	15	25	13	12	20	20	14	6	10	23	31	6
XLOC_004582	66	125	93	116	74	139	72	133	81	114	113	131	98	144	88	99	201	89
XLOC_004583	3520	6251	6115	7104	4168	6044	5269	8653	3170	5008	3602	4545	4520	6213	5749	6588	10636	5337
XLOC_004584	70	112	116	165	123	149	165	279	112	221	117	148	113	163	86	114	230	144
XLOC_004585	6	7	2	4	6	9	13	24	7	9	4	2	1	15	6	6	15	10
XLOC_004586	17	34	17	22	19	32	9	14	12	27	12	13	16	11	20	15	26	21
XLOC_004587	908	1618	1551	2016	1277	1689	1061	1805	1013	1822	1160	1672	1114	1633	1534	1788	2888	1595
XLOC_004588	17	12	28	15	24	29	16	32	14	18	24	20	13	17	13	18	42	23
XLOC_004589	10	6	90	120	37	38	47	78	95	114	48	30	52	72	24	27	120	51
XLOC_004590	12	33	48	40	42	23	8	30	26	33	21	17	20	40	51	43	50	32
XLOC_004591	2445	4518	4550	5506	3652	5104	3075	5362	2860	4719	3463	4764	3543	5380	4557	5508	9002	4357
XLOC_004592	0	0	0	0	0	0	0	0	0	0	0	0	0	0	0	0	0	0
XLOC_004593	1	6	10	13	2	11	15	37	1	1	1	1	3	10	10	13	14	7
XLOC_004594	6	12	14	32	10	13	10	14	7	26	16	14	13	8	10	16	29	14
XLOC_004595	1497	2724	2691	3108	2002	2776	1600	2494	1350	2151	1725	2129	1846	2439	2666	3107	4825	2510
XLOC_004596	0	2	1	2	0	4	1	7	0	1	2	0	1	2	1	0	0	5
XLOC_004597	1035	1826	1714	2027	1557	1933	1215	2239	822	1332	1075	1265	1097	1556	1612	1722	2842	1423
XLOC_004598	2	1	6	8	4	7	13	24	4	17	4	3	5	5	2	8	18	2
XLOC_004599	17	36	30	42	21	15	24	49	11	20	14	24	37	33	29	20	60	30
XLOC_004600	2	1	6	2	4	1	21	26	3	4	8	7	9	2	4	3	8	9
XLOC_004601	0	0	0	0	0	0	0	0	0	0	0	0	0	0	0	0	0	0
XLOC_004602	1	2	1	5	1	3	10	19	2	1	2	1	4	10	4	2	7	2
XLOC_004603	2	3	4	8	6	1	35	34	7	6	2	15	3	9	14	14	19	5
XLOC_004604	2	11	17	17	8	32	48	80	10	8	4	12	15	11	19	21	29	13
XLOC_004605	2	0	0	0	1	3	1	0	3	1	0	0	1	0	0	2	2	0
XLOC_004606	2430	4570	4065	5264	3179	4729	3274	5617	2852	4580	3242	4362	3480	5118	4214	5082	8179	4124
XLOC_004607	2653	4951	4353	5256	3540	4823	3345	5410	3173	5264	3692	4741	3059	4701	4621	5198	8768	4415
XLOC_004608	1558	2769	2762	3331	2255	3214	2503	4129	1877	2940	2299	2891	2350	3219	2981	3367	5341	2660
XLOC_004609	11	19	8	7	6	16	11	3	6	16	2	12	5	15	15	10	23	14
XLOC_004610	2	0	0	2	0	1	2	1	3	1	1	1	0	1	0	0	0	2
XLOC_004611	52	79	85	122	87	133	41	82	47	93	46	62	56	76	74	103	132	71
XLOC_004612	25	63	66	73	23	41	98	165	13	43	31	53	30	64	51	69	97	77
XLOC_004613	38	62	54	76	46	59	49	111	27	51	36	22	54	59	46	45	107	59
XLOC_004614	9	10	10	12	9	15	14	21	17	14	3	11	7	11	17	7	28	8
XLOC_004615	45	87	82	101	63	96	92	148	53	114	139	111	67	126	108	92	209	86
XLOC_004616	0	0	0	0	0	0	0	0	0	0	0	0	0	0	0	0	0	0
XLOC_004617	0	0	0	0	0	0	0	0	0	0	0	0	0	0	0	0	0	0
XLOC_004618	192	285	361	410	255	382	236	390	119	167	160	174	218	281	317	322	457	238
XLOC_004619	40	54	70	66	33	67	47	65	14	20	16	23	42	45	41	35	51	29
XLOC_004620	834	1410	1480	1774	1247	1598	1063	1788	1011	1559	1233	1479	1136	1494	1454	1850	2990	1502
XLOC_004621	39	38	78	104	45	86	95	139	51	76	65	71	77	89	88	89	149	63
XLOC_004622	8	20	18	15	12	16	37	47	13	8	2	14	21	20	8	12	30	19
XLOC_004623	178	255	276	383	240	346	266	339	201	271	292	326	243	385	214	284	676	373
XLOC_004624	1	0	0	1	0	0	13	37	4	0	0	0	2	7	2	1	9	1
XLOC_004625	340	503	530	605	587	775	681	1066	323	421	628	772	582	819	266	309	1800	980
XLOC_004626	14	34	41	45	25	28	109	160	10	34	45	49	47	46	15	21	143	59
XLOC_004627	7	5	9	20	10	14	5	16	5	8	6	4	2	13	17	18	15	12
XLOC_004628	4100	7598	6751	8410	5281	8023	4510	8492	5238	8666	5942	7907	4260	7054	6307	7805	13536	7504
XLOC_004629	25	38	47	89	37	105	33	73	42	88	55	69	13	78	45	63	54	57
XLOC_004630	393	650	690	870	584	754	743	1116	424	681	549	627	485	698	695	792	1316	607
XLOC_004631	410	690	692	858	555	760	451	795	370	608	463	581	432	618	597	648	1004	513
XLOC_004632	1095	1897	1802	2220	1346	2084	1160	2174	1171	2146	1469	1976	1159	1732	1701	2038	3332	1674
XLOC_004633	1234	2039	2593	3090	1673	2261	2232	3646	1490	2242	2078	2530	1830	2559	2495	2799	4449	2095
XLOC_004634	549	861	817	963	739	941	426	711	419	684	484	646	513	664	628	759	1049	582
XLOC_004635	1308	2754	2408	3275	1699	2973	1740	3423	1344	2571	1511	2057	1263	2286	1906	2538	4153	2287
XLOC_004636	32	76	111	110	78	131	130	184	82	80	94	131	84	153	64	105	199	85
XLOC_004637	1253	2069	2259	2462	1561	2398	1735	2743	1411	2175	1757	1939	1587	2227	2126	2434	3883	1964
XLOC_004638	7405	15294	15059	19893	10241	17262	10447	19708	11111	20429	13379	19577	10011	17456	14267	18651	29150	16561
XLOC_004639	13	31	41	51	29	29	38	63	9	5	10	26	14	31	18	29	28	21
XLOC_004640	182	341	427	409	323	436	221	298	102	125	135	147	219	244	259	237	496	259
XLOC_004641	4	30	13	36	16	29	7	6	11	15	12	6	2	13	28	18	23	6
XLOC_004642	2408	4437	4299	5257	3294	4599	3557	6237	2938	4561	3455	4402	2925	4544	3980	4993	8365	4237
XLOC_004643	20	66	62	66	43	69	34	57	53	89	39	40	30	43	42	43	85	48
XLOC_004644	5707	10078	10070	11902	7976	11444	6942	11639	7477	12167	8217	10076	6966	10061	9603	10926	18236	9384
XLOC_004645	1864	3445	3377	4266	2673	3958	2295	4133	2382	3783	2849	3893	2611	3823	3356	4088	6601	3613
XLOC_004646	27	41	55	62	33	36	40	60	30	56	33	34	32	29	50	49	82	38
XLOC_004647	962	1672	1602	1956	1333	1733	1418	2499	1003	1627	1274	1653	1277	1858	1667	1911	3194	1655
XLOC_004648	12	32	38	46	21	20	40	57	9	26	22	27	16	44	37	21	39	24
XLOC_004649	2337	4509	4592	5806	3218	4909	3699	6995	3054	5002	3737	5187	3840	6050	4791	6051	9447	4982
XLOC_004650	957	1564	1555	1853	1204	1613	1176	1867	944	1338	1206	1266	1115	1550	1493	1617	2690	1287
XLOC_004651	8	12	20	28	19	44	17	58	21	26	9	18	6	16	8	22	24	9
XLOC_004652	64	62	97	76	73	47	55	71	34	77	47	54	40	50	77	77	115	58
XLOC_004653	232	479	444	497	311	452	313	525	161	341	290	307	243	361	388	422	711	397
XLOC_004654	463	699	840	1105	672	806	1024	1564	553	871	756	790	741	999	875	1080	1652	851
XLOC_004655	323	464	513	579	465	514	339	537	354	521	343	424	343	372	441	465	1165	568
XLOC_004656	299	527	535	554	479	604	326	521	320	385	270	337	351	502	461	483	793	413
XLOC_004657	209	356	334	386	360	434	284	441	194	300	273	318	300	380	319	378	655	326
XLOC_004658	15	15	6	22	18	24	7	9	6	21	7	19	7	17	19	29	18	21
XLOC_004659	9	26	27	25	27	42	11	39	21	22	36	13	8	12	14	15	35	21
XLOC_004660	1146	1864	1995	2181	1693	2138	1495	2240	1027	1560	1174	1323	1238	1637	1679	1866	3030	1401
XLOC_004661	15	12	26	30	8	33	17	38	16	14	5	9	16	17	6	15	15	16
XLOC_004662	1554	2668	2624	3116	2179	2846	1942	2955	1370	2145	1506	1967	1706	2222	2284	2510	4106	2088
XLOC_004663	9	3	16	25	17	18	15	32	2	3	1	8	8	19	13	10	8	6
XLOC_004664	17	29	31	45	21	15	12	43	13	28	13	19	29	47	14	20	34	34
XLOC_004665	43	54	45	60	49	63	73	149	56	71	101	111	63	76	48	76	151	68
XLOC_004666	45	101	65	78	31	70	122	263	80	127	82	84	46	76	43	61	193	82
XLOC_004667	3	4	4	8	0	2	0	0	10	19	11	5	0	1	1	1	1	0
XLOC_004668	29	47	39	58	22	33	21	60	46	57	38	53	20	29	31	45	122	43
XLOC_004669	9	16	13	24	18	32	16	25	19	19	19	16	9	9	10	10	49	5
XLOC_004670	1526	2813	3062	3230	2150	2862	1664	2652	1410	2234	1730	2086	1468	2096	1476	1751	3470	1709
XLOC_004671	4	12	0	3	1	0	0	1	12	6	8	25	2	2	3	4	12	2
XLOC_004672	1	12	8	17	23	30	3	7	3	9	5	3	6	2	21	19	19	13
XLOC_004673	5	8	9	7	8	25	12	8	15	15	2	1	22	26	19	10	27	16
XLOC_004674	920	1732	1605	1980	1316	1925	1624	3133	1134	1894	1260	1687	1061	1870	1479	1922	2827	1623
XLOC_004675	8	19	29	47	17	34	125	215	11	40	24	30	20	30	21	35	46	40
XLOC_004676	110	191	182	220	117	198	162	266	125	183	141	176	130	161	184	203	367	180
XLOC_004677	3	23	29	10	10	18	26	47	27	20	16	29	24	27	53	21	72	30
XLOC_004678	38	42	56	72	38	30	64	95	17	50	21	46	18	62	53	54	72	46
XLOC_004679	81	119	106	114	77	115	76	120	62	105	76	76	90	90	128	107	243	109
XLOC_004680	38	70	62	68	42	69	28	50	33	56	32	20	29	52	50	51	107	32
XLOC_004681	122	345	239	366	190	326	139	229	91	181	126	104	140	240	215	267	307	177
XLOC_004682	10	17	15	21	34	28	8	12	13	12	4	12	3	30	31	30	30	22
XLOC_004683	1784	2897	3037	3554	2386	3198	2173	3751	1991	2975	2128	2557	2299	3056	3178	3359	5735	2802
XLOC_004684	126	222	304	378	207	245	389	644	123	217	258	215	289	389	304	312	570	276
XLOC_004685	87	161	130	177	116	140	68	112	72	132	89	124	75	106	108	152	233	138
XLOC_004686	12	33	47	46	28	30	89	165	9	10	9	26	26	50	21	32	48	38
XLOC_004687	1	0	5	10	0	4	15	44	0	1	1	0	1	17	1	15	11	3
XLOC_004688	0	4	0	1	1	2	15	35	1	0	2	0	1	3	5	2	7	4
XLOC_004689	1	4	1	2	0	0	8	21	2	0	1	4	2	3	0	2	3	2
XLOC_004690	3	14	17	6	4	12	4	9	5	8	7	6	7	5	11	24	22	6
XLOC_004691	20	29	35	51	43	33	43	91	18	23	28	31	21	57	33	33	91	26
XLOC_004692	1	18	2	13	9	10	3	8	5	12	7	16	17	11	9	14	20	12
XLOC_004693	1146	2013	1974	2337	1615	2272	1338	2128	1228	1920	1323	1681	1203	1849	1919	2155	3262	1478
XLOC_004694	219	378	478	491	364	557	257	369	342	477	304	312	345	416	425	425	669	298
XLOC_004695	9	68	36	71	20	55	21	64	27	47	23	24	18	52	12	25	43	23
XLOC_004696	15263	35028	26730	38787	24093	45030	13767	29258	23377	49512	23988	36913	17114	31422	25976	37670	51597	31824
XLOC_004697	9	18	17	15	21	15	6	16	11	23	7	11	14	9	22	29	24	17
XLOC_004698	508	816	902	863	682	842	712	1063	526	807	665	663	573	828	820	880	1556	740
XLOC_004699	86	225	203	248	128	164	122	171	117	223	178	211	122	164	146	233	295	178
XLOC_004700	21331	37399	34486	42302	28346	39619	32085	53226	21834	34155	25325	32506	25647	37614	34017	41321	60741	31961
XLOC_004701	2610	4460	4217	5233	3449	5027	2492	4038	1474	2503	1777	1973	2500	3567	3239	3635	5424	2765
XLOC_004702	17	24	35	32	11	34	5	11	12	37	8	25	14	19	9	22	54	18
XLOC_004703	103	197	233	291	195	257	203	372	131	219	202	170	160	225	211	215	438	207
XLOC_004704	987	1853	1876	2243	2052	2959	1737	2808	1393	2014	1662	2012	1566	1990	1336	1431	3858	1748
XLOC_004705	1	29	9	4	5	17	10	17	4	3	5	5	0	6	9	7	5	8
XLOC_004706	35	57	118	125	61	65	421	657	48	58	77	146	175	253	193	204	303	143
XLOC_004707	1875	3274	3530	4154	2593	3592	2414	4247	1716	2579	2166	2567	2282	3299	3011	3632	5389	2809
XLOC_004708	36	66	70	73	40	106	44	50	19	53	20	43	36	51	73	93	118	47
XLOC_004709	3294	5829	6190	7285	4256	5996	5419	9301	4194	6374	4953	5761	4625	6304	6396	7367	11822	6013
XLOC_004710	0	0	0	0	0	0	0	0	0	0	0	0	0	0	0	0	0	0
XLOC_004711	343	668	663	811	521	785	615	806	422	736	478	567	575	749	690	758	1218	626
XLOC_004712	125	244	323	411	226	329	368	584	177	260	217	213	239	320	317	441	577	359
XLOC_004713	6	5	14	7	4	7	3	21	9	15	10	15	17	25	9	20	39	9
XLOC_004714	99	190	110	149	71	131	122	222	106	159	190	202	131	182	166	241	417	195
XLOC_004715	2188	4326	3900	4369	3194	4838	2538	4486	1890	3184	2254	2860	2407	4015	3429	3967	5571	2925
XLOC_004716	7	21	20	30	13	21	23	22	7	26	45	30	18	31	24	37	64	24
XLOC_004717	11	14	11	29	16	13	5	12	2	12	19	19	8	22	2	23	37	19
XLOC_004718	49	45	52	60	26	52	27	57	40	53	54	43	33	63	64	72	103	51
XLOC_004719	14	45	25	44	10	30	19	19	18	46	36	46	19	38	25	48	87	24
XLOC_004720	46	116	131	158	85	121	519	742	53	72	59	65	95	191	136	125	257	110
XLOC_004721	11	17	18	16	5	13	33	36	14	20	22	36	14	9	7	21	44	30
XLOC_004722	74	177	282	363	138	262	931	1540	96	191	229	322	296	505	366	464	580	384
XLOC_004723	2777	4782	4939	5945	3514	4943	4892	7909	3308	5196	4349	5483	4236	5539	5673	6727	10920	5632
XLOC_004724	354	597	818	910	481	598	791	1241	349	494	491	492	511	767	734	798	1282	582
XLOC_004725	2	10	12	4	11	28	23	43	4	12	18	5	8	9	8	11	39	7
XLOC_004726	111	216	182	223	154	248	173	332	125	252	155	215	201	265	136	184	354	175
XLOC_004727	1302	2233	2004	2260	1579	1855	1102	1774	1822	2518	2012	2723	1099	1511	1674	1788	3432	1717
XLOC_004728	64	85	160	178	61	78	193	357	68	121	75	133	103	185	128	133	287	166
XLOC_004729	44	64	46	81	37	77	73	105	43	38	42	45	40	45	55	55	110	46
XLOC_004730	82	134	115	108	100	146	27	42	126	199	86	133	50	114	80	130	203	85
XLOC_004731	3	5	8	11	2	11	1	3	6	1	5	5	5	12	9	3	25	19
XLOC_004732	78	110	102	164	81	102	124	202	47	83	76	91	75	98	82	105	192	74
XLOC_004733	8	16	11	8	8	7	64	118	3	6	2	2	2	14	5	3	26	3
XLOC_004734	1164	2137	1925	2376	1444	2297	1176	1959	1399	2201	1622	2000	1344	1807	1840	2191	3562	1900
XLOC_004735	69	165	119	118	110	167	80	127	110	117	98	147	73	139	134	148	287	121
XLOC_004736	7	1	2	2	2	3	19	17	1	3	4	2	2	8	2	4	4	4
XLOC_004737	18	32	12	27	23	29	24	53	8	19	20	30	22	29	31	16	53	19
XLOC_004738	11	17	7	15	10	18	8	2	11	15	13	2	9	15	12	9	18	5
XLOC_004739	3	19	2	13	1	9	0	3	7	8	8	11	0	4	16	13	9	14
XLOC_004740	81	176	192	200	131	167	257	478	63	119	110	130	139	198	174	163	341	155
XLOC_004741	36	49	55	57	46	61	52	112	9	15	29	36	31	77	30	46	53	35
XLOC_004742	178	278	380	373	281	339	497	774	141	239	234	242	274	373	376	382	709	270
XLOC_004743	2	19	4	16	11	10	9	10	2	11	7	8	13	5	5	2	13	15
XLOC_004744	13666	23410	16284	19307	15356	18785	9643	14926	13536	19349	10940	14034	12364	16329	12014	13994	20809	10430
XLOC_004745	34	68	62	92	56	75	142	223	27	48	44	75	78	89	69	105	130	52
XLOC_004746	26	15	21	34	21	22	34	28	40	61	35	15	9	18	17	18	64	28
XLOC_004747	6	7	6	12	5	2	10	10	17	29	4	12	7	14	3	5	14	8
XLOC_004748	1282	1959	2257	2534	1718	2220	1641	2581	1682	2389	1885	2134	1599	2226	2302	2451	4183	1938
XLOC_004749	348	627	755	997	549	725	967	1529	367	570	555	652	678	1038	691	930	1475	717
XLOC_004750	279	514	419	557	341	556	229	398	351	465	349	440	313	398	423	487	938	522
XLOC_004751	4	11	16	18	14	13	20	27	9	9	6	11	11	13	7	10	26	14
XLOC_004752	5	7	3	16	5	20	8	3	4	11	2	15	6	8	5	8	17	5
XLOC_004753	30	73	50	84	66	42	30	48	33	65	54	38	58	87	68	75	126	64
XLOC_004754	32	25	23	24	18	27	14	30	9	14	7	13	10	20	24	38	54	30
XLOC_004755	804	1168	1382	1567	1064	1302	788	1109	898	1245	912	1073	860	1227	1204	1394	2110	1033
XLOC_004756	385	712	697	796	575	656	313	588	521	719	633	629	422	575	632	727	1316	582
XLOC_004757	97	166	162	216	148	205	104	190	99	164	133	128	114	178	150	221	331	188
XLOC_004758	162	290	366	435	265	317	370	854	221	335	296	335	216	373	380	439	696	401
XLOC_004759	9	7	11	27	7	17	56	56	4	14	8	12	6	4	18	21	34	12
XLOC_004760	0	4	3	1	1	3	7	20	0	1	1	5	0	7	4	2	1	2
XLOC_004761	2912	4779	4677	5596	3698	5115	3255	5470	3014	4445	2943	3677	3419	4761	4486	5370	8342	4263
XLOC_004762	14	31	36	35	35	33	81	119	19	28	26	28	41	57	29	45	90	45
XLOC_004763	83	118	195	240	119	137	516	870	87	115	139	182	196	270	246	272	444	202
XLOC_004764	7	25	50	63	33	39	214	396	19	46	64	41	64	125	79	72	128	34
XLOC_004765	0	0	0	1	0	0	10	21	5	0	0	0	5	2	1	2	2	1
XLOC_004766	7177	16816	13272	18237	12749	22664	4227	8234	8230	15737	6920	11037	8900	18604	7899	11071	13304	7545
XLOC_004767	12	22	17	42	33	38	6	23	16	38	14	29	14	29	24	30	44	31
XLOC_004768	35	106	72	81	55	99	35	71	62	140	75	72	49	57	69	96	166	97
XLOC_004769	896	1525	1364	1638	1109	1512	1090	1816	826	1401	960	1226	1010	1531	1382	1533	2721	1427
XLOC_004770	182	309	329	440	301	449	196	323	264	445	256	258	258	383	323	382	669	327
XLOC_004771	97	164	208	225	182	219	6	1	4	3	6	2	62	63	286	295	416	175
XLOC_004772	4	12	29	10	21	10	6	11	10	8	2	14	7	14	16	5	23	8
XLOC_004773	192	343	226	273	279	401	445	740	165	246	303	333	249	348	222	250	695	359
XLOC_004774	10	26	63	54	32	40	100	210	5	36	10	31	35	70	48	66	63	26
XLOC_004775	2605	4494	4551	5628	3489	4713	3215	5464	2934	4484	3402	4204	3332	4657	4340	5471	8769	4542
XLOC_004776	134	231	222	326	244	289	274	484	106	228	139	197	162	298	196	255	428	175
XLOC_004777	511	846	946	1062	784	979	513	983	615	925	658	772	498	708	794	913	1500	706
XLOC_004778	15	23	34	52	24	58	60	105	18	27	24	33	26	39	38	50	79	33
XLOC_004779	1	7	4	3	4	6	15	49	1	4	5	9	16	6	6	15	8	4
XLOC_004780	274	448	433	508	378	498	283	430	326	370	328	331	342	461	378	438	846	356
XLOC_004781	0	0	0	0	0	0	0	0	0	0	0	0	0	0	0	0	0	0
XLOC_004782	26	33	42	89	48	31	25	36	27	49	29	51	25	48	57	27	93	37
XLOC_004783	0	0	0	0	0	0	0	0	0	0	0	0	0	0	0	0	0	0
XLOC_004784	0	0	0	0	0	0	0	0	0	0	0	0	0	0	0	0	0	0
XLOC_004785	8	14	3	12	9	19	46	72	0	8	6	10	9	8	9	9	10	9
XLOC_004786	5	17	14	29	9	20	21	69	3	12	6	16	6	20	11	16	21	13
XLOC_004787	1	2	7	16	0	6	31	42	3	4	6	4	4	4	7	13	12	4
XLOC_004788	1075	1751	1939	2120	1515	2011	1344	1998	994	1679	1217	1344	1192	1716	1684	1834	2934	1435
XLOC_004789	3	10	3	11	11	11	29	50	2	4	3	6	6	4	6	15	24	10
XLOC_004790	641	1116	1397	1743	863	1316	1776	3113	711	1248	1222	1553	1270	2053	1498	1842	2873	1467
XLOC_004791	3363	6172	5601	7048	4202	6508	3544	6120	3598	5872	4360	5989	4092	6016	4896	6346	9740	5553
XLOC_004792	1032	1787	2060	2415	1566	1904	1779	2852	1531	2189	1967	2208	1633	2120	2367	2623	4144	1921
XLOC_004793	16026	27644	26864	30905	21631	29789	19454	31752	17041	25664	19391	23978	18172	25444	25451	29847	44353	21984
XLOC_004794	84	127	111	116	85	119	110	207	41	79	70	50	67	102	129	143	259	104
XLOC_004795	7493	12928	13263	14676	11488	15415	8192	12457	8248	12010	8776	10198	8520	11592	10991	12084	18453	8979
XLOC_004796	729	1488	1368	1623	1109	1512	737	1293	1045	1444	1037	1361	902	1224	1144	1533	2541	1290
XLOC_004797	1483	2680	2415	2963	1999	2610	1508	2505	1586	2493	1750	2383	1553	2315	2214	2629	4145	2107
XLOC_004798	948	1881	1635	1933	1212	1933	1015	1630	1052	1616	1229	1485	929	1402	1586	1686	2763	1368
XLOC_004799	7	11	9	5	2	8	5	7	3	7	6	5	8	21	1	6	12	3
XLOC_004800	609	831	874	1049	937	1079	31	45	2	15	32	35	258	256	1336	1410	1793	876
XLOC_004801	7	23	11	20	17	14	12	28	4	13	9	3	14	14	26	13	39	20
XLOC_004802	35	52	73	82	39	49	62	151	45	87	67	76	52	67	52	48	104	64
XLOC_004803	407	630	677	800	526	780	529	866	411	579	474	539	503	611	690	737	1352	580
XLOC_004804	5	7	9	16	15	32	81	149	4	13	8	24	22	23	21	41	66	17
XLOC_004805	4	0	8	2	3	1	13	35	4	1	0	0	8	4	2	4	7	4
XLOC_004806	34	70	30	39	37	23	19	45	19	27	26	28	12	18	27	54	57	26
XLOC_004807	6	20	24	36	24	15	38	60	5	6	2	7	21	24	23	16	35	25
XLOC_004808	222	376	463	599	314	432	987	1764	249	415	359	492	439	645	491	556	948	450
XLOC_004809	34	77	40	61	35	49	8	24	15	22	29	51	31	30	61	86	89	65
XLOC_004810	21	37	28	37	21	32	29	31	14	31	10	28	22	17	34	25	44	20
XLOC_004811	13	17	23	25	17	19	45	47	21	20	11	6	13	15	18	24	43	22
XLOC_004812	116	181	255	229	192	266	26	32	30	43	15	13	39	64	248	271	319	139
XLOC_004813	359	673	599	783	572	852	299	549	431	719	374	449	347	565	578	760	1083	612
XLOC_004814	1471	2619	2527	3271	2043	2803	2213	3646	1594	2640	1833	2252	1876	2757	2586	2934	4761	2371
XLOC_004815	41	120	114	159	82	100	84	212	53	104	59	81	81	117	104	139	208	118
XLOC_004816	1539	2861	2802	3357	2087	2970	2092	3491	1833	2985	2178	2793	2033	2983	2734	3023	4862	2429
XLOC_004817	29	82	64	75	43	77	36	83	25	44	53	38	26	64	49	72	81	74
XLOC_004818	4083	6895	6705	7950	5906	7683	4146	6677	4600	7147	4264	5320	4544	5988	6350	7385	10701	5484
XLOC_004819	622	1067	1043	1236	827	1152	906	1244	601	966	733	775	704	1064	953	1097	1925	856
XLOC_004820	6104	10776	10331	12756	7772	11650	8704	14442	6899	11014	8900	11063	8008	11688	10668	12491	20946	10772
XLOC_004821	244	333	461	502	351	514	268	470	307	453	318	390	310	423	454	482	781	383
XLOC_004822	1186	2073	1951	2566	1730	2400	1288	2247	1162	2030	1352	1563	1241	1897	1957	2131	3224	1622
XLOC_004823	5	21	31	36	25	33	52	89	13	37	21	25	15	38	30	29	71	22
XLOC_004824	519	899	911	1054	708	1123	493	947	601	1055	656	863	483	831	809	952	1585	811
XLOC_004825	14	26	29	66	17	21	117	237	7	16	12	44	28	49	22	26	58	47
XLOC_004826	14576	26605	24452	30485	18582	26525	19645	33299	15592	25179	20187	25961	19781	28930	25581	30646	48881	26315
XLOC_004827	7	7	12	8	10	6	34	64	1	2	4	13	4	3	6	6	9	7
XLOC_004828	18	54	52	69	22	59	173	285	13	30	26	13	33	36	26	33	69	25
XLOC_004829	228	325	281	405	272	408	129	281	182	290	191	252	183	290	248	272	465	243
XLOC_004830	1382	2228	2641	2830	1907	2576	2180	3347	2095	2906	2451	2704	1970	2549	2757	2847	5425	2577
XLOC_004831	3248	5700	5083	6083	4191	6075	3334	5699	3243	5250	3582	4969	3114	4595	4532	5152	8554	4531
XLOC_004832	17	40	37	31	39	31	15	17	10	6	13	11	17	29	10	17	22	27
XLOC_004833	2768	4625	4352	4728	3961	5274	2443	3896	2279	3418	2383	2731	2706	3590	3698	3639	6799	2947
XLOC_004834	1718	2921	3182	3774	2481	3429	1850	3318	2225	3507	2663	3389	2075	3000	3193	3485	5946	3094
XLOC_004835	985	1564	1583	1675	1208	1564	1533	2295	1070	1820	1652	1628	1161	1487	1610	1643	3384	1481
XLOC_004836	55	87	74	94	57	104	38	75	41	49	77	88	55	58	81	72	163	75
XLOC_004837	5	37	35	31	17	47	26	45	12	16	30	33	11	27	37	42	77	28
XLOC_004838	2757	4425	4790	5531	3634	4811	3558	5854	2996	4463	3486	4338	3216	4591	4369	5189	8355	4155
XLOC_004839	6	13	8	22	6	11	24	48	4	4	7	6	8	4	15	14	16	9
XLOC_004840	8	21	10	25	13	30	44	58	4	3	8	24	6	19	15	17	33	9
XLOC_004841	446	941	461	480	522	683	206	317	662	1110	691	966	354	585	626	711	1154	670
XLOC_004842	1537	2638	3258	3464	2077	2980	1897	2941	2238	3552	2416	2721	2091	3005	2647	2844	4344	2011
XLOC_004843	49	65	102	133	67	122	150	205	30	48	60	44	75	89	56	83	131	64
XLOC_004844	47	51	149	156	63	97	181	349	35	111	80	83	109	175	101	148	236	126
XLOC_004845	631	1108	1100	1355	817	1158	780	1176	734	1086	720	827	785	1064	1092	1250	1934	981
XLOC_004846	470	716	774	815	613	865	387	556	416	685	441	504	448	559	596	682	1116	524
XLOC_004847	2	37	6	25	17	18	10	20	6	27	17	21	12	16	14	10	28	19
XLOC_004848	5	5	4	14	11	12	3	23	3	10	6	7	2	10	12	9	34	18
XLOC_004849	227	447	467	558	432	596	324	439	334	455	313	369	365	477	501	569	906	423
XLOC_004850	14	10	10	7	10	9	2	12	3	9	9	3	0	5	5	2	6	10
XLOC_004851	8	18	24	11	19	20	31	58	15	8	6	25	12	8	15	28	37	14
XLOC_004852	354	984	1133	1836	534	1151	523	1343	884	2081	945	1840	537	1166	760	1329	1458	1061
XLOC_004853	6	10	18	19	10	18	36	47	8	15	10	7	11	10	11	16	19	6
XLOC_004854	564	1040	795	894	672	985	5	9	4	1	7	3	157	283	1271	1371	1863	869
XLOC_004855	119	169	160	182	119	147	77	112	152	206	214	220	132	191	215	231	446	171
XLOC_004856	34	87	95	63	56	100	42	94	74	115	106	68	42	93	53	58	87	64
XLOC_004857	1	11	2	3	1	2	7	11	1	4	44	50	2	11	1	1	15	2
XLOC_004858	5	12	4	11	9	7	5	8	10	11	3	6	4	17	7	6	14	11
XLOC_004859	89	176	160	182	124	198	92	136	104	209	147	164	83	168	150	179	303	154
XLOC_004860	1183	2031	2323	2613	1758	2374	1507	2569	1504	2234	1785	2089	1689	2116	2068	2320	3735	1861
XLOC_004861	763	1301	1329	1508	946	1423	938	1644	732	1272	936	1225	897	1161	1169	1317	2440	1204
XLOC_004862	55	171	176	143	98	200	276	524	28	67	55	89	80	147	67	130	201	101
XLOC_004863	254	406	701	713	360	526	996	1532	323	711	454	547	414	704	668	721	1266	676
XLOC_004864	485	757	810	903	568	783	547	704	491	663	545	588	510	660	723	747	1276	565
XLOC_004865	6223	11760	11601	14777	8452	12189	9374	16261	7977	12965	9912	13517	9232	13818	11258	13641	21860	11948
XLOC_004866	851	1394	1415	1507	1225	1741	718	1149	825	1121	823	1021	812	1169	1170	1265	2054	993
XLOC_004867	270	504	685	707	455	566	572	879	375	592	468	605	515	728	591	649	1020	553
XLOC_004868	10	11	16	13	7	5	5	13	3	7	18	27	5	5	4	16	32	9
XLOC_004869	2431	4203	3159	3895	2823	4209	1646	2945	1957	3239	2060	2911	2057	2942	2763	3408	5846	3080
XLOC_004870	660	1174	1434	1618	875	1215	2932	4753	600	1077	974	1071	1307	1779	1487	1712	2836	1411
XLOC_004871	33	62	15	19	15	30	9	11	68	101	44	56	11	35	58	31	65	34
XLOC_004872	2	0	0	2	2	5	44	45	0	1	2	2	1	2	5	3	7	2
XLOC_004873	22	51	28	42	31	31	13	19	20	29	16	21	19	40	13	35	64	33
XLOC_004874	64	94	97	130	92	127	49	106	32	60	38	42	46	41	68	77	80	30
XLOC_004875	2	9	12	11	4	4	7	14	14	44	14	31	1	7	9	16	10	8
XLOC_004876	1	19	4	22	9	14	3	4	9	13	9	12	1	12	6	26	0	17
XLOC_004877	1164	1986	1679	1930	1347	1862	1025	1645	844	1257	827	874	922	1285	1766	1892	3444	1558
XLOC_004878	467	779	1112	1210	815	947	1273	1967	512	761	753	764	830	1038	1023	1150	1868	837
XLOC_004879	11	16	58	44	22	39	75	79	20	32	50	35	53	58	56	55	101	25
XLOC_004880	13	34	40	39	33	52	23	38	11	21	13	10	9	9	16	14	29	18
XLOC_004881	0	4	3	4	2	2	9	19	4	3	5	13	3	11	9	8	17	7
XLOC_004882	127	182	152	192	141	202	120	162	163	234	174	182	132	131	161	178	297	142
XLOC_004883	23	23	30	32	24	31	10	15	6	8	2	0	30	22	20	25	62	30
XLOC_004884	77	115	140	186	139	145	105	193	75	138	120	157	131	170	82	134	248	129
XLOC_004885	12	18	44	53	23	23	23	34	14	14	16	7	14	46	13	16	49	18
XLOC_004886	20	25	13	15	28	29	26	15	13	30	20	33	6	20	27	26	57	14
XLOC_004887	477	848	964	1027	735	849	613	1006	560	847	612	680	647	869	818	927	1564	772
XLOC_004888	362	623	805	1052	521	859	835	1314	445	723	529	735	549	894	755	867	1399	777
XLOC_004889	121	226	234	243	138	234	124	194	140	306	179	207	181	265	217	243	517	231
XLOC_004890	42	107	104	134	64	114	110	208	37	41	56	63	66	108	93	80	161	102
XLOC_004891	562	1257	985	1220	722	1118	487	897	584	1202	718	917	534	893	892	1016	1814	913
XLOC_004892	2296	4040	4262	5092	3321	4537	2804	4564	2956	4506	3173	3811	2774	3876	3885	4422	7465	3756
XLOC_004893	1518	2501	2638	2933	2106	2878	1639	2627	1650	2642	1970	2217	1767	2249	2446	2367	4485	2092
XLOC_004894	1772	3222	3056	3649	2505	3894	1985	3435	1711	3154	2099	2360	1776	2602	2679	3033	4875	2525
XLOC_004895	13	23	19	17	16	29	6	18	9	28	22	34	20	25	18	14	27	20
XLOC_004896	69	95	88	97	78	104	31	79	49	81	45	64	72	97	64	69	159	82
XLOC_004897	26	27	46	37	22	31	50	80	11	15	18	11	11	19	12	25	24	2
XLOC_004898	80	140	135	207	167	197	108	174	149	260	161	177	136	254	191	270	355	185
XLOC_004899	1186	1877	2272	2709	1557	2119	1355	2240	1654	2442	1762	2099	1587	2141	1888	2159	3858	1895
XLOC_004900	6141	10344	11737	13162	8286	10995	7744	12280	9042	13049	11204	13436	7190	10039	10803	12193	20438	9930
XLOC_004901	10	35	19	20	20	36	20	16	19	16	14	19	3	11	21	30	58	32
XLOC_004902	23	53	47	45	31	33	16	25	31	48	38	51	20	30	24	25	60	30
XLOC_004903	5036	8987	7991	9813	6440	9229	5522	9156	6208	9901	7378	9174	5933	8544	7981	9219	16277	8249
XLOC_004904	57	105	99	88	68	116	38	120	52	111	90	96	44	91	69	103	152	87
XLOC_004905	381	759	960	1054	624	850	1101	1758	479	655	703	742	662	910	896	876	1781	818
XLOC_004906	0	4	6	11	1	4	14	43	2	4	2	3	3	4	6	10	9	6
XLOC_004907	364	594	634	714	483	827	484	777	449	818	484	639	470	681	515	696	1117	632
XLOC_004908	26008	45859	47283	56173	42191	58995	33149	55982	36765	58917	40798	50239	30039	44932	35908	40119	82033	41387
XLOC_004909	1757	3288	3079	3803	2670	3818	1908	3390	1988	3344	2212	2749	1922	2894	2874	3284	5243	2690
XLOC_004910	0	0	1	1	2	0	1	5	0	1	0	0	0	2	0	1	3	0
XLOC_004911	57	85	85	123	58	90	82	156	24	29	33	53	40	69	42	56	95	38
XLOC_004912	60	86	80	105	73	106	62	85	74	113	102	69	51	101	73	81	101	70
XLOC_004913	9	28	15	30	19	55	40	68	20	29	20	24	4	17	21	21	55	37
XLOC_004914	14	10	18	17	9	10	8	11	10	22	17	18	4	13	5	20	37	23
XLOC_004915	0	0	0	0	0	0	0	0	0	0	0	0	0	0	0	0	0	0
XLOC_004916	1226	2321	2212	2539	1725	2462	1639	2802	1419	1995	1571	1859	1437	2017	1919	2084	3906	2006
XLOC_004917	1630	2816	3459	3595	2467	3260	2671	3966	2035	3275	2667	3031	2475	3186	3387	3540	6119	2827
XLOC_004918	13	11	14	32	9	18	35	98	13	12	11	7	25	18	20	36	18	13
XLOC_004919	11	9	32	23	8	12	30	37	2	1	0	2	8	6	10	13	18	9
XLOC_004920	9	43	57	72	36	47	27	70	20	41	25	34	28	55	45	68	80	50
XLOC_004921	2	1	5	8	5	2	4	5	7	4	8	2	5	7	11	10	9	8
XLOC_004922	8	18	17	30	8	25	14	21	6	22	26	12	22	39	23	26	38	9
XLOC_004923	209	338	350	412	279	409	231	437	211	362	276	368	234	375	299	403	644	331
XLOC_004924	14	43	52	49	19	63	26	73	18	47	23	46	23	45	31	46	92	45
XLOC_004925	2130	3798	3565	4451	2865	3785	2525	4424	2607	3834	3000	3887	2699	3817	3586	4261	6676	3236
XLOC_004926	5	16	15	23	15	23	22	5	19	35	27	45	13	30	16	12	26	14
XLOC_004927	2	2	12	10	2	13	6	14	6	2	2	16	6	7	4	7	10	5
XLOC_004928	22	42	33	41	23	28	18	15	26	41	18	28	18	36	40	39	47	30
XLOC_004929	0	1	2	2	0	1	5	0	1	0	1	0	1	2	5	1	2	2
XLOC_004930	30	39	32	41	32	59	40	51	36	69	37	69	40	34	52	50	61	40
XLOC_004931	29	196	65	191	50	195	30	143	60	257	56	178	17	161	79	176	112	119
XLOC_004932	148	254	291	368	206	345	30	56	52	66	22	10	74	101	342	436	491	196
XLOC_004933	3464	6369	7927	9234	5603	7517	6371	10150	5491	8260	6633	7872	6360	8721	8284	9053	15509	7511
XLOC_004934	49287	89104	83212	98769	62816	88976	56765	97553	59302	93366	72647	92449	56574	82860	80929	95892	162410	83542
XLOC_004935	12115	20195	22825	26264	16187	21754	18675	29429	15180	22607	17426	20838	18581	24865	23809	26703	43255	20899
XLOC_004936	34	22	97	86	26	59	171	234	0	22	10	15	29	69	23	41	60	28
XLOC_004937	26	82	59	71	29	84	26	82	46	122	47	52	25	50	38	67	103	66
XLOC_004938	110	155	273	326	182	320	133	254	128	304	188	203	162	209	262	258	526	238
XLOC_004939	6	6	7	6	7	6	5	6	11	9	4	4	5	2	8	1	17	1
XLOC_004940	0	0	0	0	0	0	0	0	0	0	0	0	0	0	0	0	0	0
XLOC_004941	509	1306	1059	1718	689	1524	567	1474	627	1535	660	1193	429	1279	840	1263	1679	1085
XLOC_004942	8420	14754	16842	19782	12444	17293	13430	21685	12637	19382	16852	19452	11992	17108	14945	16885	32262	16026
XLOC_004943	2275	3746	3875	4532	2983	4294	2398	4271	2587	4012	2735	3379	2408	3699	3566	4188	7063	3314
XLOC_004944	45	90	127	143	61	98	196	280	33	25	42	57	51	102	56	73	143	71
XLOC_004945	39	67	54	68	33	41	25	55	115	230	38	45	36	54	31	28	58	26
XLOC_004946	0	0	0	0	0	0	0	0	0	0	0	0	0	0	0	0	0	0
XLOC_004947	0	0	0	0	0	0	0	0	0	0	0	0	0	0	0	0	0	0
XLOC_004948	10	19	24	29	45	26	10	35	25	36	16	15	21	40	24	34	58	36
XLOC_004949	50	99	112	143	71	103	254	389	44	51	47	82	90	120	100	140	237	84
XLOC_004950	9	6	50	49	11	38	13	46	47	54	14	21	43	37	44	28	56	42
XLOC_004951	199	383	313	370	245	364	193	228	257	339	226	267	200	282	291	394	558	289
XLOC_004952	37	65	59	79	51	90	52	71	31	53	49	75	45	82	62	72	101	71
XLOC_004953	3	15	11	8	1	17	5	8	4	5	9	8	8	24	10	6	14	10
XLOC_004954	10	21	23	47	17	26	44	53	1	8	14	20	5	25	8	16	38	4
XLOC_004955	84	187	206	251	117	214	101	170	46	75	50	62	110	177	103	162	153	76
XLOC_004956	4	20	7	11	19	21	11	24	6	14	11	5	16	15	4	6	17	3
XLOC_004957	7	21	16	23	13	18	2	2	5	8	6	2	3	6	27	22	35	19
XLOC_004958	1973	2931	3405	3678	2656	3527	2634	4051	2118	3107	2724	2960	2442	3276	3208	3487	5871	2869
XLOC_004959	6268	10735	11429	12991	9064	12866	7192	11677	6785	10187	7150	8415	7036	9532	9380	10113	16983	8335
XLOC_004960	2	5	8	9	2	9	4	17	6	10	3	5	11	4	7	13	28	2
XLOC_004961	2	2	5	3	5	8	7	13	2	7	1	2	4	6	4	5	11	1
XLOC_004962	0	0	0	0	0	0	0	0	0	0	0	0	0	0	0	0	0	0
XLOC_004963	0	0	0	0	0	0	0	0	0	0	0	0	0	0	0	0	0	0
XLOC_004964	298	520	564	660	414	647	330	521	323	487	376	511	433	466	540	570	950	381
XLOC_004965	54	123	104	115	87	102	88	114	78	111	55	74	101	99	98	123	209	95
XLOC_004966	2564	4609	5517	6520	3882	5951	2359	3752	5989	10183	8467	9348	2956	4670	5398	6026	11581	5702
XLOC_004967	981	1611	1550	1673	1224	1852	1028	1589	1053	1641	1156	1605	996	1361	1271	1542	2313	1314
XLOC_004968	843	1445	1689	1982	1303	1806	1584	2439	1100	1529	1598	1736	1288	1677	1525	1651	3258	1590
XLOC_004969	8	27	32	21	23	42	11	21	17	31	34	28	15	22	16	25	55	22
XLOC_004970	365	600	593	722	445	582	408	653	369	413	278	389	378	515	479	558	883	461
XLOC_004971	120	224	244	218	178	293	148	201	94	186	110	141	136	206	198	208	361	200
XLOC_004972	312	464	574	612	478	532	362	548	331	525	367	387	348	474	429	466	933	411
XLOC_004973	1957	3612	3684	4778	2623	4183	2412	4766	2799	4827	3669	4972	2704	4456	3730	4748	7246	4057
XLOC_004974	38	64	59	87	29	79	27	71	76	139	47	78	23	99	71	82	83	102
XLOC_004975	2135	3713	4001	4596	2796	3934	2876	4758	2727	4171	3317	3857	2457	3570	3747	4194	7233	3468
XLOC_004976	0	0	4	3	2	1	8	33	0	0	0	2	0	1	1	0	0	0
XLOC_004977	38	56	39	75	24	39	57	93	36	42	82	105	21	62	41	83	122	62
XLOC_004978	0	0	0	0	0	0	0	0	0	0	0	0	0	0	0	0	0	0
XLOC_004979	208	484	471	588	355	560	285	467	168	331	196	297	191	381	427	431	818	416
XLOC_004980	22	25	23	45	23	36	51	93	23	28	24	14	32	51	27	31	57	34
XLOC_004981	8	9	12	15	10	29	37	35	19	20	19	40	21	20	16	17	28	15
XLOC_004982	4282	7026	6946	7797	5463	7536	5288	8244	4596	6361	5531	6555	5394	6853	7045	7548	13257	6486
XLOC_004983	781	1291	1416	1589	1000	1532	881	1449	734	1277	931	1185	836	1317	1199	1438	2432	1197
XLOC_004984	114	141	199	233	151	215	116	222	73	97	100	117	120	195	135	172	282	124
XLOC_004985	27	44	50	42	35	81	27	56	45	33	24	34	29	42	51	52	66	34
XLOC_004986	3129	5752	5786	7034	4575	6604	3817	6516	4479	7237	5538	6722	3720	5913	5854	6596	11272	5863
XLOC_004987	20764	39852	37785	48144	28574	44125	29785	52981	27628	48067	33889	45792	25049	40207	34962	43610	66546	36443
XLOC_004988	56	176	93	169	94	177	86	136	96	177	148	209	99	130	150	157	224	104
XLOC_004989	42	75	60	96	44	84	51	121	46	81	57	63	40	71	65	80	98	62
XLOC_004990	22	49	81	68	56	71	39	45	47	84	52	74	27	37	52	86	107	49
XLOC_004991	14036	26862	22596	28687	17477	25829	16674	29366	14606	24920	16348	22010	14549	23476	19997	24392	40408	21982
XLOC_004992	595	979	1504	1682	994	1271	988	1718	1333	2049	1502	1955	981	1402	1275	1389	2467	1173
XLOC_004993	4	12	5	1	3	2	25	55	3	2	4	1	1	1	1	7	2	1
XLOC_004994	8	30	28	22	25	33	26	57	22	16	26	22	15	22	31	29	54	40
XLOC_004995	425	707	606	810	586	707	490	758	352	590	425	432	426	556	608	740	1043	487
XLOC_004996	12	25	16	35	14	17	12	8	6	17	8	15	7	15	8	28	42	18
XLOC_004997	1904	3235	3576	4478	2620	3702	3236	5492	2299	3643	2868	3750	2482	3698	3371	4116	7219	3693
XLOC_004998	38	121	90	88	84	76	52	87	50	83	92	75	82	49	66	80	204	68
XLOC_004999	6	17	11	29	6	15	8	17	2	10	13	4	1	15	4	5	17	7
XLOC_005000	75	172	119	145	75	115	56	144	52	135	80	96	78	142	105	162	200	92
XLOC_005001	50	58	133	96	72	92	86	123	61	91	73	93	120	143	126	160	226	102
XLOC_005002	12	23	28	40	15	23	37	69	15	29	18	31	26	52	22	49	56	57
XLOC_005003	23	40	64	67	15	37	61	131	18	38	49	23	49	52	30	53	86	48
XLOC_005004	244	411	718	764	297	418	585	999	670	1071	946	1242	693	1103	1041	1241	2219	1098
XLOC_005005	392	538	671	700	517	705	468	820	407	495	425	454	395	518	659	660	1238	522
XLOC_005006	21	43	42	36	35	43	26	41	33	40	33	27	18	33	41	41	63	32
XLOC_005007	133	196	228	223	178	264	238	313	159	209	241	271	169	227	235	294	615	257
XLOC_005008	1	21	4	6	6	11	4	10	4	4	1	4	9	16	1	5	16	5
XLOC_005009	1237	2140	2228	2517	1520	1899	2045	3156	941	1371	1586	1742	1400	1779	2025	2258	4034	1831
XLOC_005010	23	43	34	46	19	50	9	4	13	17	19	21	6	5	30	44	80	53
XLOC_005011	270	452	576	557	378	549	432	646	275	505	328	344	348	484	488	624	990	438
XLOC_005012	17	18	9	19	30	34	9	14	14	13	16	12	11	25	16	23	37	30
XLOC_005013	2	9	30	14	8	11	12	18	4	19	11	4	9	13	11	4	21	5
XLOC_005014	22	45	49	50	53	68	25	36	26	46	34	17	14	57	62	56	81	32
XLOC_005015	0	0	0	0	0	0	0	0	0	0	0	0	0	0	0	0	0	0
XLOC_005016	36	77	83	119	67	113	53	42	56	61	53	75	49	73	62	99	162	84
XLOC_005017	82	188	222	266	185	238	170	272	133	261	167	159	125	220	157	175	332	151
XLOC_005018	107	141	183	178	148	167	149	224	80	161	108	130	120	161	155	140	333	139
XLOC_005019	1668	2945	3288	3643	2269	3161	2415	3773	1958	3100	2467	2515	2074	2850	3012	3291	5500	2605
XLOC_005020	36	51	58	72	49	42	60	91	32	41	36	34	37	49	46	55	69	35
XLOC_005021	616	961	1416	1488	886	1223	1172	1758	659	1105	1021	976	899	1302	1250	1320	2211	1068
XLOC_005022	19	7	40	32	30	37	31	30	32	36	12	15	24	22	21	42	68	19
XLOC_005023	700	1184	1242	1306	912	1268	889	1354	675	1199	880	1061	760	1045	1057	1203	2063	1069
XLOC_005024	3273	5913	6157	6587	5392	7582	2619	4271	2806	4791	3322	3766	2997	4419	4430	4758	7631	3781
XLOC_005025	3213	5634	7039	8356	4764	6364	3604	5772	5877	8644	7567	9488	4824	6417	4739	5572	15671	7640
XLOC_005026	825	1371	1663	1725	1019	1311	1181	1808	1282	1898	1809	1819	1413	2024	1040	1032	2832	1473
XLOC_005027	364	648	628	744	491	700	475	740	270	446	386	446	335	597	543	552	918	480
XLOC_005028	1760	2934	3087	3377	2557	3359	1992	3320	2066	3117	2535	2726	2129	2881	2877	3114	5540	2716
XLOC_005029	2428	4852	5118	6195	3311	4847	4680	8246	3268	5343	4639	6129	3654	5653	5132	6251	10341	5607
XLOC_005030	18	48	69	89	53	58	106	140	16	14	17	18	33	57	36	21	62	22
XLOC_005031	17	39	47	47	37	50	36	59	43	34	25	31	30	37	41	47	93	41
XLOC_005032	5220	9670	7672	9809	7234	10524	3878	6617	6391	9596	6657	8731	5568	8350	7102	9099	15442	8176
XLOC_005033	2234	3752	3913	4349	3350	4176	2199	3560	2681	3955	2984	3430	2892	4103	3470	3729	7675	3550
XLOC_005034	3104	6028	7720	9694	4345	6825	10013	17898	4910	8725	8190	10516	8027	13070	8678	10857	18131	10094
XLOC_005035	20	40	39	64	28	41	14	20	8	25	10	6	13	16	36	55	51	28
XLOC_005036	115	143	241	208	159	221	154	258	131	196	176	201	172	245	198	197	470	175
XLOC_005037	5	21	25	19	21	41	5	24	7	26	7	9	9	18	34	14	46	6
XLOC_005038	1934	3388	3547	4182	2649	3546	2778	4428	2449	3773	2795	3341	2408	3433	3301	3545	6503	3208
XLOC_005039	13	47	26	61	17	58	54	129	12	25	18	12	29	41	37	55	49	32
XLOC_005040	522	980	990	1102	820	1096	794	1293	522	791	813	854	697	818	841	914	1812	880
XLOC_005041	676	1186	1203	1472	881	1182	1141	1713	724	1100	1000	1027	852	1244	1220	1295	2174	1052
XLOC_005042	1685	2904	3137	3695	2463	3507	1983	3133	1889	2983	2098	2407	2069	3012	2942	3189	5218	2531
XLOC_005043	4	10	14	18	8	7	8	9	8	14	0	4	7	16	10	7	22	10
XLOC_005044	8	22	57	84	13	27	15	12	13	25	19	28	17	24	15	18	77	32
XLOC_005045	102	180	216	246	159	273	125	170	95	209	125	142	118	133	221	204	372	172
XLOC_005046	13	5	10	30	10	8	8	5	0	9	3	2	3	11	13	23	22	6
XLOC_005047	402	715	700	830	505	708	559	858	399	675	554	643	438	631	612	604	1265	602
XLOC_005048	13	21	33	47	21	21	16	52	9	32	21	32	13	21	28	30	37	33
XLOC_005049	2549	4468	4374	5227	3464	4936	2982	4999	2441	3950	3143	3794	2678	3851	4026	4814	7307	3680
XLOC_005050	33	99	57	70	64	84	40	66	46	94	38	36	50	54	62	66	136	54
XLOC_005051	11	6	6	22	6	15	14	23	4	3	4	11	16	15	10	17	43	25
XLOC_005052	10	20	24	33	17	22	9	24	8	27	7	7	12	18	17	12	17	7
XLOC_005053	60	110	135	94	87	120	93	200	98	139	137	116	65	100	114	94	137	67
XLOC_005054	4	2	3	8	4	4	1	8	3	5	2	5	0	3	8	7	5	2
XLOC_005055	119571	236376	204673	257972	190050	298700	130581	227257	132005	222319	159785	218760	130218	214696	170714	213884	317591	177379
XLOC_005056	30	29	54	54	32	44	17	26	22	68	37	53	30	26	44	34	79	35
XLOC_005057	275	427	441	520	396	534	485	772	282	433	316	337	366	464	488	479	842	438
XLOC_005058	430	763	633	823	1045	1517	838	1324	636	1061	728	925	721	970	731	839	1902	1016
XLOC_005059	69	89	120	106	76	90	97	143	55	172	89	120	67	95	64	91	163	59
XLOC_005060	760	1331	1407	1626	1230	1438	1072	1664	989	1347	1204	1349	1097	1390	1434	1429	2499	1312
XLOC_005061	2088	3761	3838	4233	2953	4333	2645	4155	2636	4421	3114	3975	2624	3720	3934	4065	7002	3570
XLOC_005062	18	22	16	24	11	15	6	12	16	7	14	14	5	21	18	30	62	22
XLOC_005063	3	17	7	6	8	17	7	16	11	13	4	10	5	8	9	13	25	12
XLOC_005064	4	17	2	10	6	8	0	0	0	1	0	1	0	2	8	23	3	6
XLOC_005065	6298	11688	8703	13822	7759	10680	8102	14887	6803	9635	7376	9285	5958	10525	7716	11711	10516	6745
XLOC_005066	0	0	0	0	0	0	0	0	0	0	0	0	0	0	0	0	0	0
XLOC_005067	4	12	14	10	22	19	0	0	0	0	0	0	2	5	7	11	19	8
XLOC_005068	187	385	302	369	287	466	0	0	0	0	0	1	66	102	332	423	621	274
XLOC_005069	16	50	29	54	48	63	20	47	36	72	34	40	21	42	39	57	82	59
XLOC_005070	8	15	13	19	8	14	11	24	3	13	9	9	6	15	4	3	17	4
XLOC_005071	54	121	110	144	88	147	72	168	64	94	43	70	84	97	130	93	191	82
XLOC_005072	1	6	7	11	2	1	11	29	2	2	2	4	5	3	6	6	7	2
XLOC_005073	0	0	2	1	1	3	4	11	1	0	1	0	7	2	5	1	4	1
XLOC_005074	70	100	152	150	64	121	162	306	39	64	75	53	46	123	67	68	165	68
XLOC_005075	2040	3719	3455	4243	2566	3630	2270	3925	2226	3562	2698	3324	2239	3250	3147	3863	6262	3313
XLOC_005076	143	295	176	277	200	347	146	220	138	286	118	215	143	209	162	186	402	196
XLOC_005077	133	180	232	293	179	294	301	477	98	164	157	182	239	273	248	291	445	256
XLOC_005078	2821	4848	5324	5885	4085	5791	3578	5634	3787	5631	4392	4810	3829	5181	5374	5670	9128	4470
XLOC_005079	7	10	10	18	10	18	12	34	4	14	7	16	8	10	23	22	21	18
XLOC_005080	602	1020	990	1188	881	1034	627	960	592	916	666	811	628	957	1014	1065	1696	755
XLOC_005081	82	116	146	184	83	173	157	298	61	123	108	125	146	137	199	147	296	140
XLOC_005082	38	81	118	125	82	93	92	231	34	40	38	51	67	79	76	92	148	69
XLOC_005083	569	1071	1043	1292	806	1153	635	1187	696	1136	757	1027	790	1033	1130	1160	1985	975
XLOC_005084	115	217	212	249	127	202	167	260	87	142	129	163	127	201	261	284	454	191
XLOC_005085	742	1420	1529	1787	1154	1567	1391	2032	981	1595	1023	1305	1066	1521	1428	1596	2610	1249
XLOC_005086	6	6	18	19	11	14	11	18	4	10	5	9	16	22	10	12	22	13
XLOC_005087	29	33	68	67	40	61	30	74	41	44	45	45	36	53	54	50	62	24
XLOC_005088	12	12	11	14	10	10	14	25	9	19	9	10	7	2	6	20	26	4
XLOC_005089	858	1379	1263	1406	1327	1589	667	1126	624	1006	722	730	817	1148	1031	1116	1800	886
XLOC_005090	1810	3296	3357	4319	2547	3447	2834	4835	2072	3415	2462	3164	2524	3657	3319	4159	6558	3089
XLOC_005091	0	1	0	0	0	0	6	23	1	1	0	0	0	0	1	0	1	0
XLOC_005092	1	1	0	3	5	1	30	45	0	3	9	4	5	5	2	8	4	1
XLOC_005093	826	1641	1661	1924	1253	1643	1842	3252	1037	1683	1192	1723	1203	2008	1559	1973	3171	1691
XLOC_005094	375	707	567	694	509	652	333	492	427	620	363	617	373	534	512	690	1009	533
XLOC_005095	1698	2879	2939	3339	2445	3328	2254	3470	1572	2363	1897	2118	2013	2472	2574	2826	4795	2214
XLOC_005096	7	23	23	33	20	19	14	21	25	17	23	25	11	40	28	34	46	43
XLOC_005097	9	29	7	18	18	15	6	12	10	13	8	9	5	8	12	6	21	18
XLOC_005098	8	3	12	13	2	4	8	30	4	13	3	0	9	8	1	6	5	1
XLOC_005099	2079	3127	3294	3724	2669	3450	2238	3375	1798	3062	2015	2522	2131	2887	2924	3444	5030	2476
XLOC_005100	460	907	1050	1080	783	1076	768	1099	359	550	427	532	617	755	790	824	1336	628
XLOC_005101	5728	9520	10539	11528	8787	12277	7053	11159	6519	10174	8311	9584	6632	9624	8966	9799	17122	8333
XLOC_005102	604	962	1071	1176	761	1169	862	1308	528	814	857	788	723	960	972	1092	1824	919
XLOC_005103	168	319	353	341	314	337	228	322	172	343	239	197	183	299	331	327	570	301
XLOC_005104	1059	1823	1528	1878	1455	2154	1232	1963	1123	1796	1344	1719	1095	1646	1555	1773	2951	1365
XLOC_005105	0	0	0	0	0	0	0	0	0	0	0	0	0	0	0	0	0	0
XLOC_005106	6	3	8	8	3	10	12	11	6	3	8	3	4	14	1	8	6	7
[truncated: 923,557 more chars]
