# Supplementary material for: Kin recognition: Neurogenomic response to mate choice and sib mating avoidance in a parasitic wasp
Source: PLoS One. 2020 Oct 26;15(10):e0241128. doi: 10.1371/journal.pone.0241128 (PMC7588116; doi:10.1371/journal.pone.0241128)
Supplement: S4 File — (CSV) [file pone.0241128.s011.csv]

Sample Female Kin NonKin
Female1 1 0 0
Female2 1 0 0
Female3 1 0 0
Kin2 0 1 0
Kin3 0 1 0
NonKin1 0 0 1
NonKin2 0 0 1
NonKin3 0 0 1
