# Supplementary material for: Kin recognition: Neurogenomic response to mate choice and sib mating avoidance in a parasitic wasp
Source: PLoS One. 2020 Oct 26;15(10):e0241128. doi: 10.1371/journal.pone.0241128 (PMC7588116; doi:10.1371/journal.pone.0241128)
Supplement: S5 File — (R) [file pone.0241128.s012.R]

######################################################################################################
# Kin recognition: neurogenomic response to mate choice and sib mating avoidance in a parasitic wasp #
######################################################################################################

# Load packages
library(DESeq2)
library(ggplot2)
library (RColorBrewer)
library(pvclust)

# Load dataset
data<-read.table("/Users/gallot/Desktop/raw_count_data.txt", header=TRUE)
annot<-read.table("/Users/gallot/Desktop/annot.csv", header=TRUE)
annot <- annot[,1:5]

data_design <- data.frame(
  row.names = colnames (data),
  condition = c("female", "female", "female", "female", "female", "female", "kin", "kin", "kin", "kin", "kin", "kin", "nonkin", "nonkin", "nonkin", "nonkin", "nonkin", "nonkin"))
data_design

# Count matrix input
dds <- DESeqDataSetFromMatrix(countData=data,
                              colData=data_design,
                              design= ~ condition)
# normalisation
vst <- vst(dds, blind=FALSE)
rld <-rlog(dds, blind=FALSE)
sampleDists <- dist(t(assay(vst)))

# hierarchical clustering
sampleDistMatrix <- as.matrix(sampleDists)
rownames(sampleDistMatrix) <- paste(vst$condition, sep="-")
colnames(sampleDistMatrix) <- NULL
colors <-colorRampPalette(rev(brewer.pal(9, "Blues")) )(255)
heatmap(sampleDistMatrix, 
        clustering_distance_rows=sampleDists,
        clustering_distance_cols=sampleDists,
        col=colors)

# PCA
plotPCA(vst, intgroup=c("condition"))
pcaData <-plotPCA(vsd, intgroup=c("condition"), returnData=TRUE)
percentVar <- round(100 * attr(pcaData, "percentVar"))

ggplot(pcaData, aes(PC1, PC2, color= condition))+
  geom_point(size=3)+
  coord_fixed()


#############################################
# Delete outlier, new multivariate analysis #
#############################################
data2 <- cbind(data[1:6],data[9:18])

data_design <- data.frame(
  row.names = colnames (data2),
  condition = c("female", "female", "female", "female", "female", "female", "kin", "kin", "kin", "kin", "nonkin", "nonkin", "nonkin", "nonkin", "nonkin", "nonkin"),
  biological = c("1", "1", "2", "2", "3", "3","2", "2", "3", "3", "1", "1", "2", "2", "3", "3"),
  technical = c("A", "B", "A", "B", "A", "B", "A", "B", "A", "B", "A", "B", "A", "B", "A", "B"))
data_design

dds2 <- DESeqDataSetFromMatrix(countData=data2,
                               colData=data_design,
                               design= ~ condition)

vst <- vst(dds2, blind=FALSE)
rld <-rlog(dds2, blind=FALSE)
sampleDists <-dist(t(assay(vst)))

head(assay(vst))

# hierarchical clustering
sampleDistMatrix <- as.matrix(sampleDists)
rownames(sampleDistMatrix) <- paste(vst$condition, sep="-")
colnames(sampleDistMatrix) <- NULL
colors <-colorRampPalette(rev(brewer.pal(9, "Blues")) )(255)
heatmap(sampleDistMatrix, 
        clustering_distance_rows=sampleDists,
        clustering_distance_cols=sampleDists,
        col=colors)

# PCA
plotPCA(vst, intgroup=c("condition", "biological", "technical"))
pcaData <-plotPCA(vst, intgroup=c("condition", "biological", "technical"), returnData=TRUE)
percentVar <- round(100 * attr(pcaData, "percentVar"))

ggplot(pcaData, aes(PC1, PC2, color= condition, shape=technical))+
  geom_point(size=3)+
  coord_fixed()
par(mar=c(8, 5, 2, 2))

####################################################################################################
# Collapsing technical replicates
####################################################################################################

data3 <-data.frame (data2[1]+data2[2], data2[3]+data2[4], data2[5]+data2[6], data2[7]+data2[8], data2[9]+data2[10], data2[11]+data2[12], data2[13]+data2[14], data2[15]+data2[16])

####################################################################
# CONTRASTE 1 : isolated females versus females courted (brothers + unrelated males)
####################################################################
data_design <- data.frame(
  row.names = colnames (data3),
  condition = c("female", "female", "female", "male", "male", "male", "male", "male"))
dds3 <- DESeqDataSetFromMatrix(countData=data3,
                               colData=data_design,
                               design= ~ condition)
keep <- rowSums (counts(dds3)) >= 160
dds3 <- dds3[keep,]

annot3 <- annot[keep,]

dds3 <- DESeq(dds3)
res1_01 <- results(dds3, contrast= c ("condition", "female", "male"), alpha=0.01)
res1_01
summary(res1_01)
# out of 14034 with nonzero total read count
# adjusted p-value < 0.01
# LFC > 0 (up)       : 463, 3.3%
# LFC < 0 (down)     : 538, 3.8%
cbind (res1_01, annot3) -> resu1_01
sum(resu1_01$padj < 0.01, na.rm=TRUE)
# [1] 1001

res1Sig <-subset(resu1_01, padj < 0.01)
head(res1Sig)
# volcano plots
plotMA(res1_01, ylim=c(-2,2))
metadata(res1_01)$alpha
#[1] 0.01
metadata(res1_01)$filterThreshold

alpha <- 0.01 # Threshold on the adjusted p-value
cols <- densCols(res1_01$log2FoldChange, -log10(res1_01$pvalue))
plot(res1_01$log2FoldChange, -log10(res1_01$padj), col=cols, panel.first=grid(),
     main="Volcano plot", xlab="Effect size: log2(fold-change)", ylab="-log10(adjusted p-value)",
     pch=20, cex=0.6)
abline(v=0)
#abline(v=c(-1,1), col="brown")
#abline(h=-log10(alpha), col="brown")

# Selection des gènes DEG
gn.selected <-  res1_01$padj < alpha 
points(res1_01$log2FoldChange[gn.selected],
       -log10(res1_01$padj)[gn.selected],
       pch=20, col="grey", cex=0.6)


####################################################################
# CONTRASTE 2: female courted by brothers versus female courted by unrelated males
####################################################################
data_design <- data.frame(
  row.names = colnames (data3),
  condition = c("female", "female", "female", "kin", "kin", "nonkin", "nonkin", "nonkin"))

dds3 <- DESeqDataSetFromMatrix(countData=data3,
                               colData=data_design,
                               design= ~ condition)
keep <- rowSums (counts(dds3)) >= 160
dds3 <- dds3[keep,]
dim(dds3)
annot3 <- annot[keep,]
dim(annot3)
# [1] 14034     5
head(annot3)

dds3 <- DESeq(dds3)

res2_01 <- results(dds3, contrast= c ("condition", "kin", "nonkin"), alpha=0.01)
res2_01
summary(res2_01)
# out of 14034 with nonzero total read count
# adjusted p-value < 0.01
# LFC > 0 (up)       : 463, 3.3%
# LFC < 0 (down)     : 538, 3.8%
cbind (res2_01, annot3) -> resu2_01
sum(resu2_01$padj < 0.01, na.rm=TRUE)
# [1] 831

res2Sig <-subset(resu2_01, padj < 0.01)

# volcano plots
plotMA(res2_01, ylim=c(-2,2))
metadata(res2_01)$alpha
#[1] 0.01
metadata(res2_01)$filterThreshold
head(res2Sig)

alpha <- 0.01 # Threshold on the adjusted p-value
cols <- densCols(res2_01$log2FoldChange, -log10(res2_01$pvalue))
plot(res2_01$log2FoldChange, -log10(res2_01$padj), col=cols, panel.first=grid(),
     main="Volcano plot", xlab="Effect size: log2(fold-change)", ylab="-log10(adjusted p-value)",
     pch=20, cex=0.6)
abline(v=0)
#abline(v=c(-1,1), col="brown")
#abline(h=-log10(alpha), col="brown")

# Selection des gènes DEG
gn.selected <-  res2_01$padj < alpha 
points(res2_01$log2FoldChange[gn.selected],
       -log10(res2_01$padj)[gn.selected],
       pch=20, col="grey", cex=0.6)

##################################################################################
# package WGCNA: Weighted Gene Co-Expression Network Analysis
##################################################################################

source("http://bioconductor.org/biocLite.R") 
biocLite(c("AnnotationDbi", "impute", "GO.db", "preprocessCore")) 
install.packages("WGCNA")
library("WGCNA")

vst <- vst(dds3, blind=FALSE)
dataset <- assay(vst)
femData <- read.csv ("/Users/gallot/Documents/article/VenturiaFemaleHead-Data/HeadFemale.csv", header=TRUE, sep = " ")

datExpr0 = as.data.frame(t(femData))

gsg = goodSamplesGenes(datExpr0, verbose=3)
gsg$allOK
#[1] TRUE
# return TRUE => all genes pass the filter

traitData = read.csv("/Users/gallot/Desktop/soumission2_PlosOne_5april2020/analysis/traits.csv", sep=" ")
dim(traitData)
# [1] 8 4
names(traitData)
# [1] "Sample"      "Female"      "Kin"         "NonKin"
traitData
# Sample Female Kin NonKin
# 1 Female1      1   0      0
# 2 Female2      1   0      0
# 3 Female3      1   0      0
# 4    Kin2      0   1      0
# 5    Kin3      0   1      0
# 6 NonKin1      0   0      1
# 7 NonKin2      0   0      1
# 8 NonKin3      0   0      1

femaleSamples = rownames(datExpr0)
traitRows = match(femaleSamples, traitData$Sample)
datTraits = traitData[traitRows, -1]
rownames(datTraits) = traitData[traitRows, 1]

collectGarbage()

sampleTree2 = hclust(dist(datExpr0), method = "average")
traitColors = numbers2colors(datTraits, signed = FALSE)
plotDendroAndColors(sampleTree2, traitColors,
                    groupLabels = names(datTraits),
                    main = "Sample dendrogram and trait heatmap")

##################################################################################
# 2- Automatic network construction and module detection
##################################################################################
# Threshold

powers = c(c(1:10), seq(from=12, to =20, by=2))
sft= pickSoftThreshold(datExpr0, powerVector = powers, verbose=5)

sizeGrWindow(9,5)
par(mfrow = c(1,2))
cex1 = 0.9
plot(sft$fitIndices[,1], -sign(sft$fitIndices[,3])*sft$fitIndices[,2],
     xlab="Soft Threshold (power)", ylab= "Scale Free Topology Model Fit, signed R^2", type="n",
     main = paste("Scale independence"))
text(sft$fitIndices[,1], -sign(sft$fitIndices[,3])*sft$fitIndices[,2],
     labels=powers, cex=cex1, col="red")
# 10 
abline (h=0.7, col="green")
# 22 
abline (h=0.8, col="blue")

plot(sft$fitIndices[,1], sft$fitIndices[,5],
     xlab="Soft Threshold (power)", ylab="Mean Connectivity", type="n",
     main=paste("Mean connectivity"))
text(sft$fitIndices[,1], sft$fitIndices[,5], labels= powers, cex=cex1, col="red")

# gene network building
net <- blockwiseModules(datExpr0, power=10, 
                        TOMType = "unsigned", minModuleSize= 30,
                        reassignThreshold = 0, mergeCutHeight= 0.25,
                        numericLabels= TRUE, pamRespectsDendro =FALSE,
                        saveTOMs =TRUE,
                        saveTOMFileBase ="femaleMouseTOM",
                        verbose=4)
# power 10, min size 30 genes, max size 15000

table(net$colors)
#   1    2    3    4    5    6    7    8    9   10   11   12   13   14   15   16   17   18   19 
# 3324 1893 1221  846  695  694  598  444  399  334  257  199  186  176  170  149  147  101  100 
# 20   21   22   23   24   25   26   27   28   29   30   31   32   33   34   35   36   37   38 
# 100   89   86   86   85   75   75   74   69   65   63   62   57   56   55   55   54   54   52 
# 39   40   41   42   43   44   45   46   47   48   49   50   51   52   53   54   55   56   57 
# 50   48   47   47   47   46   46   45   44   43   43   39   38   37   36   35   34   33   31

sizeGrWindow(12, 9)
mergedColors = labels2colors (net$colors)
plotDendroAndColors(net$dendrograms[[1]], mergedColors[net$blockGenes[[1]]],
                    "Module colors",
                    dendroLabels = FALSE, hang= 0.03,
                    addGuide = TRUE, guideHang =0.05)


moduleLabels = net$colors
moduleColors = labels2colors(net$colors)
MEs = net$MEsgeneTree = net$dendrograms[[1]]

##################################################################################
# 3- Link between modules and conditions - identify hub genes
##################################################################################

# Quantify associations modules/traits
nGenes = ncol(datExpr0)
nSamples = nrow(datExpr0)

MEs0 = moduleEigengenes(datExpr0, moduleColors)$eigengenes
MEs = orderMEs(MEs0)
moduleTraitCor = cor(MEs, datTraits, use = "p")
moduleTraitPvalue = corPvalueStudent(moduleTraitCor, nSamples)

sizeGrWindow(10,6)
textMatrix = paste(signif(moduleTraitCor, 2), "\n(",
                   signif(moduleTraitPvalue, 1), ")", sep = "")
dim(textMatrix) = dim(moduleTraitCor)
par(mar=c(6, 8.5, 3, 3))

labeledHeatmap(Matrix = moduleTraitCor,
               xLabels = names(datTraits),
               yLabels = names(MEs),
               ySymbols = names(MEs),
               colorLabels = FALSE,
               colors = greenWhiteRed(50),
               textMatrix = textMatrix,
               setStdMargins = FALSE,
               cex.text = 0.5,
               zlim = c(-1, 1),
               main=paste("Module-trait relationships"))

write.table(moduleTraitCor, "/Users/gallot/Documents/article/module/moduleTraitCor.txt")
write.table(moduleTraitPvalue, "/Users/gallot/Documents/article/module/moduleTratPvalue.txt")
moduleTraitCor

##################################################################################
# relation between genes, traits & modules
kin = as.data.frame(datTraits$Kin) # example kin
names(kin) = "kin"
modNames = substring(names(MEs), 3)

geneModuleMembership = as.data.frame(cor(datExpr0, MEs, use ="p"))
MMPvalue = as.data.frame(corPvalueStudent(as.matrix(geneModuleMembership), nSamples))
names(geneModuleMembership) = paste("MM", modNames, sep="")
names(MMPvalue) = paste("p.MM", modNames, sep="")

geneTraitSignificance = as.data.frame(cor(datExpr0, kin, use= "p"))
GSPvalue = as.data.frame(corPvalueStudent(as.matrix(geneTraitSignificance), nSamples))

names(geneTraitSignificance) =paste("GS.", names(kin), sep="")
names(GSPvalue) = paste("p.GS", names(kin), sep="")

# intramodule analysis
module ="yellow"
column = match(module, modNames)
moduleGenes = moduleColors==module

sizeGrWindow(7,7)
par(mfrow = c(1,1))
verboseScatterplot(abs(geneModuleMembership[moduleGenes, column]),
                   abs(geneTraitSignificance[moduleGenes, 1]),
                   xlab = paste ("Module Membership in", module, "module"),
                   ylab = "Gene significance for kin courtship",
                   main = paste("Module membership vs. gene significance\n"),
                   cex.main = 1.2, cex.lab= 1.2, cex.axis= 1.2, col=module)

# save files
names(datExpr0)
names(datExpr0)[moduleColors=="brown"]
length(names(datExpr0)[moduleColors=="brown"])
# [1] 1221

annot = read.csv(file = "/Users/gallot/Documents/article/VenturiaFemaleHead-Data/annot.csv", sep=" ")
dim(annot)
names(annot)
annot <- annot[,c(1:5)]

probes = names(datExpr0)
probes2annot = match(probes, annot$transcript)
sum(is.na(probes2annot))

geneInfo0 = data.frame(transcript = probes,
                       blastx_ID = annot$Blastx_ID[probes2annot],
                       blastx_def = annot$Blastx_def[probes2annot],
                       moduleColor = moduleColors,
                       geneTraitSignificance,
                       GSPvalue)

dim(geneInfo0)
# [1] 14034     6
modOrder = order (-abs(cor(MEs, kin, use="p")))

for (mod in 1:ncol(geneModuleMembership))
{
  oldNames = names(geneInfo0)
  geneInfo0 = data.frame(geneInfo0, geneModuleMembership[,modOrder[mod]],
                         MMPvalue[, modOrder[mod]])
  names(geneInfo0) = c(oldNames, paste("MM.", modNames[modOrder[mod]], sep=""),
                       paste("p.MM.", modNames[modOrder[mod]], sep=""))
}

geneOrder = order(geneInfo0$moduleColor, -abs(geneInfo0$GS.kin))
geneInfo = geneInfo0[geneOrder,]
dim(geneInfo)

dim(geneInfo0[which(geneInfo0$moduleColor=="turquoise"),])

moduleLabels = net$colors
moduleColors = labels2colors (net$colors)
MEs= net$MEs
geneTree = net$dendrograms[[1]]

save(MEs,moduleLabels, moduleColors, geneTree, file = "/Users/gallot/Desktop/soumission2_PlosOne_5april2020/networkConstruction-auto.RData")


##############################################################################
# Network visualisation using WGCNA functions
##############################################################################
lnames = load(file = "/Users/gallot/Desktop/soumission2_PlosOne_5april2020/networkConstruction-auto.RData")
lnames
nGenes = ncol(datExpr0)
nSamples = nrow(datExpr0)

# Visualisation
dissTOM = 1-TOMsimilarityFromExpr(datExpr0, power=10)
# puissance ß=10 
plotTOM =dissTOM^7
diag(plotTOM)=NA
sizeGrWindow(9,9)
TOMplot(plotTOM, geneTree, moduleColors, main= "Network heatmap plot, all genes")

# reduce network size by subsampling
nSelect=1000
set.seed(10)
select = sample(nGenes, size=nSelect)
selectTOM = dissTOM[select, select]
selectTree = hclust(as.dist(selectTOM), method="average")
selectColors = moduleColors[select]
sizeGrWindow(9,9)

plotDiss = selectTOM^7
diag(plotDiss) = NA
TOMplot(plotDiss, selectTree, selectColors, main="Network heatmap plot, selected genes")

MEs = moduleEigengenes(datExpr0, moduleColors)$eigengenes
kin = as.data.frame(datTraits$Kin)
names(kin) = "kin"

nonkin = as.data.frame(datTraits$NonKin)
names(nonkin) = "nonkin"

female = as.data.frame(datTraits$Female)
names(female) = "female"

MET = orderMEs(cbind(MEs, female, nonkin, kin))
sizeGrWindow(5, 7.5)
par(cex = 0.9)
plotEigengeneNetworks(MET, "", marDendro = c(0,4, 1, 2), marHeatmap = c(3,4,1,2), cex.lab= 0.8, xLabelsAngle=90)

# Split dendrogram et heatmap
sizeWindow (6,6)
par(cex=1.0)
plotEigengeneNetworks(MET, "Eigengene dendrogram", marDendro = c(0,4,2,0),
                      plotHeatmaps= FALSE)
par(cex = 1.0)
plotEigengeneNetworks(MET, "Eigengene adjacency heatmap", marHeatmap = c(3,4,2,2),
                      plotDendrograms=FALSE, xLabelsAngle = 90)
